# Supplementary material for: POLARIS is a copper-binding peptide that interacts with ETR1 to negatively regulate ethylene signaling in Arabidopsis
Source: Plant Commun. 2025 Jun 25;6(12):101432. doi: 10.1016/j.xplc.2025.101432 (PMC12744750; doi:10.1016/j.xplc.2025.101432)
Supplement: Supplemental Table 1. Differentially expressed genes between the pls mutant and the wild type [file mmc2.xlsx]

## Sheet: Sheet 1
Gene.stable.ID	Gene.description	Gene.name	Gene.type	baseMean	log2FoldChange	lfcSE	stat	pvalue	padj	C24A_norm_count	C24B_norm_count	C24C_norm_count	PlsA_norm_count	PlsB_norm_count	PlsC_norm_count	C24A_raw_count	C24B_raw_count	C24C_raw_count	PlsA_raw_count	PlsB_raw_count	PlsC_raw_count
AT4G25100	Fe superoxide dismutase 1 [Source:NCBI gene (formerly Entrezgene);Acc:828613]	FSD1	protein_coding	15995.7	-2.72774	0.30045	-9.07884	1.09733e-19	2.53581e-16	25391.3	36809.1	21184.8	5640.68	4259.63	2688.61	26352	43560	20663	5112	3980	2781
AT3G19710	branched-chain aminotransferase4 [Source:NCBI gene (formerly Entrezgene);Acc:821508]	BCAT4	protein_coding	4109.57	-1.29139	0.164085	-7.87024	3.5397e-15	3.68093e-12	6472.12	6371.46	4661.82	2280.77	2316.04	2555.19	6717	7540	4547	2067	2164	2643
AT1G21440	Phosphoenolpyruvate carboxylase family protein [Source:NCBI gene (formerly Entrezgene);Acc:838742]	AT1G21440	protein_coding	1661.64	-0.900141	0.121122	-7.43169	1.07216e-13	8.91949e-11	2280.71	2208.89	2002.32	1114.45	1097.02	1266.48	2367	2614	1953	1010	1025	1310
AT2G23620	methyl esterase 1 [Source:NCBI gene (formerly Entrezgene);Acc:816894]	MES1	protein_coding	281.264	-1.44639	0.205856	-7.02623	2.12182e-12	1.28831e-09	432.631	373.499	428.555	175.444	119.869	157.585	449	442	418	159	112	163
AT4G17470	alpha/beta-Hydrolases superfamily protein [Source:NCBI gene (formerly Entrezgene);Acc:827458]	AT4G17470	protein_coding	160.982	-3.668	0.527681	-6.95116	3.62296e-12	1.86985e-09	533.803	189.285	172.242	34.206	16.0539	20.3023	554	224	168	31	15	21
AT5G14650	Pectin lyase-like superfamily protein [Source:NCBI gene (formerly Entrezgene);Acc:831317]	AT5G14650	protein_coding	71.1555	-4.31171	0.668371	-6.45108	1.11059e-10	3.53373e-08	214.87	66.7567	125.081	5.51709	2.14052	12.5681	223	79	122	5	2	13
AT1G76180	Dehydrin family protein [Source:NCBI gene (formerly Entrezgene);Acc:843950]	ERD14	protein_coding	9177.35	-0.78919	0.122362	-6.44961	1.12139e-10	3.53373e-08	11031.6	13199.2	10648.3	6909.61	6765.11	6510.27	11449	15620	10386	6262	6321	6734
AT5G14200	isopropylmalate dehydrogenase 1 [Source:NCBI gene (formerly Entrezgene);Acc:831270]	IMD1	protein_coding	3352.12	-0.89811	0.141223	-6.35949	2.02419e-10	6.10133e-08	4437.12	4953.51	3698.08	2324.9	2295.71	2403.41	4605	5862	3607	2107	2145	2486
AT5G65660	hydroxyproline-rich glycoprotein family protein [Source:NCBI gene (formerly Entrezgene);Acc:836692]	AT5G65660	protein_coding	2678.29	-0.853333	0.135595	-6.29326	3.10862e-10	8.7369e-08	3679.77	3051.37	3612.99	2111.94	1828	1785.64	3819	3611	3524	1914	1708	1847
AT1G07590	Tetratricopeptide repeat (TPR)-like superfamily protein [Source:NCBI gene (formerly Entrezgene);Acc:837272]	AT1G07590	protein_coding	4713.16	-0.944752	0.150441	-6.27988	3.38826e-10	9.27341e-08	6009.62	6728.06	5872.64	3560.73	2677.79	3430.12	6237	7962	5728	3227	2502	3548
AT1G80130	Tetratricopeptide repeat (TPR)-like superfamily protein [Source:NCBI gene (formerly Entrezgene);Acc:844353]	AT1G80130	protein_coding	469.947	-1.48214	0.236511	-6.26668	3.68822e-10	9.83432e-08	636.902	894.032	545.434	216.27	251.511	275.531	661	1058	532	196	235	285
AT3G02020	aspartate kinase 3 [Source:NCBI gene (formerly Entrezgene);Acc:821287]	AK3	protein_coding	1970.63	-0.867451	0.138511	-6.26271	3.78347e-10	9.96058e-08	2638.18	2813.08	2185.84	1326.31	1456.62	1403.76	2738	3329	2132	1202	1361	1452
AT1G16400	cytochrome P450, family 79, subfamily F, polypeptide 2 [Source:NCBI gene (formerly Entrezgene);Acc:838210]	CYP79F2	protein_coding	961.169	-1.16936	0.195402	-5.9844	2.17183e-09	4.60916e-07	1397.14	1063.04	1532.75	543.985	543.692	686.411	1450	1258	1495	493	508	710
AT2G18050	histone H1-3 [Source:NCBI gene (formerly Entrezgene);Acc:816317]	HIS1-3	protein_coding	311.169	-1.51774	0.255375	-5.94317	2.79569e-09	5.64513e-07	523.204	370.964	490.071	167.72	118.799	196.256	543	439	478	152	111	203
AT1G04183	ncRNA [Source:NCBI gene (formerly Entrezgene);Acc:28716068]	AT1G04183	lncRNA	80.5039	-2.12817	0.358784	-5.9316	2.99991e-09	5.99924e-07	97.3179	171.539	124.056	28.6889	35.3186	26.103	101	203	121	26	33	27
AT5G23010	methylthioalkylmalate synthase 1 [Source:NCBI gene (formerly Entrezgene);Acc:832365]	MAM1	protein_coding	5733.34	-1.0017	0.170724	-5.86734	4.42838e-09	8.29743e-07	8230.59	8148.54	6562.64	3541.97	4552.88	3363.42	8542	9643	6401	3210	4254	3479
AT5G23020	2-isopropylmalate synthase 2 [Source:NCBI gene (formerly Entrezgene);Acc:832366]	IMS2	protein_coding	4540.3	-0.69088	0.119536	-5.77967	7.48476e-09	1.30814e-06	5167.48	5405.6	6248.91	3528.73	3278.21	3612.84	5363	6397	6095	3198	3063	3737
AT1G62800	aspartate aminotransferase 4 [Source:NCBI gene (formerly Entrezgene);Acc:842579]	ASP4	protein_coding	367.644	-1.07958	0.18703	-5.77225	7.82207e-09	1.34998e-06	470.209	498.563	529.03	243.856	191.576	272.631	488	590	516	221	179	282
AT4G13430	isopropyl malate isomerase large subunit 1 [Source:NCBI gene (formerly Entrezgene);Acc:826975]	IIL1	protein_coding	10366.2	-0.484819	0.0842146	-5.75694	8.56514e-09	1.44828e-06	12646.5	11861.6	11766.8	8604.46	8946.3	8371.32	13125	14037	11477	7798	8359	8659
AT4G23670	Polyketide cyclase/dehydrase and lipid transport superfamily protein [Source:NCBI gene (formerly Entrezgene);Acc:828467]	AT4G23670	protein_coding	21257.6	-0.926739	0.161783	-5.72828	1.01454e-08	1.68803e-06	30737	30837.4	22004	15112.4	14750.3	14104.3	31900	36493	21462	13696	13782	14589
AT5G28080	Protein kinase superfamily protein [Source:NCBI gene (formerly Entrezgene);Acc:832881]	WNK9	protein_coding	235.204	-1.1835	0.207542	-5.70247	1.18084e-08	1.9071e-06	297.735	290.687	391.646	137.927	153.047	140.183	309	344	382	125	143	145
AT3G54250	GHMP kinase family protein [Source:NCBI gene (formerly Entrezgene);Acc:824592]	AT3G54250	protein_coding	342.53	-1.39687	0.2503	-5.58079	2.39434e-08	3.45816e-06	520.313	443.636	525.954	209.65	128.431	227.193	540	525	513	190	120	235
AT4G20450	Leucine-rich repeat protein kinase family protein [Source:NCBI gene (formerly Entrezgene);Acc:827793]	AT4G20450	protein_coding	41.9496	-2.37235	0.434887	-5.45509	4.8947e-08	6.48407e-06	64.5574	63.3766	83.0454	17.6547	8.56208	14.5016	67	75	81	16	8	15
AT3G25180	cytochrome P450, family 82, subfamily G, polypeptide 1 [Source:NCBI gene (formerly Entrezgene);Acc:822110]	CYP82G1	protein_coding	23.4462	-21.2628	3.90855	-5.44009			140.677	0	0	0	0	0	146	0	0	0	0	0
AT2G41480	peroxidase superfamily protein [Source:NCBI gene (formerly Entrezgene);Acc:818746]	AT2G41480	protein_coding	83.795	-1.69582	0.315365	-5.37731	7.56072e-08	9.47276e-06	121.406	129.288	133.283	35.3094	53.513	29.9701	126	153	130	32	50	31
AT4G13280	terpenoid synthase 12 [Source:NCBI gene (formerly Entrezgene);Acc:826958]	TPS12	protein_coding	318.439	-1.74157	0.32601	-5.34206	9.18967e-08	1.12614e-05	596.433	456.311	418.303	166.616	83.4803	189.488	619	540	408	151	78	196
AT4G34260	1,2-alpha-L-fucosidase [Source:NCBI gene (formerly Entrezgene);Acc:829575]	FUC95A	protein_coding	2927.37	-0.549694	0.102905	-5.34176	9.20495e-08	1.12614e-05	3251.96	3694.43	3488.93	2295.11	2338.52	2495.25	3375	4372	3403	2080	2185	2581
AT3G45970	expansin-like A1 [Source:NCBI gene (formerly Entrezgene);Acc:823740]	EXLA1	protein_coding	825.093	-1.22114	0.229522	-5.32038	1.03548e-07	1.24972e-05	1026.17	1419.64	1018.08	466.746	619.68	400.246	1065	1680	993	423	579	414
AT1G58300	heme oxygenase 4 [Source:NCBI gene (formerly Entrezgene);Acc:842199]	HO4	protein_coding	81.0922	-2.65667	0.502801	-5.28375	1.26568e-07	1.47885e-05	79.9741	102.248	237.859	18.7581	23.5457	24.1694	83	121	232	17	22	25
AT3G43270	Plant invertase/pectin methylesterase inhibitor superfamily [Source:NCBI gene (formerly Entrezgene);Acc:823402]	AT3G43270	protein_coding	685.029	-0.735203	0.141083	-5.21115	1.87677e-07	2.08733e-05	918.257	829.811	820.202	457.919	522.287	561.697	953	982	800	415	488	581
AT3G18280	Bifunctional inhibitor/lipid-transfer protein/seed storage 2S albumin superfamily protein [Source:NCBI gene (formerly Entrezgene);Acc:821356]	AT3G18280	protein_coding	2072.03	-0.929026	0.179681	-5.17042	2.33568e-07	2.504e-05	2175.68	2747.16	3228.52	1298.72	1545.45	1436.63	2258	3251	3149	1177	1444	1486
AT1G31320	LOB domain-containing protein 4 [Source:NCBI gene (formerly Entrezgene);Acc:840020]	LBD4	protein_coding	220.856	-1.11894	0.216879	-5.1593	2.4787e-07	2.62016e-05	298.698	293.222	315.778	148.962	107.026	161.452	310	347	308	135	100	167
AT1G07610	metallothionein 1C [Source:NCBI gene (formerly Entrezgene);Acc:837274]	MT1C	protein_coding	1187.86	-1.19676	0.235354	-5.08492	3.67781e-07	3.69522e-05	1620.68	2051.71	1289.77	796.668	553.324	814.993	1682	2428	1258	722	517	843
AT2G24762	glutamine dumper 4 [Source:NCBI gene (formerly Entrezgene);Acc:817013]	GDU4	protein_coding	643.595	-1.01055	0.199967	-5.05358	4.33611e-07	4.2944e-05	953.908	904.173	722.803	427.023	349.975	503.691	990	1070	705	387	327	521
AT2G25625	histone deacetylase-like protein [Source:NCBI gene (formerly Entrezgene);Acc:817103]	AT2G25625	protein_coding	61.2136	-2.23089	0.450019	-4.95733	7.147e-07	6.49097e-05	80.9376	114.923	106.626	35.3094	14.9836	14.5016	84	136	104	32	14	15
AT5G18270	NAC domain containing protein 87 [Source:NCBI gene (formerly Entrezgene);Acc:831945]	ANAC087	protein_coding	285.672	-1.37877	0.284972	-4.83826	1.3098e-06	0.000109403	306.407	356.599	575.166	145.651	175.523	154.684	318	422	561	132	164	160
AT2G22330	cytochrome P450, family 79, subfamily B, polypeptide 3 [Source:NCBI gene (formerly Entrezgene);Acc:816765]	CYP79B3	protein_coding	1693.66	-1.10142	0.229111	-4.80735	1.52946e-06	0.000125235	2614.09	1613.99	2703.59	1235.83	989.99	1004.48	2713	1910	2637	1120	925	1039
AT3G61460		BRH1	protein_coding	1166.11	-0.644118	0.134199	-4.79973	1.58882e-06	0.000129079	1496.38	1321.61	1448.68	847.426	1022.1	860.431	1553	1564	1413	768	955	890
AT5G59520	ZRT/IRT-like protein 2 [Source:NCBI gene (formerly Entrezgene);Acc:836071]	ZIP2	protein_coding	166.283	-1.75264	0.36694	-4.77635	1.78506e-06	0.000143343	228.36	250.126	291.172	86.0667	38.5293	103.445	237	296	284	78	36	107
AT4G13770	cytochrome P450, family 83, subfamily A, polypeptide 1 [Source:NCBI gene (formerly Entrezgene);Acc:827011]	CYP83A1	protein_coding	4031.59	-0.827137	0.173884	-4.75682	1.96662e-06	0.000156712	6053.94	5144.49	4271.2	2694.55	3313.52	2711.81	6283	6088	4166	2442	3096	2805
AT3G16450	Mannose-binding lectin superfamily protein [Source:NCBI gene (formerly Entrezgene);Acc:820893]	JAL33	protein_coding	11953.8	-0.615074	0.129462	-4.75099	2.02419e-06	0.000160073	13806.6	16014.8	13570.2	10214.3	8443.28	9673.57	14329	18952	13236	9257	7889	10006
AT4G16215		AT4G16215	protein_coding	179.168	-2.15957	0.454777	-4.74864	2.04793e-06	0.000161337	166.693	509.548	201.975	59.5846	79.1992	58.0066	173	603	197	54	74	60
AT2G18196	Heavy metal transport/detoxification superfamily protein [Source:NCBI gene (formerly Entrezgene);Acc:816334]	AT2G18196	protein_coding	234.119	-1.0629	0.225247	-4.71881	2.3723e-06	0.000180729	311.224	287.307	351.662	175.444	116.658	162.418	323	340	343	159	109	168
AT5G03552	ath-MIR822 [Source:miRBase;Acc:MI0005379]	ath-MIR822	miRNA	238.393	-0.906234	0.192457	-4.70876	2.49231e-06	0.000188357	304.48	338.854	289.121	186.478	141.274	170.153	316	401	282	169	132	176
AT1G05710	basic helix-loop-helix (bHLH) DNA-binding superfamily protein [Source:NCBI gene (formerly Entrezgene);Acc:837078]	AT1G05710	protein_coding	513.37	-0.742547	0.15858	-4.68248	2.83427e-06	0.000209032	740.001	597.43	590.545	401.644	363.888	386.711	768	707	576	364	340	400
AT1G62560	flavin-monooxygenase glucosinolate S-oxygenase 3 [Source:NCBI gene (formerly Entrezgene);Acc:842553]	FMO GS-OX3	protein_coding	165.99	-1.76185	0.381455	-4.61876	3.86039e-06	0.000270331	268.829	355.754	144.561	57.3778	82.41	87.0099	279	421	141	52	77	90
AT3G05165	Major facilitator superfamily protein [Source:NCBI gene (formerly Entrezgene);Acc:819680]	AT3G05165	protein_coding	1588.61	-0.572163	0.123939	-4.61649	3.90276e-06	0.000272381	1793.15	1894.54	2010.52	1412.38	1242.57	1178.5	1861	2242	1961	1280	1161	1219
AT1G72510	DUF1677 family protein (DUF1677) [Source:NCBI gene (formerly Entrezgene);Acc:843583]	AT1G72510	protein_coding	1455.46	-0.678927	0.148218	-4.5806	4.63635e-06	0.00031512	1945.39	1726.38	1702.94	1297.62	1042.43	1018.02	2019	2043	1661	1176	974	1053
AT4G18550	alpha/beta-Hydrolases superfamily protein [Source:NCBI gene (formerly Entrezgene);Acc:827587]	DSEL	protein_coding	67.475	-1.31672	0.288992	-4.55627	5.20711e-06	0.000348223	88.646	94.6424	105.601	36.4128	42.8104	36.7375	92	112	103	33	40	38
AT3G54600	Class I glutamine amidotransferase-like superfamily protein [Source:NCBI gene (formerly Entrezgene);Acc:824625]	DJ1F	protein_coding	1642.42	-0.75165	0.166364	-4.51809	6.23987e-06	0.000406824	2287.45	2255.36	1639.38	1180.66	1242.57	1249.08	2374	2669	1599	1070	1161	1292
AT1G22550	Major facilitator superfamily protein [Source:NCBI gene (formerly Entrezgene);Acc:838861]	AT1G22550	protein_coding	519.286	-0.59649	0.132938	-4.48699	7.22366e-06	0.000463238	624.376	646.441	603.874	443.574	418.472	378.976	648	765	589	402	391	392
AT2G46680	homeobox 7 [Source:NCBI gene (formerly Entrezgene);Acc:819280]	HB-7	protein_coding	489.533	-0.975821	0.218454	-4.46695	7.93436e-06	0.000497045	735.183	607.57	603.874	414.885	314.656	261.03	763	719	589	376	294	270
AT1G11840	glyoxalase/bleomycin resistance protein/dioxygenase superfamily protein [Source:NCBI gene (formerly Entrezgene);Acc:837731]	GLX1	protein_coding	8544.69	-0.491297	0.110215	-4.45762	8.28736e-06	0.000511455	10585.5	9257.21	10115.1	7310.15	6531.79	7468.35	10986	10955	9866	6625	6103	7725
AT4G28530	NAC domain containing protein 74 [Source:NCBI gene (formerly Entrezgene);Acc:828971]	NAC074	protein_coding	26.3811	-2.14113	0.481329	-4.44838	8.65219e-06	0.000523105	37.5782	47.3212	44.0858	8.82735	11.7729	8.70099	39	56	43	8	11	9
AT5G41830	RNI-like superfamily protein [Source:NCBI gene (formerly Entrezgene);Acc:834188]	AT5G41830	protein_coding	77.0107	-2.16685	0.489877	-4.42326	9.72234e-06	0.000577729	71.3022	163.934	142.51	22.0684	43.8806	18.3688	74	194	139	20	41	19
AT3G10190	Calcium-binding EF-hand family protein [Source:NCBI gene (formerly Entrezgene);Acc:820181]	AT3G10190	protein_coding	384.841	-0.997079	0.225775	-4.41625	1.0043e-05	0.000588379	524.167	521.378	493.146	267.027	186.225	317.103	544	617	481	242	174	328
AT4G30670	Putative membrane lipoprotein [Source:NCBI gene (formerly Entrezgene);Acc:829190]	AT4G30670	protein_coding	299.573	-1.55377	0.352547	-4.40726	1.04686e-05	0.000608174	522.24	431.806	386.52	227.304	84.5505	145.016	542	511	377	206	79	150
AT1G35720	annexin 1 [Source:NCBI gene (formerly Entrezgene);Acc:840476]	ANNAT1	protein_coding	14965.5	-0.491178	0.111737	-4.39584	1.10346e-05	0.000637491	15936	17109.1	19421.4	12598.8	12149.6	12577.8	16539	20247	18943	11418	11352	13010
AT4G33420	Peroxidase superfamily protein [Source:NCBI gene (formerly Entrezgene);Acc:829479]	AT4G33420	protein_coding	876.033	-0.631631	0.145058	-4.35434	1.3347e-05	0.000753372	1146.62	917.693	1130.85	647.707	698.88	714.448	1190	1086	1103	587	653	739
AT1G62790	Bifunctional inhibitor/lipid-transfer protein/seed storage 2S albumin superfamily protein [Source:NCBI gene (formerly Entrezgene);Acc:842578]	AT1G62790	protein_coding	2043.94	-0.439932	0.101824	-4.32051	1.55669e-05	0.000856431	2232.53	2459.01	2367.31	1837.19	1693.15	1674.46	2317	2910	2309	1665	1582	1732
AT5G59780	myb domain protein 59 [Source:NCBI gene (formerly Entrezgene);Acc:836099]	MYB59	protein_coding	1222.94	-0.937777	0.217081	-4.31995	1.56067e-05	0.000856431	1794.12	1532.87	1493.79	1055.97	620.751	840.129	1862	1814	1457	957	580	869
AT5G57150	basic helix-loop-helix (bHLH) DNA-binding superfamily protein [Source:NCBI gene (formerly Entrezgene);Acc:835821]	AT5G57150	protein_coding	802.468	-0.56617	0.131312	-4.31165	1.62039e-05	0.000884535	1060.86	882.202	930.929	673.085	622.891	644.84	1101	1044	908	610	582	667
AT2G32487		AT2G32487	protein_coding	62.9049	-1.85609	0.431632	-4.30017	1.70665e-05	0.000917583	117.552	120.838	57.4141	23.1718	24.616	33.8372	122	143	56	21	23	35
AT5G57340	ras guanine nucleotide exchange factor Q-like protein [Source:NCBI gene (formerly Entrezgene);Acc:835839]	AT5G57340	protein_coding	428.196	-0.719479	0.168396	-4.27254	1.93259e-05	0.00101728	519.35	558.559	519.803	344.267	357.467	269.731	539	661	507	312	334	279
AT1G16410	cytochrome p450 79f1 [Source:NCBI gene (formerly Entrezgene);Acc:838211]	CYP79F1	protein_coding	1753.13	-1.20089	0.281115	-4.27189	1.9382e-05	0.00101728	3353.13	2393.95	1582.99	897.079	1263.98	1027.68	3480	2833	1544	813	1181	1063
AT1G03410	2-oxoglutarate (2OG) and Fe(II)-dependent oxygenase superfamily protein [Source:NCBI gene (formerly Entrezgene);Acc:838763]	2A6	protein_coding	37.4204	-1.66287	0.393023	-4.23098	2.32681e-05	0.00118901	57.8126	56.6164	56.3889	14.3444	17.1242	22.2359	60	67	55	13	16	23
AT2G47780	Rubber elongation factor protein (REF) [Source:NCBI gene (formerly Entrezgene);Acc:819390]	AT2G47780	protein_coding	133.821	-1.9965	0.472286	-4.22731	2.36501e-05	0.00120263	121.406	260.267	260.414	69.5154	24.616	66.7076	126	308	254	63	23	69
AT5G25190	Integrase-type DNA-binding superfamily protein [Source:NCBI gene (formerly Entrezgene);Acc:832590]	ESE3	protein_coding	357.973	-1.08342	0.257405	-4.20901	2.56487e-05	0.00128851	403.725	579.685	475.717	172.133	293.251	223.325	419	686	464	156	274	231
AT4G12545	Bifunctional inhibitor/lipid-transfer protein/seed storage 2S albumin superfamily protein [Source:NCBI gene (formerly Entrezgene);Acc:826867]	AT4G12545	protein_coding	324.312	-2.6273	0.626377	-4.19443	2.73553e-05	0.00134574	492.371	439.411	743.308	90.4803	14.9836	165.319	511	520	725	82	14	171
AT2G25510	transmembrane protein [Source:NCBI gene (formerly Entrezgene);Acc:817089]	AT2G25510	protein_coding	19023.9	-1.06888	0.25497	-4.19218	2.76283e-05	0.00135522	35331.2	20526.4	21439	12125.5	14895.9	9825.35	36668	24291	20911	10989	13918	10163
AT3G19470	F-box and associated interaction domains-containing protein [Source:NCBI gene (formerly Entrezgene);Acc:821481]	AT3G19470	protein_coding	192.684	-0.89193	0.213103	-4.18545	2.84602e-05	0.0013884	216.797	293.222	240.934	145.651	124.15	135.349	225	347	235	132	116	140
AT1G21520		AT1G21520	protein_coding	1046.5	-1.41571	0.342894	-4.12872	3.64787e-05	0.00170491	928.856	1376.54	2261.71	508.676	755.603	447.618	964	1629	2206	461	706	463
AT3G48100	response regulator 5 [Source:NCBI gene (formerly Entrezgene);Acc:823965]	RR5	protein_coding	691.693	-0.680152	0.166202	-4.09232	4.27086e-05	0.00195221	762.163	910.933	881.717	621.225	485.898	488.222	791	1078	860	563	454	505
AT3G15820	phosphatidic acid phosphatase-related / PAP2-like protein [Source:NCBI gene (formerly Entrezgene);Acc:820825]	ROD1	protein_coding	550.941	-0.580167	0.142038	-4.08458	4.41565e-05	0.00200956	732.293	644.751	603.874	433.644	427.034	464.053	760	763	589	393	399	480
AT1G60989	SCR-like 7 [Source:NCBI gene (formerly Entrezgene);Acc:3767593]	SCRL7	protein_coding	403.691	-0.954849	0.235613	-4.05261	5.06484e-05	0.00224224	618.595	463.917	515.702	296.82	202.279	324.837	642	549	503	269	189	336
AT5G46900	Bifunctional inhibitor/lipid-transfer protein/seed storage 2S albumin superfamily protein [Source:NCBI gene (formerly Entrezgene);Acc:834735]	AT5G46900	protein_coding	150.832	-2.23403	0.554033	-4.0323	5.52338e-05	0.0024231	271.719	148.724	326.03	73.9291	14.9836	69.6079	282	176	318	67	14	72
AT1G34630	transmembrane protein [Source:NCBI gene (formerly Entrezgene);Acc:840367]	AT1G34630	protein_coding	643.812	-0.459649	0.114083	-4.02907	5.59991e-05	0.00244678	767.944	754.604	713.576	550.606	551.184	524.96	797	893	696	499	515	543
AT4G39510	cytochrome P450, family 96, subfamily A, polypeptide 12 [Source:NCBI gene (formerly Entrezgene);Acc:830105]	CYP96A12	protein_coding	352.527	-0.904463	0.224749	-4.02432	5.71398e-05	0.00248678	498.152	522.223	357.813	229.511	288.97	218.492	517	618	349	208	270	226
AT1G01470	Late embryosis abundant protein [Source:NCBI gene (formerly Entrezgene);Acc:837071]	LEA14	protein_coding	1670.16	-0.470367	0.117034	-4.01905	5.84325e-05	0.00252202	1917.45	1911.44	1991.04	1546.99	1282.17	1371.86	1990	2262	1942	1402	1198	1419
AT2G14610	pathosis-related protein 1 [Source:NCBI gene (formerly Entrezgene);Acc:815949]	PR1	protein_coding	23183	-1.2634	0.314651	-4.01526	5.93805e-05	0.00255453	48632.9	27382.9	22178.3	12885.7	17649.7	10368.7	50473	32405	21632	11678	16491	10725
AT5G52900	membrane-associated kinase regulator [Source:NCBI gene (formerly Entrezgene);Acc:835367]	MAKR6	protein_coding	505.126	-0.835453	0.208249	-4.01181	6.02556e-05	0.00257925	557.891	688.692	696.146	351.991	293.251	442.784	579	815	679	319	274	458
AT5G07680	NAC domain containing protein 80 [Source:NCBI gene (formerly Entrezgene);Acc:830661]	NAC080	protein_coding	168.171	-0.786804	0.196378	-4.00658	6.16049e-05	0.00262553	211.016	230.691	196.848	132.41	112.377	125.681	219	273	192	120	105	130
AT4G15210	beta-amylase 5 [Source:NCBI gene (formerly Entrezgene);Acc:827185]	BAM5	protein_coding	69.3803	-3.72363	0.930394	-4.00221	6.27545e-05	0.00266906	327.605	38.871	20.505	8.82735	11.7729	8.70099	340	46	20	8	11	9
AT3G46900		COPT2	protein_coding	242.277	-1.37624	0.344371	-3.9964	6.43133e-05	0.00271062	284.245	442.791	321.929	201.926	97.3936	105.379	295	524	314	183	91	109
AT4G24130	DUF538 family protein (Protein of unknown function, DUF538) [Source:NCBI gene (formerly Entrezgene);Acc:828513]	AT4G24130	protein_coding	387.184	-0.752098	0.188206	-3.99614	6.43834e-05	0.00271062	475.99	491.802	490.071	314.474	226.895	323.87	494	582	478	285	212	335
AT3G16400	nitrile specifier protein 1 [Source:NCBI gene (formerly Entrezgene);Acc:820887]	NSP1	protein_coding	12030.2	-0.521877	0.130944	-3.98549	6.73405e-05	0.002818	15351.2	13070.8	14127	10029	8731.18	10872.4	15932	15468	13779	9089	8158	11246
AT3G22740	homocysteine S-methyltransferase 3 [Source:NCBI gene (formerly Entrezgene);Acc:821845]	HMT3	protein_coding	122.174	-1.86366	0.468132	-3.98106	6.86097e-05	0.00285389	247.631	230.691	96.3737	69.5154	58.8643	29.9701	257	273	94	63	55	31
AT5G55850	RPM1-interacting protein 4 (RIN4) family protein [Source:NCBI gene (formerly Entrezgene);Acc:835679]	NOI	protein_coding	2493.71	-0.369541	0.0928909	-3.97823	6.943e-05	0.00288225	2685.39	2977.01	2771.26	2168.22	2152.29	2208.12	2787	3523	2703	1965	2011	2284
AT1G51830	Leucine-rich repeat protein kinase family protein [Source:NCBI gene (formerly Entrezgene);Acc:841610]	AT1G51830	protein_coding	533.974	-1.05741	0.266534	-3.96725	7.27057e-05	0.00299051	909.585	581.375	673.591	336.543	259.003	443.75	944	688	657	305	242	459
AT5G14545	ath-MIR398b [Source:miRBase;Acc:MI0001018]	ath-MIR398b	miRNA	18.2916	-3.06995	0.778277	-3.94455	7.99514e-05	0.0032288	26.9792	47.3212	23.5808	6.62051	4.28104	0.966777	28	56	23	6	4	1
AT4G01070	UDP-Glycosyltransferase superfamily protein [Source:NCBI gene (formerly Entrezgene);Acc:827912]	GT72B1	protein_coding	1232.23	-0.542291	0.137973	-3.93042	8.47988e-05	0.00335294	1623.57	1344.43	1415.87	1031.7	907.58	1070.22	1685	1591	1381	935	848	1107
AT2G41475	Embryo-specific protein 3, (ATS3) [Source:NCBI gene (formerly Entrezgene);Acc:6240499]	AT2G41475	protein_coding	1666.05	-0.414106	0.106291	-3.89595	9.78158e-05	0.00376736	1974.3	1923.27	1812.65	1517.2	1339.97	1428.9	2049	2276	1768	1375	1252	1478
AT5G40650	succinate dehydrogenase 2-2 [Source:NCBI gene (formerly Entrezgene);Acc:834065]	SDH2-2	protein_coding	1286.4	-0.376953	0.0973405	-3.87252	0.000107715	0.0040806	1443.39	1484.7	1432.28	1154.18	1065.98	1137.9	1498	1757	1397	1046	996	1177
AT1G78370	glutathione S-transferase TAU 20 [Source:NCBI gene (formerly Entrezgene);Acc:844173]	GSTU20	protein_coding	6440.62	-0.987123	0.254981	-3.87136	0.000108231	0.00409269	9206.65	11090.1	5388.73	4125.68	4170.8	4661.8	9555	13124	5256	3739	3897	4822
AT3G01345	Expressed protein [Source:NCBI gene (formerly Entrezgene);Acc:2745868]	AT3G01345	protein_coding	108.687	-1.78044	0.45999	-3.8706	0.000108568	0.00409302	108.88	243.366	152.763	28.6889	74.9182	43.5049	113	288	149	26	70	45
AT1G75760	ER lumen protein retaining receptor family protein [Source:NCBI gene (formerly Entrezgene);Acc:843909]	AT1G75760	protein_coding	880.651	-0.508409	0.131595	-3.86344	0.0001118	0.00418959	957.762	1084.16	1060.11	754.738	771.657	655.475	994	1283	1034	684	721	678
AT4G29905		AT4G29905	protein_coding	920.777	-0.902276	0.233942	-3.85684	0.000114864	0.00428126	1408.7	1318.23	871.464	706.188	699.95	520.126	1462	1560	850	640	654	538
AT3G21770	Peroxidase superfamily protein [Source:NCBI gene (formerly Entrezgene);Acc:821731]	AT3G21770	protein_coding	2032.31	-0.990502	0.258021	-3.83884	0.000123616	0.00458234	2803.91	1964.67	3343.35	1475.27	992.131	1614.52	2910	2325	3261	1337	927	1670
AT5G52990	SNARE-like superfamily protein [Source:NCBI gene (formerly Entrezgene);Acc:835378]	AT5G52990	protein_coding	495.853	-0.538584	0.141223	-3.8137	0.0001369	0.00497769	602.214	607.57	551.586	444.678	394.926	374.143	625	719	538	403	369	387
AT3G05640	Protein phosphatase 2C family protein [Source:NCBI gene (formerly Entrezgene);Acc:819731]	AT3G05640	protein_coding	337.003	-0.711041	0.186829	-3.80584	0.000141322	0.00512058	354.584	405.61	495.197	261.51	254.722	250.395	368	480	483	237	238	259
AT3G07360	plant U-box 9 [Source:NCBI gene (formerly Entrezgene);Acc:819924]	PUB9	protein_coding	933.663	-0.518953	0.136662	-3.79735	0.000146254	0.00528089	1190.94	1111.2	996.545	815.426	789.852	698.013	1236	1315	972	739	738	722
AT2G43100	isopropylmalate isomerase 2 [Source:NCBI gene (formerly Entrezgene);Acc:818912]	IPMI2	protein_coding	2011.83	-0.943059	0.248865	-3.78944	0.000150986	0.0054235	3505.37	2371.97	2063.83	1196.11	1214.74	1718.93	3638	2807	2013	1084	1135	1778
AT2G43535	Scorpion toxin-like knottin superfamily protein [Source:NCBI gene (formerly Entrezgene);Acc:818955]	AT2G43535	protein_coding	1204.47	-1.13759	0.300707	-3.78304	0.000154922	0.00554572	1893.36	1289.5	1785.99	901.493	440.947	915.537	1965	1526	1742	817	412	947
AT4G12550	Auxin-Induced in Root cultures 1 [Source:NCBI gene (formerly Entrezgene);Acc:826868]	AIR1	protein_coding	729.506	-2.7577	0.729064	-3.78252	0.000155248	0.00554784	1156.25	1063.88	1593.24	206.339	46.0212	311.302	1200	1259	1554	187	43	322
AT2G39310	jacalin-related lectin 22 [Source:NCBI gene (formerly Entrezgene);Acc:818516]	JAL22	protein_coding	6295.11	-0.561049	0.148508	-3.77791	0.000158148	0.00563211	7365.32	8477.25	6668.24	5194.9	5597.46	4467.47	7644	10032	6504	4708	5230	4621
AT4G04460	Saposin-like aspartyl protease family protein [Source:NCBI gene (formerly Entrezgene);Acc:825776]	AT4G04460	protein_coding	80.1805	-1.27378	0.33731	-3.77628	0.000159185	0.00564651	98.2814	99.7125	142.51	35.3094	58.8643	46.4053	102	118	139	32	55	48
AT3G48920	myb domain protein 45 [Source:NCBI gene (formerly Entrezgene);Acc:824053]	MYB45	protein_coding	267.201	-0.718137	0.190333	-3.77306	0.00016126	0.00569421	297.735	305.898	393.697	207.443	201.209	197.222	309	362	384	188	188	204
AT3G28950	AIG2-like (avirulence induced family protein [Source:NCBI gene (formerly Entrezgene);Acc:822532]	AT3G28950	protein_coding	811.544	-0.41376	0.109857	-3.76636	0.000165646	0.00582322	940.418	911.778	928.878	738.187	683.896	666.109	976	1079	906	669	639	689
AT3G10525	LOSS OF GIANT CELLS FROM ORGANS [Source:NCBI gene (formerly Entrezgene);Acc:820217]	LGO	protein_coding	838.112	-0.53535	0.14243	-3.7587	0.000170798	0.00597017	1082.06	1013.18	879.666	739.291	676.404	638.073	1123	1199	858	670	632	660
AT2G26355	ncRNA [Source:NCBI gene (formerly Entrezgene);Acc:6240611]	AT2G26355	lncRNA	345.412	-0.72566	0.193368	-3.75275	0.000174908	0.00608316	400.834	444.481	445.985	310.061	212.982	258.129	416	526	435	281	199	267
AT1G69580	Homeodomain-like superfamily protein [Source:NCBI gene (formerly Entrezgene);Acc:843294]	AT1G69580	protein_coding	442.207	-0.581232	0.155372	-3.74092	0.000183351	0.00630305	505.86	588.135	496.222	349.784	327.499	385.744	525	696	484	317	306	399
AT4G30660	Low temperature and salt responsive protein family [Source:NCBI gene (formerly Entrezgene);Acc:829189]	AT4G30660	protein_coding	1302.24	-0.617683	0.165496	-3.73231	0.000189732	0.00650089	1575.39	1747.5	1407.67	1022.87	877.613	1182.37	1635	2068	1373	927	820	1223
AT5G38100	S-adenosyl-L-methionine-dependent methyltransferases superfamily protein [Source:NCBI gene (formerly Entrezgene);Acc:833790]	AT5G38100	protein_coding	90.9947	-1.59563	0.428317	-3.72535	0.000195045	0.00663918	161.875	118.303	130.207	56.2744	20.3349	58.9734	168	140	127	51	19	61
AT1G30475		AT1G30475	protein_coding	211.851	-0.715072	0.192099	-3.72241	0.000197329	0.00669504	253.412	237.451	299.374	168.823	147.696	164.352	263	281	292	153	138	170
AT5G07220	BCL-2-associated athano 3 [Source:NCBI gene (formerly Entrezgene);Acc:830613]	BAG3	protein_coding	1876.88	-0.491843	0.132466	-3.71299	0.000204827	0.00690384	2089.92	2337.33	2153.03	1633.06	1686.73	1361.22	2169	2766	2100	1480	1576	1408
AT1G21910	Integrase-type DNA-binding superfamily protein [Source:NCBI gene (formerly Entrezgene);Acc:838793]	DREB26	protein_coding	545.027	-0.988927	0.267351	-3.69898	0.000216468	0.00721492	739.038	678.552	756.636	332.129	510.514	253.295	767	803	738	301	477	262
AT1G54020	GDSL-like Lipase/Acylhydrolase superfamily protein [Source:NCBI gene (formerly Entrezgene);Acc:841840]	AT1G54020	protein_coding	38.8088	-4.01189	1.08475	-3.69845	0.000216923	0.0072185	189.818	10.9853	18.4545	6.62051	2.14052	4.83388	197	13	18	6	2	5
AT3G05910	Pectinacetylesterase family protein [Source:NCBI gene (formerly Entrezgene);Acc:819760]	AT3G05910	protein_coding	2584.77	-0.457845	0.123866	-3.6963	0.000218762	0.00726809	2964.82	3331.07	2677.96	2212.35	2089.15	2233.25	3077	3942	2612	2005	1952	2310
AT1G78320	glutathione S-transferase TAU 23 [Source:NCBI gene (formerly Entrezgene);Acc:844167]	GSTU23	protein_coding	42.2181	-1.43146	0.388291	-3.68657	0.0002273	0.00752767	60.7032	51.5463	72.7929	20.965	19.2647	28.0365	63	61	71	19	18	29
AT2G24550	major centromere autoantigen B-like protein [Source:NCBI gene (formerly Entrezgene);Acc:816991]	AT2G24550	protein_coding	924.555	-0.837949	0.227558	-3.68235	0.000231093	0.00761691	1463.62	893.187	1200.57	781.22	572.589	636.139	1519	1057	1171	708	535	658
AT1G27670	transmembrane protein [Source:NCBI gene (formerly Entrezgene);Acc:839659]	AT1G27670	protein_coding	91.6075	-1.05125	0.286157	-3.67367	0.000239096	0.00784339	136.823	104.783	129.182	71.7222	48.1617	58.9734	142	124	126	65	45	61
AT5G14000	NAC domain containing protein 84 [Source:NCBI gene (formerly Entrezgene);Acc:831248]	NAC084	protein_coding	572.052	-0.723882	0.197412	-3.66686	0.000245545	0.00801703	594.506	703.903	839.682	477.78	364.959	451.485	617	833	819	433	341	467
AT1G20350	translocase inner membrane subunit 17-1 [Source:NCBI gene (formerly Entrezgene);Acc:838623]	TIM17-1	protein_coding	172.553	-0.962751	0.263072	-3.65965	0.00025256	0.00815644	182.11	267.027	234.783	110.342	143.415	97.6444	189	316	229	100	134	101
AT1G70670	Caleosin-related family protein [Source:NCBI gene (formerly Entrezgene);Acc:843404]	CLO4	protein_coding	344.699	-0.603744	0.165189	-3.65487	0.000257317	0.00825875	416.251	392.09	438.808	282.475	300.743	237.827	432	464	428	256	281	246
AT1G51840	kinase-like protein [Source:NCBI gene (formerly Entrezgene);Acc:841611]	AT1G51840	protein_coding	74.6893	-1.41246	0.387236	-3.64754	0.000264764	0.00844563	147.422	76.0519	102.525	40.8265	31.0375	50.2724	153	90	100	37	29	52
AT5G04470	cyclin-dependent protein kinase inhibitor [Source:NCBI gene (formerly Entrezgene);Acc:830326]	SIM	protein_coding	520.884	-0.84374	0.231387	-3.64645	0.000265887	0.00845555	710.131	546.729	750.485	433.644	278.268	406.046	737	647	732	393	260	420
AT5G67300	myb domain protein r1 [Source:NCBI gene (formerly Entrezgene);Acc:836865]	MYBR1	protein_coding	2206.71	-0.499621	0.137415	-3.63586	0.000277054	0.00875821	2574.59	2612.81	2567.23	1752.23	2116.97	1616.45	2672	3092	2504	1588	1978	1672
AT3G16470	Mannose-binding lectin superfamily protein [Source:NCBI gene (formerly Entrezgene);Acc:820895]	JR1	protein_coding	2352.91	-1.01632	0.27953	-3.63583	0.000277089	0.00875821	4695.35	2294.23	2457.53	1657.33	1515.49	1497.54	4873	2715	2397	1502	1416	1549
AT5G42580	cytochrome P450, family 705, subfamily A, polypeptide 12 [Source:NCBI gene (formerly Entrezgene);Acc:834265]	CYP705A12	protein_coding	92.1576	-2.53836	0.698716	-3.63289	0.000280262	0.00883164	170.547	77.742	223.505	43.0333	4.28104	33.8372	177	92	218	39	4	35
AT3G53610	RAB GTPase homolog 8 [Source:NCBI gene (formerly Entrezgene);Acc:824529]	RAB8	protein_coding	1773.86	-0.429089	0.11837	-3.62499	0.000288971	0.00905124	1952.14	2251.14	1902.87	1560.23	1530.47	1446.3	2026	2664	1856	1414	1430	1496
AT2G37240	Thioredoxin superfamily protein [Source:NCBI gene (formerly Entrezgene);Acc:818301]	AT2G37240	protein_coding	359.045	-0.622919	0.1721	-3.61953	0.000295139	0.00921622	377.709	483.352	444.959	259.303	301.813	287.133	392	572	434	235	282	297
AT2G02990	ribonuclease 1 [Source:NCBI gene (formerly Entrezgene);Acc:814828]	RNS1	protein_coding	79.3579	-1.38922	0.384314	-3.61481	0.000300569	0.0093163	97.3179	122.528	125.081	38.6197	27.8268	64.774	101	145	122	35	26	67
AT3G07350		F21O3.6	protein_coding	371.983	-0.981257	0.271692	-3.61165	0.000304253	0.00941594	630.157	471.522	379.343	293.509	270.776	186.588	654	558	370	266	253	193
AT4G39210	Glucose-1-phosphate adenylyltransferase family protein [Source:NCBI gene (formerly Entrezgene);Acc:830076]	APL3	protein_coding	177.211	-1.04681	0.291611	-3.58975	0.000330998	0.0100498	255.339	177.454	283.995	131.307	85.6208	129.548	265	210	277	119	80	134
AT4G22820	A20/AN1-like zinc finger family protein [Source:NCBI gene (formerly Entrezgene);Acc:828381]	AT4G22820	protein_coding	998.124	-0.392662	0.109494	-3.58614	0.000335613	0.010175	1176.49	1121.34	1101.12	920.251	839.084	830.461	1221	1327	1074	834	784	859
AT1G29395	COLD REGULATED 314 INNER MEMBRANE 1 [Source:NCBI gene (formerly Entrezgene);Acc:839815]	COR413IM1	protein_coding	181.457	-2.56485	0.717009	-3.57715	0.000347359	0.0104248	544.402	310.968	75.8687	27.5855	103.815	26.103	565	368	74	25	97	27
AT3G55515	ROTUNDIFOLIA like 7 [Source:NCBI gene (formerly Entrezgene);Acc:28719406]	RTFL7	protein_coding	57.5853	-1.63416	0.457952	-3.5684	0.000359165	0.0107172	53.9584	95.4874	111.752	25.3786	39.5996	19.3355	56	113	109	23	37	20
AT2G23030	SNF1-related protein kinase 2.9 [Source:NCBI gene (formerly Entrezgene);Acc:816833]	SNRK2.9	protein_coding	450.942	-0.617896	0.173264	-3.5662	0.000362193	0.0107767	534.766	572.924	530.055	421.506	306.094	340.305	555	678	517	382	286	352
AT5G54145		AT5G54145	protein_coding	179.661	-0.893182	0.250762	-3.56188	0.000368213	0.0109401	290.026	233.226	177.369	125.79	122.01	129.548	301	276	173	114	114	134
AT2G30860	glutathione S-transferase PHI 9 [Source:NCBI gene (formerly Entrezgene);Acc:817636]	GSTF9	protein_coding	37542.6	-0.464249	0.130354	-3.56144	0.00036883	0.0109428	49711.1	39311.2	41571.9	32195.6	32977.9	29487.7	51592	46521	40548	29178	30813	30501
AT1G61667	serine protease, putative (Protein of unknown function, DUF538) [Source:NCBI gene (formerly Entrezgene);Acc:842463]	AT1G61667	protein_coding	212.487	-0.770946	0.216784	-3.55629	0.00037613	0.0111036	264.011	256.041	283.995	125.79	189.436	155.651	274	303	277	114	177	161
AT5G10180	slufate transporter 2;1 [Source:NCBI gene (formerly Entrezgene);Acc:830882]	SULTR2;1	protein_coding	1387.67	-0.939919	0.264427	-3.55455	0.000378627	0.0111144	2333.7	1913.97	1225.18	826.461	1163.37	863.332	2422	2265	1195	749	1087	893
AT4G24015	RING/U-box superfamily protein [Source:NCBI gene (formerly Entrezgene);Acc:2745724]	AT4G24015	protein_coding	375.396	-0.563926	0.15869	-3.55363	0.000379949	0.0111144	439.376	413.215	491.096	294.613	331.781	282.299	456	489	479	267	310	292
AT3G45080	P-loop containing nucleoside triphosphate hydrolases superfamily protein [Source:NCBI gene (formerly Entrezgene);Acc:823643]	AT3G45080	protein_coding	186.994	-1.83248	0.515857	-3.5523	0.000381874	0.0111548	327.605	206.185	342.434	99.3077	24.616	121.814	340	244	334	90	23	126
AT5G04080	cysteine-rich TM module stress tolerance protein [Source:NCBI gene (formerly Entrezgene);Acc:830287]	AT5G04080	protein_coding	178.06	-0.859	0.242442	-3.54312	0.000395424	0.0115021	194.636	277.167	216.328	139.031	134.853	106.345	202	328	211	126	126	110
AT3G23570	alpha/beta-Hydrolases superfamily protein [Source:NCBI gene (formerly Entrezgene);Acc:821936]	AT3G23570	protein_coding	674.388	-0.723573	0.204474	-3.5387	0.000402103	0.0116515	1060.86	787.56	671.54	534.055	504.092	488.222	1101	932	655	484	471	505
AT1G02816	pectinesterase (Protein of unknown function, DUF538) [Source:NCBI gene (formerly Entrezgene);Acc:839308]	AT1G02816	protein_coding	643.814	-0.515412	0.145848	-3.5339	0.000409469	0.0118116	740.965	781.645	749.459	567.157	568.308	455.352	769	925	731	514	531	471
AT3G30180	brassinosteroid-6-oxidase 2 [Source:NCBI gene (formerly Entrezgene);Acc:822709]	BR6OX2	protein_coding	631.978	-0.658152	0.18732	-3.51352	0.000442213	0.0126508	778.543	768.969	773.04	487.711	593.994	389.611	808	910	754	442	555	403
AT3G11050	ferritin 2 [Source:NCBI gene (formerly Entrezgene);Acc:820276]	FER2	protein_coding	119.57	-1.07386	0.305979	-3.50957	0.00044883	0.0128086	158.985	130.978	196.848	76.1359	57.794	96.6777	165	155	192	69	54	100
AT4G01450	nodulin MtN21 /EamA-like transporter family protein [Source:NCBI gene (formerly Entrezgene);Acc:828176]	UMAMIT30	protein_coding	823.042	-0.73548	0.209569	-3.50949	0.000448959	0.0128086	1149.51	752.914	1183.14	626.742	650.718	575.232	1193	891	1154	568	608	595
AT1G52030	myrosinase-binding protein 2 [Source:NCBI gene (formerly Entrezgene);Acc:841632]	MBP2	protein_coding	12.3432	-6.02086	1.7186	-3.50335	0.000459449	0.013072	59.7397	10.1403	3.07576	1.10342	0	0	62	12	3	1	0	0
AT4G16563	Eukaryotic aspartyl protease family protein [Source:NCBI gene (formerly Entrezgene);Acc:827356]	AT4G16563	protein_coding	938.118	-0.873297	0.249837	-3.49547	0.000473234	0.0133909	1105.18	959.099	1576.84	644.397	813.397	529.794	1147	1135	1538	584	760	548
AT1G10585	basic helix-loop-helix (bHLH) DNA-binding superfamily protein [Source:NCBI gene (formerly Entrezgene);Acc:837600]	AT1G10585	protein_coding	56.9882	-1.25916	0.363039	-3.46839	0.000523586	0.0145972	80.9376	70.9818	89.1969	28.6889	46.0212	26.103	84	84	87	26	43	27
AT1G64795		AT1G64795	protein_coding	21.6706	-2.3086	0.667704	-3.45753	0.000545161	0.0150975	27.9427	56.6164	23.5808	4.41367	10.7026	6.76744	29	67	23	4	10	7
AT1G28130	Auxin-responsive GH3 family protein [Source:NCBI gene (formerly Entrezgene);Acc:839706]	GH3.17	protein_coding	790.601	-0.979582	0.283536	-3.45488	0.00055054	0.0152109	1356.67	643.906	1147.26	560.537	458.071	577.166	1408	762	1119	508	428	597
AT5G65030	nitric oxide synthase-interacting protein [Source:NCBI gene (formerly Entrezgene);Acc:836627]	AT5G65030	protein_coding	77.3172	-1.18111	0.342173	-3.45178	0.000556895	0.0153347	86.7189	134.358	100.475	52.9641	54.5832	34.804	90	159	98	48	51	36
AT3G17420	glyoxysomal protein kinase 1 [Source:NCBI gene (formerly Entrezgene);Acc:821006]	GPK1	protein_coding	663.419	-0.463253	0.134216	-3.45153	0.00055741	0.0153347	770.834	705.593	831.48	547.296	529.779	595.534	800	835	811	496	495	616
AT5G57685	glutamine dumper 3 [Source:NCBI gene (formerly Entrezgene);Acc:835875]	GDU3	protein_coding	614.601	-0.769658	0.223157	-3.44895	0.000562772	0.0154413	977.996	609.26	737.156	515.297	400.277	447.618	1015	721	719	467	374	463
AT1G21050	MIZU-KUSSEI-like protein (Protein of unknown function, DUF617) [Source:NCBI gene (formerly Entrezgene);Acc:838699]	AT1G21050	protein_coding	552.401	-0.400387	0.116343	-3.44143	0.000578646	0.0157865	648.465	616.866	620.278	477.78	486.968	464.053	673	730	605	433	455	480
AT4G36900	related to AP2 10 [Source:NCBI gene (formerly Entrezgene);Acc:829843]	RAP2.10	protein_coding	398.817	-0.848368	0.246599	-3.44027	0.000581127	0.0158197	479.844	621.091	436.757	322.198	323.218	209.791	498	735	426	292	302	217
AT5G53820	Late embryosis abundant protein (LEA) family protein [Source:NCBI gene (formerly Entrezgene);Acc:835463]	AT5G53820	protein_coding	48.5397	-1.47621	0.429398	-3.43787	0.000586307	0.0159399	46.2501	97.1774	70.7424	22.0684	28.897	26.103	48	115	69	20	27	27
AT2G39330	jacalin-related lectin 23 [Source:NCBI gene (formerly Entrezgene);Acc:818518]	JAL23	protein_coding	98.6495	-5.11686	1.48975	-3.4347	0.000593215	0.0160856	529.949	37.1809	8.20202	5.51709	4.28104	6.76744	550	44	8	5	4	7
AT1G20160	Subtilisin-like serine endopeptidase family protein [Source:NCBI gene (formerly Entrezgene);Acc:838606]	ATSBT5.2	protein_coding	418.292	-1.19731	0.349331	-3.42743	0.000609328	0.0164194	592.579	331.248	824.303	236.132	205.49	320.003	615	392	804	214	192	331
AT1G20440	cold-regulated 47 [Source:NCBI gene (formerly Entrezgene);Acc:838632]	COR47	protein_coding	9842.53	-0.472344	0.137909	-3.42504	0.000614708	0.0165391	12601.2	11300.5	10416.6	9216.86	7343.05	8177	13078	13373	10160	8353	6861	8458
AT1G17430	alpha/beta-Hydrolases superfamily protein [Source:NCBI gene (formerly Entrezgene);Acc:838315]	AT1G17430	protein_coding	398.334	-0.611149	0.178454	-3.42468	0.000615523	0.0165396	571.381	438.566	434.707	304.544	308.235	332.571	593	519	424	276	288	344
AT4G19700	SBP (S-ribonuclease binding protein) family protein [Source:NCBI gene (formerly Entrezgene);Acc:827714]	RING	protein_coding	557.133	-0.68742	0.200796	-3.42347	0.000618266	0.0165919	587.761	751.224	722.803	409.368	515.865	355.774	610	889	705	371	482	368
AT2G25150	HXXXD-type acyl-transferase family protein [Source:NCBI gene (formerly Entrezgene);Acc:817053]	AT2G25150	protein_coding	101.813	-1.97237	0.576537	-3.42106	0.000623778	0.0166538	188.854	107.318	190.697	63.9983	10.7026	49.3056	196	127	186	58	10	51
AT2G25590	Plant Tudor-like protein [Source:NCBI gene (formerly Entrezgene);Acc:817098]	AT2G25590	protein_coding	386.437	-0.665314	0.194997	-3.41192	0.000645074	0.0171549	403.725	573.769	443.934	296.82	320.008	280.365	419	679	433	269	299	290
AT5G47720	Thiolase family protein [Source:NCBI gene (formerly Entrezgene);Acc:834823]	AACT1	protein_coding	832.159	-0.546512	0.160576	-3.40346	0.000665391	0.0176024	1081.1	890.652	992.444	726.049	574.729	727.983	1122	1054	968	658	537	753
AT2G05440	GLYCINE RICH PROTEIN 9 [Source:NCBI gene (formerly Entrezgene);Acc:815093]	GRP9	protein_coding	19125.8	-1.14787	0.337293	-3.40317	0.000666078	0.0176024	29338.9	18634.4	31097.9	11901.5	6621.7	17160.3	30449	22052	30332	10786	6187	17750
AT4G33550	Bifunctional inhibitor/lipid-transfer protein/seed storage 2S albumin superfamily protein [Source:NCBI gene (formerly Entrezgene);Acc:829494]	AT4G33550	protein_coding	105.168	-1.13161	0.332922	-3.39901	0.000676311	0.0178501	172.474	130.978	130.207	56.2744	49.2319	91.8438	179	155	127	51	46	95
AT1G64210	Leucine-rich repeat protein kinase family protein [Source:NCBI gene (formerly Entrezgene);Acc:842726]	AT1G64210	protein_coding	36.1809	-1.31407	0.386943	-3.39604	0.000683689	0.018022	50.1042	51.5463	53.3131	19.8615	17.1242	25.1362	52	61	52	18	16	26
AT1G01780	GATA type zinc finger transcription factor family protein [Source:NCBI gene (formerly Entrezgene);Acc:839267]	PLIM2b	protein_coding	383.636	-0.512399	0.15139	-3.38463	0.000712732	0.0186458	417.214	463.917	471.616	334.336	328.57	286.166	433	549	460	303	307	296
AT4G34250	3-ketoacyl-CoA synthase 16 [Source:NCBI gene (formerly Entrezgene);Acc:829574]	KCS16	protein_coding	329.913	-0.631994	0.187343	-3.37347	0.000742272	0.0192849	447.084	368.429	387.545	240.545	302.883	232.993	464	436	378	218	283	241
AT4G35020	RAC-like 3 [Source:NCBI gene (formerly Entrezgene);Acc:829654]	RAC3	protein_coding	739.271	-0.426261	0.126363	-3.3733	0.000742724	0.0192849	893.204	872.062	777.141	662.051	634.664	596.501	927	1032	758	600	593	617
AT2G19970	CAP (Cysteine-rich secretory proteins, Antigen 5, and Pathosis-related 1 protein) superfamily protein [Source:NCBI gene (formerly Entrezgene);Acc:816516]	AT2G19970	protein_coding	112.535	-1.9392	0.575355	-3.37044	0.000750481	0.0194377	321.823	117.458	96.3737	56.2744	21.4052	61.8737	334	139	94	51	20	64
AT5G24770	vegetative storage protein 2 [Source:NCBI gene (formerly Entrezgene);Acc:832546]	VSP2	protein_coding	100.26	-4.48486	1.33204	-3.3669	0.000760187	0.0196402	516.459	19.4355	39.9848	5.51709	8.56208	11.6013	536	23	39	5	8	12
AT3G18215	transmembrane protein, putative (Protein of unknown function, DUF599) [Source:NCBI gene (formerly Entrezgene);Acc:821349]	AT3G18215	protein_coding	874.673	-0.361766	0.107652	-3.36051	0.000777973	0.0199757	976.069	999.66	975.015	811.013	753.463	732.817	1013	1183	951	735	704	758
AT3G63280	NIMA-related kinase 4 [Source:NCBI gene (formerly Entrezgene);Acc:825503]	NEK4	protein_coding	307.665	-0.589403	0.175803	-3.35264	0.000800439	0.0204767	401.797	321.108	386.52	253.786	223.684	259.096	417	380	377	230	209	268
AT1G78290	Protein kinase superfamily protein [Source:NCBI gene (formerly Entrezgene);Acc:844164]	SNRK2-8	protein_coding	314.32	-0.703245	0.210264	-3.34457	0.000824094	0.0208764	395.053	419.976	352.687	246.062	283.619	188.521	410	497	344	223	265	195
AT3G24540	Protein kinase superfamily protein [Source:NCBI gene (formerly Entrezgene);Acc:822050]	PERK3	protein_coding	21.1173	-1.86741	0.559494	-3.33767	0.000844844	0.02135	35.6511	22.8156	41.0101	11.0342	7.49182	8.70099	37	27	40	10	7	9
AT2G03760	sulfotransferase 12 [Source:NCBI gene (formerly Entrezgene);Acc:814903]	SOT12	protein_coding	1167.6	-1.36496	0.409567	-3.33268	0.000860133	0.0216313	656.173	1792.29	2597.99	664.258	623.961	670.943	681	2121	2534	602	583	694
AT3G45730		AT3G45730	protein_coding	222.505	-1.32677	0.398477	-3.32961	0.00086967	0.0218032	167.656	294.912	492.121	134.617	101.675	144.05	174	349	480	122	95	149
AT5G47890	NADH-ubiquinone oxidoreductase B8 subunit [Source:NCBI gene (formerly Entrezgene);Acc:834840]	AT5G47890	protein_coding	3320.82	-0.388593	0.116816	-3.32654	0.000879328	0.0220075	3656.65	4061.17	3577.1	3082.95	2916.46	2630.6	3795	4806	3489	2794	2725	2721
AT5G19890	Peroxidase superfamily protein [Source:NCBI gene (formerly Entrezgene);Acc:832111]	AT5G19890	protein_coding	138.191	-2.13515	0.6424	-3.32371	0.000888279	0.0221251	363.256	121.683	190.697	50.7573	12.8431	89.9102	377	144	186	46	12	93
AT3G13782	nucleosome assembly protein1;4 [Source:NCBI gene (formerly Entrezgene);Acc:820589]	NAP1;4	protein_coding	189.753	-0.646931	0.194723	-3.32231	0.000892739	0.0222096	201.381	243.366	250.162	147.858	139.134	156.618	209	288	244	134	130	162
AT2G24040	Low temperature and salt responsive protein family [Source:NCBI gene (formerly Entrezgene);Acc:816938]	AT2G24040	protein_coding	147.5	-0.645876	0.194724	-3.31689	0.000910266	0.0225378	171.511	181.68	186.596	116.962	120.939	107.312	178	215	182	106	113	111
AT3G27030	transmembrane protein [Source:NCBI gene (formerly Entrezgene);Acc:822321]	AT3G27030	protein_coding	295.125	-0.485068	0.146327	-3.31497	0.00091653	0.0226659	354.584	343.924	334.232	257.097	234.387	246.528	368	407	326	233	219	255
AT2G28570		AT2G28570	protein_coding	604.2	-0.651391	0.1966	-3.31328	0.000922091	0.0227378	717.84	899.103	597.722	428.126	481.617	500.79	745	1064	583	388	450	518
AT4G37260	myb domain protein 73 [Source:NCBI gene (formerly Entrezgene);Acc:829880]	MYB73	protein_coding	1543.77	-0.866554	0.261806	-3.3099	0.00093328	0.0229437	2573.62	1687.51	1720.37	1171.83	1337.82	771.488	2671	1997	1678	1062	1250	798
AT3G11120	Ribosomal protein L41 family [Source:NCBI gene (formerly Entrezgene);Acc:820283]	AT3G11120	protein_coding	2801.44	-0.365344	0.110442	-3.30802	0.000939569	0.0230438	3150.79	3254.18	3057.3	2675.79	2250.76	2419.84	3270	3851	2982	2425	2103	2503
AT4G31730	glutamine dumper 1 [Source:NCBI gene (formerly Entrezgene);Acc:829301]	GDU1	protein_coding	208.666	-0.863075	0.261038	-3.30632	0.00094531	0.0231573	317.969	294.067	195.823	142.341	131.642	170.153	330	348	191	129	123	176
AT3G18400	NAC domain containing protein 58 [Source:NCBI gene (formerly Entrezgene);Acc:821369]	NAC058	protein_coding	185.454	-0.826883	0.250754	-3.29758	0.000975211	0.0238337	224.506	210.41	276.818	159.996	102.745	138.249	233	249	270	145	96	143
AT4G39730	Lipase/lipooxygenase, PLAT/LH2 family protein [Source:NCBI gene (formerly Entrezgene);Acc:830128]	PLAT1	protein_coding	4198.17	-0.340393	0.10355	-3.28724	0.00101174	0.0244961	4330.16	5004.22	4738.72	3807.9	3541.49	3766.56	4494	5922	4622	3451	3309	3896
AT4G13300	terpenoid synthase 13 [Source:NCBI gene (formerly Entrezgene);Acc:826960]	TPS13	protein_coding	18.0549	-1.88949	0.575106	-3.28546	0.00101818	0.0246233	29.8698	23.6606	31.7828	9.93077	5.3513	7.73421	31	28	31	9	5	8
AT2G17500	Auxin efflux carrier family protein [Source:NCBI gene (formerly Entrezgene);Acc:816256]	AT2G17500	protein_coding	1266.18	-0.806025	0.24542	-3.28427	0.00102247	0.0246983	1864.46	1199.09	1769.59	1119.97	694.599	949.375	1935	1419	1726	1015	649	982
AT1G67110	cytochrome P450, family 735, subfamily A, polypeptide 2 [Source:NCBI gene (formerly Entrezgene);Acc:843031]	CYP735A2	protein_coding	473.148	-1.15075	0.350469	-3.28345	0.00102546	0.0247419	400.834	540.814	1016.02	239.442	308.235	333.538	416	640	991	217	288	345
AT4G11190	Disease resistance-responsive (dirigent-like protein) family protein [Source:NCBI gene (formerly Entrezgene);Acc:826721]	AT4G11190	protein_coding	623.768	-1.23684	0.376868	-3.2819	0.0010311	0.0248204	984.741	627.006	1016.02	529.641	183.014	402.179	1022	742	991	480	171	416
AT3G09922	induced by phosphate starvation1 [Source:NCBI gene (formerly Entrezgene);Acc:820152]	IPS1	protein_coding	72.1227	-2.54762	0.776543	-3.28072	0.00103544	0.0248664	272.683	70.1368	26.6566	19.8615	28.897	14.5016	283	83	26	18	27	15
AT4G37700		AT4G37700	protein_coding	43.9921	-2.21541	0.679621	-3.25977	0.00111503	0.0264314	74.1928	59.9965	83.0454	24.2752	2.14052	20.3023	77	71	81	22	2	21
AT1G70470	transmembrane protein [Source:NCBI gene (formerly Entrezgene);Acc:843383]	AT1G70470	protein_coding	288.946	-0.610013	0.187145	-3.25957	0.00111582	0.0264314	403.725	321.108	322.954	220.684	211.911	253.295	419	380	315	200	198	262
AT3G60130	beta glucosidase 16 [Source:NCBI gene (formerly Entrezgene);Acc:825183]	BGLU16	protein_coding	1407.96	-0.437607	0.134387	-3.25631	0.0011287	0.0266199	1848.08	1522.73	1488.67	1235.83	1202.97	1149.5	1918	1802	1452	1120	1124	1189
AT5G15600	SPIRAL1-like4 [Source:NCBI gene (formerly Entrezgene);Acc:831412]	SP1L4	protein_coding	73.5062	-1.49098	0.457909	-3.25607	0.00112966	0.0266199	102.136	82.8121	140.46	52.9641	18.1944	44.4717	106	98	137	48	17	46
AT5G50720	HVA22 homologue E [Source:NCBI gene (formerly Entrezgene);Acc:835144]	HVA22E	protein_coding	129.003	-1.07345	0.330233	-3.2506	0.00115163	0.0270946	198.49	161.399	165.066	90.4803	50.3022	108.279	206	191	161	82	47	112
AT3G56240	copper chaperone [Source:NCBI gene (formerly Entrezgene);Acc:824790]	CCH	protein_coding	3989.77	-0.546407	0.168316	-3.24632	0.00116909	0.0274433	4312.82	5428.42	4467.02	3813.41	3102.68	2814.29	4476	6424	4357	3456	2899	2911
AT4G40060	homeobox protein 16 [Source:NCBI gene (formerly Entrezgene);Acc:830169]	HB16	protein_coding	3001.07	-0.41755	0.128705	-3.24425	0.00117761	0.0275499	3355.06	3502.61	3438.7	2567.66	2890.77	2251.62	3482	4145	3354	2327	2701	2329
AT3G51660	Tautomerase/MIF superfamily protein [Source:NCBI gene (formerly Entrezgene);Acc:824329]	AT3G51660	protein_coding	940.437	-0.432847	0.133496	-3.24239	0.00118532	0.0276682	1117.71	996.28	1127.78	740.394	885.105	775.355	1160	1179	1100	671	827	802
AT3G45070	P-loop containing nucleoside triphosphate hydrolases superfamily protein [Source:NCBI gene (formerly Entrezgene);Acc:823642]	AT3G45070	protein_coding	145.552	-1.81013	0.558453	-3.24133	0.00118972	0.0277398	225.469	153.794	300.399	90.4803	17.1242	86.0431	234	182	293	82	16	89
AT5G63990	Inositol monophosphatase family protein [Source:NCBI gene (formerly Entrezgene);Acc:836520]	AT5G63990	protein_coding	340.983	-0.592221	0.182934	-3.23734	0.00120651	0.0280055	401.797	374.344	454.187	301.233	230.106	284.232	417	443	443	273	215	294
AT5G41700	ubiquitin conjugating enzyme 8 [Source:NCBI gene (formerly Entrezgene);Acc:834173]	UBC8	protein_coding	6158.46	-0.332282	0.102739	-3.23422	0.00121975	0.0282407	6343.97	7378.73	6870.21	5678.19	5315.98	5363.68	6584	8732	6701	5146	4967	5548
AT4G23430	NAD(P)-binding Rossmann-fold superfamily protein [Source:NCBI gene (formerly Entrezgene);Acc:828442]	Tic32-IVa	protein_coding	1110.06	-0.427276	0.13212	-3.234	0.00122071	0.0282407	1320.05	1232.04	1268.24	962.181	833.732	1044.12	1370	1458	1237	872	779	1080
AT3G23870	magnesium transporter NIPA (DUF803) [Source:NCBI gene (formerly Entrezgene);Acc:821970]	AT3G23870	protein_coding	61.9558	-0.936562	0.290438	-3.22465	0.00126127	0.0290498	88.646	73.5168	82.0202	44.1367	42.8104	40.6046	92	87	80	40	40	42
AT2G18590	Major facilitator superfamily protein [Source:NCBI gene (formerly Entrezgene);Acc:816374]	AT2G18590	protein_coding	19.9473	-3.4472	1.07151	-3.21713	0.00129478	0.0296901	19.2709	17.7454	72.7929	0	2.14052	7.73421	20	21	71	0	2	8
AT1G28070	ATP-dependent RNA helicase [Source:NCBI gene (formerly Entrezgene);Acc:839700]	AT1G28070	protein_coding	124.174	-0.763299	0.237362	-3.21576	0.00130099	0.0297995	185	139.429	144.561	92.6872	86.691	96.6777	192	165	141	84	81	100
AT3G53990	Adenine nucleotide alpha hydrolases-like superfamily protein [Source:NCBI gene (formerly Entrezgene);Acc:824566]	AT3G53990	protein_coding	5455.01	-0.340214	0.10586	-3.21381	0.00130988	0.0299701	6083.81	6339.35	5862.39	5028.28	4377.36	5038.84	6314	7502	5718	4557	4090	5212
AT3G29250	NAD(P)-binding Rossmann-fold superfamily protein [Source:NCBI gene (formerly Entrezgene);Acc:822580]	SDR4	protein_coding	849.866	-1.22087	0.379985	-3.21293	0.00131389	0.0300288	1110	870.372	1588.12	690.74	248.3	591.667	1152	1030	1549	626	232	612
AT1G60610	SBP (S-ribonuclease binding protein) family protein [Source:NCBI gene (formerly Entrezgene);Acc:842355]	AT1G60610	protein_coding	377.844	-0.494217	0.153922	-3.21084	0.00132349	0.0301366	440.339	480.817	403.949	335.439	313.586	292.933	457	569	394	304	293	303
AT5G57550	xyloglucan endotransglucosylase/hydrolase 25 [Source:NCBI gene (formerly Entrezgene);Acc:835859]	XTH25	protein_coding	82.6442	-2.58149	0.804058	-3.21057	0.0013247	0.0301366	283.282	81.9671	59.4646	30.8957	36.3888	3.86711	294	97	58	28	34	4
AT2G01818	PLATZ transcription factor family protein [Source:NCBI gene (formerly Entrezgene);Acc:5007863]	AT2G01818	protein_coding	137.412	-0.747484	0.232837	-3.21033	0.00132583	0.0301366	153.203	164.779	198.899	111.445	88.8316	107.312	159	195	194	101	83	111
AT1G08890	Major facilitator superfamily protein [Source:NCBI gene (formerly Entrezgene);Acc:837410]	AT1G08890	protein_coding	628.174	-0.41632	0.12997	-3.20319	0.00135913	0.0308595	782.397	670.102	702.298	556.123	514.795	543.328	812	793	685	504	481	562
AT2G22770	basic helix-loop-helix (bHLH) DNA-binding superfamily protein [Source:NCBI gene (formerly Entrezgene);Acc:816807]	NAI1	protein_coding	679.169	-0.645621	0.201831	-3.19883	0.00137988	0.0312965	803.595	757.984	924.777	592.536	403.488	592.634	834	897	902	537	377	613
AT2G39705	ROTUNDIFOLIA like 8 [Source:NCBI gene (formerly Entrezgene);Acc:818554]	RTFL8	protein_coding	306.11	-0.736472	0.230659	-3.1929	0.0014085	0.0317915	345.912	330.403	471.616	210.753	273.986	203.99	359	391	460	191	256	211
AT5G10770	Eukaryotic aspartyl protease family protein [Source:NCBI gene (formerly Entrezgene);Acc:830944]	AT5G10770	protein_coding	500.521	-0.592422	0.185553	-3.19273	0.00140936	0.0317915	694.715	523.068	588.495	353.094	387.434	456.319	721	619	574	320	362	472
AT4G01610	Cysteine proteinases superfamily protein [Source:NCBI gene (formerly Entrezgene);Acc:826792]	AT4G01610	protein_coding	6264.9	-0.342109	0.107269	-3.18926	0.00142637	0.0320892	7044.46	6652.85	7315.17	5970.6	5507.56	5098.78	7311	7873	7135	5411	5146	5274
AT5G18200	putative galactose-1-phosphate uridyltransferase [Source:NCBI gene (formerly Entrezgene);Acc:831938]	AT5G18200	protein_coding	513.28	-0.435612	0.136763	-3.18515	0.0014468	0.0323426	555.001	583.91	631.555	471.16	418.472	419.581	576	691	616	427	391	434
AT3G53100	GDSL-like Lipase/Acylhydrolase superfamily protein [Source:NCBI gene (formerly Entrezgene);Acc:824476]	AT3G53100	protein_coding	524.892	-0.650224	0.204155	-3.18495	0.00144778	0.0323426	698.569	492.647	733.055	414.885	370.31	439.883	725	583	715	376	346	455
AT4G12030	bile acid transporter 5 [Source:NCBI gene (formerly Entrezgene);Acc:826811]	BAT5	protein_coding	486.048	-0.706288	0.221989	-3.18164	0.00146446	0.0325891	765.053	579.685	463.414	360.818	349.975	397.345	794	686	452	327	327	411
AT3G29180	DUF1336 family protein (DUF1336) [Source:NCBI gene (formerly Entrezgene);Acc:822569]	AT3G29180	protein_coding	1557.7	-0.372376	0.117044	-3.18151	0.00146508	0.0325891	1722.82	1619.06	1931.58	1401.34	1321.77	1349.62	1788	1916	1884	1270	1235	1396
AT3G03780	methionine synthase 2 [Source:NCBI gene (formerly Entrezgene);Acc:821147]	MS2	protein_coding	3871.17	-0.671298	0.211196	-3.17855	0.00148013	0.0327139	5301.41	4156.66	4810.48	2689.03	2398.45	3870.97	5502	4919	4692	2437	2241	4004
AT1G14120	2-oxoglutarate (2OG) and Fe(II)-dependent oxygenase superfamily protein [Source:NCBI gene (formerly Entrezgene);Acc:837971]	AT1G14120	protein_coding	754.631	-0.715138	0.225135	-3.17649	0.00149071	0.0328269	880.678	1127.26	805.848	584.812	439.877	689.312	914	1334	786	530	411	713
AT4G29370	Galactose oxidase/kelch repeat superfamily protein [Source:NCBI gene (formerly Entrezgene);Acc:829058]	AT4G29370	protein_coding	70.3527	-1.00998	0.317969	-3.17634	0.00149148	0.0328269	72.2657	108.163	101.5	44.1367	53.513	42.5382	75	128	99	40	50	44
AT3G14060		AT3G14060	protein_coding	102.699	-0.861423	0.271685	-3.17067	0.00152087	0.0332959	148.386	120.838	128.157	89.3769	58.8643	70.5747	154	143	125	81	55	73
AT3G02885	GAST1 protein homolog 5 [Source:NCBI gene (formerly Entrezgene);Acc:821194]	GASA5	protein_coding	230.608	-1.46534	0.462311	-3.1696	0.00152647	0.0333738	498.152	258.577	259.389	111.445	58.8643	197.222	517	306	253	101	55	204
AT1G72180	Leucine-rich receptor-like protein kinase family protein [Source:NCBI gene (formerly Entrezgene);Acc:843550]	AT1G72180	protein_coding	1454.43	-0.706425	0.224614	-3.14505	0.00166056	0.0359006	2258.55	1676.52	1475.34	1057.08	1347.46	911.67	2344	1984	1439	958	1259	943
AT1G49860	glutathione S-transferase (class phi) 14 [Source:NCBI gene (formerly Entrezgene);Acc:841409]	GSTF14	protein_coding	149.679	-1.60256	0.512361	-3.1278	0.00176122	0.0374922	354.584	215.48	105.601	88.2735	37.4591	96.6777	368	255	103	80	35	100
AT2G22920	serine carboxypeptidase-like 12 [Source:NCBI gene (formerly Entrezgene);Acc:816823]	SCPL12	protein_coding	632.111	-0.54234	0.173556	-3.12487	0.00177884	0.0376629	875.861	736.014	636.682	541.779	467.703	534.627	909	871	621	491	437	553
AT1G55290	2-oxoglutarate (2OG) and Fe(II)-dependent oxygenase superfamily protein [Source:NCBI gene (formerly Entrezgene);Acc:841974]	AT1G55290	protein_coding	18.3405	-1.84627	0.590871	-3.12466	0.00178011	0.0376629	26.9792	25.3506	33.8333	9.93077	4.28104	9.66777	28	30	33	9	4	10
AT1G60140	trehalose phosphate synthase [Source:NCBI gene (formerly Entrezgene);Acc:842309]	TPS10	protein_coding	3881.82	-0.561596	0.179808	-3.1233	0.00178833	0.0377265	4456.39	4404.25	5022.71	3534.25	3461.22	2412.11	4625	5212	4899	3203	3234	2495
AT2G39900	GATA type zinc finger transcription factor family protein [Source:NCBI gene (formerly Entrezgene);Acc:818577]	WLIM2a	protein_coding	2041.21	-0.342547	0.109774	-3.12048	0.00180556	0.0379698	2217.11	2489.43	2139.7	1805.19	1853.69	1742.13	2301	2946	2087	1636	1732	1802
AT2G44740	cyclin p4;1 [Source:NCBI gene (formerly Entrezgene);Acc:819082]	CYCP4;1	protein_coding	213.821	-0.797488	0.255682	-3.11907	0.00181425	0.0381139	330.495	278.857	205.05	158.892	132.712	176.92	343	330	200	144	124	183
AT2G20800	NAD(P)H dehydrogenase B4 [Source:NCBI gene (formerly Entrezgene);Acc:816609]	NDB4	protein_coding	80.3646	-1.66278	0.53427	-3.11224	0.00185672	0.0387322	47.2136	142.809	176.343	36.4128	51.3725	28.0365	49	169	172	33	48	29
AT4G06065	ncRNA [Source:NCBI gene (formerly Entrezgene);Acc:28719726]	AT4G06065	lncRNA	9.78944	-3.39748	1.09375	-3.10627	0.00189467		27.9427	13.5203	12.303	1.10342	0	3.86711	29	16	12	1	0	4
AT3G01600	NAC domain containing protein 44 [Source:NCBI gene (formerly Entrezgene);Acc:819872]	NAC044	protein_coding	542.186	-1.43914	0.463309	-3.10622	0.00189498	0.0394117	287.136	739.394	1350.26	250.476	313.586	312.269	298	875	1317	227	293	323
AT1G46480	WUSCHEL related homeobox 4 [Source:NCBI gene (formerly Entrezgene);Acc:841113]	WOX4	protein_coding	159.935	-0.772509	0.248919	-3.10345	0.00191277	0.039742	208.125	202.805	194.798	90.4803	114.518	148.884	216	240	190	82	107	154
AT1G01640	BTB/POZ domain-containing protein [Source:NCBI gene (formerly Entrezgene);Acc:839534]	AT1G01640	protein_coding	461.087	-0.534167	0.172249	-3.10113	0.00192786	0.0400114	606.069	459.692	571.065	403.851	347.834	378.01	629	544	557	366	325	391
AT1G01190	cytochrome P450, family 78, subfamily A, polypeptide 8 [Source:NCBI gene (formerly Entrezgene);Acc:839233]	CYP78A8	protein_coding	85.8123	-1.51482	0.488517	-3.10086	0.00192958	0.0400114	125.261	76.0519	180.444	40.8265	24.616	67.6744	130	90	176	37	23	70
AT5G65020	annexin 2 [Source:NCBI gene (formerly Entrezgene);Acc:836626]	ANNAT2	protein_coding	3832.17	-0.694546	0.22432	-3.09624	0.00195994	0.0405299	3901.39	4501.43	5809.08	3383.08	2195.1	3202.93	4049	5327	5666	3066	2051	3313
AT1G43910	P-loop containing nucleoside triphosphate hydrolases superfamily protein [Source:NCBI gene (formerly Entrezgene);Acc:840990]	AT1G43910	protein_coding	1707.76	-1.43959	0.465352	-3.09355	0.00197779	0.0407269	971.251	2192.83	4322.46	696.257	1286.45	777.288	1008	2595	4216	631	1202	804
AT5G50260	Cysteine proteinases superfamily protein [Source:NCBI gene (formerly Entrezgene);Acc:835091]	CEP1	protein_coding	9.56476	-3.02588	0.978955	-3.09093	0.00199533		29.8698	10.9853	10.2525	2.20684	2.14052	1.93355	31	13	10	2	2	2
AT5G46890	Bifunctional inhibitor/lipid-transfer protein/seed storage 2S albumin superfamily protein [Source:NCBI gene (formerly Entrezgene);Acc:834734]	AT5G46890	protein_coding	219.338	-1.91947	0.621177	-3.09006	0.00200115	0.0410858	388.308	208.72	443.934	139.031	17.1242	118.914	403	247	433	126	16	123
AT5G10230	annexin 7 [Source:NCBI gene (formerly Entrezgene);Acc:830887]	ANNAT7	protein_coding	106.299	-2.26387	0.732956	-3.08869	0.00201044	0.0412359	280.391	113.233	134.308	56.2744	4.28104	49.3056	291	134	131	51	4	51
AT3G13730	cytochrome P450, family 90, subfamily D, polypeptide 1 [Source:NCBI gene (formerly Entrezgene);Acc:820582]	CYP90D1	protein_coding	286.387	-0.774967	0.250938	-3.08829	0.00201315	0.0412507	381.563	263.647	439.833	217.373	181.944	233.96	396	312	429	197	170	242
AT5G21020	transmembrane protein [Source:NCBI gene (formerly Entrezgene);Acc:832226]	AT5G21020	protein_coding	4213.56	-0.249383	0.0807688	-3.08762	0.00201769	0.0413031	4572.98	4743.1	4413.71	3847.62	3876.48	3827.47	4746	5613	4305	3487	3622	3959
AT1G74458	transmembrane protein [Source:NCBI gene (formerly Entrezgene);Acc:5007848]	AT1G74458	protein_coding	110.575	-1.17805	0.382151	-3.08268	0.00205145	0.0417885	169.584	136.893	153.788	83.8598	34.2483	85.0763	176	162	150	76	32	88
AT3G62990	myelin transcription factor-like protein [Source:NCBI gene (formerly Entrezgene);Acc:825474]	AT3G62990	protein_coding	12.6373	-2.49115	0.808288	-3.082	0.00205613	0.0418428	29.8698	10.9853	23.5808	4.41367	2.14052	4.83388	31	13	23	4	2	5
AT1G27030		AT1G27030	protein_coding	686.888	-1.128	0.366374	-3.07883	0.00207815	0.0420851	1105.18	686.157	1036.53	520.814	211.911	560.73	1147	812	1011	472	198	580
AT5G37690	SGNH hydrolase-type esterase superfamily protein [Source:NCBI gene (formerly Entrezgene);Acc:833748]	AT5G37690	protein_coding	368.378	-0.848968	0.275955	-3.07647	0.0020947	0.0423379	429.74	411.525	580.293	305.647	176.593	306.468	446	487	566	277	165	317
AT5G07700	myb domain protein 76 [Source:NCBI gene (formerly Entrezgene);Acc:830663]	MYB76	protein_coding	14.5491	-3.25008	1.05717	-3.07433	0.00210974	0.0425591	51.0678	22.8156	5.12626	1.10342	4.28104	2.90033	53	27	5	1	4	3
AT3G13130	transmembrane protein [Source:NCBI gene (formerly Entrezgene);Acc:820501]	AT3G13130	protein_coding	23.5128	-2.13995	0.696372	-3.07299	0.00211923	0.0426264	14.4531	38.026	62.5404	7.72393	9.63234	8.70099	15	45	61	7	9	9
AT4G21910	MATE efflux family protein [Source:NCBI gene (formerly Entrezgene);Acc:828280]	AT4G21910	protein_coding	805.032	-0.566368	0.184561	-3.06873	0.00214969	0.0431973	875.861	910.933	1097.02	652.12	537.27	756.986	909	1078	1070	591	502	783
AT3G50770	calmodulin-like 41 [Source:NCBI gene (formerly Entrezgene);Acc:824241]	CML41	protein_coding	1014.49	-0.923435	0.30098	-3.0681	0.00215425	0.0432427	999.194	1766.94	1219.02	570.467	979.288	552.029	1037	2091	1189	517	915	571
AT5G30360		AT5G30360	protein_coding	5.90482	-4.93819	1.60984	-3.06751	0.00215851		4.81772	20.2805	9.22727	1.10342	0	0	5	24	9	1	0	0
AT3G20340	protein expression protein [Source:NCBI gene (formerly Entrezgene);Acc:821578]	AT3G20340	protein_coding	117.087	-0.980225	0.319909	-3.06408	0.00218343	0.0435805	209.089	121.683	135.333	94.894	73.8479	67.6744	217	144	132	86	69	70
AT1G29418			protein_coding	282.679	-0.516189	0.168626	-3.06115	0.00220487	0.0438821	314.115	349.839	334.232	205.236	255.792	236.86	326	414	326	186	239	245
AT3G61430	plasma membrane intrinsic protein 1A [Source:NCBI gene (formerly Entrezgene);Acc:825316]	PIP1A	protein_coding	5298.09	-0.593472	0.193905	-3.06063	0.00220872	0.0439167	7336.42	5311.8	6470.37	4654.22	3331.72	4684.03	7614	6286	6311	4218	3113	4845
AT3G21710	transmembrane protein [Source:NCBI gene (formerly Entrezgene);Acc:821725]	AT3G21710	protein_coding	368.635	-1.36454	0.446497	-3.0561	0.00224234	0.0442663	722.657	383.64	486.995	262.614	81.3397	274.565	750	454	475	238	76	284
AT3G12220	serine carboxypeptidase-like 16 [Source:NCBI gene (formerly Entrezgene);Acc:820402]	scpl16	protein_coding	176.346	-1.18847	0.389126	-3.05419	0.00225669	0.0443512	306.407	122.528	306.55	124.686	107.026	90.877	318	145	299	113	100	94
AT2G05914	ncRNA [Source:NCBI gene (formerly Entrezgene);Acc:10723090]	AT2G05914	lncRNA	168.549	-1.36697	0.447602	-3.05398	0.00225829	0.0443512	189.818	338.854	199.924	52.9641	156.258	73.475	197	401	195	48	146	76
AT5G06330	Late embryosis abundant (LEA) hydroxyproline-rich glycoprotein family [Source:NCBI gene (formerly Entrezgene);Acc:830521]	AT5G06330	protein_coding	179.905	-0.927027	0.303933	-3.0501	0.00228766	0.0447541	259.193	165.624	282.97	133.514	93.1126	145.016	269	196	276	121	87	150
AT1G19190	alpha/beta-Hydrolases superfamily protein [Source:NCBI gene (formerly Entrezgene);Acc:838502]	AT1G19190	protein_coding	61.1096	-0.917278	0.30079	-3.04957	0.00229171	0.0447541	85.7553	70.1368	84.0707	39.7231	39.5996	47.3721	89	83	82	36	37	49
AT1G72200	RING/U-box superfamily protein [Source:NCBI gene (formerly Entrezgene);Acc:843552]	AT1G72200	protein_coding	131.171	-1.51554	0.497156	-3.04841	0.00230055	0.0448231	230.287	128.443	224.53	88.2735	24.616	90.877	239	152	219	80	23	94
AT2G24592	ncRNA [Source:NCBI gene (formerly Entrezgene);Acc:28718300]	AT2G24592	lncRNA	431.79	-0.438189	0.14381	-3.047	0.00231138	0.0449271	463.464	534.898	492.121	339.853	385.293	375.109	481	633	480	308	360	388
AT5G15350	early nodulin-like protein 17 [Source:NCBI gene (formerly Entrezgene);Acc:831387]	ENODL17	protein_coding	3172.33	-0.341817	0.112209	-3.04626	0.00231711	0.0449964	3649.9	3744.29	3243.9	2933.99	2845.82	2616.1	3788	4431	3164	2659	2659	2706
AT1G18100	PEBP (phosphatidylethanolamine-binding protein) family protein [Source:NCBI gene (formerly Entrezgene);Acc:838390]	E12A11	protein_coding	41.4783	-1.84524	0.605904	-3.04544	0.00232343	0.0450261	103.099	40.561	51.2626	14.3444	9.63234	29.9701	107	48	50	13	9	31
AT4G13860	RNA-binding (RRM/RBD/RNP motifs) family protein [Source:NCBI gene (formerly Entrezgene);Acc:827020]	AT4G13860	protein_coding	64.9188	-1.5076	0.495342	-3.04356	0.00233795	0.0452018	101.172	69.2917	117.904	40.8265	13.9134	46.4053	105	82	115	37	13	48
AT3G05880	Low temperature and salt responsive protein family [Source:NCBI gene (formerly Entrezgene);Acc:819757]	RCI2A	protein_coding	3006.41	-0.651928	0.214204	-3.04349	0.00233855	0.0452018	4536.36	3847.38	2639	2538.97	2145.87	2330.9	4708	4553	2574	2301	2005	2411
AT1G31935	ncRNA [Source:NCBI gene (formerly Entrezgene);Acc:6241487]	AT1G31935	ncRNA	172.131	-0.599445	0.197519	-3.03488	0.00240635	0.0462545	211.979	216.325	193.773	147.858	118.799	144.05	220	256	189	134	111	149
AT3G07273		AT3G07273	protein_coding	301.118	-0.477742	0.157445	-3.03434	0.00241063	0.0462939	320.86	368.429	361.914	263.717	256.862	234.927	333	436	353	239	240	243
AT5G03860	malate synthase [Source:NCBI gene (formerly Entrezgene);Acc:831690]	MLS	protein_coding	800.969	-1.138	0.375383	-3.03158	0.00243281	0.0466768	886.46	948.959	1469.19	622.328	240.808	638.073	920	1123	1433	564	225	660
AT4G06701	ncRNA [Source:NCBI gene (formerly Entrezgene);Acc:5008126]	AT4G06701	ncRNA	303.801	-0.655496	0.216445	-3.02847	0.00245797	0.0470725	330.495	467.297	316.803	233.925	225.825	248.462	343	553	309	212	211	257
AT1G76020	Thioredoxin superfamily protein [Source:NCBI gene (formerly Entrezgene);Acc:843933]	AT1G76020	protein_coding	321.872	-0.591163	0.195547	-3.02312	0.00250179	0.0475615	413.36	430.961	315.778	271.441	268.635	231.06	429	510	308	246	251	239
AT1G28100		AT1G28100	protein_coding	807.774	-0.564322	0.186811	-3.02082	0.0025209	0.0476631	766.98	970.929	1153.41	689.637	651.788	613.903	796	1149	1125	625	609	635
AT5G23750	Remorin family protein [Source:NCBI gene (formerly Entrezgene);Acc:832440]	AT5G23750	protein_coding	78.5587	-0.889485	0.294478	-3.02055	0.00252318	0.0476631	119.479	91.2623	95.3485	65.1017	46.0212	54.1395	124	108	93	59	43	56
AT3G27884	ncRNA [Source:NCBI gene (formerly Entrezgene);Acc:5008039]	AT3G27884	ncRNA	244.447	-1.89897	0.629474	-3.01676	0.00255495	0.0480885	473.1	212.945	470.591	162.203	19.2647	128.581	491	252	459	147	18	133
AT1G03430	histidine-containing phosphotransfer factor 5 [Source:NCBI gene (formerly Entrezgene);Acc:839506]	AHP5	protein_coding	362.895	-0.494048	0.163939	-3.01361	0.00258163	0.0485468	398.907	472.367	401.899	303.44	273.986	326.77	414	559	392	275	256	338
AT3G61898	transmembrane protein [Source:NCBI gene (formerly Entrezgene);Acc:3769766]	AT3G61898	protein_coding	54.3438	-0.955539	0.317132	-3.01306	0.00258627	0.0485798	65.5209	67.6017	82.0202	36.4128	40.6699	33.8372	68	80	80	33	38	35
AT5G41600	VIRB2-interacting protein 3 [Source:NCBI gene (formerly Entrezgene);Acc:834162]	BTI3	protein_coding	1061.04	-0.355084	0.117922	-3.01117	0.00260243	0.0488055	1223.7	1238.8	1110.35	930.182	872.262	990.946	1270	1466	1083	843	815	1025
AT3G51860	cation exchanger 3 [Source:NCBI gene (formerly Entrezgene);Acc:824349]	CAX3	protein_coding	2012.28	-0.865953	0.287691	-3.01001	0.00261238	0.0488978	1675.6	3761.19	2359.11	1233.62	1487.66	1556.51	1739	4451	2301	1118	1390	1610
AT3G53350	ROP interactive partner 4 [Source:NCBI gene (formerly Entrezgene);Acc:824503]	RIP3	protein_coding	262.163	-0.523187	0.173829	-3.00978	0.0026144	0.0488978	317.006	308.433	302.449	214.063	188.366	242.661	329	365	295	194	176	251
AT1G10682	ncRNA [Source:NCBI gene (formerly Entrezgene);Acc:6241126]	AT1G10682	ncRNA	1453.69	-0.772868	0.256832	-3.00924	0.00261906	0.0489409	2012.84	1502.45	1986.94	1351.69	713.863	1154.33	2089	1778	1938	1225	667	1194
AT3G12760	defective in cullin neddylation protein [Source:NCBI gene (formerly Entrezgene);Acc:820458]	AT3G12760	protein_coding	2510.84	-0.342204	0.113729	-3.00894	0.00262164	0.0489451	2745.13	3058.98	2616.44	2299.52	2262.53	2082.44	2849	3620	2552	2084	2114	2154
AT2G04240	RING/U-box superfamily protein [Source:NCBI gene (formerly Entrezgene);Acc:814962]	XERICO	protein_coding	533.01	-0.454437	0.151093	-3.00766	0.0026327	0.0490636	581.98	609.26	657.187	504.262	444.158	401.212	604	721	641	457	415	415
AT5G02090		AT5G02090	protein_coding	143.096	-1.24728	0.41501	-3.00541	0.0026522	0.0492943	262.084	155.484	186.596	116.962	41.7401	95.7109	272	184	182	106	39	99
AT4G08520	SNARE-like superfamily protein [Source:NCBI gene (formerly Entrezgene);Acc:826411]	AT4G08520	protein_coding	2212.61	-0.245354	0.0817049	-3.00293	0.00267398	0.0495372	2379.95	2451.41	2369.36	2013.74	2017.44	2043.77	2470	2901	2311	1825	1885	2114
AT4G01460	basic helix-loop-helix (bHLH) DNA-binding superfamily protein [Source:NCBI gene (formerly Entrezgene);Acc:828089]	AT4G01460	protein_coding	68.3409	-1.05427	0.351241	-3.00157	0.0026859	0.0496545	98.2814	115.768	62.5404	44.1367	43.8806	45.4385	102	137	61	40	41	47
AT5G26260	TRAF-like family protein [Source:NCBI gene (formerly Entrezgene);Acc:832695]	AT5G26260	protein_coding	1081.41	-1.1197	0.373296	-2.9995	0.00270422	0.0498603	1600.45	1268.38	1574.79	996.387	305.024	743.451	1661	1501	1536	903	285	769
AT2G16970	Major facilitator superfamily protein [Source:NCBI gene (formerly Entrezgene);Acc:816200]	MEE15	protein_coding	91.4324	-1.58667	0.529203	-2.99823	0.00271554	0.0500246	164.766	81.9671	165.066	52.9641	17.1242	66.7076	171	97	161	48	16	69
AT2G02100	low-molecular-weight cysteine-rich 69 [Source:NCBI gene (formerly Entrezgene);Acc:814741]	LCR69	protein_coding	15626.2	-0.45441	0.151597	-2.99748	0.00272224	0.0501037	17576	20997.9	15626.9	12134.3	12945.9	14476.5	18241	24849	15242	10997	12096	14974
AT1G09155	phloem protein 2-B15 [Source:NCBI gene (formerly Entrezgene);Acc:837435]	PP2-B15	protein_coding	48.7947	-1.30455	0.435352	-2.99654	0.00273058	0.0502128	66.4845	59.9965	82.0202	36.4128	14.9836	32.8704	69	71	80	33	14	34
AT1G15150	MATE efflux family protein [Source:NCBI gene (formerly Entrezgene);Acc:838080]	AT1G15150	protein_coding	12.6223	-2.46884	0.824153	-2.99561	0.00273899	0.0503229	25.0521	28.7307	10.2525	4.41367	5.3513	1.93355	26	34	10	4	5	2
AT5G56795	metallothionein 1B [Source:NCBI gene (formerly Entrezgene);Acc:3771524]	MT1B	protein_coding	46.6166	-1.37206	0.458361	-2.99341	0.0027588	0.0505083	42.3959	90.4173	68.6919	31.9991	27.8268	18.3688	44	107	67	29	26	19
AT4G17870	Polyketide cyclase/dehydrase and lipid transport superfamily protein [Source:NCBI gene (formerly Entrezgene);Acc:827510]	PYR1	protein_coding	2532.61	-0.409387	0.136923	-2.98991	0.00279056	0.0510449	2679.61	3107.14	2880.96	2458.42	2123.4	1946.12	2781	3677	2810	2228	1984	2013
AT4G00860	monopolar spindle protein (DUF1138) [Source:NCBI gene (formerly Entrezgene);Acc:826213]	ATOZI1	protein_coding	3590.89	-0.277626	0.0928732	-2.9893	0.00279614	0.0511003	3939.93	3841.47	4025.14	3347.77	3036.33	3354.71	4089	4546	3926	3034	2837	3470
AT1G70880	Polyketide cyclase/dehydrase and lipid transport superfamily protein [Source:NCBI gene (formerly Entrezgene);Acc:843425]	AT1G70880	protein_coding	268.648	-1.61725	0.541153	-2.98853	0.00280323	0.0511136	507.787	372.654	335.257	191.995	32.1078	172.086	527	441	327	174	30	178
AT3G27960	Tetratricopeptide repeat (TPR)-like superfamily protein [Source:NCBI gene (formerly Entrezgene);Acc:822420]	KLCR2	protein_coding	745.506	-0.414508	0.138704	-2.98843	0.00280415	0.0511136	808.413	822.206	924.777	676.396	668.912	572.332	839	973	902	613	625	592
AT5G10965	ncRNA [Source:NCBI gene (formerly Entrezgene);Acc:28721148]	AT5G10965	lncRNA	106.413	-0.808952	0.270901	-2.98616	0.00282509	0.0514503	138.75	119.993	147.636	97.1008	66.3561	68.6411	144	142	144	88	62	71
AT3G07340	basic helix-loop-helix (bHLH) DNA-binding superfamily protein [Source:NCBI gene (formerly Entrezgene);Acc:819922]	AT3G07340	protein_coding	207.868	-0.797262	0.267253	-2.98317	0.00285275	0.051818	334.349	211.255	246.061	183.168	127.361	145.016	347	250	240	166	119	150
AT3G21720	isocitrate lyase [Source:NCBI gene (formerly Entrezgene);Acc:821726]	ICL	protein_coding	6070.27	-1.87408	0.628446	-2.98208	0.00286295	0.0519125	4691.49	8592.18	15331.6	3880.72	1274.68	2650.9	4869	10168	14954	3517	1191	2742
AT3G63210	mediator of aba-regulated dormancy protein (DUF581) [Source:NCBI gene (formerly Entrezgene);Acc:825496]	AT3G63210	protein_coding	1156.4	-0.768269	0.257848	-2.97954	0.00288681	0.0521836	1955.99	1027.55	1388.19	1010.73	773.798	782.122	2030	1216	1354	916	723	809
AT5G09570	Cox19-like CHCH family protein [Source:NCBI gene (formerly Entrezgene);Acc:830816]	AT5G09570	protein_coding	102.663	-0.995691	0.334189	-2.97942	0.00288794	0.0521836	90.5731	169.849	149.687	61.7914	80.2695	63.8073	94	201	146	56	75	66
AT1G20460	NADH-ubiquinone oxidoreductase chain [Source:NCBI gene (formerly Entrezgene);Acc:838634]	AT1G20460	protein_coding	434.519	-0.424373	0.142469	-2.97871	0.00289464	0.0522592	483.699	539.969	469.566	376.266	389.575	348.04	502	639	458	341	364	360
AT3G45130	lanosterol synthase 1 [Source:NCBI gene (formerly Entrezgene);Acc:823649]	LAS1	protein_coding	118.579	-0.902345	0.303128	-2.97678	0.00291294	0.0524217	170.547	116.613	176.343	104.825	70.6371	72.5082	177	138	172	95	66	75
AT2G18150	Peroxidase superfamily protein [Source:NCBI gene (formerly Entrezgene);Acc:816328]	AT2G18150	protein_coding	144.424	-1.73898	0.584279	-2.97628	0.00291772	0.0524217	345.912	70.9818	250.162	58.4812	38.5293	102.478	359	84	244	53	36	106
AT2G01930	basic pentacysteine1 [Source:NCBI gene (formerly Entrezgene);Acc:814724]	BPC1	protein_coding	909.908	-0.469771	0.157841	-2.97623	0.00291813	0.0524217	986.668	1240.49	942.207	804.392	767.376	718.315	1024	1468	919	729	717	743
AT2G40970	Homeodomain-like superfamily protein [Source:NCBI gene (formerly Entrezgene);Acc:818697]	MYBC1	protein_coding	478.745	-0.635448	0.213518	-2.97608	0.00291958	0.0524217	483.699	524.758	739.207	388.403	397.066	339.339	502	621	721	352	371	351
AT2G18660	plant natriuretic peptide A [Source:NCBI gene (formerly Entrezgene);Acc:816381]	PNP-A	protein_coding	1779.02	-1.06379	0.357703	-2.97393	0.00294009	0.0525327	2407.89	2155.65	2656.43	880.528	1910.41	663.209	2499	2551	2591	798	1785	686
AT4G35030	Protein kinase superfamily protein [Source:NCBI gene (formerly Entrezgene);Acc:829655]	AT4G35030	protein_coding	360.296	-1.15495	0.388642	-2.97175	0.00296112	0.0527346	520.313	365.894	605.924	265.924	105.956	297.767	540	433	591	241	99	308
AT5G09770	Ribosomal protein L17 family protein [Source:NCBI gene (formerly Entrezgene);Acc:830837]	AT5G09770	protein_coding	1208.02	-0.335539	0.112911	-2.9717	0.00296154	0.0527346	1334.51	1394.29	1314.37	1149.76	987.85	1067.32	1385	1650	1282	1042	923	1104
AT1G53830	pectin methylesterase 2 [Source:NCBI gene (formerly Entrezgene);Acc:841820]	PME2	protein_coding	152.797	-1.16406	0.391778	-2.97122	0.00296619	0.0527724	212.943	130.133	291.172	102.618	61.0048	118.914	221	154	284	93	57	123
AT5G45100	SBP (S-ribonuclease binding protein) family protein [Source:NCBI gene (formerly Entrezgene);Acc:834543]	BRG1	protein_coding	756.007	-0.401228	0.135351	-2.96435	0.00303325	0.0537814	871.043	872.062	838.656	652.12	579.01	723.149	904	1032	818	591	541	748
AT2G41630	transcription factor IIB [Source:NCBI gene (formerly Entrezgene);Acc:818761]	TFIIB	protein_coding	1653.72	-0.297865	0.100536	-2.96278	0.00304878	0.0540106	1705.47	1878.48	1887.49	1512.79	1440.57	1497.54	1770	2223	1841	1371	1346	1549
AT2G37770	NAD(P)-linked oxidoreductase superfamily protein [Source:NCBI gene (formerly Entrezgene);Acc:818354]	ChlAKR	protein_coding	195.843	-0.715788	0.241856	-2.95956	0.00308074	0.0543454	275.573	222.241	232.732	114.756	180.874	148.884	286	263	227	104	169	154
AT4G14010	ralf-like 32 [Source:NCBI gene (formerly Entrezgene);Acc:827037]	RALFL32	protein_coding	571.136	-0.496001	0.167778	-2.95629	0.00311363	0.0548031	634.011	715.733	655.136	534.055	393.856	494.023	658	847	639	484	368	511
AT5G03090	Mto 1 responding down protein [Source:NCBI gene (formerly Entrezgene);Acc:831803]	AT5G03090	protein_coding	36.9153	-2.1357	0.722862	-2.95451	0.0031317	0.0548841	24.0886	103.938	52.2879	8.82735	24.616	7.73421	25	123	51	8	23	8
AT2G36790	UDP-glucosyl transferase 73C6 [Source:NCBI gene (formerly Entrezgene);Acc:818251]	UGT73C6	protein_coding	92.8671	-1.31008	0.443817	-2.95185	0.00315878	0.0551588	61.6668	163.089	172.242	50.7573	62.0751	47.3721	64	193	168	46	58	49
AT5G24420	6-phosphogluconolactonase 5 [Source:NCBI gene (formerly Entrezgene);Acc:832513]	PGL5	protein_coding	87.95	-2.27159	0.772344	-2.94117	0.00326976	0.0565291	332.422	76.0519	28.7071	34.206	22.4755	33.8372	345	90	28	31	21	35
AT4G14305	Peroxisomal membrane 22 kDa (Mpv17/PMP22) family protein [Source:NCBI gene (formerly Entrezgene);Acc:3770487]	AT4G14305	protein_coding	108.601	-0.885929	0.301638	-2.93706	0.00331338	0.0571881	134.896	141.119	146.611	103.721	55.6535	69.6079	140	167	143	94	52	72
AT2G16750	kinase with adenine nucleotide alpha hydrolases-like domain-containing protein [Source:NCBI gene (formerly Entrezgene);Acc:816176]	AT2G16750	protein_coding	470.822	-0.939096	0.319856	-2.93599	0.00332482	0.0573379	676.407	497.718	682.818	375.162	181.944	410.88	702	589	666	340	170	425
AT3G08860	PYRIMIDINE 4 [Source:NCBI gene (formerly Entrezgene);Acc:820034]	PYD4	protein_coding	146.499	-1.2919	0.440356	-2.93376	0.00334885	0.0577045	279.427	163.089	181.47	135.72	43.8806	75.4086	290	193	177	123	41	78
AT1G74840	Homeodomain-like superfamily protein [Source:NCBI gene (formerly Entrezgene);Acc:843823]	AT1G74840	protein_coding	1827.92	-0.727703	0.248233	-2.93153	0.00337299	0.0580243	2771.15	1802.43	2264.78	1697.06	986.779	1445.33	2876	2133	2209	1538	922	1495
AT4G18580		AT4G18580	protein_coding	337.193	-0.440841	0.150437	-2.9304	0.00338529	0.0581398	372.891	418.286	373.192	305.647	281.478	271.664	387	495	364	277	263	281
AT5G03570	iron regulated 2 [Source:NCBI gene (formerly Entrezgene);Acc:831787]	IREG2	protein_coding	95.2044	-1.3412	0.458389	-2.9259	0.0034346	0.0588697	156.094	88.7272	165.066	56.2744	26.7565	78.3089	162	105	161	51	25	81
AT2G38800			protein_coding	2650.52	-0.541901	0.185495	-2.92137	0.00348493	0.0595406	3589.2	2480.98	3357.7	2465.04	1950.01	2060.2	3725	2936	3275	2234	1822	2131
AT4G01480	pyrophosphorylase 5 [Source:NCBI gene (formerly Entrezgene);Acc:827962]	PPa5	protein_coding	906.698	-0.860556	0.29459	-2.9212	0.0034869	0.0595406	1127.35	911.778	1469.19	841.908	414.19	675.777	1170	1079	1433	763	387	699
AT2G47015	ath-MIR408 [Source:miRBase;Acc:MI0001080]	ath-MIR408	miRNA	12.4891	-2.4754	0.850354	-2.91102	0.00360249	0.0611131	11.5625	30.4208	21.5303	5.51709	1.07026	4.83388	12	36	21	5	1	5
AT4G17340	tonoplast intrinsic protein 2;2 [Source:NCBI gene (formerly Entrezgene);Acc:827446]	TIP2;2	protein_coding	1059.81	-1.16258	0.399988	-2.90654	0.00365454	0.0617443	1604.3	929.523	1861.86	798.875	302.883	861.398	1665	1100	1816	724	283	891
AT3G16410	nitrile specifier protein 4 [Source:NCBI gene (formerly Entrezgene);Acc:820888]	NSP4	protein_coding	1812.04	-0.605164	0.208477	-2.90279	0.00369855	0.0621344	2474.38	1882.71	2203.27	1530.44	1079.89	1701.53	2568	2228	2149	1387	1009	1760
AT1G10030	ergosterol biosynthesis protein [Source:NCBI gene (formerly Entrezgene);Acc:837538]	ERG28	protein_coding	464.383	-0.443704	0.153423	-2.89203	0.00382761	0.0636853	539.584	545.039	520.828	444.678	344.624	391.545	560	645	508	403	322	405
AT3G44300	nitrilase 2 [Source:NCBI gene (formerly Entrezgene);Acc:823555]	NIT2	protein_coding	2080.56	-0.921286	0.318801	-2.88985	0.00385426	0.0639242	1767.14	2573.09	3829.32	1913.33	1049.92	1350.59	1834	3045	3735	1734	981	1397
AT2G47010	calcium/calcium/calmodulin-dependent Serine/Threonine-kinase [Source:NCBI gene (formerly Entrezgene);Acc:819315]	AT2G47010	protein_coding	183.362	-0.842432	0.291555	-2.88944	0.00385923	0.0639556	158.985	245.901	301.424	144.548	118.799	130.515	165	291	294	131	111	135
AT5G04245	ncRNA [Source:NCBI gene (formerly Entrezgene);Acc:28720620]	AT5G04245	lncRNA	352.462	-0.646369	0.223939	-2.88636	0.00389724	0.0643069	478.881	376.879	434.707	332.129	210.841	281.332	497	446	424	301	197	291
AT5G50330	Protein kinase superfamily protein [Source:NCBI gene (formerly Entrezgene);Acc:835099]	AT5G50330	protein_coding	355.766	-0.528652	0.183385	-2.88275	0.00394222	0.0648513	350.73	484.197	425.48	278.062	306.094	290.033	364	573	415	252	286	300
AT1G16060	ARIA-interacting double AP2 domain protein [Source:NCBI gene (formerly Entrezgene);Acc:838176]	ADAP	protein_coding	275.968	-0.591593	0.205231	-2.88257	0.00394446	0.0648513	348.803	327.023	319.879	219.58	176.593	263.93	362	387	312	199	165	273
AT1G70860	Polyketide cyclase/dehydrase and lipid transport superfamily protein [Source:NCBI gene (formerly Entrezgene);Acc:3767685]	AT1G70860	protein_coding	18.6862	-2.54625	0.883763	-2.88114	0.00396234	0.0649912	21.1979	34.6459	39.9848	6.62051	0	9.66777	22	41	39	6	0	10
AT4G37070	Acyl transferase/acyl hydrolase/lysophospholipase superfamily protein [Source:NCBI gene (formerly Entrezgene);Acc:829861]	PLP1	protein_coding	521.777	-1.5388	0.534237	-2.88038	0.00397202	0.0650109	925.965	539.969	863.262	378.473	65.2858	357.707	961	639	842	343	61	370
AT1G36240	Ribosomal protein L7Ae/L30e/S12e/Gadd45 family protein [Source:NCBI gene (formerly Entrezgene);Acc:840530]	AT1G36240	protein_coding	18.3829	-2.19687	0.762721	-2.8803	0.00397292	0.0650109	15.4167	56.6164	18.4545	6.62051	6.42156	6.76744	16	67	18	6	6	7
AT1G73640	RAB GTPase homolog A6A [Source:NCBI gene (formerly Entrezgene);Acc:843698]	RABA6a	protein_coding	98.1501	-0.863469	0.299876	-2.87942	0.00398404	0.0651416	142.604	111.543	126.106	77.2393	49.2319	82.176	148	132	123	70	46	85
AT2G37750		AT2G37750	protein_coding	343.329	-0.975123	0.338931	-2.87705	0.0040141	0.0655814	570.418	358.289	436.757	312.267	133.782	248.462	592	424	426	283	125	257
AT1G22220	F-box family protein [Source:NCBI gene (formerly Entrezgene);Acc:838827]	AUF2	protein_coding	119.029	-0.680138	0.236427	-2.87673	0.00401817	0.0655964	159.948	124.218	155.838	83.8598	98.4639	91.8438	166	147	152	76	92	95
AT2G16790	P-loop containing nucleoside triphosphate hydrolases superfamily protein [Source:NCBI gene (formerly Entrezgene);Acc:816180]	AT2G16790	protein_coding	120.874	-0.892514	0.310451	-2.8749	0.00404161	0.0657962	191.745	149.569	130.207	89.3769	59.9345	104.412	199	177	127	81	56	108
AT4G27745	Yippee family putative zinc-binding protein [Source:NCBI gene (formerly Entrezgene);Acc:3770406]	AT4G27745	protein_coding	468.641	-0.523726	0.182179	-2.87478	0.00404306	0.0657962	549.22	600.81	507.5	422.609	418.472	313.236	570	711	495	383	391	324
AT2G04050	MATE efflux family protein [Source:NCBI gene (formerly Entrezgene);Acc:814939]	AT2G04050	protein_coding	1094.44	-2.73349	0.951537	-2.87271	0.00406964	0.066177	256.302	1659.62	3792.41	262.614	361.748	233.96	266	1964	3699	238	338	242
AT1G78780	pathosis-related family protein [Source:NCBI gene (formerly Entrezgene);Acc:844214]	AT1G78780	protein_coding	227.662	-0.759663	0.264534	-2.8717	0.00408272	0.0662903	328.568	234.071	296.298	204.132	123.08	179.82	341	277	289	185	115	186
AT3G48410	alpha/beta-Hydrolases superfamily protein [Source:NCBI gene (formerly Entrezgene);Acc:823999]	AT3G48410	protein_coding	337.654	-0.576092	0.200795	-2.86905	0.00411701	0.0665829	462.501	337.163	413.177	301.233	234.387	277.465	480	399	403	273	219	287
AT3G15790	methyl-CPG-binding domain 11 [Source:NCBI gene (formerly Entrezgene);Acc:820822]	MBD11	protein_coding	386.386	-0.419191	0.14623	-2.86665	0.00414841	0.0669346	463.464	451.241	411.126	348.68	339.272	304.535	481	534	401	316	317	315
AT1G67710	response regulator 11 [Source:NCBI gene (formerly Entrezgene);Acc:843096]	ARR11	protein_coding	197.017	-1.22811	0.429026	-2.86256	0.00420234	0.0676472	402.761	180.835	245.035	144.548	61.0048	147.917	418	214	239	131	57	153
AT1G03210	Phenazine biosynthesis PhzC/PhzF protein [Source:NCBI gene (formerly Entrezgene);Acc:838493]	AT1G03210	protein_coding	581.397	-0.384429	0.134324	-2.86196	0.00421033	0.0677235	679.298	602.5	694.096	508.676	473.055	530.76	705	713	677	461	442	549
AT5G34869		AT5G34869	protein_coding	8.23877	-3.0791	1.07674	-2.85967	0.00424088		10.599	25.3506	8.20202	1.10342	3.21078	0.966777	11	30	8	1	3	1
AT1G66410	calmodulin 4 [Source:NCBI gene (formerly Entrezgene);Acc:842959]	CAM4	protein_coding	6164.15	-0.267046	0.0933971	-2.85926	0.00424631	0.0681208	6569.44	7148.88	6479.59	5815.02	5599.6	5372.38	6818	8460	6320	5270	5232	5557
AT1G77710	ubiquitin-fold modifier [Source:NCBI gene (formerly Entrezgene);Acc:844107]	CCP2	protein_coding	3106.12	-0.445194	0.155999	-2.85384	0.00431946	0.0688927	3045.76	4203.14	3495.08	2807.1	2633.91	2451.75	3161	4974	3409	2544	2461	2536
AT1G52400	beta glucosidase 18 [Source:NCBI gene (formerly Entrezgene);Acc:841670]	BGLU18	protein_coding	829.103	-3.24596	1.13943	-2.84875	0.00438915	0.0696305	3832.01	452.931	215.303	145.651	200.139	128.581	3977	536	210	132	187	133
AT3G16420	PYK10-binding protein 1 [Source:NCBI gene (formerly Entrezgene);Acc:820890]	PBP1	protein_coding	31758.3	-0.363937	0.127989	-2.8435	0.00446208	0.0704115	32652.5	39152.4	35423.5	29235.1	24746.5	29339.7	33888	46333	34551	26495	23122	30348
AT3G25930	Adenine nucleotide alpha hydrolases-like superfamily protein [Source:NCBI gene (formerly Entrezgene);Acc:822190]	AT3G25930	protein_coding	387.329	-1.65486	0.582696	-2.84001	0.00451127	0.0709398	652.319	373.499	738.182	252.683	38.5293	268.764	677	442	720	229	36	278
AT2G17440	plant intracellular ras group-related LRR 5 [Source:NCBI gene (formerly Entrezgene);Acc:816250]	PIRL5	protein_coding	1423	-0.317422	0.111768	-2.84	0.0045113	0.0709398	1571.54	1543.85	1620.92	1377.07	1248.99	1175.6	1631	1827	1581	1248	1167	1216
AT1G23030	ARM repeat superfamily protein [Source:NCBI gene (formerly Entrezgene);Acc:838911]	AT1G23030	protein_coding	902.522	-0.490969	0.172882	-2.83991	0.00451261	0.0709398	1042.55	1142.47	978.091	753.635	878.683	619.704	1082	1352	954	683	821	641
AT5G03545	expressed in response to phosphate starvation protein [Source:NCBI gene (formerly Entrezgene);Acc:831795]	AT5G03545	protein_coding	1003.14	-1.16202	0.409622	-2.83681	0.0045567	0.0713631	2336.59	1103.6	719.727	715.015	432.385	711.548	2425	1306	702	648	404	736
AT5G36180	serine carboxypeptidase-like 1 [Source:NCBI gene (formerly Entrezgene);Acc:833615]	scpl1	protein_coding	391.182	-1.65147	0.582264	-2.83629	0.00456408	0.0714249	663.881	354.909	761.762	249.373	40.6699	276.498	689	420	743	226	38	286
AT4G23885		AT4G23885	protein_coding	622.584	-0.341633	0.120773	-2.82873	0.00467334	0.0728061	715.913	645.596	726.904	547.296	545.832	553.963	743	764	709	496	510	573
AT5G01520	RING/U-box superfamily protein [Source:NCBI gene (formerly Entrezgene);Acc:831747]	AIRP2	protein_coding	113.233	-0.74946	0.266102	-2.81644	0.00485598	0.0750889	162.839	122.528	140.46	99.3077	85.6208	68.6411	169	145	137	90	80	71
AT5G07322	ncRNA [Source:NCBI gene (formerly Entrezgene);Acc:6241428]	AT5G07322	ncRNA	291.48	-1.20331	0.42731	-2.81602	0.0048623	0.0751308	437.449	322.798	459.313	222.891	69.5669	236.86	454	382	448	202	65	245
AT2G05518	ncRNA [Source:NCBI gene (formerly Entrezgene);Acc:7922291]	AT2G05518	ncRNA	98.6861	-0.820285	0.291439	-2.8146	0.0048838	0.075407	121.406	158.864	97.399	76.1359	70.6371	67.6744	126	188	95	69	66	70
AT5G06395	ncRNA [Source:NCBI gene (formerly Entrezgene);Acc:28720803]	AT5G06395	lncRNA	10.2204	-2.8672	1.01918	-2.81325	0.0049043		5.78126	24.5056	23.5808	2.20684	4.28104	0.966777	6	29	23	2	4	1
AT4G36380	Cytochrome P450 superfamily protein [Source:NCBI gene (formerly Entrezgene);Acc:829790]	ROT3	protein_coding	500.502	-0.513363	0.182541	-2.81231	0.00491868	0.0757769	676.407	585.6	503.399	468.953	390.645	378.01	702	693	491	425	365	391
AT2G23340	DREB and EAR motif protein 3 [Source:NCBI gene (formerly Entrezgene);Acc:816866]	DEAR3	protein_coding	276.35	-0.508721	0.181003	-2.81057	0.00494534	0.0760286	356.511	285.617	332.182	218.477	212.982	252.329	370	338	324	198	199	261
AT2G24940	membrane-associated progesterone binding protein 2 [Source:NCBI gene (formerly Entrezgene);Acc:817032]	MAPR2	protein_coding	4478.65	-0.423691	0.150764	-2.81029	0.00494964	0.0760286	4904.43	6012.33	4477.28	4082.65	3532.93	3862.27	5090	7115	4367	3700	3301	3995
AT4G39675		AT4G39675	protein_coding	196.751	-1.36785	0.487164	-2.80779	0.00498824	0.0765495	357.474	195.2	298.348	140.134	38.5293	150.817	371	231	291	127	36	156
AT1G34040	Pyridoxal phosphate (PLP)-dependent transferases superfamily protein [Source:NCBI gene (formerly Entrezgene);Acc:840301]	AT1G34040	protein_coding	71.663	-1.45689	0.519482	-2.80451	0.00503937	0.077117	116.589	81.9671	116.879	39.7231	13.9134	60.9069	121	97	114	36	13	63
AT1G48745		AT1G48745	protein_coding	45.7883	-0.952555	0.339876	-2.80266	0.00506839	0.0773286	68.4116	57.4614	55.3636	29.7923	28.897	34.804	71	68	54	27	27	36
AT1G80110	phloem protein 2-B11 [Source:NCBI gene (formerly Entrezgene);Acc:844351]	PP2-B11	protein_coding	285.775	-0.485912	0.173422	-2.80191	0.00508013	0.0773286	300.625	367.584	332.182	230.615	222.614	261.03	312	435	324	209	208	270
AT1G29000	Heavy metal transport/detoxification superfamily protein [Source:NCBI gene (formerly Entrezgene);Acc:839774]	AT1G29000	protein_coding	29.4872	-1.26248	0.450616	-2.80167	0.00508383	0.0773286	43.3594	35.4909	46.1363	19.8615	11.7729	20.3023	45	42	45	18	11	21
AT5G13870	xyloglucan endotransglucosylase/hydrolase 5 [Source:NCBI gene (formerly Entrezgene);Acc:831233]	XTH5	protein_coding	258.758	-0.490607	0.175122	-2.80151	0.00508633	0.0773286	314.115	310.968	281.944	226.201	187.295	232.026	326	368	275	205	175	240
AT1G70280	NHL domain-containing protein [Source:NCBI gene (formerly Entrezgene);Acc:843364]	AT1G70280	protein_coding	1087.01	-0.321269	0.114803	-2.79844	0.00513498	0.0776708	1192.87	1286.97	1142.13	936.802	1027.45	935.84	1238	1523	1114	849	960	968
AT2G31160	LIGHT-DEPENDENT SHORT HYPOCOTYLS-like protein (DUF640) [Source:NCBI gene (formerly Entrezgene);Acc:817672]	LSH3	protein_coding	141.953	-0.61248	0.219057	-2.79599	0.0051741	0.0780921	166.693	194.355	153.788	101.515	114.518	120.847	173	230	150	92	107	125
AT4G27410	NAC (No Apical Meristem) domain transcriptional regulator superfamily protein [Source:NCBI gene (formerly Entrezgene);Acc:828849]	RD26	protein_coding	309.652	-0.425162	0.152092	-2.79542	0.00518324	0.0781733	373.855	331.248	359.864	281.372	251.511	260.063	388	392	351	255	235	269
AT1G65980	thioredoxin-dependent peroxidase 1 [Source:NCBI gene (formerly Entrezgene);Acc:842910]	TPX1	protein_coding	5501.41	-0.250543	0.0897407	-2.79185	0.00524077	0.0789266	6012.51	6269.21	5651.19	5164	4891.09	5020.47	6240	7419	5512	4680	4570	5193
AT4G22150	UBA/UBX domain protein [Source:NCBI gene (formerly Entrezgene);Acc:828304]	PUX3	protein_coding	1115.52	-0.319922	0.114625	-2.79104	0.00525388	0.0790095	1204.43	1350.34	1160.59	986.456	1007.11	984.179	1250	1598	1132	894	941	1018
AT3G45680	Major facilitator superfamily protein [Source:NCBI gene (formerly Entrezgene);Acc:823710]	AT3G45680	protein_coding	78.5889	-1.20301	0.432034	-2.78452	0.00536071	0.0799062	153.203	55.7714	119.955	45.2402	47.0914	50.2724	159	66	117	41	44	52
AT3G14590	Calcium-dependent lipid-binding (CaLB domain) family protein [Source:NCBI gene (formerly Entrezgene);Acc:820685]	NTMC2T6.2	protein_coding	242.216	-0.748902	0.269071	-2.78329	0.00538104	0.0801108	313.152	272.097	326.03	222.891	120.939	198.189	325	322	318	202	113	205
AT2G05510	Glycine-rich protein family [Source:NCBI gene (formerly Entrezgene);Acc:815100]	AT2G05510	protein_coding	11423.2	-0.970507	0.349035	-2.78055	0.00542676	0.080676	16054.6	10474.9	18851.3	8477.57	4052	10628.7	16662	12396	18387	7683	3786	10994
AT2G01910	Microtubule associated protein (MAP65/ASE1) family protein [Source:NCBI gene (formerly Entrezgene);Acc:814722]	ATMAP65-6	protein_coding	1098.83	-0.366295	0.131803	-2.7791	0.0054509	0.0809336	1379.79	1106.98	1226.2	978.732	976.077	925.205	1432	1310	1196	887	912	957
AT4G02100	Heat shock protein DnaJ with tetratricopeptide repeat-containing protein [Source:NCBI gene (formerly Entrezgene);Acc:828142]	AT4G02100	protein_coding	532.792	-0.401127	0.14434	-2.77905	0.00545187	0.0809336	641.72	539.124	638.732	484.401	434.525	458.252	666	638	623	439	406	474
AT5G10380	RING/U-box superfamily protein [Source:NCBI gene (formerly Entrezgene);Acc:830902]	RING1	protein_coding	1031.08	-0.707065	0.254483	-2.77844	0.00546204	0.0810268	1413.52	1336.82	1085.74	643.293	1087.38	619.704	1467	1582	1059	583	1016	641
AT2G16990	Major facilitator superfamily protein [Source:NCBI gene (formerly Entrezgene);Acc:816202]	AT2G16990	protein_coding	100.97	-0.778664	0.2803	-2.77797	0.00546993	0.0810282	135.86	115.768	131.232	87.1701	54.5832	81.2092	141	137	128	79	51	84
AT5G64260	EXORDIUM like 2 [Source:NCBI gene (formerly Entrezgene);Acc:836547]	EXL2	protein_coding	5111.86	-0.522119	0.188221	-2.77397	0.00553767	0.0816247	6272.67	5273.78	6533.93	4719.32	4649.21	3222.27	6510	6241	6373	4277	4344	3333
AT1G08480	succinate dehydrogenase subunit [Source:NCBI gene (formerly Entrezgene);Acc:837369]	SDH6	protein_coding	3545.64	-0.359431	0.129976	-2.76535	0.00568615	0.0835173	3574.74	4450.73	3928.77	3349.98	3017.06	2952.54	3710	5267	3832	3036	2819	3054
AT2G43530	scorpion toxin-like knottin superfamily protein [Source:NCBI gene (formerly Entrezgene);Acc:818954]	AT2G43530	protein_coding	357.903	-0.915958	0.33139	-2.76399	0.00570999	0.0838074	583.907	552.644	266.566	276.958	273.986	193.355	606	654	260	251	256	200
AT1G22065		AT1G22065	protein_coding	182.909	-1.14929	0.416134	-2.76183	0.00574787	0.0842453	275.573	161.399	319.879	109.238	63.1453	168.219	286	191	312	99	59	174
AT3G15115	serine/arginine repetitive matrix protein [Source:NCBI gene (formerly Entrezgene);Acc:820742]	AT3G15115	protein_coding	113.615	-0.653012	0.236485	-2.76133	0.0057567	0.0843154	148.386	136.048	132.258	99.3077	73.8479	91.8438	154	161	129	90	69	95
AT3G01950	peroxidase (DUF 3339) [Source:NCBI gene (formerly Entrezgene);Acc:821067]	AT3G01950	protein_coding	180.132	-0.764474	0.277211	-2.75773	0.00582043	0.085129	209.089	188.44	282.97	162.203	102.745	135.349	217	223	276	147	96	140
AT2G33175	transmembrane protein [Source:NCBI gene (formerly Entrezgene);Acc:7922330]	AT2G33175	protein_coding	298.821	-1.07593	0.390618	-2.75443	0.00587951	0.0858651	282.318	575.459	357.813	216.27	254.722	106.345	293	681	349	196	238	110
AT4G24420	RNA-binding (RRM/RBD/RNP motifs) family protein [Source:NCBI gene (formerly Entrezgene);Acc:828544]	AT4G24420	protein_coding	528.461	-0.343354	0.124665	-2.75422	0.00588315	0.0858651	584.871	622.781	564.914	486.608	459.141	452.451	607	737	551	441	429	468
AT3G06390	Uncharacterized protein family (UPF0497) [Source:NCBI gene (formerly Entrezgene);Acc:819813]	AT3G06390	protein_coding	64.441	-1.46985	0.533885	-2.75312	0.005903	0.086034	124.297	62.5316	97.399	44.1367	12.8431	45.4385	129	74	95	40	12	47
AT5G07450	cyclin p4;3 [Source:NCBI gene (formerly Entrezgene);Acc:830636]	CYCP4;3	protein_coding	31.2125	-1.64416	0.598006	-2.7494	0.00597039	0.0867124	45.2865	46.4762	50.2374	18.7581	4.28104	22.2359	47	55	49	17	4	23
AT4G16210	enoyl-CoA hydratase/isomerase A [Source:NCBI gene (formerly Entrezgene);Acc:827314]	ECHIA	protein_coding	1090.17	-0.424777	0.154547	-2.74853	0.00598634	0.0868229	1040.63	1384.14	1323.6	956.664	880.824	955.175	1080	1638	1291	867	823	988
AT1G22160	senescence-associated family protein (DUF581) [Source:NCBI gene (formerly Entrezgene);Acc:838821]	AT1G22160	protein_coding	49.6704	-0.930194	0.338547	-2.74761	0.00600312	0.087005	74.1928	66.7567	54.3384	38.6197	33.1781	30.9369	77	79	53	35	31	32
AT4G02430	RNA-binding (RRM/RBD/RNP motifs) family protein [Source:NCBI gene (formerly Entrezgene);Acc:828027]	SR34b	protein_coding	1366.1	-0.393707	0.143485	-2.7439	0.00607149	0.0877518	1351.85	1782.15	1519.42	1172.93	1216.89	1153.36	1403	2109	1482	1063	1137	1193
AT1G23150		AT1G23150	protein_coding	171.97	-0.643503	0.234834	-2.74024	0.00613943	0.0884878	176.328	218.015	234.783	152.272	110.237	140.183	183	258	229	138	103	145
AT2G16700	actin depolymerizing factor 5 [Source:NCBI gene (formerly Entrezgene);Acc:816171]	ADF5	protein_coding	829.306	-0.532068	0.194407	-2.73687	0.00620262	0.0891515	811.303	1182.18	947.333	709.498	740.62	584.9	842	1399	924	643	692	605
AT1G61820	beta glucosidase 46 [Source:NCBI gene (formerly Entrezgene);Acc:842479]	BGLU46	protein_coding	569.024	-0.668179	0.2444	-2.73396	0.00625784	0.0896971	832.501	513.773	749.459	517.503	354.256	446.651	864	608	731	469	331	462
AT4G03610	Metallo-hydrolase/oxidoreductase superfamily protein [Source:NCBI gene (formerly Entrezgene);Acc:825661]	AT4G03610	protein_coding	456.52	-0.700886	0.256617	-2.73125	0.00630946	0.0903126	624.376	458.847	613.101	377.369	242.949	422.481	648	543	598	342	227	437
AT4G20390	Uncharacterized protein family (UPF0497) [Source:NCBI gene (formerly Entrezgene);Acc:827787]	AT4G20390	protein_coding	336.319	-0.902199	0.330355	-2.731	0.00631432	0.0903199	484.662	313.503	516.727	273.648	141.274	288.099	503	371	504	248	132	298
AT4G05200	cysteine-rich RLK (RECEPTOR-like protein kinase) 25 [Source:NCBI gene (formerly Entrezgene);Acc:825868]	CRK25	protein_coding	157.211	-1.58444	0.580555	-2.72918	0.00634922	0.0906322	337.24	119.148	251.187	97.1008	23.5457	115.046	350	141	245	88	22	119
AT2G25900	Zinc finger C-x8-C-x5-C-x3-H type family protein [Source:NCBI gene (formerly Entrezgene);Acc:817131]	ATCTH	protein_coding	1006.33	-0.93849	0.344019	-2.72802	0.00637164	0.0908899	1827.84	1014.87	1124.7	783.427	893.667	393.478	1897	1201	1097	710	835	407
AT2G05840	20S proteasome subunit PAA2 [Source:NCBI gene (formerly Entrezgene);Acc:815135]	PAA2	protein_coding	3246.39	-0.329872	0.120946	-2.72744	0.00638277	0.0909862	3215.34	3985.97	3645.8	2981.44	2839.4	2810.42	3337	4717	3556	2702	2653	2907
AT3G46700	UDP-Glycosyltransferase superfamily protein [Source:NCBI gene (formerly Entrezgene);Acc:823823]	AT3G46700	protein_coding	558.216	-1.49572	0.548589	-2.72648	0.00640137	0.0911043	839.246	585.6	1047.81	422.609	66.3561	387.677	871	693	1022	383	62	401
AT5G05960	Bifunctional inhibitor/lipid-transfer protein/seed storage 2S albumin superfamily protein [Source:NCBI gene (formerly Entrezgene);Acc:830481]	AT5G05960	protein_coding	967.64	-1.20611	0.442394	-2.72633	0.0064042	0.0911043	1737.27	853.471	1459.96	585.915	244.019	925.205	1803	1010	1424	531	228	957
AT3G27210		AT3G27210	protein_coding	612.117	-0.533225	0.195619	-2.72583	0.00641401	0.0911816	792.032	679.397	700.247	619.018	413.12	468.887	822	804	683	561	386	485
AT1G07420	sterol 4-alpha-methyl-oxidase 2-1 [Source:NCBI gene (formerly Entrezgene);Acc:837254]	SMO2-1	protein_coding	1214.89	-0.291661	0.107017	-2.72536	0.00642306	0.0911855	1439.53	1283.59	1288.74	1099.01	1103.44	1075.06	1494	1519	1257	996	1031	1112
AT4G29270	HAD superfamily, subfamily IIIB acid phosphatase [Source:NCBI gene (formerly Entrezgene);Acc:829048]	AT4G29270	protein_coding	475.312	-1.46107	0.536175	-2.725	0.00643021	0.0912248	1072.42	429.271	590.545	289.096	77.0587	393.478	1113	508	576	262	72	407
AT1G52000	Mannose-binding lectin superfamily protein [Source:NCBI gene (formerly Entrezgene);Acc:841629]	AT1G52000	protein_coding	434.773	-1.06119	0.389668	-2.72331	0.00646309	0.0915663	901.876	556.869	304.5	302.337	337.132	205.923	936	659	297	274	315	213
AT2G01890	purple acid phosphatase 8 [Source:NCBI gene (formerly Entrezgene);Acc:814720]	PAP8	protein_coding	1178.65	-0.70484	0.258874	-2.72272	0.00647474	0.0916689	1073.39	1772.85	1536.85	900.39	668.912	1119.53	1114	2098	1499	816	625	1158
AT5G26040	histone deacetylase 2 [Source:NCBI gene (formerly Entrezgene);Acc:832673]	HDA2	protein_coding	443.552	-0.462307	0.169835	-2.7221	0.00648694	0.0917168	500.079	588.135	453.161	364.128	407.769	348.04	519	696	442	330	381	360
AT1G76790	O-methyltransferase family protein [Source:NCBI gene (formerly Entrezgene);Acc:844013]	IGMT5	protein_coding	1546.15	-1.13185	0.416206	-2.71943	0.00653936	0.0921447	2311.54	1404.43	2654.38	1174.04	400.277	1332.22	2399	1662	2589	1064	374	1378
AT1G52820	2-oxoglutarate (2OG) and Fe(II)-dependent oxygenase superfamily protein [Source:NCBI gene (formerly Entrezgene);Acc:841715]	AT1G52820	protein_coding	22.1927	-4.15034	1.52681	-2.7183			119.479	2.53506	4.10101	2.20684	0	4.83388	124	3	4	2	0	5
AT1G60110	Mannose-binding lectin superfamily protein [Source:NCBI gene (formerly Entrezgene);Acc:842306]	AT1G60110	protein_coding	278.956	-0.961052	0.353676	-2.71733	0.00658117	0.0926084	216.797	481.662	407.025	168.823	251.511	147.917	225	570	397	153	235	153
AT1G07410	RAB GTPase homolog A2B [Source:NCBI gene (formerly Entrezgene);Acc:837253]	RABA2b	protein_coding	164.657	-0.507998	0.187315	-2.71199	0.00668797	0.0938081	203.308	195.2	181.47	129.1	144.485	134.382	211	231	177	117	135	139
AT1G19570	dehydroascorbate reductase [Source:NCBI gene (formerly Entrezgene);Acc:838544]	DHAR1	protein_coding	4117.35	-0.593089	0.218919	-2.70917	0.00674521	0.0944327	6578.11	4330.73	3947.22	3227.5	2969.97	3650.55	6827	5125	3850	2925	2775	3776
AT3G06435	Expressed protein [Source:NCBI gene (formerly Entrezgene);Acc:28718918]	AT3G06435	protein_coding	236.857	-1.23208	0.455329	-2.7059	0.00681191	0.0951472	150.313	387.02	459.313	132.41	201.209	90.877	156	458	448	120	188	94
AT1G18200	Rab GTPase-like A1I protein [Source:NCBI gene (formerly Entrezgene);Acc:838399]	RABA6b	protein_coding	80.919	-0.961347	0.355353	-2.70533	0.00682367	0.0952474	120.443	98.8675	101.5	70.6188	33.1781	60.9069	125	117	99	64	31	63
AT5G62480	glutathione S-transferase tau 9 [Source:NCBI gene (formerly Entrezgene);Acc:836368]	GSTU9	protein_coding	174.205	-0.816087	0.301715	-2.70483	0.00683402	0.0953279	149.349	228.156	289.121	143.444	112.377	122.781	155	270	282	130	105	127
AT5G04270	DHHC-type zinc finger family protein [Source:NCBI gene (formerly Entrezgene);Acc:830306]	AT5G04270	protein_coding	207.789	-0.4956	0.18333	-2.70332	0.00686508	0.0954653	237.032	265.337	226.581	189.788	162.679	165.319	246	314	221	172	152	171
AT1G68650	Uncharacterized protein family (UPF0016) [Source:NCBI gene (formerly Entrezgene);Acc:843195]	AT1G68650	protein_coding	527.555	-0.383962	0.14205	-2.70301	0.00687141	0.0954653	637.866	601.655	552.611	465.643	417.401	490.156	662	712	539	422	390	507
AT1G43890	RAB GTPASE HOMOLOG B18 [Source:NCBI gene (formerly Entrezgene);Acc:840987]	RAB18	protein_coding	1738.85	-0.286693	0.106195	-2.69968	0.00694054	0.0961688	1809.53	2042.42	1880.31	1612.09	1598.97	1489.8	1878	2417	1834	1461	1494	1541
AT4G10500	2-oxoglutarate (2OG) and Fe(II)-dependent oxygenase superfamily protein [Source:NCBI gene (formerly Entrezgene);Acc:826642]	AT4G10500	protein_coding	95.3449	-2.02766	0.751511	-2.69811	0.00697349	0.0964968	359.402	40.561	59.4646	39.7231	34.2483	38.6711	373	48	58	36	32	40
AT5G66250	kinectin-like protein [Source:NCBI gene (formerly Entrezgene);Acc:836757]	AT5G66250	protein_coding	1024.26	-0.321553	0.119222	-2.6971	0.00699472	0.0965336	1062.79	1174.58	1175.96	913.631	970.726	847.863	1103	1390	1147	828	907	877
AT4G01850	S-adenosylmethionine synthetase 2 [Source:NCBI gene (formerly Entrezgene);Acc:826987]	SAM-2	protein_coding	18903.8	-0.212943	0.0790251	-2.69463	0.00704678	0.0971232	20639.1	20361.6	19887.8	18320.1	17057.8	17156.4	21420	24096	19398	16603	15938	17746
AT3G17365	S-adenosyl-L-methionine-dependent methyltransferases superfamily protein [Source:NCBI gene (formerly Entrezgene);Acc:821000]	AT3G17365	protein_coding	401.371	-0.429979	0.159626	-2.69366	0.00706715	0.0972326	415.287	516.308	450.086	367.438	327.499	331.604	431	611	439	333	306	343
AT5G56150	ubiquitin-conjugating enzyme 30 [Source:NCBI gene (formerly Entrezgene);Acc:835714]	UBC30	protein_coding	1191.77	-0.314353	0.116837	-2.69053	0.00713381	0.0980628	1315.24	1254.01	1394.34	1138.73	986.779	1061.52	1365	1484	1360	1032	922	1098
AT1G61950	calcium-dependent protein kinase 19 [Source:NCBI gene (formerly Entrezgene);Acc:842490]	CPK19	protein_coding	8.12877	-2.50717	0.93192	-2.69033	0.00713815		8.67189	14.3654	18.4545	3.31026	1.07026	2.90033	9	17	18	3	1	3
AT3G14360	alpha/beta-Hydrolases superfamily protein [Source:NCBI gene (formerly Entrezgene);Acc:820657]	AT3G14360	protein_coding	209.926	-0.656411	0.244112	-2.68898	0.00716712	0.0981961	281.355	212.945	276.818	167.72	127.361	193.355	292	252	270	152	119	200
AT2G42540	cold-regulated 15a [Source:NCBI gene (formerly Entrezgene);Acc:818854]	COR15A	protein_coding	38.6101	-1.29013	0.480108	-2.68716	0.00720616	0.0984998	40.4688	73.5168	50.2374	19.8615	32.1078	15.4684	42	87	49	18	30	16
AT1G72020	TonB-dependent heme receptor A [Source:NCBI gene (formerly Entrezgene);Acc:843533]	AT1G72020	protein_coding	2811.75	-0.272651	0.101556	-2.68473	0.00725888	0.0988025	2962.9	3281.22	2985.53	2577.59	2412.37	2650.9	3075	3883	2912	2336	2254	2742
AT5G15180	Peroxidase superfamily protein [Source:NCBI gene (formerly Entrezgene);Acc:831370]	AT5G15180	protein_coding	170.016	-1.47863	0.551977	-2.6788	0.00738864	0.100274	264.011	130.133	356.788	112.549	29.9673	126.648	274	154	348	102	28	131
AT5G45650	subtilase family protein [Source:NCBI gene (formerly Entrezgene);Acc:834605]	AT5G45650	protein_coding	311.084	-0.395011	0.147464	-2.67869	0.00739111	0.100274	349.766	357.444	352.687	291.303	260.073	255.229	363	423	344	264	243	264
AT5G23870	Pectinacetylesterase family protein [Source:NCBI gene (formerly Entrezgene);Acc:832452]	AT5G23870	protein_coding	293.569	-0.558811	0.208739	-2.67708	0.00742663	0.100625	358.438	374.344	315.778	246.062	278.268	188.521	372	443	308	223	260	195
AT4G12850	Far-red impaired responsive (FAR1) family protein [Source:NCBI gene (formerly Entrezgene);Acc:826897]	AT4G12850	protein_coding	130.42	-0.607959	0.227141	-2.67656	0.00743812	0.100648	155.13	180.835	136.359	98.2043	102.745	109.246	161	214	133	89	96	113
AT5G11410	Protein kinase superfamily protein [Source:NCBI gene (formerly Entrezgene);Acc:831012]	AT5G11410	protein_coding	69.7151	-1.24617	0.465661	-2.67613	0.00744771	0.100648	48.1772	149.569	96.3737	41.9299	40.6699	41.5714	50	177	94	38	38	43
AT2G35470	ribosome maturation factor [Source:NCBI gene (formerly Entrezgene);Acc:818112]	AT2G35470	protein_coding	664.799	-0.620907	0.232061	-2.67562	0.00745913	0.100737	945.236	719.958	751.51	547.296	640.015	384.777	981	852	733	496	598	398
AT4G31875		AT4G31875	protein_coding	42.6471	-2.0727	0.775004	-2.67444	0.00748546	0.101024	129.115	29.5757	48.1869	17.6547	4.28104	27.0697	134	35	47	16	4	28
AT1G76090	sterol methyltransferase 3 [Source:NCBI gene (formerly Entrezgene);Acc:843941]	SMT3	protein_coding	1746.64	-0.526203	0.196978	-2.67137	0.00755418	0.101822	2342.37	1564.13	2279.14	1532.65	1254.34	1507.2	2431	1851	2223	1389	1172	1559
AT3G01590	Galactose mutarotase-like superfamily protein [Source:NCBI gene (formerly Entrezgene);Acc:821108]	AT3G01590	protein_coding	1221.86	-0.305431	0.114395	-2.66996	0.00758599	0.101921	1264.17	1384.99	1402.55	1107.83	1152.67	1018.98	1312	1639	1368	1004	1077	1054
AT5G57830	zein-binding protein (Protein of unknown function, DUF593) [Source:NCBI gene (formerly Entrezgene);Acc:835893]	AT5G57830	protein_coding	218.106	-0.717791	0.269244	-2.66595	0.00767712	0.103012	333.386	217.17	263.49	188.685	124.15	181.754	346	257	257	171	116	188
AT4G23420	NAD(P)-binding Rossmann-fold superfamily protein [Source:NCBI gene (formerly Entrezgene);Acc:828441]	AT4G23420	protein_coding	180.751	-0.758732	0.285006	-2.66216	0.00776409	0.103777	264.011	184.215	233.758	147.858	94.1829	160.485	274	218	228	134	88	166
AT1G24260	K-box region and MADS-box transcription factor family protein [Source:NCBI gene (formerly Entrezgene);Acc:839040]	SEP3	protein_coding	574.73	-0.87343	0.328185	-2.6614	0.00778164	0.103945	823.829	1005.58	400.874	439.161	427.034	351.907	855	1190	391	398	399	364
AT1G79660	ephrin-A3 protein [Source:NCBI gene (formerly Entrezgene);Acc:844305]	AT1G79660	protein_coding	630.612	-0.35311	0.13269	-2.66117	0.00778707	0.103951	670.626	775.73	675.641	537.365	539.411	584.9	696	918	659	487	504	605
AT1G44608		AT1G44608	protein_coding	101.437	-0.776375	0.291814	-2.66052	0.00780209	0.104085	110.807	116.613	156.864	91.5838	63.1453	69.6079	115	138	153	83	59	72
AT3G09260	Glycosyl hydrolase superfamily protein [Source:NCBI gene (formerly Entrezgene);Acc:820082]	PYK10	protein_coding	73619.8	-0.462851	0.174244	-2.65634	0.00789933	0.104951	95289.6	71306.3	89391.7	66297.8	51128.4	68304.7	98895	84384	87190	60084	47772	70652
AT4G32850	nuclear poly(a) polymerase [Source:NCBI gene (formerly Entrezgene);Acc:829421]	nPAP	protein_coding	2838.25	-0.259026	0.097517	-2.65621	0.00790236	0.104951	3008.18	3173.9	3094.21	2616.21	2724.88	2412.11	3122	3756	3018	2371	2546	2495
AT3G10910	RING/U-box superfamily protein [Source:NCBI gene (formerly Entrezgene);Acc:820261]	AT3G10910	protein_coding	190.183	-0.986907	0.372282	-2.65096	0.00802628	0.106257	297.735	213.79	247.086	157.789	64.2156	160.485	309	253	241	143	60	166
AT3G28360	P-glycoprotein 16 [Source:NCBI gene (formerly Entrezgene);Acc:822465]	ABCB16	protein_coding	21.0616	-2.10229	0.795276	-2.64347	0.00820601	0.107745	42.3959	10.9853	49.2121	9.93077	3.21078	10.6345	44	13	48	9	3	11
AT1G49245	Prefoldin chaperone subunit family protein [Source:NCBI gene (formerly Entrezgene);Acc:841348]	AT1G49245	protein_coding	171.877	-0.536509	0.203351	-2.63834	0.00833136	0.109047	192.709	234.916	182.495	139.031	138.063	144.05	200	278	178	126	129	149
AT1G55760	BTB/POZ domain-containing protein [Source:NCBI gene (formerly Entrezgene);Acc:842025]	AT1G55760	protein_coding	312.052	-0.57546	0.218159	-2.6378	0.0083445	0.109116	320.86	345.614	454.187	282.475	212.982	256.196	333	409	443	256	199	265
AT2G23120	Late embryosis abundant protein, group 6 [Source:NCBI gene (formerly Entrezgene);Acc:816844]	AT2G23120	protein_coding	865.471	-0.57764	0.218994	-2.6377	0.00834712	0.109116	1029.06	1249.79	830.454	676.396	574.729	832.395	1068	1479	810	613	537	861
AT4G12735		AT4G12735	protein_coding	57.9529	-1.93405	0.733468	-2.63686	0.00836772	0.109248	18.3073	86.1922	171.217	16.5513	23.5457	31.9036	19	102	167	15	22	33
AT3G16570	rapid alkalinization factor 23 [Source:NCBI gene (formerly Entrezgene);Acc:820907]	RALF23	protein_coding	1715.57	-0.621371	0.23571	-2.63617	0.00838483	0.109403	2089.92	2497.88	1649.63	1404.65	1643.92	1007.38	2169	2956	1609	1273	1536	1042
AT4G39320	microtubule-associated protein-like protein [Source:NCBI gene (formerly Entrezgene);Acc:830087]	AT4G39320	protein_coding	61.7958	-0.8198	0.311308	-2.63341	0.00845326	0.109825	80.9376	87.0372	68.6919	47.447	36.3888	50.2724	84	103	67	43	34	52
AT5G16550	voltage-dependent L-type calcium channel subunit [Source:NCBI gene (formerly Entrezgene);Acc:831517]	AT5G16550	protein_coding	798.362	-0.41181	0.15643	-2.63256	0.00847447	0.11002	829.611	1027.55	876.591	765.773	669.983	620.671	861	1216	855	694	626	642
AT5G11070		AT5G11070	protein_coding	1227.27	-0.692108	0.263171	-2.62988	0.00854152	0.11064	1402.92	1839.61	1305.15	994.18	1193.34	628.405	1456	2177	1273	901	1115	650
AT3G12090	tetraspanin6 [Source:NCBI gene (formerly Entrezgene);Acc:820383]	TET6	protein_coding	299.441	-0.792834	0.3015	-2.62964	0.00854765	0.11064	435.521	284.772	419.328	225.097	147.696	284.232	452	337	409	204	138	294
AT4G05380	P-loop nucleoside triphosphate hydrolase superfamily protein [Source:NCBI gene (formerly Entrezgene);Acc:825886]	AT4G05380	protein_coding	249.872	-2.81661	1.07121	-2.62938	0.00855414	0.11064	51.0678	236.606	1025.25	50.7573	62.0751	73.475	53	280	1000	46	58	76
AT3G14560		AT3G14560	protein_coding	301.136	-0.519455	0.19762	-2.62856	0.00857473	0.110837	402.761	365.894	295.273	278.062	227.965	236.86	418	433	288	252	213	245
AT2G46600	Calcium-binding EF-hand family protein [Source:NCBI gene (formerly Entrezgene);Acc:819272]	AT2G46600	protein_coding	2808.65	-0.67957	0.258814	-2.62571	0.00864688	0.111414	2773.08	4946.75	2654.38	2043.53	2015.3	2418.88	2878	5854	2589	1852	1883	2502
AT4G06536	SPla/RYanodine receptor (SPRY) domain-containing protein [Source:NCBI gene (formerly Entrezgene);Acc:826007]	AT4G06536	protein_coding	12.7086	-2.10167	0.800531	-2.62535	0.00865606	0.111414	30.8334	12.6753	18.4545	4.41367	2.14052	7.73421	32	15	18	4	2	8
AT2G03370	O-linked-mannose beta-1,4-N-acetylglucosaminyltransferase-like protein [Source:NCBI gene (formerly Entrezgene);Acc:814866]	AT2G03370	protein_coding	20.7059	-1.72393	0.657396	-2.62237	0.00873212	0.112	33.724	17.7454	44.0858	8.82735	5.3513	14.5016	35	21	43	8	5	15
AT1G07560	Leucine-rich repeat protein kinase family protein [Source:NCBI gene (formerly Entrezgene);Acc:837270]	AT1G07560	protein_coding	56.6542	-1.20979	0.461368	-2.62217	0.00873714	0.112	96.3543	64.2216	76.8939	41.9299	16.0539	44.4717	100	76	75	38	15	46
AT5G24380	YELLOW STRIPE like 2 [Source:NCBI gene (formerly Entrezgene);Acc:832509]	YSL2	protein_coding	163.366	-1.11058	0.423554	-2.62206	0.00874005	0.112	182.11	196.89	291.172	124.686	47.0914	138.249	189	233	284	113	44	143
AT4G23680	Polyketide cyclase/dehydrase and lipid transport superfamily protein [Source:NCBI gene (formerly Entrezgene);Acc:828468]	AT4G23680	protein_coding	13867.7	-0.598584	0.228366	-2.62116	0.00876306	0.112087	11795.7	21900.4	16415.3	12113.3	10691.9	10289.4	12242	25917	16011	10978	9990	10643
AT2G27730	copper ion binding protein [Source:NCBI gene (formerly Entrezgene);Acc:817319]	AT2G27730	protein_coding	3865.17	-0.265283	0.101329	-2.61804	0.0088437	0.112847	4017.97	4518.33	4121.51	3690.94	3363.83	3478.46	4170	5347	4020	3345	3143	3598
AT5G22500	fatty acid reductase 1 [Source:NCBI gene (formerly Entrezgene);Acc:832311]	FAR1	protein_coding	615.522	-0.563712	0.215396	-2.6171	0.00886811	0.113025	949.09	619.401	634.631	457.919	495.53	536.561	985	733	619	415	463	555
AT5G49710	RING finger protein [Source:NCBI gene (formerly Entrezgene);Acc:835034]	AT5G49710	protein_coding	481.981	-0.424597	0.162295	-2.61621	0.00889126	0.113212	516.459	630.386	509.55	423.713	436.666	375.109	536	746	497	384	408	388
AT3G28510	P-loop containing nucleoside triphosphate hydrolases superfamily protein [Source:NCBI gene (formerly Entrezgene);Acc:822481]	AT3G28510	protein_coding	242.849	-1.3357	0.510573	-2.61608	0.00889454	0.113212	371.928	109.008	562.863	118.066	163.75	131.482	386	129	549	107	153	136
AT5G37540	Eukaryotic aspartyl protease family protein [Source:NCBI gene (formerly Entrezgene);Acc:833732]	AT5G37540	protein_coding	202.559	-0.96044	0.367433	-2.61392	0.00895101	0.113575	365.183	139.429	298.348	152.272	130.572	129.548	379	165	291	138	122	134
AT2G16005	MD-2-related lipid recognition domain-containing protein [Source:NCBI gene (formerly Entrezgene);Acc:816096]	AT2G16005	protein_coding	873.043	-1.99243	0.762271	-2.61381	0.00895399	0.113575	2156.41	721.648	1308.22	468.953	100.604	482.422	2238	854	1276	425	94	499
AT3G54040	PAR1 protein [Source:NCBI gene (formerly Entrezgene);Acc:824571]	AT3G54040	protein_coding	360.223	-1.29624	0.495932	-2.61374	0.00895578	0.113575	845.027	316.883	374.217	240.545	88.8316	295.834	877	375	365	218	83	306
AT4G08691		AT4G08691	protein_coding	27.4875	-1.79022	0.68517	-2.61281	0.00898002	0.113813	26.0157	70.9818	30.7576	11.0342	20.3349	5.80066	27	84	30	10	19	6
AT3G52300	ATP synthase D chain [Source:NCBI gene (formerly Entrezgene);Acc:824395]	ATPQ	protein_coding	10943.7	-0.257068	0.0984068	-2.6123	0.00899354	0.113914	11318.7	12563.8	11865.2	10640.3	9537.08	9737.37	11747	14868	11573	9643	8911	10072
AT1G71200	basic helix-loop-helix (bHLH) DNA-binding superfamily protein [Source:NCBI gene (formerly Entrezgene);Acc:843460]	AT1G71200	protein_coding	6.64527	-4.20046	1.60814	-2.61199	0.00900158		1.92709	28.7307	7.17677	0	1.07026	0.966777	2	34	7	0	1	1
AT2G31300	actin-related protein C1B [Source:NCBI gene (formerly Entrezgene);Acc:817687]	ARPC1B	protein_coding	460.921	-0.428388	0.164125	-2.61013	0.00905087	0.114376	453.829	584.755	547.485	419.299	392.785	367.375	471	692	534	380	367	380
AT3G62790	NADH-ubiquinone oxidoreductase-like protein [Source:NCBI gene (formerly Entrezgene);Acc:825454]	AT3G62790	protein_coding	1412.41	-0.343466	0.131696	-2.60802	0.00910688	0.114703	1418.34	1786.37	1533.78	1278.86	1235.08	1222.01	1472	2114	1496	1159	1154	1264
AT3G14710	RNI-like superfamily protein [Source:NCBI gene (formerly Entrezgene);Acc:820699]	AT3G14710	protein_coding	29.6294	-1.10773	0.424765	-2.60786	0.00911095	0.114703	39.5053	43.9411	37.9343	15.4479	23.5457	17.402	41	52	37	14	22	18
AT5G62165	AGAMOUS-like 42 [Source:NCBI gene (formerly Entrezgene);Acc:836337]	AGL42	protein_coding	44.3776	-1.86652	0.716212	-2.6061	0.00915807	0.115087	104.063	27.0407	77.9192	28.6889	5.3513	23.2026	108	32	76	26	5	24
AT4G00670	Remorin family protein [Source:NCBI gene (formerly Entrezgene);Acc:828034]	AT4G00670	protein_coding	257.795	-0.492193	0.188936	-2.60507	0.00918545	0.115352	261.12	291.532	351.662	218.477	205.49	218.492	271	345	343	198	192	226
AT4G34870	rotamase cyclophilin 5 [Source:NCBI gene (formerly Entrezgene);Acc:829639]	ROC5	protein_coding	20441.2	-0.370926	0.142721	-2.59896	0.0093508	0.116524	21173.9	21970.6	26019.9	18763.6	15559.4	19159.6	21975	26000	25379	17005	14538	19818
AT1G10470	response regulator 4 [Source:NCBI gene (formerly Entrezgene);Acc:837587]	ARR4	protein_coding	2674.95	-0.309618	0.119267	-2.59601	0.00943124	0.117181	2841.49	2781.81	3260.3	2396.63	2233.63	2535.86	2949	3292	3180	2172	2087	2623
AT1G08990	plant glycogenin-like starch initiation protein 5 [Source:NCBI gene (formerly Entrezgene);Acc:837420]	PGSIP5	protein_coding	89.6678	-1.66482	0.641417	-2.59554	0.00944432	0.117268	155.13	111.543	142.51	50.7573	7.49182	70.5747	161	132	139	46	7	73
AT1G75280	NmrA-like negative transcriptional regulator family protein [Source:NCBI gene (formerly Entrezgene);Acc:843865]	AT1G75280	protein_coding	933.419	-0.270145	0.104097	-2.59513	0.00945554	0.117337	989.559	1059.66	1011.92	877.218	832.662	829.494	1027	1254	987	795	778	858
AT5G25560	CHY-type/CTCHY-type/RING-type Zinc finger protein [Source:NCBI gene (formerly Entrezgene);Acc:832631]	AT5G25560	protein_coding	3426.33	-0.406358	0.156737	-2.59261	0.00952516	0.117919	3392.64	4244.54	4079.48	2794.96	3401.29	2645.1	3521	5023	3979	2533	3178	2736
AT2G23150	natural resistance-associated macrophage protein 3 [Source:NCBI gene (formerly Entrezgene);Acc:816847]	NRAMP3	protein_coding	503.415	-0.455151	0.175688	-2.59068	0.00957866	0.118441	535.73	538.279	672.565	423.713	474.125	376.076	556	637	656	384	443	389
AT1G80830	natural resistance-associated macrophage protein 1 [Source:NCBI gene (formerly Entrezgene);Acc:844422]	NRAMP1	protein_coding	2055.31	-0.623209	0.240577	-2.59047	0.0095844	0.118441	3132.48	1777.92	2567.23	1894.57	1333.54	1626.12	3251	2104	2504	1717	1246	1682
AT5G58360	ovate family protein 3 [Source:NCBI gene (formerly Entrezgene);Acc:835948]	OFP3	protein_coding	16.0032	-1.82915	0.70818	-2.58289	0.00979772	0.120647	33.724	18.5905	22.5555	12.1376	3.21078	5.80066	35	22	22	11	3	6
AT4G12080	AT-hook motif nuclear-localized protein 1 [Source:NCBI gene (formerly Entrezgene);Acc:826816]	AHL1	protein_coding	595.337	-0.775871	0.300413	-2.58268	0.00980364	0.120649	989.559	517.153	748.434	556.123	318.937	441.817	1027	612	730	504	298	457
AT2G41410	Calcium-binding EF-hand family protein [Source:NCBI gene (formerly Entrezgene);Acc:818739]	AT2G41410	protein_coding	5126.76	-0.509037	0.197335	-2.57956	0.00989272	0.121601	4617.3	7421.82	6026.43	3777	4583.92	4334.06	4792	8783	5878	3423	4283	4483
AT5G60860	RAB GTPase homolog A1F [Source:NCBI gene (formerly Entrezgene);Acc:836207]	RABA1f	protein_coding	422.751	-0.681468	0.264233	-2.57904	0.00990762	0.121696	462.501	708.973	390.621	284.682	324.289	365.442	480	839	381	258	303	378
AT3G63080	glutathione peroxidase 5 [Source:NCBI gene (formerly Entrezgene);Acc:825483]	GPX5	protein_coding	1371.51	-0.270107	0.104827	-2.57668	0.0099753	0.122327	1554.2	1488.93	1454.83	1292.1	1277.89	1161.1	1613	1762	1419	1171	1194	1201
AT3G24460	Serinc-domain containing serine and sphingolipid biosynthesis protein [Source:NCBI gene (formerly Entrezgene);Acc:822036]	AT3G24460	protein_coding	154.868	-0.566301	0.219914	-2.5751	0.010021	0.122742	170.547	187.595	196.848	119.169	108.096	146.95	177	222	192	108	101	152
AT4G14040	selenium-binding protein 2 [Source:NCBI gene (formerly Entrezgene);Acc:827040]	SBP2	protein_coding	4181.28	-0.577707	0.224399	-2.57446	0.0100396	0.122764	5402.59	5964.16	3655.02	3011.23	4050.93	3003.77	5607	7058	3565	2729	3785	3107
AT2G18193	P-loop containing nucleoside triphosphate hydrolases superfamily protein [Source:NCBI gene (formerly Entrezgene);Acc:816333]	AT2G18193	protein_coding	1465.43	-1.98107	0.769586	-2.5742	0.0100472	0.122764	593.543	1894.54	4527.51	515.297	680.685	581.033	616	2242	4416	467	636	601
AT2G33550	Homeodomain-like superfamily protein [Source:NCBI gene (formerly Entrezgene);Acc:817920]	AT2G33550	protein_coding	366.196	-0.394362	0.153198	-2.5742	0.0100473	0.122764	451.902	398.85	396.773	342.06	314.656	292.933	469	472	387	310	294	303
AT3G45140	lipoxygenase 2 [Source:NCBI gene (formerly Entrezgene);Acc:823650]	LOX2	protein_coding	8228.6	-0.769564	0.298973	-2.57403	0.0100522	0.122764	14637.2	6576.8	9903.94	7695.24	5622.07	4936.36	15191	7783	9660	6974	5253	5106
AT2G28110	Exostosin family protein [Source:NCBI gene (formerly Entrezgene);Acc:817357]	FRA8	protein_coding	146.299	-0.938215	0.364648	-2.57293	0.010084	0.122911	209.089	121.683	246.061	135.72	79.1992	86.0431	217	144	240	123	74	89
AT1G22570	Major facilitator superfamily protein [Source:NCBI gene (formerly Entrezgene);Acc:838863]	AT1G22570	protein_coding	566.588	-0.626602	0.243549	-2.5728	0.0100879	0.122911	525.131	785.025	752.535	488.814	511.584	336.438	545	929	734	443	478	348
AT4G23410	tetraspanin5 [Source:NCBI gene (formerly Entrezgene);Acc:828440]	TET5	protein_coding	158.623	-0.532641	0.207064	-2.57235	0.010101	0.122998	198.49	172.384	191.722	135.72	141.274	112.146	206	204	187	123	132	116
AT1G48750	Bifunctional inhibitor/lipid-transfer protein/seed storage 2S albumin superfamily protein [Source:NCBI gene (formerly Entrezgene);Acc:841297]	AT1G48750	protein_coding	989.116	-0.793335	0.308478	-2.57177	0.010118	0.12306	1491.56	955.719	1316.42	783.427	432.385	955.175	1548	1131	1284	710	404	988
AT3G23090	TPX2 (targeting protein for Xklp2) protein family [Source:NCBI gene (formerly Entrezgene);Acc:821884]	AT3G23090	protein_coding	395.505	-1.0026	0.390092	-2.57015	0.0101654	0.123565	574.272	413.215	595.672	345.37	117.729	326.77	596	489	581	313	110	338
AT2G29525	Inositol phosphorylceramide synthase 3 [Source:NCBI gene (formerly Entrezgene);Acc:817501]	AtIPCS3	protein_coding	229.153	-0.435148	0.169351	-2.56951	0.0101844	0.123723	251.485	286.462	252.212	198.615	184.085	202.056	261	339	246	180	172	209
AT2G22480	phosphofructokinase 5 [Source:NCBI gene (formerly Entrezgene);Acc:816781]	PFK5	protein_coding	1554.33	-0.256064	0.0997119	-2.56803	0.0102277	0.124178	1670.78	1624.98	1780.86	1370.45	1408.46	1470.47	1734	1923	1737	1242	1316	1521
AT5G65210	bZIP transcription factor family protein [Source:NCBI gene (formerly Entrezgene);Acc:836646]	TGA1	protein_coding	1742.47	-0.544911	0.212242	-2.56741	0.0102461	0.124313	2496.54	1751.73	1955.16	1553.61	1094.88	1602.92	2591	2073	1907	1408	1023	1658
AT5G47950	HXXXD-type acyl-transferase family protein [Source:NCBI gene (formerly Entrezgene);Acc:834846]	AT5G47950	protein_coding	91.0269	-1.41858	0.552889	-2.56576	0.0102951	0.124777	137.787	88.7272	171.217	54.0675	16.0539	78.3089	143	105	167	49	15	81
AT5G02760	Protein phosphatase 2C family protein [Source:NCBI gene (formerly Entrezgene);Acc:831234]	AT5G02760	protein_coding	1219.46	-0.568624	0.221881	-2.56274	0.0103849	0.1255	1116.75	1565.82	1687.57	827.564	1198.69	920.371	1159	1853	1646	750	1120	952
AT2G33850	E6-like protein [Source:NCBI gene (formerly Entrezgene);Acc:817954]	AT2G33850	protein_coding	187.63	-1.78228	0.695985	-2.5608	0.0104432	0.125808	541.511	97.1774	233.758	73.9291	25.6862	153.717	562	115	228	67	24	159
AT4G01410	Late embryosis abundant (LEA) hydroxyproline-rich glycoprotein family [Source:NCBI gene (formerly Entrezgene);Acc:828166]	AT4G01410	protein_coding	708.169	-0.471782	0.184237	-2.56074	0.010445	0.125808	687.97	954.874	825.328	600.26	661.42	519.159	714	1130	805	544	618	537
AT4G33880	ROOT HAIR DEFECTIVE 6-LIKE 2 [Source:NCBI gene (formerly Entrezgene);Acc:829531]	RSL2	protein_coding	37.3546	-1.22247	0.4774	-2.56068	0.0104467	0.125808	52.0313	65.9117	38.9596	25.3786	12.8431	29.0033	54	78	38	23	12	30
AT1G16700	Alpha-helical ferredoxin [Source:NCBI gene (formerly Entrezgene);Acc:838239]	AT1G16700	protein_coding	2160.9	-0.25393	0.0991967	-2.55987	0.0104713	0.125958	2236.38	2431.13	2383.71	2085.46	1902.92	1925.82	2321	2877	2325	1890	1778	1992
AT2G36420	nucleolin-like protein [Source:NCBI gene (formerly Entrezgene);Acc:818216]	TRM27	protein_coding	594.202	-0.38186	0.14928	-2.55801	0.0105273	0.126384	682.189	608.415	726.904	563.847	466.633	517.225	708	720	709	511	436	535
AT1G50040	formin-like protein, putative (DUF1005) [Source:NCBI gene (formerly Entrezgene);Acc:841428]	AT1G50040	protein_coding	130.654	-0.90552	0.35415	-2.55689	0.0105614	0.126603	147.422	190.13	173.268	77.2393	135.923	59.9401	153	225	169	70	127	62
AT1G11230	transmembrane protein, putative (DUF761) [Source:NCBI gene (formerly Entrezgene);Acc:837664]	AT1G11230	protein_coding	4.53317	-3.56873	1.40023	-2.54867	0.0108135		7.70834	10.1403	7.17677	1.10342	1.07026	0	8	12	7	1	1	0
AT1G62570	flavin-monooxygenase glucosinolate S-oxygenase 4 [Source:NCBI gene (formerly Entrezgene);Acc:842554]	FMO GS-OX4	protein_coding	340.151	-0.888795	0.348796	-2.54818	0.0108287	0.128945	556.928	315.193	453.161	327.715	142.345	245.561	578	373	442	297	133	254
AT2G02960	RING/FYVE/PHD zinc finger superfamily protein [Source:NCBI gene (formerly Entrezgene);Acc:814825]	AT2G02960	protein_coding	1999.51	-0.306582	0.120337	-2.5477	0.0108435	0.128945	2041.75	2322.96	2268.88	1844.92	1624.65	1893.92	2119	2749	2213	1672	1518	1959
AT1G23060		MDP40	protein_coding	64.1032	-0.923497	0.36268	-2.54632	0.0108867	0.129162	110.807	73.5168	67.6666	44.1367	35.3186	53.1727	115	87	66	40	33	55
AT2G20760	Clathrin light chain protein [Source:NCBI gene (formerly Entrezgene);Acc:816605]	AT2G20760	protein_coding	4398.55	-0.199774	0.0785606	-2.54292	0.0109929	0.12998	4759.9	4632.41	4716.16	3965.69	4119.43	4197.74	4940	5482	4600	3594	3849	4342
AT5G57785		AT5G57785	protein_coding	329.195	-0.851815	0.335028	-2.54252	0.0110056	0.12998	465.391	570.389	234.783	270.338	211.911	222.359	483	675	229	245	198	230
AT1G45130	beta-galactosidase 5 [Source:NCBI gene (formerly Entrezgene);Acc:841080]	BGAL5	protein_coding	2035.02	-0.522731	0.205645	-2.54191	0.0110249	0.129989	2530.26	2093.12	2576.46	1692.64	1266.12	2051.5	2626	2477	2513	1534	1183	2122
AT5G42250	Zinc-binding alcohol dehydrogenase family protein [Source:NCBI gene (formerly Entrezgene);Acc:834230]	AT5G42250	protein_coding	547.4	-0.589823	0.23204	-2.5419	0.0110251	0.129989	740.001	468.987	764.838	461.229	385.293	464.053	768	555	746	418	360	480
AT2G28120	Major facilitator superfamily protein [Source:NCBI gene (formerly Entrezgene);Acc:817358]	AT2G28120	protein_coding	358.931	-0.889408	0.350003	-2.54114	0.0110491	0.130124	448.048	428.426	521.853	235.028	381.012	139.216	465	507	509	213	356	144
AT3G25795	ncRNA [Source:NCBI gene (formerly Entrezgene);Acc:6240732]	AT3G25795	ncRNA	10.7558	-1.93561	0.761719	-2.54111	0.0110501		21.1979	17.7454	12.303	3.31026	3.21078	6.76744	22	21	12	3	3	7
AT1G66240	homolog of anti-oxidant 1 [Source:NCBI gene (formerly Entrezgene);Acc:842940]	ATX1	protein_coding	5178.23	-0.466889	0.183808	-2.5401	0.0110822	0.130318	4908.29	7573.08	5544.56	4564.84	4248.93	4229.65	5094	8962	5408	4137	3970	4375
AT5G43730	Disease resistance protein (CC-NBS-LRR class) family [Source:NCBI gene (formerly Entrezgene);Acc:834393]	AT5G43730	protein_coding	126.602	-0.561526	0.221124	-2.53941	0.0111038	0.130428	148.386	133.513	171.217	100.411	101.675	104.412	154	158	167	91	95	108
AT3G03320	RNA-binding ASCH domain protein [Source:NCBI gene (formerly Entrezgene);Acc:821284]	AT3G03320	protein_coding	495.645	-0.356755	0.140491	-2.53934	0.0111063	0.130428	547.292	599.965	521.853	470.056	423.823	410.88	568	710	509	426	396	425
AT1G14630	XRI1-like protein [Source:NCBI gene (formerly Entrezgene);Acc:838025]	AT1G14630	protein_coding	165.519	-0.506032	0.199396	-2.53783	0.0111543	0.130845	196.563	207.875	178.394	129.1	128.431	152.751	204	246	174	117	120	158
AT1G30760	FAD-binding Berberine family protein [Source:NCBI gene (formerly Entrezgene);Acc:839958]	AT1G30760	protein_coding	154.008	-1.31735	0.519184	-2.53735	0.0111696	0.13095	185	125.063	349.611	107.032	37.4591	119.88	192	148	341	97	35	124
AT5G17640	nuclear factor 1 A-type protein (DUF1005) [Source:NCBI gene (formerly Entrezgene);Acc:831630]	ASG1	protein_coding	800.463	-0.49247	0.194108	-2.53709	0.0111779	0.130973	950.053	926.988	929.904	622.328	836.943	536.561	986	1097	907	564	782	555
AT5G14920	Gibberellin-regulated family protein [Source:NCBI gene (formerly Entrezgene);Acc:831344]	AT5G14920	protein_coding	10308.8	-0.426764	0.168324	-2.53537	0.0112329	0.131396	10202	12284.9	12980.7	7636.76	10417.9	8330.71	10588	14538	12661	6921	9734	8617
AT4G06795	ncRNA [Source:NCBI gene (formerly Entrezgene);Acc:28719815]	AT4G06795	lncRNA	40.4121	-1.45645	0.574684	-2.53435	0.0112656	0.131601	25.0521	97.1774	55.3636	23.1718	21.4052	20.3023	26	115	54	21	20	21
AT4G25400	basic helix-loop-helix (bHLH) DNA-binding superfamily protein [Source:NCBI gene (formerly Entrezgene);Acc:828643]	AT4G25400	protein_coding	44.5586	-1.48168	0.584828	-2.53353	0.011292	0.131667	89.6095	43.9411	63.5656	20.965	9.63234	39.6378	93	52	62	19	9	41
AT2G08820	ncRNA [Source:NCBI gene (formerly Entrezgene);Acc:28718030]	AT2G08820	lncRNA	14.8841	-1.63274	0.645165	-2.53072	0.0113827	0.132478	26.9792	26.1957	14.3535	7.72393	5.3513	8.70099	28	31	14	7	5	9
AT2G28510	Dof-type zinc finger DNA-binding family protein [Source:NCBI gene (formerly Entrezgene);Acc:817399]	AT2G28510	protein_coding	947.399	-0.449573	0.177878	-2.52742	0.0114903	0.133277	977.033	1123.88	1181.09	792.255	664.631	945.508	1014	1330	1152	718	621	978
AT1G77380	amino acid permease 3 [Source:NCBI gene (formerly Entrezgene);Acc:844074]	AAP3	protein_coding	1645.5	-0.800052	0.316571	-2.52724	0.0114963	0.133277	1365.34	1714.55	3191.61	1032.8	1439.5	1129.2	1417	2029	3113	936	1345	1168
AT3G13580	Ribosomal protein L30/L7 family protein [Source:NCBI gene (formerly Entrezgene);Acc:820560]	AT3G13580	protein_coding	4110.22	-0.232745	0.0921618	-2.52539	0.0115568	0.133879	4599.95	4263.13	4459.85	3903.9	3859.36	3575.14	4774	5045	4350	3538	3606	3698
AT4G16400	transmembrane protein [Source:NCBI gene (formerly Entrezgene);Acc:827334]	AT4G16400	protein_coding	35.1432	-1.03878	0.411355	-2.52527	0.0115611	0.133879	43.3594	53.2363	45.1111	29.7923	17.1242	22.2359	45	63	44	27	16	23
AT3G21352	transmembrane protein [Source:NCBI gene (formerly Entrezgene);Acc:5008018]	AT3G21352	protein_coding	58.5778	-0.829177	0.32858	-2.52352	0.0116187	0.134322	82.8647	63.3766	78.9444	39.7231	35.3186	51.2392	86	75	77	36	33	53
AT1G62370	RING/U-box superfamily protein [Source:NCBI gene (formerly Entrezgene);Acc:842535]	AT1G62370	protein_coding	129.346	-0.765917	0.303536	-2.52332	0.0116254	0.134325	154.167	131.823	203	109.238	69.5669	108.279	160	156	198	99	65	112
AT1G67300	Major facilitator superfamily protein [Source:NCBI gene (formerly Entrezgene);Acc:843050]	AT1G67300	protein_coding	688.608	-0.377847	0.149793	-2.52246	0.0116536	0.134501	688.933	894.878	750.485	598.053	595.064	604.235	715	1059	732	542	556	625
AT2G34470	urease accessory protein G [Source:NCBI gene (formerly Entrezgene);Acc:818010]	UREG	protein_coding	1146.27	-0.36954	0.146635	-2.52013	0.0117312	0.135172	1389.43	1189.79	1297.97	1087.97	861.559	1050.89	1442	1408	1266	986	805	1087
AT4G29080	phytochrome-associated protein 2 [Source:NCBI gene (formerly Entrezgene);Acc:829029]	PAP2	protein_coding	588.151	-0.478568	0.189967	-2.51922	0.0117616	0.135304	782.397	536.588	736.131	478.884	470.914	523.993	812	635	718	434	440	542
AT5G02515	ncRNA [Source:NCBI gene (formerly Entrezgene);Acc:28720476]	AT5G02515	lncRNA	4.84832	-3.70592	1.47173	-2.51806	0.0118002		7.70834	15.2104	4.10101	1.10342	0	0.966777	8	18	4	1	0	1
AT1G64490			protein_coding	364.302	-0.342711	0.136166	-2.51686	0.0118407	0.135968	397.943	420.821	402.924	334.336	324.289	305.501	413	498	393	303	303	316
AT1G56700	Peptidase C15, pyroglutamyl peptidase I-like protein [Source:NCBI gene (formerly Entrezgene);Acc:842126]	AT1G56700	protein_coding	2217.8	-0.317289	0.126202	-2.51413	0.0119327	0.136556	2335.63	2565.48	2480.09	2185.87	1982.12	1757.6	2424	3036	2419	1981	1852	1818
AT5G25770	alpha/beta-Hydrolases superfamily protein [Source:NCBI gene (formerly Entrezgene);Acc:832646]	AT5G25770	protein_coding	756.285	-0.324457	0.129059	-2.51401	0.0119366	0.136556	824.793	785.87	912.474	719.429	646.437	648.707	856	930	890	652	604	671
AT3G60600	vesicle associated protein [Source:NCBI gene (formerly Entrezgene);Acc:825231]	VAP27-1	protein_coding	3608.16	-0.264527	0.105279	-2.51264	0.0119832	0.136937	3818.52	4208.21	3786.26	3310.26	3459.08	3066.62	3963	4980	3693	3000	3232	3172
AT2G43940	S-adenosyl-L-methionine-dependent methyltransferases superfamily protein [Source:NCBI gene (formerly Entrezgene);Acc:818998]	HOL3	protein_coding	665.754	-0.332914	0.132632	-2.51007	0.0120707	0.137631	662.918	793.475	769.964	605.777	583.292	579.099	688	939	751	549	545	599
AT4G04830	methionine sulfoxide reductase B5 [Source:NCBI gene (formerly Entrezgene);Acc:825820]	MSRB5	protein_coding	1460.32	-1.11399	0.44384	-2.50989	0.012077	0.137631	2375.13	1528.64	2089.46	1183.97	311.446	1273.24	2465	1809	2038	1073	291	1317
AT5G20180	Ribosomal protein L36 [Source:NCBI gene (formerly Entrezgene);Acc:832141]	AT5G20180	protein_coding	745.52	-0.363991	0.145063	-2.50919	0.0121008	0.137701	757.345	945.579	814.05	646.603	615.399	694.146	786	1119	794	586	575	718
AT2G06002	ncRNA [Source:NCBI gene (formerly Entrezgene);Acc:6241398]	AT2G06002	ncRNA	94.4832	-0.913229	0.364124	-2.50801	0.0121412	0.138061	100.208	153.794	115.853	77.2393	79.1992	40.6046	104	182	113	70	74	42
AT5G10860	Cystathionine beta-synthase (CBS) family protein [Source:NCBI gene (formerly Entrezgene);Acc:830953]	CBSX3	protein_coding	9934.4	-0.312199	0.124531	-2.507	0.012176	0.138381	11085.6	11428.1	10500.6	9703.46	9159.28	7729.38	11505	13524	10242	8794	8558	7995
AT1G77885		AT1G77885	protein_coding	386.95	-0.96614	0.385612	-2.50548	0.0122287	0.138676	651.355	337.163	547.485	287.992	138.063	359.641	676	399	534	261	129	372
AT1G14240	GDA1/CD39 nucleoside phosphatase family protein [Source:NCBI gene (formerly Entrezgene);Acc:837985]	AT1G14240	protein_coding	186.102	-1.60168	0.639766	-2.50354	0.0122957	0.139284	406.615	198.58	234.783	129.1	16.0539	131.482	422	235	229	117	15	136
AT2G41650		AT2G41650	protein_coding	626.849	-0.449186	0.179537	-2.50191	0.0123526	0.139836	728.439	699.678	743.308	556.123	420.612	612.936	756	828	725	504	393	634
AT1G64200	vacuolar H+-ATPase subunit E [Source:NCBI gene (formerly Entrezgene);Acc:842725]	VHA-E3	protein_coding	745.453	-0.354524	0.141739	-2.50124	0.0123758	0.139836	912.475	819.671	777.141	724.946	630.383	608.102	947	970	758	657	589	629
AT1G72070	Chaperone DnaJ-domain superfamily protein [Source:NCBI gene (formerly Entrezgene);Acc:843538]	AT1G72070	protein_coding	146.523	-0.815531	0.326053	-2.50122	0.0123765	0.139836	128.151	261.112	171.217	93.7906	105.956	118.914	133	309	167	85	99	123
AT1G29090	Cysteine proteinases superfamily protein [Source:NCBI gene (formerly Entrezgene);Acc:839784]	AT1G29090	protein_coding	37.4224	-1.79102	0.716526	-2.49958	0.0124339	0.140283	15.4167	97.1774	61.5151	13.241	24.616	12.5681	16	115	60	12	23	13
AT1G65360	AGAMOUS-like 23 [Source:NCBI gene (formerly Entrezgene);Acc:842846]	AGL23	protein_coding	18.5284	-1.61133	0.64467	-2.49947	0.0124379	0.140283	42.3959	22.8156	18.4545	9.93077	11.7729	5.80066	44	27	18	9	11	6
AT5G60400		AT5G60400	protein_coding	735.452	-0.489249	0.195928	-2.49709	0.0125218	0.140908	734.22	1074.02	767.914	633.362	645.367	557.83	762	1271	749	574	603	577
AT4G18930	RNA ligase/cyclic nucleotide phosphodiesterase family protein [Source:NCBI gene (formerly Entrezgene);Acc:827628]	AT4G18930	protein_coding	2300.21	-0.365504	0.146381	-2.49694	0.0125272	0.140908	2297.09	2993.07	2479.06	2178.15	1953.22	1900.68	2384	3542	2418	1974	1825	1966
AT1G14730	Cytochrome b561/ferric reductase transmembrane protein family [Source:NCBI gene (formerly Entrezgene);Acc:838038]	AT1G14730	protein_coding	143.38	-0.704669	0.282317	-2.49602	0.0125596	0.141056	234.141	135.203	164.04	108.135	102.745	116.013	243	160	160	98	96	120
AT1G78120	Tetratricopeptide repeat (TPR)-like superfamily protein [Source:NCBI gene (formerly Entrezgene);Acc:844148]	TPR12	protein_coding	323.239	-0.896042	0.358992	-2.49599	0.0125606	0.141056	429.74	299.138	533.131	230.615	131.642	315.169	446	354	520	209	123	326
AT1G22640	myb domain protein 3 [Source:NCBI gene (formerly Entrezgene);Acc:838870]	MYB3	protein_coding	410.383	-0.540598	0.216648	-2.49528	0.0125857	0.141185	475.99	599.12	383.444	319.991	372.45	311.302	494	709	374	290	348	322
AT5G62575	succinate dehydrogenase subunit [Source:NCBI gene (formerly Entrezgene);Acc:836378]	SDH7	protein_coding	613.454	-0.442289	0.177397	-2.49321	0.0126593	0.141836	616.668	837.416	665.389	550.606	543.692	466.953	640	991	649	499	508	483
AT3G05490	ralf-like 22 [Source:NCBI gene (formerly Entrezgene);Acc:28718845]	RALFL22	protein_coding	1136.42	-0.321213	0.128842	-2.49308	0.0126642	0.141836	1151.43	1376.54	1259.01	1039.42	935.407	1056.69	1195	1629	1228	942	874	1093
AT5G06800	myb-like HTH transcriptional regulator family protein [Source:NCBI gene (formerly Entrezgene);Acc:830570]	AT5G06800	protein_coding	266.324	-0.853611	0.342743	-2.49052	0.0127555	0.142552	336.277	227.311	465.464	216.27	127.361	225.259	349	269	454	196	119	233
AT3G27027	GPI-anchored-like protein (DUF 3339) [Source:NCBI gene (formerly Entrezgene);Acc:6240602]	AT3G27027	protein_coding	59.7773	-0.77668	0.312064	-2.48885	0.0128157	0.143109	84.7918	66.7567	74.8434	51.8607	41.7401	38.6711	88	79	73	47	39	40
AT4G32130	ER membrane protein complex subunit-like protein (DUF2012) [Source:NCBI gene (formerly Entrezgene);Acc:829345]	AT4G32130	protein_coding	1376.04	-0.254586	0.102295	-2.48875	0.0128191	0.143109	1434.72	1468.65	1588.12	1276.66	1275.75	1212.34	1489	1738	1549	1157	1192	1254
AT4G08620	sulfate transporter 1;1 [Source:NCBI gene (formerly Entrezgene);Acc:826426]	SULTR1;1	protein_coding	20.0805	-1.67307	0.672526	-2.48774	0.0128556	0.143439	39.5053	23.6606	28.7071	9.93077	3.21078	15.4684	41	28	28	9	3	16
AT3G22850	aluminum induced protein with YGL and LRDR motifs [Source:NCBI gene (formerly Entrezgene);Acc:821857]	AT3G22850	protein_coding	2553.22	-0.347285	0.139622	-2.48732	0.0128708	0.143455	2575.55	2884.06	3117.79	2414.28	1973.56	2354.1	2673	3413	3041	2188	1844	2435
AT5G58570	transmembrane protein [Source:NCBI gene (formerly Entrezgene);Acc:835970]	AT5G58570	protein_coding	390.378	-0.901814	0.362665	-2.48663	0.0128959	0.143622	272.683	755.449	497.247	262.614	323.218	231.06	283	894	485	238	302	239
AT2G37975	Yos1-like protein [Source:NCBI gene (formerly Entrezgene);Acc:818375]	AT2G37975	protein_coding	525.096	-0.29201	0.117437	-2.48653	0.0128996	0.143622	581.016	588.135	564.914	479.987	457.001	479.521	603	696	551	435	427	496
AT5G02502	Oligosaccaryltransferase [Source:NCBI gene (formerly Entrezgene);Acc:831912]	AT5G02502	protein_coding	490.513	-0.449409	0.181254	-2.47944	0.0131588	0.146038	528.022	657.427	512.626	432.54	453.79	358.674	548	778	500	392	424	371
AT3G11280	Duplicated homeodomain-like superfamily protein [Source:NCBI gene (formerly Entrezgene);Acc:820299]	AT3G11280	protein_coding	1879.27	-0.4219	0.170224	-2.4785	0.0131938	0.146271	1782.55	2170.01	2503.67	1612.09	1764.86	1442.43	1850	2568	2442	1461	1649	1492
AT1G76410	RING/U-box superfamily protein [Source:NCBI gene (formerly Entrezgene);Acc:843974]	ATL8	protein_coding	125.154	-0.874649	0.352982	-2.47788	0.0132164	0.146359	227.396	99.7125	158.914	93.7906	89.9018	81.2092	236	118	155	85	84	84
AT5G60680	transcription initiation factor TFIID subunit (Protein of unknown function, DUF584) [Source:NCBI gene (formerly Entrezgene);Acc:836189]	AT5G60680	protein_coding	1544.61	-0.909992	0.367271	-2.47771	0.0132229	0.146359	2294.2	2295.08	1458.93	991.973	1659.97	567.498	2381	2716	1423	899	1551	587
AT2G35060	K+ uptake permease 11 [Source:NCBI gene (formerly Entrezgene);Acc:818071]	KUP11	protein_coding	1987.01	-0.401226	0.161954	-2.47741	0.0132339	0.146382	2155.45	2328.88	2299.64	1752.23	1991.75	1394.09	2237	2756	2243	1588	1861	1442
AT3G04970	DHHC-type zinc finger family protein [Source:NCBI gene (formerly Entrezgene);Acc:819657]	AT3G04970	protein_coding	353.217	-0.343951	0.138845	-2.47723	0.0132406	0.146382	372.891	402.23	410.101	314.474	318.937	300.668	387	476	400	285	298	311
AT3G60640	Ubiquitin-like superfamily protein [Source:NCBI gene (formerly Entrezgene);Acc:825235]	ATG8G	protein_coding	407.403	-0.413244	0.166865	-2.47652	0.0132669	0.146456	414.324	514.618	466.49	365.232	372.45	311.302	430	609	455	331	348	322
AT1G17080	Ribosomal protein L18ae family [Source:NCBI gene (formerly Entrezgene);Acc:838278]	AT1G17080	protein_coding	1653.48	-0.379564	0.153391	-2.47448	0.0133432	0.146909	1677.53	2090.58	1840.33	1427.82	1617.16	1267.44	1741	2474	1795	1294	1511	1311
AT1G28960	nudix hydrolase homolog 15 [Source:NCBI gene (formerly Entrezgene);Acc:839773]	NUDX15	protein_coding	726.591	-0.317318	0.128263	-2.47396	0.0133623	0.146948	786.251	839.106	792.52	647.707	704.231	589.734	816	993	773	587	658	610
AT1G07960	PDI-like 5-1 [Source:NCBI gene (formerly Entrezgene);Acc:837311]	PDIL5-1	protein_coding	861.227	-0.290474	0.1175	-2.47211	0.0134317	0.147415	934.637	1006.42	901.197	820.944	738.479	765.687	970	1191	879	744	690	792
AT1G67910		AT1G67910	protein_coding	727.529	-0.689415	0.278987	-2.47114	0.0134684	0.147691	688.933	1280.21	724.853	613.501	460.212	597.468	715	1515	707	556	430	618
AT3G02620	Plant stearoyl-acyl-carrier-protein desaturase family protein [Source:NCBI gene (formerly Entrezgene);Acc:820737]	AT3G02620	protein_coding	82.7618	-0.785587	0.318409	-2.46722	0.0136165	0.149107	78.047	103.093	133.283	62.8949	53.513	65.7408	81	122	130	57	50	68
AT5G53250	arabinogalactan protein 22 [Source:NCBI gene (formerly Entrezgene);Acc:835406]	AGP22	protein_coding	206.212	-1.27759	0.518092	-2.46596	0.0136646	0.149454	306.407	174.919	394.722	183.168	41.7401	136.316	318	207	385	166	39	141
AT2G38380	Peroxidase superfamily protein [Source:NCBI gene (formerly Entrezgene);Acc:818419]	AT2G38380	protein_coding	2586.61	-1.0856	0.440249	-2.46588	0.0136677	0.149454	4600.92	2148.89	3799.58	1702.58	679.615	2588.06	4775	2543	3706	1543	635	2677
AT3G24310	myb domain protein 305 [Source:NCBI gene (formerly Entrezgene);Acc:822019]	MYB305	protein_coding	28.2989	-1.72321	0.698917	-2.46555	0.0136804	0.149456	50.1042	31.2658	49.2121	8.82735	4.28104	26.103	52	37	48	8	4	27
AT3G30720	qua-quine starch [Source:NCBI gene (formerly Entrezgene);Acc:822807]	QQS	protein_coding	11.0513	-2.79576	1.13397	-2.46546	0.0136838		8.67189	43.0961	6.15151	1.10342	5.3513	1.93355	9	51	6	1	5	2
AT5G12140	cystatin-1 [Source:NCBI gene (formerly Entrezgene);Acc:831087]	CYS1	protein_coding	4024.86	-0.357448	0.145058	-2.46418	0.0137327	0.149919	4200.08	5295.75	4066.15	3735.07	3315.66	3536.47	4359	6267	3966	3385	3098	3658
AT3G02140	AFP2 (ABI five-binding protein 2) family protein [Source:NCBI gene (formerly Entrezgene);Acc:821182]	TMAC2	protein_coding	273.247	-0.498569	0.202356	-2.46382	0.0137463	0.149919	286.172	286.462	387.545	238.338	231.176	209.791	297	339	378	216	216	217
AT4G34600	transmembrane protein [Source:NCBI gene (formerly Entrezgene);Acc:829612]	AT4G34600	protein_coding	493.774	-0.993554	0.403641	-2.46148	0.0138364	0.150552	898.022	466.452	607.975	370.749	157.328	462.119	932	552	593	336	147	478
AT4G24210	F-box family protein [Source:NCBI gene (formerly Entrezgene);Acc:828522]	SLY1	protein_coding	603.497	-0.416906	0.169512	-2.45944	0.0139153	0.150891	597.397	807.84	664.363	519.71	551.184	480.488	620	956	648	471	515	497
AT3G27340	Myb domain protein [Source:NCBI gene (formerly Entrezgene);Acc:822355]	AT3G27340	protein_coding	410.849	-0.437561	0.177964	-2.45871	0.0139436	0.15112	426.85	561.939	428.555	360.818	355.326	331.604	443	665	418	327	332	343
AT3G04560	nucleolar/coiled-body phosphoprotein [Source:NCBI gene (formerly Entrezgene);Acc:819612]	AT3G04560	protein_coding	529.29	-0.373884	0.152182	-2.45682	0.0140174	0.151687	660.991	519.688	612.076	476.677	464.493	441.817	686	615	597	432	434	457
AT4G08015	ncRNA [Source:NCBI gene (formerly Entrezgene);Acc:28719959]	AT4G08015	lncRNA	17.0309	-1.38194	0.562758	-2.45565	0.0140629	0.152017	20.2344	27.8857	25.6313	12.1376	8.56208	7.73421	21	33	25	11	8	8
AT5G65040	senescence-associated family protein (DUF581) [Source:NCBI gene (formerly Entrezgene);Acc:836628]	AT5G65040	protein_coding	101.021	-0.856081	0.348669	-2.45528	0.0140774	0.152072	119.479	127.598	143.535	83.8598	41.7401	89.9102	124	151	140	76	39	93
AT4G11220	VIRB2-interacting protein 2 [Source:NCBI gene (formerly Entrezgene);Acc:826724]	BTI2	protein_coding	1300.59	-0.307526	0.125258	-2.45515	0.0140826	0.152072	1448.21	1531.18	1335.9	1131	1272.54	1084.72	1503	1812	1303	1025	1189	1122
AT3G60970	multidrug resistance-associated protein 15 [Source:NCBI gene (formerly Entrezgene);Acc:825269]	ABCC15	protein_coding	5.03385	-3.14168	1.28086	-2.45279	0.0141753		5.78126	10.1403	11.2778	0	1.07026	1.93355	6	12	11	0	1	2
AT4G14245	structural constituent of ribosome protein [Source:NCBI gene (formerly Entrezgene);Acc:28720127]	AT4G14245	protein_coding	23.4175	-1.18932	0.486087	-2.44673	0.0144161	0.154868	26.9792	28.7307	42.0353	14.3444	13.9134	14.5016	28	34	41	13	13	15
AT3G46060	RAB GTPase homolog 8A [Source:NCBI gene (formerly Entrezgene);Acc:823749]	RABE1c	protein_coding	3414.24	-0.264658	0.108193	-2.44617	0.0144381	0.154946	3570.89	4098.35	3509.44	3055.37	3191.51	3059.85	3706	4850	3423	2769	2982	3165
AT5G47060		AT5G47060	protein_coding	657.163	-0.499954	0.204553	-2.44413	0.0145203	0.155426	586.798	932.058	790.469	579.295	515.865	538.495	609	1103	771	525	482	557
AT1G26930	Galactose oxidase/kelch repeat superfamily protein [Source:NCBI gene (formerly Entrezgene);Acc:839583]	AT1G26930	protein_coding	727.314	-0.308266	0.126156	-2.44353	0.0145444	0.155524	877.788	766.434	769.964	635.569	682.826	631.305	911	907	751	576	638	653
AT1G58170	Disease resistance-responsive (dirigent-like protein) family protein [Source:NCBI gene (formerly Entrezgene);Acc:842184]	AT1G58170	protein_coding	114.991	-0.616691	0.252602	-2.44135	0.0146324	0.156063	137.787	114.078	166.091	86.0667	93.1126	92.8106	143	135	162	78	87	96
AT2G40205	Ribosomal protein L41 family [Source:NCBI gene (formerly Entrezgene);Acc:818612]	AT2G40205	protein_coding	1512.24	-0.366377	0.150087	-2.44109	0.0146431	0.156073	1749.79	1671.45	1688.59	1471.96	1092.74	1398.93	1816	1978	1647	1334	1021	1447
AT4G15760	monooxygenase 1 [Source:NCBI gene (formerly Entrezgene);Acc:827255]	MO1	protein_coding	2949.33	-0.52261	0.2141	-2.44096	0.0146482	0.156073	3102.61	4068.78	3261.33	2124.08	3127.3	2011.86	3220	4815	3181	1925	2922	2081
AT5G17760	P-loop containing nucleoside triphosphate hydrolases superfamily protein [Source:NCBI gene (formerly Entrezgene);Acc:831644]	AT5G17760	protein_coding	2560.45	-0.521838	0.213809	-2.44067	0.01466	0.156118	2400.19	3160.38	3495.08	1726.85	2595.38	1984.79	2491	3740	3409	1565	2425	2053
AT4G18380	F-box family protein [Source:NCBI gene (formerly Entrezgene);Acc:827567]	AT4G18380	protein_coding	554.601	-0.315274	0.129229	-2.43966	0.0147013	0.156398	621.485	590.67	632.581	500.952	526.568	455.352	645	699	617	454	492	471
AT2G25910	3'-5' exonuclease domain-containing protein / K homology domain-containing protein / KH domain-containing protein [Source:NCBI gene (formerly Entrezgene);Acc:817132]	AT2G25910	protein_coding	2455.55	-0.243482	0.0998238	-2.43912	0.0147231	0.156502	2549.54	2775.05	2661.55	2392.21	2155.5	2199.42	2646	3284	2596	2168	2014	2275
AT2G43290	Calcium-binding EF-hand family protein [Source:NCBI gene (formerly Entrezgene);Acc:818931]	MSS3	protein_coding	542.025	-0.437508	0.179404	-2.43868	0.0147411	0.156502	724.584	589.825	556.712	447.988	410.98	522.059	752	698	543	406	384	540
AT1G52410	TSK-associating protein 1 [Source:NCBI gene (formerly Entrezgene);Acc:841671]	TSA1	protein_coding	342.085	-1.27567	0.523104	-2.43866	0.014742	0.156502	957.762	251.816	242.985	166.616	262.214	171.119	994	298	237	151	245	177
AT1G01240	transmembrane protein [Source:NCBI gene (formerly Entrezgene);Acc:839274]	AT1G01240	protein_coding	696.655	-0.705516	0.289366	-2.43814	0.0147629	0.156502	954.871	945.579	689.995	599.156	663.561	326.77	991	1119	673	543	620	338
AT4G06410	ncRNA [Source:NCBI gene (formerly Entrezgene);Acc:28719787]	AT4G06410	lncRNA	68.9423	-0.679553	0.278757	-2.43779	0.0147772	0.156564	78.047	80.277	96.3737	55.1709	53.513	50.2724	81	95	94	50	50	52
AT2G35150	EXORDIUM like 7 [Source:NCBI gene (formerly Entrezgene);Acc:818081]	EXL7	protein_coding	85.6802	-1.21263	0.49796	-2.4352	0.0148835	0.15745	179.219	78.587	101.5	59.5846	24.616	70.5747	186	93	99	54	23	73
AT1G65700	Small nuclear ribonucleoprotein family protein [Source:NCBI gene (formerly Entrezgene);Acc:842881]	LSM8	protein_coding	524.189	-0.289782	0.119014	-2.43486	0.0148976	0.15752	585.834	592.36	551.586	463.436	476.266	475.654	608	701	538	420	445	492
AT5G38450	cytochrome P450, family 735, subfamily A, polypeptide 1 [Source:NCBI gene (formerly Entrezgene);Acc:833833]	CYP735A1	protein_coding	40.3372	-1.55144	0.637268	-2.43451	0.0149119	0.157572	36.6146	41.406	102.525	9.93077	33.1781	18.3688	38	49	100	9	31	19
AT5G67490	succinate dehydrogenase assembly factor [Source:NCBI gene (formerly Entrezgene);Acc:836885]	AT5G67490	protein_coding	1537.85	-0.451534	0.185499	-2.43416	0.0149265	0.157572	1560.94	2239.31	1528.65	1348.38	1304.65	1245.21	1620	2650	1491	1222	1219	1288
AT5G15190		AT5G15190	protein_coding	62.5082	-0.832861	0.34228	-2.43328	0.0149629	0.157632	86.7189	68.4467	85.0959	56.2744	32.1078	46.4053	90	81	83	51	30	48
AT5G38020	S-adenosyl-L-methionine-dependent methyltransferases superfamily protein [Source:NCBI gene (formerly Entrezgene);Acc:833781]	AT5G38020	protein_coding	106.489	-1.34579	0.553095	-2.4332	0.0149661	0.157632	228.36	98.0225	132.258	81.653	20.3349	78.3089	237	116	129	74	19	81
AT1G52040	myrosinase-binding protein 1 [Source:NCBI gene (formerly Entrezgene);Acc:841633]	MBP1	protein_coding	8.65017	-5.49933	2.2611	-2.43215	0.0150095		49.1407	1.69004	0	0	1.07026	0	51	2	0	0	1	0
AT4G24026		AT4G24026	protein_coding	197.705	-0.435539	0.179087	-2.43199	0.0150161	0.157939	222.578	230.691	228.631	155.582	187.295	161.452	231	273	223	141	175	167
AT4G30290	xyloglucan endotransglucosylase/hydrolase 19 [Source:NCBI gene (formerly Entrezgene);Acc:829152]	XTH19	protein_coding	740.872	-0.770432	0.316829	-2.43169	0.0150284	0.157939	713.022	959.944	1129.83	529.641	340.343	772.455	740	1136	1102	480	318	799
AT2G29750	UDP-glucosyl transferase 71C1 [Source:NCBI gene (formerly Entrezgene);Acc:817525]	UGT71C1	protein_coding	324.117	-1.24431	0.511774	-2.43137	0.0150419	0.158	530.912	253.506	583.368	210.753	67.4264	298.734	551	300	569	191	63	309
AT5G15025	paired amphipathic helix Sin3-like protein [Source:NCBI gene (formerly Entrezgene);Acc:28721159]	AT5G15025	protein_coding	274.844	-0.41405	0.170404	-2.42981	0.0151066	0.15852	290.99	353.219	297.323	249.373	229.036	229.126	302	418	290	226	214	237
AT1G68360	C2H2 and C2HC zinc fingers superfamily protein [Source:NCBI gene (formerly Entrezgene);Acc:843165]	AT1G68360	protein_coding	54.9183	-0.784506	0.323115	-2.42794	0.0151847	0.159099	81.9012	65.0666	61.5151	44.1367	35.3186	41.5714	85	77	60	40	33	43
AT4G39390	nucleotide sugar transporter-KT 1 [Source:NCBI gene (formerly Entrezgene);Acc:830094]	NST-K1	protein_coding	657.694	-0.353182	0.145485	-2.42762	0.0151983	0.159113	740.965	703.903	768.939	616.811	498.741	616.803	769	833	750	559	466	638
AT1G24620	EF hand calcium-binding protein family [Source:NCBI gene (formerly Entrezgene);Acc:839076]	AT1G24620	protein_coding	20.897	-1.87016	0.770947	-2.42579	0.015275	0.159688	32.7605	13.5203	52.2879	11.0342	3.21078	12.5681	34	16	51	10	3	13
AT3G49920	voltage dependent anion channel 5 [Source:NCBI gene (formerly Entrezgene);Acc:824154]	VDAC5	protein_coding	248.18	-0.414831	0.171076	-2.42483	0.0153154	0.159745	294.844	298.293	257.338	206.339	231.176	201.09	306	353	251	187	216	208
AT2G01530	MLP-like protein 329 [Source:NCBI gene (formerly Entrezgene);Acc:814682]	MLP329	protein_coding	1576.83	-1.63346	0.673653	-2.42478	0.0153177	0.159745	2979.28	1683.28	2492.39	1014.04	223.684	1068.29	3092	1992	2431	919	209	1105
AT1G09240	nicotianamine synthase 3 [Source:NCBI gene (formerly Entrezgene);Acc:837444]	NAS3	protein_coding	121.946	-0.794906	0.327844	-2.42465	0.0153232	0.159745	134.896	129.288	199.924	88.2735	114.518	64.774	140	153	195	80	107	67
AT1G21720	proteasome beta subunit C1 [Source:NCBI gene (formerly Entrezgene);Acc:838776]	PBC1	protein_coding	2940.03	-0.253829	0.104732	-2.4236	0.0153675	0.159967	3001.44	3478.95	3112.67	2732.06	2706.69	2608.36	3115	4117	3036	2476	2529	2698
AT4G15093	catalytic LigB subunit of aromatic ring-opening dioxygenase family [Source:NCBI gene (formerly Entrezgene);Acc:827174]	LigB	protein_coding	351.906	-0.474041	0.195611	-2.42339	0.0153763	0.159978	453.829	376.034	397.798	343.163	241.879	298.734	471	445	388	311	226	309
AT2G21560	nucleolar-like protein [Source:NCBI gene (formerly Entrezgene);Acc:816695]	AT2G21560	protein_coding	501.178	-0.78878	0.325518	-2.42315	0.0153864	0.160003	720.73	451.241	733.055	412.679	220.473	468.887	748	534	715	374	206	485
AT2G35585	cystic fibrosis transmembrane conductance regulator [Source:NCBI gene (formerly Entrezgene);Acc:818124]	AT2G35585	protein_coding	93.2627	-1.26618	0.52269	-2.42243	0.0154173	0.160244	147.422	115.768	132.258	62.8949	17.1242	84.1096	153	137	129	57	16	87
AT2G37170	plasma membrane intrinsic protein 2 [Source:NCBI gene (formerly Entrezgene);Acc:818293]	PIP2B	protein_coding	3560.56	-0.739184	0.305268	-2.42143	0.0154596	0.160604	5663.71	3158.69	4537.77	3124.88	1639.64	3238.7	5878	3738	4426	2832	1532	3350
AT2G39050	hydroxyproline-rich glycoprotein family protein [Source:NCBI gene (formerly Entrezgene);Acc:818491]	EULS3	protein_coding	235.137	-0.814934	0.336616	-2.42096	0.0154797	0.160732	398.907	179.99	320.904	189.788	132.712	188.521	414	213	313	172	124	195
AT4G15910	drought-induced 21 [Source:NCBI gene (formerly Entrezgene);Acc:827273]	DI21	protein_coding	3142.86	-0.508443	0.210264	-2.41812	0.0156009	0.161668	4244.41	3125.73	3703.21	3023.37	1940.38	2820.09	4405	3699	3612	2740	1813	2917
AT2G17265	homoserine kinase [Source:NCBI gene (formerly Entrezgene);Acc:816232]	HSK	protein_coding	2120.24	-0.239489	0.0991452	-2.41553	0.0157122	0.162372	2310.58	2368.59	2208.39	1925.47	1847.27	2061.17	2398	2803	2154	1745	1726	2132
AT4G40042	Microsomal signal peptidase 12 kDa subunit (SPC12) [Source:NCBI gene (formerly Entrezgene);Acc:830166]	AT4G40042	protein_coding	319.271	-0.389293	0.161167	-2.41545	0.0157156	0.162372	333.386	404.765	347.56	289.096	273.986	266.83	346	479	339	262	256	276
AT5G51585	transmembrane protein [Source:NCBI gene (formerly Entrezgene);Acc:28721263]	AT5G51585	protein_coding	145.001	-0.767964	0.317995	-2.41502	0.0157343	0.162385	180.183	124.218	244.01	121.376	90.9721	109.246	187	147	238	110	85	113
AT5G42750	BRI1 kinase inhibitor 1 [Source:NCBI gene (formerly Entrezgene);Acc:834284]	BKI1	protein_coding	285.944	-0.599755	0.248358	-2.41488	0.0157404	0.162385	370.001	283.082	380.369	254.89	260.073	167.252	384	335	371	231	243	173
AT3G60450	Phosphoglycerate mutase family protein [Source:NCBI gene (formerly Entrezgene);Acc:825216]	AT3G60450	protein_coding	1811.41	-0.326441	0.13535	-2.41182	0.0158729	0.163403	1782.55	2186.92	2077.16	1534.86	1529.4	1757.6	1850	2588	2026	1391	1429	1818
AT2G46890	3-oxo-5-alpha-steroid 4-dehydrogenase (DUF1295) [Source:NCBI gene (formerly Entrezgene);Acc:819302]	AT2G46890	protein_coding	527.82	-0.556125	0.230601	-2.41163	0.0158813	0.163403	695.678	482.507	707.424	425.92	347.834	507.558	722	571	690	386	325	525
AT4G36648	ncRNA [Source:NCBI gene (formerly Entrezgene);Acc:5008185]	AT4G36648	ncRNA	3523.29	-0.325333	0.135006	-2.40977	0.0159627	0.163614	3327.11	4222.57	4206.61	3241.84	3096.26	3045.35	3453	4997	4103	2938	2893	3150
AT5G64350	FK506-binding protein 12 [Source:NCBI gene (formerly Entrezgene);Acc:836556]	FKBP12	protein_coding	6598.26	-0.363064	0.150726	-2.40878	0.0160061	0.163746	6599.31	8674.99	6997.35	6345.76	5341.67	5630.51	6849	10266	6825	5751	4991	5824
AT3G18170	Glycosyltransferase family 61 protein [Source:NCBI gene (formerly Entrezgene);Acc:821344]	AT3G18170	protein_coding	234.349	-1.09763	0.455722	-2.40854	0.0160165	0.163771	313.152	233.226	412.151	188.685	57.794	201.09	325	276	402	171	54	208
AT5G58375	Methyltransferase-related protein [Source:NCBI gene (formerly Entrezgene);Acc:835950]	AT5G58375	protein_coding	1682.42	-0.220032	0.0913769	-2.40796	0.016042	0.163802	1796.04	1777.92	1857.76	1596.65	1495.15	1571.01	1864	2104	1812	1447	1397	1625
AT1G31173	ath-MIR167d [Source:miRBase;Acc:MI0000975]	ath-MIR167d	miRNA	27.921	-1.25666	0.521883	-2.40793	0.0160431	0.163802	33.724	52.3913	31.7828	15.4479	23.5457	10.6345	35	62	31	14	22	11
AT3G57040	response regulator 9 [Source:NCBI gene (formerly Entrezgene);Acc:824871]	ARR9	protein_coding	1003.5	-0.419914	0.174431	-2.40734	0.0160694	0.16399	1052.19	1269.22	1123.68	1011.83	718.144	845.93	1092	1502	1096	917	671	875
AT5G03995		AT5G03995	protein_coding	171.461	-0.520146	0.216254	-2.40526	0.0161611	0.164467	190.782	185.06	230.682	145.651	120.939	155.651	198	219	225	132	113	161
AT1G31070	N-acetylglucosamine-1-phosphate uridylyltransferase 1 [Source:NCBI gene (formerly Entrezgene);Acc:839993]	GlcNAc1pUT1	protein_coding	1255.78	-0.267021	0.111018	-2.4052	0.0161636	0.164467	1307.53	1414.57	1393.32	1085.76	1106.65	1226.84	1357	1674	1359	984	1034	1269
AT3G11800	Expp1 protein [Source:NCBI gene (formerly Entrezgene);Acc:820353]	AT3G11800	protein_coding	1679.36	-0.281071	0.116902	-2.40433	0.016202	0.164777	1725.71	2006.93	1794.19	1573.48	1421.3	1554.58	1791	2375	1750	1426	1328	1608
AT3G15358	transmembrane protein [Source:NCBI gene (formerly Entrezgene);Acc:2745884]	AT3G15358	protein_coding	68.3564	-0.699985	0.291899	-2.39803	0.0164833	0.166858	96.3543	79.432	77.9192	57.3778	54.5832	44.4717	100	94	76	52	51	46
AT2G35290		AT2G35290	protein_coding	38.2887	-0.883318	0.368397	-2.39773	0.0164969	0.166879	52.9949	50.7013	45.1111	29.7923	28.897	22.2359	55	60	44	27	27	23
AT4G37050	PATATIN-like protein 4 [Source:NCBI gene (formerly Entrezgene);Acc:829859]	PLP4	protein_coding	6.13639	-2.58326	1.07767	-2.39708	0.0165261		7.70834	8.45021	15.3788	1.10342	3.21078	0.966777	8	10	15	1	3	1
AT1G15550	gibberellin 3-oxidase 1 [Source:NCBI gene (formerly Entrezgene);Acc:838125]	GA3OX1	protein_coding	263.589	-0.765227	0.319378	-2.39599	0.0165754	0.16751	358.438	293.222	344.485	193.098	117.729	274.565	372	347	336	175	110	284
AT3G22580	Bifunctional inhibitor/lipid-transfer protein/seed storage 2S albumin superfamily protein [Source:NCBI gene (formerly Entrezgene);Acc:821830]	AT3G22580	protein_coding	6.37974	-2.68709	1.12188	-2.39517	0.0166128		7.70834	15.2104	10.2525	2.20684	0	2.90033	8	18	10	2	0	3
AT4G39500	cytochrome P450, family 96, subfamily A, polypeptide 11 [Source:NCBI gene (formerly Entrezgene);Acc:830104]	CYP96A11	protein_coding	16.3496	-1.61498	0.675405	-2.39113	0.0167965	0.169415	12.5261	24.5056	36.9091	8.82735	8.56208	6.76744	13	29	36	8	8	7
AT1G21770	Acyl-CoA N-acyltransferases (NAT) superfamily protein [Source:NCBI gene (formerly Entrezgene);Acc:838781]	AT1G21770	protein_coding	2303.59	-0.420942	0.176344	-2.38705	0.016984	0.170809	2278.78	3242.35	2389.86	2130.7	1957.5	1822.37	2365	3837	2331	1931	1829	1885
AT4G16447		AT4G16447	protein_coding	196.029	-0.452989	0.189908	-2.38531	0.0170648	0.171373	210.052	244.211	225.555	154.479	156.258	185.621	218	289	220	140	146	192
AT3G61200	Thioesterase superfamily protein [Source:NCBI gene (formerly Entrezgene);Acc:825292]	AT3G61200	protein_coding	913.344	-0.277629	0.116408	-2.38495	0.0170813	0.171401	951.981	1074.02	976.04	849.632	843.365	785.023	988	1271	952	770	788	812
AT2G35120	Single hybrid motif superfamily protein [Source:NCBI gene (formerly Entrezgene);Acc:818078]	AT2G35120	protein_coding	2555.16	-0.627063	0.262934	-2.38486	0.0170854	0.171401	3287.61	2416.76	3601.71	2322.7	1323.91	2378.27	3412	2860	3513	2105	1237	2460
AT3G62630		F26K9_60	protein_coding	774.433	-0.39454	0.165445	-2.38472	0.0170923	0.171401	983.777	932.903	721.778	670.879	702.09	635.172	1021	1104	704	608	656	657
AT1G78040	Pollen Ole e 1 allergen and extensin family protein [Source:NCBI gene (formerly Entrezgene);Acc:844139]	AT1G78040	protein_coding	10955	-0.3653	0.153322	-2.38257	0.0171922	0.172149	11594.3	14668.7	10739.5	9945.11	9914.89	8867.27	12033	17359	10475	9013	9264	9172
AT4G00680	actin depolymerizing factor 8 [Source:NCBI gene (formerly Entrezgene);Acc:828037]	ADF8	protein_coding	123.277	-1.18243	0.496286	-2.38256	0.0171927	0.172149	130.078	163.089	220.429	94.894	26.7565	104.412	135	193	215	86	25	108
AT1G33140	Ribosomal protein L6 family [Source:NCBI gene (formerly Entrezgene);Acc:840211]	PGY2	protein_coding	6990.24	-0.173774	0.0729418	-2.38236	0.0172021	0.172149	7535.87	7271.41	7424.88	6662.44	6581.03	6465.8	7821	8605	7242	6038	6149	6688
AT1G10865	cytochrome C oxidase assembly factor [Source:NCBI gene (formerly Entrezgene);Acc:5007681]	AT1G10865	protein_coding	721.943	-0.346097	0.145283	-2.38223	0.0172083	0.172149	731.329	924.453	767.914	633.362	653.929	620.671	759	1094	749	574	611	642
AT3G03270	Adenine nucleotide alpha hydrolases-like superfamily protein [Source:NCBI gene (formerly Entrezgene);Acc:821303]	AT3G03270	protein_coding	2353.86	-0.771131	0.32386	-2.38106	0.0172627	0.1725	1794.12	4136.38	2974.26	1494.03	2333.17	1391.19	1862	4895	2901	1354	2180	1439
AT4G17790	SNARE associated Golgi protein family [Source:NCBI gene (formerly Entrezgene);Acc:827501]	AT4G17790	protein_coding	631.016	-0.372239	0.156415	-2.37982	0.0173212	0.172863	791.069	703.903	640.783	601.363	490.179	558.797	821	833	625	545	458	578
AT1G65590	beta-hexosaminidase 3 [Source:NCBI gene (formerly Entrezgene);Acc:842871]	HEXO3	protein_coding	1012.94	-0.298394	0.125431	-2.37895	0.0173619	0.173047	1136.98	1109.51	1105.22	1008.52	824.1	893.302	1180	1313	1078	914	770	924
AT1G18980	RmlC-like cupins superfamily protein [Source:NCBI gene (formerly Entrezgene);Acc:838479]	AT1G18980	protein_coding	170.949	-1.38583	0.582682	-2.37836	0.0173899	0.173133	448.048	136.048	157.889	107.032	37.4591	139.216	465	161	154	97	35	144
AT1G61050	alpha 1,4-glycosyltransferase family protein [Source:NCBI gene (formerly Entrezgene);Acc:842396]	AT1G61050	protein_coding	69.048	-1.3886	0.584048	-2.37755	0.0174283	0.173432	127.188	59.9965	112.778	47.447	11.7729	55.1063	132	71	110	43	11	57
AT1G49500	transcription initiation factor TFIID subunit 1b-like protein [Source:NCBI gene (formerly Entrezgene);Acc:841374]	AT1G49500	protein_coding	1881.4	-0.679344	0.285857	-2.37651	0.0174771	0.173598	2592.89	2570.55	1784.96	1674.99	1775.56	889.434	2691	3042	1741	1518	1659	920
AT2G16530	3-oxo-5-alpha-steroid 4-dehydrogenase family protein [Source:NCBI gene (formerly Entrezgene);Acc:816152]	AT2G16530	protein_coding	298.79	-0.613901	0.258395	-2.37582	0.0175099	0.173598	470.209	258.577	355.763	248.269	217.263	242.661	488	306	347	225	203	251
AT4G23710	vacuolar ATP synthase subunit G2 [Source:NCBI gene (formerly Entrezgene);Acc:828471]	VAG2	protein_coding	2458.75	-0.348352	0.146636	-2.37563	0.0175192	0.173598	2366.46	3172.21	2723.07	2299.52	2112.69	2078.57	2456	3754	2656	2084	1974	2150
AT3G17280	F-box and associated interaction domains-containing protein [Source:NCBI gene (formerly Entrezgene);Acc:820991]	AT3G17280	protein_coding	58.5134	-0.797818	0.335843	-2.37557	0.017522	0.173598	72.2657	83.6571	66.6414	45.2402	51.3725	31.9036	75	99	65	41	48	33
AT1G05785	Got1/Sft2-like vescicle transport protein family [Source:NCBI gene (formerly Entrezgene);Acc:837087]	AT1G05785	protein_coding	203.378	-0.38965	0.164045	-2.37526	0.0175367	0.173598	228.36	234.916	228.631	180.961	173.382	174.02	237	278	223	164	162	180
AT2G15570	Thioredoxin superfamily protein [Source:NCBI gene (formerly Entrezgene);Acc:816050]	ATHM3	protein_coding	975.94	-0.257966	0.108739	-2.37235	0.0176755	0.174888	990.522	1090.92	1107.27	895.976	897.948	872.999	1028	1291	1080	812	839	903
AT5G53120	spermidine synthase 3 [Source:NCBI gene (formerly Entrezgene);Acc:835392]	SPDS3	protein_coding	998.792	-0.330546	0.13936	-2.37189	0.0176975	0.175022	1159.14	1018.25	1160.59	944.526	930.056	780.189	1203	1205	1132	856	869	807
AT3G10340	phenylalanine ammonia-lyase 4 [Source:NCBI gene (formerly Entrezgene);Acc:820196]	PAL4	protein_coding	371.844	-0.742521	0.313109	-2.37145	0.0177186	0.175065	595.47	285.617	515.702	307.854	215.122	311.302	618	338	503	279	201	322
AT2G34300	S-adenosyl-L-methionine-dependent methyltransferases superfamily protein [Source:NCBI gene (formerly Entrezgene);Acc:817991]	AT2G34300	protein_coding	3069.79	-0.387096	0.163327	-2.37007	0.0177849	0.175636	3119.95	3364.03	3954.4	2460.62	2403.8	3115.92	3238	3981	3857	2230	2246	3223
AT3G47040	Glycosyl hydrolase family protein [Source:NCBI gene (formerly Entrezgene);Acc:823857]	AT3G47040	protein_coding	68.9548	-1.08474	0.457846	-2.36923	0.0178252	0.175868	133.932	59.1515	88.1717	57.3778	26.7565	48.3388	139	70	86	52	25	50
AT4G37220	Cold acclimation protein WCOR413 family [Source:NCBI gene (formerly Entrezgene);Acc:829876]	AT4G37220	protein_coding	47.1602	-1.20073	0.506868	-2.36892	0.01784	0.17593	77.0834	46.4762	73.8182	33.1026	12.8431	39.6378	80	55	72	30	12	41
AT1G50930	Serine/Threonine-kinase [Source:NCBI gene (formerly Entrezgene);Acc:841515]	AT1G50930	protein_coding	12.7417	-1.61515	0.681864	-2.36873	0.0178494	0.175934	17.3438	17.7454	22.5555	8.82735	3.21078	6.76744	18	21	22	8	3	7
AT1G57620	emp24/gp25L/p24 family/GOLD family protein [Source:NCBI gene (formerly Entrezgene);Acc:842138]	AT1G57620	protein_coding	987.536	-0.318618	0.134558	-2.36788	0.0178904	0.176093	980.887	1210.07	1097.02	921.355	828.381	887.501	1018	1432	1070	835	774	918
AT2G27080	Late embryosis abundant (LEA) hydroxyproline-rich glycoprotein family [Source:NCBI gene (formerly Entrezgene);Acc:817250]	AT2G27080	protein_coding	432.025	-0.640443	0.270549	-2.3672	0.0179235	0.176257	679.298	399.695	500.323	399.438	254.722	358.674	705	473	488	362	238	371
AT4G33100	protein phosphatase [Source:NCBI gene (formerly Entrezgene);Acc:829447]	AT4G33100	protein_coding	308.857	-0.433036	0.182938	-2.36712	0.0179272	0.176257	297.735	365.894	400.874	274.751	265.424	248.462	309	433	391	249	248	257
AT2G29660	zinc finger (C2H2 type) family protein [Source:NCBI gene (formerly Entrezgene);Acc:817516]	AT2G29660	protein_coding	438.161	-0.551718	0.233089	-2.36698	0.0179337	0.176257	611.85	393.78	557.737	365.232	294.321	406.046	635	466	544	331	275	420
AT5G55150	F-box SKIP23-like protein (DUF295) [Source:NCBI gene (formerly Entrezgene);Acc:835608]	AT5G55150	protein_coding	17.8507	-1.63764	0.691912	-2.36683	0.017941	0.176257	12.5261	24.5056	44.0858	8.82735	7.49182	9.66777	13	29	43	8	7	10
AT3G22970		AT3G22970	protein_coding	3042.86	-0.426925	0.180416	-2.36634	0.017965	0.176279	3504.41	3456.98	3507.39	2993.57	2825.49	1969.32	3637	4091	3421	2713	2640	2037
AT3G59320	solute carrier family 35 protein (DUF914) [Source:NCBI gene (formerly Entrezgene);Acc:825101]	AT3G59320	protein_coding	591.692	-0.305017	0.128899	-2.36632	0.0179661	0.176279	632.084	712.353	617.202	511.986	535.13	541.395	656	843	602	464	500	560
AT2G01990	XRI1-like protein [Source:NCBI gene (formerly Entrezgene);Acc:814730]	AT2G01990	protein_coding	217.676	-0.433381	0.18315	-2.36626	0.0179687	0.176279	220.651	270.407	259.389	176.547	180.874	198.189	229	320	253	160	169	205
AT3G43850		AT3G43850	protein_coding	120.424	-0.927357	0.392231	-2.36432	0.0180634	0.177042	170.547	215.48	87.1464	88.2735	96.3234	64.774	177	255	85	80	90	67
AT5G38030	MATE efflux family protein [Source:NCBI gene (formerly Entrezgene);Acc:833782]	AT5G38030	protein_coding	131.38	-1.45344	0.614853	-2.36388	0.0180848	0.177084	249.558	110.698	217.353	88.2735	16.0539	106.345	259	131	212	80	15	110
AT3G61380	Phosphatidylinositol N-acetyglucosaminlytransferase subunit P-like protein [Source:NCBI gene (formerly Entrezgene);Acc:825310]	TRM14	protein_coding	343.215	-0.759849	0.321547	-2.3631	0.0181226	0.177145	386.381	329.558	579.267	259.303	171.242	333.538	401	390	565	235	160	345
AT1G29020	Calcium-binding EF-hand family protein [Source:NCBI gene (formerly Entrezgene);Acc:839776]	AT1G29020	protein_coding	23.252	-1.63985	0.694265	-2.362	0.0181767	0.177483	56.849	30.4208	18.4545	11.0342	5.3513	17.402	59	36	18	10	5	18
AT4G14110	COP9 signalosome, subunit CSN8 [Source:NCBI gene (formerly Entrezgene);Acc:827049]	COP9	protein_coding	1590.92	-0.311331	0.131865	-2.36099	0.0182263	0.177884	1557.09	1979.04	1749.08	1384.79	1463.04	1412.46	1616	2342	1706	1255	1367	1461
AT5G03080	Phosphatidic acid phosphatase (PAP2) family protein [Source:NCBI gene (formerly Entrezgene);Acc:831801]	LPPgamma	protein_coding	687.148	-0.283695	0.120211	-2.35998	0.0182759	0.178201	771.798	747.844	744.333	601.363	587.573	669.976	801	885	726	545	549	693
AT2G30910	actin-related protein C1A [Source:NCBI gene (formerly Entrezgene);Acc:817641]	ARPC1A	protein_coding	408.961	-0.323225	0.137035	-2.35871	0.0183385	0.178644	439.376	464.762	459.313	392.817	344.624	352.873	456	550	448	356	322	365
AT1G77000	RNI-like superfamily protein [Source:NCBI gene (formerly Entrezgene);Acc:844036]	SKP2B	protein_coding	255.84	-0.483708	0.205093	-2.35848	0.01835	0.178672	310.261	327.868	256.313	210.753	246.16	183.688	322	388	250	191	230	190
AT5G20500	Glutaredoxin family protein [Source:NCBI gene (formerly Entrezgene);Acc:832172]	AT5G20500	protein_coding	2711.66	-0.236265	0.100192	-2.35811	0.0183683	0.178767	2781.75	3157.84	2859.43	2518	2420.93	2531.99	2887	3737	2789	2282	2262	2619
AT5G16360	NC domain-containing protein-like protein [Source:NCBI gene (formerly Entrezgene);Acc:831497]	AT5G16360	protein_coding	166.756	-0.513401	0.21774	-2.35787	0.0183804	0.1788	192.709	218.861	176.343	159.996	123.08	129.548	200	259	172	145	115	134
AT3G20510	Transmembrane proteins 14C [Source:NCBI gene (formerly Entrezgene);Acc:821597]	AT3G20510	protein_coding	1361.6	-0.275565	0.116916	-2.35695	0.0184255	0.179156	1400.99	1613.15	1458.93	1197.21	1312.14	1187.2	1454	1909	1423	1085	1226	1228
AT1G76170	2-thiocytidine tRNA biosynthesis protein, TtcA [Source:NCBI gene (formerly Entrezgene);Acc:843949]	AT1G76170	protein_coding	242.675	-0.687843	0.291886	-2.35654	0.018446	0.179212	224.506	419.131	254.263	183.168	208.701	166.286	233	496	248	166	195	172
AT4G15290	Cellulose synthase family protein [Source:NCBI gene (formerly Entrezgene);Acc:827195]	ATCSLB05	protein_coding	90.6506	-1.54056	0.653753	-2.35649	0.0184485	0.179212	105.99	74.3619	224.53	67.3085	11.7729	59.9401	110	88	219	61	11	62
AT4G24590	RING finger protein [Source:NCBI gene (formerly Entrezgene);Acc:828561]	AT4G24590	protein_coding	585.265	-0.381662	0.16199	-2.35608	0.018469	0.179327	565.6	737.704	682.818	535.158	523.357	466.953	587	873	666	485	489	483
AT1G17530	translocase of inner mitochondrial membrane 23 [Source:NCBI gene (formerly Entrezgene);Acc:838327]	TIM23-1	protein_coding	1151.02	-0.307717	0.130714	-2.35413	0.0185661	0.180018	1333.54	1324.99	1160.59	1037.21	1112	937.773	1384	1568	1132	940	1039	970
AT1G44160	HSP40/DnaJ peptide-binding protein [Source:NCBI gene (formerly Entrezgene);Acc:841019]	AT1G44160	protein_coding	75.2205	-1.18061	0.501603	-2.35367	0.018589	0.180137	117.552	86.1922	109.702	45.2402	18.1944	74.4418	122	102	107	41	17	77
AT3G01130	ATP synthase E chain [Source:NCBI gene (formerly Entrezgene);Acc:821228]	AT3G01130	protein_coding	2760.12	-0.193551	0.0822385	-2.35354	0.0185958	0.180137	2974.46	2909.41	2951.7	2498.14	2576.12	2650.9	3087	3443	2879	2264	2407	2742
AT5G43150	elongation factor [Source:NCBI gene (formerly Entrezgene);Acc:834332]	AT5G43150	protein_coding	216.516	-1.00008	0.425157	-2.35226	0.0186597	0.180588	396.98	217.17	252.212	153.375	69.5669	209.791	412	257	246	139	65	217
AT2G44010		AT2G44010	protein_coding	84.2227	-0.906753	0.38554	-2.3519	0.0186778	0.180628	119.479	97.1774	112.778	88.2735	36.3888	51.2392	124	115	110	80	34	53
AT5G09978	elicitor peptide 7 [Source:NCBI gene (formerly Entrezgene);Acc:5008207]	PEP7	protein_coding	119.339	-1.34088	0.570393	-2.35079	0.0187336	0.181012	164.766	119.148	229.656	82.7564	18.1944	101.512	171	141	224	75	17	105
AT3G61980	serine protease inhibitor, Kazal-type family protein [Source:NCBI gene (formerly Entrezgene);Acc:825371]	AT3G61980	protein_coding	311.337	-0.337323	0.143528	-2.35022	0.0187623	0.18116	332.422	367.584	342.434	275.855	276.127	273.598	345	435	334	250	258	283
AT5G40730	arabinogalactan protein 24 [Source:NCBI gene (formerly Entrezgene);Acc:834073]	AGP24	protein_coding	578.074	-1.16991	0.497947	-2.34946	0.0188004	0.181444	799.741	657.427	944.257	452.402	97.3936	517.225	830	778	921	410	91	535
AT5G63270	RPM1-interacting protein 4 (RIN4) family protein [Source:NCBI gene (formerly Entrezgene);Acc:836447]	AT5G63270	protein_coding	26.8658	-1.67909	0.715153	-2.34788	0.0188808	0.181967	32.7605	38.871	51.2626	18.7581	2.14052	17.402	34	46	50	17	2	18
AT3G22121	ncRNA [Source:NCBI gene (formerly Entrezgene);Acc:6240729]	AT3G22121	lncRNA	85.4372	-1.21305	0.516703	-2.34768	0.0188909	0.181979	51.0678	147.034	159.939	73.9291	34.2483	46.4053	53	174	156	67	32	48
AT1G77350	keratinocyte-associated-like protein [Source:NCBI gene (formerly Entrezgene);Acc:844071]	AT1G77350	protein_coding	870.213	-0.311241	0.132611	-2.34702	0.0189242	0.182216	960.652	986.14	944.257	844.115	681.755	804.358	997	1167	921	765	637	832
AT4G18260	Cytochrome b561/ferric reductase transmembrane protein family [Source:NCBI gene (formerly Entrezgene);Acc:827552]	AT4G18260	protein_coding	124.234	-0.538325	0.229435	-2.34631	0.0189604	0.182311	167.656	143.654	130.207	91.5838	105.956	106.345	174	170	127	83	99	110
AT5G26667	P-loop containing nucleoside triphosphate hydrolases superfamily protein [Source:NCBI gene (formerly Entrezgene);Acc:832710]	PYR6	protein_coding	3035.22	-0.3508	0.149564	-2.34548	0.0190024	0.182546	2974.46	3997.8	3234.67	2572.07	2590.03	2842.32	3087	4731	3155	2331	2420	2940
AT5G60660	plasma membrane intrinsic protein 2;4 [Source:NCBI gene (formerly Entrezgene);Acc:836187]	PIP2;4	protein_coding	314.143	-1.29693	0.553419	-2.34349	0.0191042	0.182981	358.438	244.211	737.156	255.993	59.9345	229.126	372	289	719	232	56	237
AT4G11010	nucleoside diphosphate kinase 3 [Source:NCBI gene (formerly Entrezgene);Acc:826702]	NDPK3	protein_coding	6426.14	-0.26268	0.112094	-2.34339	0.0191094	0.182981	6843.08	6855.66	7330.55	6044.53	5235.71	6247.31	7102	8113	7150	5478	4892	6462
AT3G45010	serine carboxypeptidase-like 48 [Source:NCBI gene (formerly Entrezgene);Acc:823636]	scpl48	protein_coding	520.771	-0.309106	0.131915	-2.34322	0.0191181	0.182981	551.147	565.319	613.101	462.332	437.736	494.99	572	669	598	419	409	512
AT1G66800	NAD(P)-binding Rossmann-fold superfamily protein [Source:NCBI gene (formerly Entrezgene);Acc:842998]	AT1G66800	protein_coding	357.247	-1.39372	0.59534	-2.34105	0.0192296	0.183784	458.647	354.909	739.207	265.924	39.5996	285.199	476	420	721	241	37	295
AT4G24265	homeobox protein [Source:NCBI gene (formerly Entrezgene);Acc:828528]	AT4G24265	protein_coding	85.8345	-0.636312	0.271824	-2.3409	0.0192373	0.183784	119.479	104.783	89.1969	66.2051	59.9345	75.4086	124	124	87	60	56	78
AT4G23496	SPIRAL1-like5 [Source:NCBI gene (formerly Entrezgene);Acc:828449]	SP1L5	protein_coding	24.6372	-1.64179	0.701742	-2.33959	0.0193051	0.184262	62.6303	22.8156	26.6566	11.0342	5.3513	19.3355	65	27	26	10	5	20
AT2G37870	Bifunctional inhibitor/lipid-transfer protein/seed storage 2S albumin superfamily protein [Source:NCBI gene (formerly Entrezgene);Acc:818363]	AT2G37870	protein_coding	68.9891	-1.14386	0.488978	-2.33929	0.0193204	0.184274	126.224	52.3913	106.626	44.1367	24.616	59.9401	131	62	104	40	23	62
AT5G06845	ncRNA [Source:NCBI gene (formerly Entrezgene);Acc:28720842]	AT5G06845	lncRNA	227.868	-0.839075	0.358699	-2.33922	0.019324	0.184274	201.381	453.776	221.454	148.962	193.717	147.917	209	537	216	135	181	153
AT2G41780		AT2G41780	protein_coding	234.817	-0.695936	0.297558	-2.33882	0.0193445	0.184385	323.75	229.846	317.828	212.96	116.658	207.857	336	272	310	193	109	215
AT1G20430		AT1G20430	protein_coding	1089.67	-0.346861	0.148381	-2.33764	0.0194059	0.184885	1113.86	1395.98	1149.31	1004.11	1001.76	872.999	1156	1652	1121	910	936	903
AT1G10550	xyloglucan:xyloglucosyl transferase 33 [Source:NCBI gene (formerly Entrezgene);Acc:837596]	XTH33	protein_coding	386.201	-0.647457	0.277075	-2.33676	0.0194518	0.184986	393.126	574.614	445.985	315.578	381.012	206.89	408	680	435	286	356	214
AT2G36750	UDP-glucosyl transferase 73C1 [Source:NCBI gene (formerly Entrezgene);Acc:818247]	UGT73C1	protein_coding	110.825	-0.739748	0.316576	-2.33671	0.019454	0.184986	91.5366	167.314	156.864	86.0667	87.7613	75.4086	95	198	153	78	82	78
AT4G32860	Avr9/Cf-9 rapidly elicited protein [Source:NCBI gene (formerly Entrezgene);Acc:829422]	AT4G32860	protein_coding	83.2427	-1.60833	0.689245	-2.33347	0.0196234	0.185766	164.766	60.8415	150.712	43.0333	8.56208	71.5415	171	72	147	39	8	74
AT1G20620	catalase 3 [Source:NCBI gene (formerly Entrezgene);Acc:838651]	CAT3	protein_coding	61146.9	-0.606621	0.260115	-2.33213	0.019694	0.18635	91020.1	68861.6	61566.4	45247.9	65711.8	34473.3	94464	81491	60050	41007	61398	35658
AT1G08763	ncRNA [Source:NCBI gene (formerly Entrezgene);Acc:28716899]	AT1G08763	lncRNA	7.10969	-3.17938	1.36341	-2.33193	0.0197044		26.9792	4.22511	7.17677	3.31026	0	0.966777	28	5	7	3	0	1
AT1G04490		AT1G04490	protein_coding	37.7956	-0.933356	0.400307	-2.3316	0.0197218	0.186493	45.2865	42.2511	61.5151	25.3786	21.4052	30.9369	47	50	60	23	20	32
AT3G62810	complex 1 family protein / LVR family protein [Source:NCBI gene (formerly Entrezgene);Acc:825456]	AT3G62810	protein_coding	1096.32	-0.374174	0.160558	-2.33046	0.019782	0.186842	1081.1	1380.76	1250.81	1067.01	840.154	958.076	1122	1634	1220	967	785	991
AT3G02493	ROTUNDIFOLIA like 19 [Source:NCBI gene (formerly Entrezgene);Acc:5007978]	RTFL19	protein_coding	9.34959	-1.9621	0.842213	-2.32969	0.0198225		15.4167	11.8303	17.4293	5.51709	1.07026	4.83388	16	14	17	5	1	5
AT5G09480	hydroxyproline-rich glycoprotein family protein [Source:NCBI gene (formerly Entrezgene);Acc:830807]	AT5G09480	protein_coding	434.511	-0.907192	0.389647	-2.32824	0.0198992	0.187693	621.485	458.002	621.303	306.75	141.274	458.252	645	542	606	278	132	474
AT4G00880	SAUR-like auxin-responsive protein family [Source:NCBI gene (formerly Entrezgene);Acc:827989]	AT4G00880	protein_coding	361.427	-0.338345	0.145333	-2.32807	0.0199084	0.187695	416.251	390.4	403.949	347.577	313.586	296.8	432	462	394	315	293	307
AT5G51780	basic helix-loop-helix (bHLH) DNA-binding superfamily protein [Source:NCBI gene (formerly Entrezgene);Acc:835252]	AT5G51780	protein_coding	195.76	-1.21911	0.523769	-2.32757	0.0199352	0.187862	300.625	205.34	315.778	168.823	33.1781	150.817	312	243	308	153	31	156
AT5G58740	HSP20-like chaperones superfamily protein [Source:NCBI gene (formerly Entrezgene);Acc:835988]	AT5G58740	protein_coding	1133.78	-0.270694	0.116387	-2.32581	0.0200287	0.188573	1232.37	1326.68	1159.56	1091.28	1002.83	989.979	1279	1570	1131	989	937	1024
AT4G12520	Bifunctional inhibitor/lipid-transfer protein/seed storage 2S albumin superfamily protein [Source:NCBI gene (formerly Entrezgene);Acc:826864]	AT4G12520	protein_coding	274.332	-1.31719	0.566768	-2.32403	0.0201237	0.188954	467.318	182.525	524.929	216.27	47.0914	207.857	485	216	512	196	44	215
AT3G19540	glutamyl-tRNA (Gln) amidotransferase subunit A (DUF620) [Source:NCBI gene (formerly Entrezgene);Acc:821490]	AT3G19540	protein_coding	905.599	-0.374794	0.161386	-2.32235	0.0202143	0.189186	1043.52	929.523	1094.97	699.567	922.564	743.451	1083	1100	1068	634	862	769
AT2G21260	NAD(P)-linked oxidoreductase superfamily protein [Source:NCBI gene (formerly Entrezgene);Acc:816665]	AT2G21260	protein_coding	25.8339	-1.12887	0.486096	-2.32231	0.0202161	0.189186	30.8334	44.7861	30.7576	16.5513	11.7729	20.3023	32	53	30	15	11	21
AT5G67430	Acyl-CoA N-acyltransferases (NAT) superfamily protein [Source:NCBI gene (formerly Entrezgene);Acc:836879]	AT5G67430	protein_coding	54.9383	-1.78633	0.769328	-2.32193	0.0202366	0.189245	152.24	43.9411	59.4646	31.9991	4.28104	37.7043	158	52	58	29	4	39
AT3G04000	NAD(P)-binding Rossmann-fold superfamily protein [Source:NCBI gene (formerly Entrezgene);Acc:819555]	AT3G04000	protein_coding	249.852	-0.512216	0.220627	-2.32164	0.0202522	0.189252	306.407	311.813	262.465	212.96	244.019	161.452	318	369	256	193	228	167
AT1G14160	Uncharacterized protein family (UPF0497) [Source:NCBI gene (formerly Entrezgene);Acc:837975]	AT1G14160	protein_coding	140.26	-1.24564	0.536626	-2.32124	0.0202738	0.189252	250.521	138.583	203	105.928	24.616	118.914	260	164	198	96	23	123
AT5G14360	Ubiquitin-like superfamily protein [Source:NCBI gene (formerly Entrezgene);Acc:831287]	AT5G14360	protein_coding	45.6861	-0.898735	0.387246	-2.32084	0.0202957	0.189372	47.2136	63.3766	67.6666	41.9299	27.8268	26.103	49	75	66	38	26	27
AT1G45163	transmembrane protein [Source:NCBI gene (formerly Entrezgene);Acc:10723049]	AT1G45163	protein_coding	39.4383	-1.05204	0.453458	-2.32005	0.0203382	0.189684	55.8855	71.8268	31.7828	24.2752	26.7565	26.103	58	85	31	22	25	27
AT1G06515	transmembrane protein, putative (DUF3317) [Source:NCBI gene (formerly Entrezgene);Acc:5007668]	AT1G06515	protein_coding	629.136	-0.36173	0.156025	-2.31841	0.0204268	0.190339	734.22	789.25	598.747	562.744	532.989	556.863	762	934	584	510	498	576
AT5G15520	Ribosomal protein S19e family protein [Source:NCBI gene (formerly Entrezgene);Acc:831405]	AT5G15520	protein_coding	629.95	-0.306319	0.13224	-2.31639	0.0205369	0.191193	704.35	660.807	724.853	605.777	511.584	572.332	731	782	707	549	478	592
AT2G30360	SOS3-interacting protein 4 [Source:NCBI gene (formerly Entrezgene);Acc:817586]	SIP4	protein_coding	310.456	-0.53976	0.233151	-2.31507	0.0206092	0.191781	466.355	288.997	348.586	258.2	227.965	272.631	484	342	340	234	213	282
AT5G65880	transmembrane protein [Source:NCBI gene (formerly Entrezgene);Acc:836717]	AT5G65880	protein_coding	501.694	-0.377621	0.163142	-2.31468	0.0206304	0.191892	515.496	660.807	523.904	456.815	434.525	418.614	535	782	511	414	406	433
AT1G50590	RmlC-like cupins superfamily protein [Source:NCBI gene (formerly Entrezgene);Acc:841481]	AT1G50590	protein_coding	52.3437	-0.713282	0.308209	-2.31428	0.0206521	0.192008	69.3751	59.1515	66.6414	37.5162	41.7401	39.6378	72	70	65	34	39	41
AT5G61590	Integrase-type DNA-binding superfamily protein [Source:NCBI gene (formerly Entrezgene);Acc:836280]	AT5G61590	protein_coding	2233.22	-0.785611	0.340007	-2.31057	0.0208564	0.193475	2745.13	3402.9	2331.42	1730.16	2342.8	846.896	2849	4027	2274	1568	2189	876
AT1G05620	uridine-ribohydrolase 2 [Source:NCBI gene (formerly Entrezgene);Acc:837068]	URH2	protein_coding	825.541	-0.353826	0.153264	-2.3086	0.020966	0.194078	899.949	855.162	1024.23	779.014	628.242	766.654	934	1012	999	706	587	793
AT3G01430	NHL domain protein [Source:NCBI gene (formerly Entrezgene);Acc:821144]	AT3G01430	protein_coding	308.789	-0.474199	0.205428	-2.30835	0.02098	0.194102	309.297	420.821	346.535	262.614	291.111	222.359	321	498	338	238	272	230
AT5G45750	RAB GTPase homolog A1C [Source:NCBI gene (formerly Entrezgene);Acc:834614]	RABA1c	protein_coding	1211.71	-0.290895	0.126063	-2.30754	0.021025	0.194259	1312.35	1468.65	1219.02	1065.9	1051	1153.36	1362	1738	1189	966	982	1193
AT1G65290	mitochondrial acyl carrier protein 2 [Source:NCBI gene (formerly Entrezgene);Acc:842836]	mtACP2	protein_coding	4434.96	-0.189807	0.0823377	-2.30522	0.021154	0.195012	4649.1	4808.17	4721.29	4290.09	3978.16	4162.94	4825	5690	4605	3888	3717	4306
AT4G10560	Cysteine/Histidine-rich C1 domain family protein [Source:NCBI gene (formerly Entrezgene);Acc:826648]	MEE53	protein_coding	58.4952	-0.76475	0.331818	-2.30472	0.021182	0.195012	90.5731	60.8415	69.7171	37.5162	44.9509	47.3721	94	72	68	34	42	49
AT2G12400	plasma membrane fusion protein [Source:NCBI gene (formerly Entrezgene);Acc:815712]	AT2G12400	protein_coding	797.473	-0.589228	0.255688	-2.30448	0.0211957	0.195012	1017.5	766.434	1090.87	701.774	437.736	770.521	1056	907	1064	636	409	797
AT1G06475	transmembrane protein [Source:NCBI gene (formerly Entrezgene);Acc:2745744]	AT1G06475	protein_coding	94.0921	-0.609561	0.26452	-2.3044	0.0212002	0.195012	94.4272	112.388	134.308	71.7222	79.1992	72.5082	98	133	131	65	74	75
AT5G27930	Protein phosphatase 2C family protein [Source:NCBI gene (formerly Entrezgene);Acc:832860]	AT5G27930	protein_coding	620.197	-0.390527	0.169534	-2.30354	0.0212486	0.195198	814.194	658.272	638.732	543.985	476.266	589.734	845	779	623	493	445	610
AT5G01620	TRICHOME BIREFRINGENCE-LIKE 35 [Source:NCBI gene (formerly Entrezgene);Acc:831716]	TBL35	protein_coding	433.197	-0.375491	0.163071	-2.30262	0.0213003	0.195393	508.751	445.326	513.651	430.333	352.115	349.006	528	527	501	390	329	361
AT1G11380	PLAC8 family protein [Source:NCBI gene (formerly Entrezgene);Acc:837680]	AT1G11380	protein_coding	733.084	-0.496668	0.215709	-2.30249	0.0213074	0.195393	742.892	1051.21	779.192	670.879	669.983	484.355	771	1244	760	608	626	501
AT5G65050	AGAMOUS-like 31 [Source:NCBI gene (formerly Entrezgene);Acc:836629]	AGL31	protein_coding	1135.91	-0.371244	0.161367	-2.30062	0.021413	0.196102	1190.94	1521.04	1130.85	1053.76	987.85	931.006	1236	1800	1103	955	923	963
AT3G06455	ubiquitin family protein [Source:NCBI gene (formerly Entrezgene);Acc:819822]	AT3G06455	protein_coding	181.05	-0.457849	0.199115	-2.29942	0.0214813	0.196632	204.271	233.226	190.697	147.858	169.101	141.149	212	276	186	134	158	146
AT1G49410	translocase of the outer mitochondrial membrane 6 [Source:NCBI gene (formerly Entrezgene);Acc:841365]	TOM6	protein_coding	2193.35	-0.224068	0.0974521	-2.29927	0.0214898	0.196632	2394.4	2474.22	2220.7	2078.84	1960.72	2031.2	2485	2928	2166	1884	1832	2101
AT1G79390	centrosomal protein [Source:NCBI gene (formerly Entrezgene);Acc:844277]	AT1G79390	protein_coding	1054.87	-0.374197	0.162834	-2.29802	0.0215605	0.196999	1015.57	1370.62	1186.22	966.595	827.311	962.909	1054	1622	1157	876	773	996
AT4G14270	polyadenylate-binding protein interacting protein [Source:NCBI gene (formerly Entrezgene);Acc:827068]	AT4G14270	protein_coding	2745.68	-0.593975	0.258657	-2.29638	0.0216542	0.197484	3687.48	3726.54	2494.44	2360.21	2699.19	1506.24	3827	4410	2433	2139	2522	1558
AT4G34500	Protein kinase superfamily protein [Source:NCBI gene (formerly Entrezgene);Acc:829601]	AT4G34500	protein_coding	461.533	-0.290015	0.126297	-2.2963	0.0216589	0.197484	516.459	485.042	521.853	427.023	419.542	399.279	536	574	509	387	392	413
AT5G63590	flavonol synthase 3 [Source:NCBI gene (formerly Entrezgene);Acc:836478]	FLS3	protein_coding	354.454	-0.994664	0.433443	-2.2948	0.0217447	0.198093	573.308	378.57	464.439	278.062	92.0423	340.305	595	448	453	252	86	352
AT2G47690	NADH-ubiquinone oxidoreductase-like protein [Source:NCBI gene (formerly Entrezgene);Acc:819382]	AT2G47690	protein_coding	1754.17	-0.285872	0.124606	-2.29422	0.021778	0.198309	1813.39	2128.61	1839.3	1703.68	1504.79	1535.24	1882	2519	1794	1544	1406	1588
AT5G61250	glucuronidase 1 [Source:NCBI gene (formerly Entrezgene);Acc:836246]	GUS1	protein_coding	385.326	-0.573787	0.25015	-2.29377	0.0218035	0.198455	580.053	385.33	417.278	326.612	363.888	238.794	602	456	407	296	340	247
AT5G66050	Wound-responsive family protein [Source:NCBI gene (formerly Entrezgene);Acc:836735]	AT5G66050	protein_coding	1191.2	-0.29195	0.127333	-2.29281	0.0218592	0.198787	1385.57	1361.33	1186.22	1151.97	1059.56	1002.55	1438	1611	1157	1044	990	1037
AT3G14850	TRICHOME BIREFRINGENCE-LIKE 41 [Source:NCBI gene (formerly Entrezgene);Acc:820714]	TBL41	protein_coding	119.747	-0.805588	0.351467	-2.29207	0.0219013	0.199084	148.386	99.7125	209.151	102.618	70.6371	87.9767	154	118	204	93	66	91
AT5G24410	6-phosphogluconolactonase 4 [Source:NCBI gene (formerly Entrezgene);Acc:832512]	PGL4	protein_coding	47.1413	-1.73065	0.755449	-2.29089	0.0219699	0.199347	73.2293	39.716	104.576	25.3786	3.21078	36.7375	76	47	102	23	3	38
AT4G16620	nodulin MtN21 /EamA-like transporter family protein [Source:NCBI gene (formerly Entrezgene);Acc:827363]	UMAMIT8	protein_coding	27	-1.85567	0.810267	-2.29019	0.0220101	0.199463	30.8334	49.8563	46.1363	5.51709	26.7565	2.90033	32	59	45	5	25	3
AT4G30320	CAP (Cysteine-rich secretory proteins, Antigen 5, and Pathosis-related 1 protein) superfamily protein [Source:NCBI gene (formerly Entrezgene);Acc:829155]	AT4G30320	protein_coding	31.0932	-1.4902	0.651089	-2.28879	0.0220917	0.199724	32.7605	56.6164	48.1869	25.3786	4.28104	19.3355	34	67	47	23	4	20
AT5G21130	Late embryosis abundant (LEA) hydroxyproline-rich glycoprotein family [Source:NCBI gene (formerly Entrezgene);Acc:832239]	AT5G21130	protein_coding	5.69338	-2.88141	1.2591	-2.28848	0.0221098		4.81772	10.9853	14.3535	1.10342	0	2.90033	5	13	14	1	0	3
AT5G43780	Pseudouridine synthase/archaeosine transglycosylase-like family protein [Source:NCBI gene (formerly Entrezgene);Acc:834400]	APS4	protein_coding	4968.85	-0.419257	0.183223	-2.28824	0.0221237	0.199724	5144.36	5036.33	6877.39	4506.36	3560.75	4687.9	5339	5960	6708	4084	3327	4849
AT4G30650	Low temperature and salt responsive protein family [Source:NCBI gene (formerly Entrezgene);Acc:829188]	AT4G30650	protein_coding	1118.98	-0.429487	0.187743	-2.28763	0.0221591	0.199941	1352.81	1469.49	1030.38	985.353	823.03	1052.82	1404	1739	1005	893	769	1089
AT5G66590	CAP (Cysteine-rich secretory proteins, Antigen 5, and Pathosis-related 1 protein) superfamily protein [Source:NCBI gene (formerly Entrezgene);Acc:836791]	AT5G66590	protein_coding	285.412	-0.624312	0.272939	-2.28736	0.0221746	0.199994	446.12	297.447	295.273	250.476	166.961	256.196	463	352	288	227	156	265
AT3G11110	RING/U-box superfamily protein [Source:NCBI gene (formerly Entrezgene);Acc:820282]	AT3G11110	protein_coding	11.2999	-1.85407	0.811269	-2.2854	0.0222897	0.200858	19.2709	19.4355	14.3535	2.20684	9.63234	2.90033	20	23	14	2	9	3
AT5G58660	2-oxoglutarate (2OG) and Fe(II)-dependent oxygenase superfamily protein [Source:NCBI gene (formerly Entrezgene);Acc:835980]	AT5G58660	protein_coding	142.744	-0.801077	0.35075	-2.28389	0.0223777	0.20139	120.443	229.001	194.798	105.928	73.8479	132.448	125	271	190	96	69	137
AT2G47360	transmembrane protein [Source:NCBI gene (formerly Entrezgene);Acc:819349]	AT2G47360	protein_coding	69.2645	-1.23029	0.538837	-2.28322	0.0224172	0.201528	97.3179	65.0666	129.182	52.9641	14.9836	56.073	101	77	126	48	14	58
AT5G03530	RAB GTPase homolog C2A [Source:NCBI gene (formerly Entrezgene);Acc:831810]	RABC2A	protein_coding	445.841	-0.357339	0.156515	-2.2831	0.0224248	0.201528	459.61	574.614	467.515	397.231	387.434	388.644	477	680	456	360	362	402
AT2G45050	GATA transcription factor 2 [Source:NCBI gene (formerly Entrezgene);Acc:819112]	GATA2	protein_coding	467.068	-0.426012	0.186659	-2.28231	0.0224712	0.201795	607.032	425.891	574.141	389.507	415.261	390.578	630	504	560	353	388	404
AT1G05420	ovate family protein 12 [Source:NCBI gene (formerly Entrezgene);Acc:837043]	OFP12	protein_coding	40.5778	-0.816359	0.357741	-2.28199	0.0224901	0.201877	48.1772	54.9264	52.2879	27.5855	25.6862	34.804	50	65	51	25	24	36
AT4G31890	ARM repeat superfamily protein [Source:NCBI gene (formerly Entrezgene);Acc:829319]	AT4G31890	protein_coding	381.875	-0.351333	0.15404	-2.28079	0.0225609	0.202344	376.745	440.256	467.515	331.026	339.272	336.438	391	521	456	300	317	348
AT1G67570	zinc finger CONSTANS-like protein (DUF3537) [Source:NCBI gene (formerly Entrezgene);Acc:843078]	AT1G67570	protein_coding	235.889	-0.419736	0.184032	-2.28078	0.0225616	0.202344	256.302	267.872	286.045	207.443	173.382	224.292	266	317	279	188	162	232
AT2G44150	histone-lysine N-methyltransferase ASHH3 [Source:NCBI gene (formerly Entrezgene);Acc:819021]	ASHH3	protein_coding	629.783	-0.313459	0.137523	-2.27932	0.022648	0.202873	641.72	761.364	689.995	600.26	556.535	528.827	666	901	673	544	520	547
AT4G17310		AT4G17310	protein_coding	253.153	-0.385004	0.168939	-2.27895	0.0226701	0.202967	266.901	320.263	272.717	214.063	222.614	222.359	277	379	266	194	208	230
AT4G28840	mediator of RNA polymerase II transcription subunit [Source:NCBI gene (formerly Entrezgene);Acc:829005]	AT4G28840	protein_coding	49.2133	-1.41289	0.620028	-2.27876	0.0226815	0.202981	101.172	49.0112	64.5909	35.3094	7.49182	37.7043	105	58	63	32	7	39
AT1G35670	calcium-dependent protein kinase 2 [Source:NCBI gene (formerly Entrezgene);Acc:840471]	CDPK2	protein_coding	712.091	-0.30527	0.134044	-2.2774	0.0227625	0.203619	844.064	736.014	781.242	643.293	684.966	582.966	876	871	762	583	640	603
AT5G47200	RAB GTPase homolog 1A [Source:NCBI gene (formerly Entrezgene);Acc:834766]	RAB1A	protein_coding	4137.8	-0.260312	0.114319	-2.27706	0.0227826	0.203711	4006.41	4874.93	4648.49	3768.17	3804.77	3724.02	4158	5769	4534	3415	3555	3852
AT3G44550	fatty acid reductase 5 [Source:NCBI gene (formerly Entrezgene);Acc:823580]	FAR5	protein_coding	176.357	-0.623665	0.274212	-2.27439	0.0229428	0.20444	251.485	177.454	213.252	125.79	111.307	178.854	261	210	208	114	104	185
AT1G14620	decoy [Source:NCBI gene (formerly Entrezgene);Acc:838024]	DECOY	protein_coding	1294.41	-0.254681	0.111994	-2.27405	0.0229627	0.204531	1369.19	1334.29	1522.5	1154.18	1152.67	1233.61	1421	1579	1485	1046	1077	1276
AT5G13450	delta subunit of Mt ATP synthase [Source:NCBI gene (formerly Entrezgene);Acc:831186]	ATP5	protein_coding	10691.3	-0.201755	0.0888002	-2.27201	0.0230861	0.205015	10822.5	11567.5	11922.7	10346.8	9677.29	9810.85	11232	13689	11629	9377	9042	10148
AT2G39920	HAD superfamily, subfamily IIIB acid phosphatase [Source:NCBI gene (formerly Entrezgene);Acc:818579]	AT2G39920	protein_coding	278.837	-0.578726	0.254888	-2.27051	0.0231764	0.205379	290.026	428.426	282.97	269.234	211.911	190.455	301	507	276	244	198	197
AT2G31390	pfkB-like carbohydrate kinase family protein [Source:NCBI gene (formerly Entrezgene);Acc:817697]	AT2G31390	protein_coding	3988.6	-0.40278	0.17744	-2.26995	0.0232107	0.205465	4649.1	3691.05	5286.2	3363.22	3055.59	3886.44	4825	4368	5156	3048	2855	4020
AT3G32030	Terpenoid cyclases/Protein prenyltransferases superfamily protein [Source:NCBI gene (formerly Entrezgene);Acc:822955]	AT3G32030	protein_coding	12.0441	-1.61327	0.710798	-2.26965	0.0232286	0.205465	25.0521	10.9853	18.4545	6.62051	5.3513	5.80066	26	13	18	6	5	6
AT3G45710	Major facilitator superfamily protein [Source:NCBI gene (formerly Entrezgene);Acc:823713]	AT3G45710	protein_coding	315.707	-1.06597	0.47019	-2.26712	0.0233832	0.206175	474.063	229.846	578.242	268.131	87.7613	256.196	492	272	564	243	82	265
AT4G32470	Cytochrome bd ubiquinol oxidase, 14kDa subunit [Source:NCBI gene (formerly Entrezgene);Acc:829382]	AT4G32470	protein_coding	6367.94	-0.310233	0.136842	-2.26708	0.0233853	0.206175	6259.18	8189.1	6701.05	5727.85	5477.59	5852.87	6496	9691	6536	5191	5118	6054
AT2G18600	Ubiquitin-conjugating enzyme family protein [Source:NCBI gene (formerly Entrezgene);Acc:816375]	AT2G18600	protein_coding	190.909	-0.558907	0.246744	-2.26513	0.023505	0.206798	187.891	269.562	224.53	137.927	187.295	138.249	195	319	219	125	175	143
AT4G22467		AT4G22467	protein_coding	10.3088	-1.96848	0.869073	-2.26503	0.0235109		6.7448	21.9706	20.505	3.31026	6.42156	2.90033	7	26	20	3	6	3
AT4G23450	RING/U-box superfamily protein [Source:NCBI gene (formerly Entrezgene);Acc:828444]	AIRP1	protein_coding	79.4401	-0.683878	0.302008	-2.26443	0.0235474	0.206877	111.771	87.8822	94.3232	65.1017	46.0212	71.5415	116	104	92	59	43	74
AT4G27270	Quinone reductase family protein [Source:NCBI gene (formerly Entrezgene);Acc:828835]	AT4G27270	protein_coding	533.346	-0.413116	0.182474	-2.26397	0.0235762	0.206877	583.907	658.272	585.419	492.125	366.029	514.325	606	779	571	446	342	532
AT5G51390		AT5G51390	protein_coding	142.733	-0.523994	0.231459	-2.26387	0.023582	0.206877	156.094	187.595	160.965	139.031	110.237	102.478	162	222	157	126	103	106
AT1G22340	UDP-glucosyl transferase 85A7 [Source:NCBI gene (formerly Entrezgene);Acc:838841]	UGT85A7	protein_coding	29.0188	-1.11651	0.493287	-2.26341	0.0236102	0.20693	55.8855	34.6459	28.7071	17.6547	14.9836	22.2359	58	41	28	16	14	23
AT3G57050	cystathionine beta-lyase [Source:NCBI gene (formerly Entrezgene);Acc:824872]	CBL	protein_coding	3424.09	-0.260395	0.115065	-2.26304	0.0236335	0.207047	3770.34	4054.41	3371.03	3101.71	3256.8	2990.24	3913	4798	3288	2811	3043	3093
AT2G40765	transmembrane protein [Source:NCBI gene (formerly Entrezgene);Acc:818673]	AT2G40765	protein_coding	3280.62	-0.315948	0.139707	-2.2615	0.0237284	0.207313	3171.02	4173.56	3569.93	3086.26	2822.27	2860.69	3291	4939	3482	2797	2637	2959
AT3G45870	nodulin MtN21 /EamA-like transporter family protein [Source:NCBI gene (formerly Entrezgene);Acc:823730]	UMAMIT3	protein_coding	11.1311	-1.5972	0.706317	-2.26131	0.02374	0.207313	15.4167	14.3654	20.505	3.31026	6.42156	6.76744	16	17	20	3	6	7
AT3G24800	proteolysis 1 [Source:NCBI gene (formerly Entrezgene);Acc:822078]	PRT1	protein_coding	704.207	-0.288957	0.127784	-2.26128	0.0237418	0.207313	709.168	835.726	778.166	619.018	662.491	620.671	736	989	759	561	619	642
AT5G09175	ncRNA [Source:NCBI gene (formerly Entrezgene);Acc:28721074]	AT5G09175	lncRNA	120.45	-0.560368	0.247941	-2.26009	0.0238156	0.207849	121.406	135.203	174.293	92.6872	99.5342	99.578	126	160	170	84	93	103
AT1G48670	auxin-responsive GH3 family protein [Source:NCBI gene (formerly Entrezgene);Acc:841289]	AT1G48670	protein_coding	88.0436	-1.28372	0.568083	-2.25974	0.0238374	0.207849	137.787	86.1922	150.712	57.3778	14.9836	81.2092	143	102	147	52	14	84
AT4G08930	APR-like 6 [Source:NCBI gene (formerly Entrezgene);Acc:826471]	APRL6	protein_coding	442.24	-0.411847	0.182264	-2.25962	0.0238449	0.207849	457.683	559.404	497.247	355.301	447.369	336.438	475	662	485	322	418	348
AT5G07790		AT5G07790	protein_coding	355.259	-0.376073	0.166507	-2.2586	0.0239081	0.208312	358.438	416.595	428.555	313.371	337.132	277.465	372	493	418	284	315	287
AT3G45960	expansin-like A3 [Source:NCBI gene (formerly Entrezgene);Acc:823739]	EXLA3	protein_coding	52.0914	-0.869367	0.38504	-2.25786	0.0239541	0.208625	79.0105	56.6164	66.6414	24.2752	39.5996	46.4053	82	67	65	22	37	48
AT3G29410	Terpenoid cyclases/Protein prenyltransferases superfamily protein [Source:NCBI gene (formerly Entrezgene);Acc:822602]	AT3G29410	protein_coding	421.644	-1.25541	0.556361	-2.25647	0.0240409	0.209054	841.173	313.503	628.48	347.577	68.4966	330.638	873	371	613	315	64	342
AT5G11100			nontranslating_CDS	244.334	-0.578744	0.256486	-2.25643	0.0240435	0.209054	212.943	324.488	340.384	210.753	214.052	163.385	221	384	332	191	200	169
AT3G03690	Core-2/I-branching beta-1,6-N-acetylglucosaminyltransferase family protein [Source:NCBI gene (formerly Entrezgene);Acc:821186]	UNE7	protein_coding	304.615	-0.398726	0.176738	-2.25602	0.0240693	0.20919	341.094	343.924	354.737	262.614	223.684	301.634	354	407	346	238	209	312
AT4G29735	transmembrane protein [Source:NCBI gene (formerly Entrezgene);Acc:829095]	AT4G29735	protein_coding	1465.9	-0.279093	0.123864	-2.25322	0.024245	0.210278	1562.87	1793.14	1465.09	1288.79	1337.82	1347.69	1622	2122	1429	1168	1250	1394
AT5G50915	basic helix-loop-helix (bHLH) DNA-binding superfamily protein [Source:NCBI gene (formerly Entrezgene);Acc:835164]	AT5G50915	protein_coding	168.797	-1.00651	0.446765	-2.25289	0.024266	0.210285	135.86	327.868	212.227	83.8598	176.593	76.3754	141	388	207	76	165	79
AT3G18210	2-oxoglutarate (2OG) and Fe(II)-dependent oxygenase superfamily protein [Source:NCBI gene (formerly Entrezgene);Acc:821348]	AT3G18210	protein_coding	888.334	-0.228035	0.101272	-2.25171	0.0243405	0.210755	936.564	957.409	981.166	814.323	839.084	801.458	972	1133	957	738	784	829
AT1G20490	AMP-dependent synthetase and ligase family protein [Source:NCBI gene (formerly Entrezgene);Acc:838637]	AT1G20490	protein_coding	268.996	-0.718441	0.319429	-2.24914	0.0245037	0.211913	370.964	251.816	381.394	243.856	125.22	240.727	385	298	372	221	117	249
AT5G67520	adenosine-5'-phosphosulfate (APS) kinase 4 [Source:NCBI gene (formerly Entrezgene);Acc:836888]	APK4	protein_coding	306.509	-0.569333	0.253136	-2.24912	0.0245048	0.211913	274.61	416.595	407.025	299.026	239.738	202.056	285	493	397	271	224	209
AT3G60490	Integrase-type DNA-binding superfamily protein [Source:NCBI gene (formerly Entrezgene);Acc:825220]	AT3G60490	protein_coding	44.5586	-1.17204	0.521288	-2.24836	0.0245535	0.212246	88.646	37.1809	59.4646	34.206	14.9836	32.8704	92	44	58	31	14	34
AT1G02900	rapid alkalinization factor 1 [Source:NCBI gene (formerly Entrezgene);Acc:839389]	RALF1	protein_coding	536.007	-1.07074	0.476435	-2.24741	0.0246139	0.212503	815.157	517.998	845.833	450.195	110.237	476.621	846	613	825	408	103	493
AT1G63220	Calcium-dependent lipid-binding (CaLB domain) family protein [Source:NCBI gene (formerly Entrezgene);Acc:842627]	AT1G63220	protein_coding	950.515	-0.31546	0.140446	-2.24613	0.0246957	0.213082	976.069	1085.85	1100.1	929.079	743.83	868.165	1013	1285	1073	842	695	898
AT5G59300	ubiquitin-conjugating enzyme E2 [Source:NCBI gene (formerly Entrezgene);Acc:836048]	UBC7	protein_coding	1015.17	-0.260269	0.115887	-2.24588	0.0247117	0.213082	1064.72	1194.86	1059.09	923.561	963.234	885.567	1105	1414	1033	837	900	916
AT3G02190	Ribosomal protein L39 family protein [Source:NCBI gene (formerly Entrezgene);Acc:820350]	AT3G02190	protein_coding	882.249	-0.257009	0.114495	-2.24471	0.024787	0.213643	893.204	1017.41	970.914	825.357	781.29	805.325	927	1204	947	748	730	833
AT4G20260	plasma-membrane associated cation-binding protein 1 [Source:NCBI gene (formerly Entrezgene);Acc:827773]	PCAP1	protein_coding	9537.74	-0.438892	0.195541	-2.2445	0.0248004	0.21367	10418.8	13271.9	9240.6	8432.33	9278.08	6584.72	10813	15706	9013	7642	8669	6811
AT2G43820	UDP-glucosyltransferase 74F2 [Source:NCBI gene (formerly Entrezgene);Acc:818986]	UGT74F2	protein_coding	2321.28	-0.621156	0.277137	-2.24134	0.0250042	0.215159	2149.66	2434.51	3855.97	2142.84	2026	1318.68	2231	2881	3761	1942	1893	1364
AT3G46150		AT3G46150	protein_coding	15.9729	-1.27324	0.568298	-2.24045	0.0250617	0.215564	20.2344	27.0407	20.505	9.93077	7.49182	10.6345	21	32	20	9	7	11
AT5G61760	inositol polyphosphate kinase 2 beta [Source:NCBI gene (formerly Entrezgene);Acc:836298]	IPK2BETA	protein_coding	940.485	-0.284594	0.127085	-2.23941	0.0251294	0.215967	922.111	1072.33	1104.2	880.528	839.084	824.66	957	1269	1077	798	784	853
AT1G13700	6-phosphogluconolactonase 1 [Source:NCBI gene (formerly Entrezgene);Acc:837931]	PGL1	protein_coding	646.821	-0.695658	0.310765	-2.23854	0.0251862	0.216277	707.241	908.398	783.293	528.538	672.123	281.332	734	1075	764	479	628	291
AT4G33330	plant glycogenin-like starch initiation protein 3 [Source:NCBI gene (formerly Entrezgene);Acc:829469]	PGSIP3	protein_coding	39.5981	-1.03277	0.461477	-2.23797	0.0252233	0.216417	52.0313	32.9558	74.8434	23.1718	24.616	29.9701	54	39	73	21	23	31
AT5G19340		AT5G19340	protein_coding	389.717	-0.437441	0.195723	-2.235	0.0254172	0.217721	524.167	415.75	404.975	385.093	292.181	316.136	544	492	395	349	273	327
AT3G05860	MADS-box transcription factor family protein [Source:NCBI gene (formerly Entrezgene);Acc:819755]	AT3G05860	protein_coding	3.65115	-3.25121	1.45475	-2.23489	0.0254244		6.7448	5.91515	7.17677	1.10342	0	0.966777	7	7	7	1	0	1
AT2G21045	Rhodanese/Cell cycle control phosphatase superfamily protein [Source:NCBI gene (formerly Entrezgene);Acc:816639]	AT2G21045	protein_coding	118.106	-0.976239	0.436976	-2.23408	0.0254777	0.217978	196.563	146.189	127.131	104.825	35.3186	98.6112	204	173	124	95	33	102
AT1G54575		AT1G54575	protein_coding	473.217	-0.553919	0.248016	-2.23341	0.0255222	0.217978	399.87	639.681	648.985	445.781	382.083	322.903	415	757	633	404	357	334
AT5G07250	RHOMBOID-like protein 3 [Source:NCBI gene (formerly Entrezgene);Acc:830616]	RBL3	protein_coding	531.647	-0.351302	0.157308	-2.2332	0.0255355	0.217978	546.329	689.537	551.586	471.16	482.687	448.584	567	816	538	427	451	464
AT1G60030	nucleobase-ascorbate transporter 7 [Source:NCBI gene (formerly Entrezgene);Acc:842297]	NAT7	protein_coding	66.8714	-0.775215	0.347221	-2.23263	0.0255735	0.218072	60.7032	92.1073	100.475	55.1709	39.5996	53.1727	63	109	98	50	37	55
AT3G50830	cold-regulated 413-plasma membrane 2 [Source:NCBI gene (formerly Entrezgene);Acc:824247]	COR413-PM2	protein_coding	2423.26	-0.285911	0.128153	-2.23102	0.0256801	0.218444	2552.43	2779.27	2655.4	2136.22	2459.46	1956.76	2649	3289	2590	1936	2298	2024
AT1G61795	PAK-box/P21-Rho-binding family protein [Source:NCBI gene (formerly Entrezgene);Acc:5007827]	AT1G61795	protein_coding	137.562	-0.638069	0.286245	-2.2291	0.0258069	0.219251	194.636	163.089	144.561	140.134	82.41	100.545	202	193	141	127	77	104
AT4G15470	Bax inhibitor-1 family protein [Source:NCBI gene (formerly Entrezgene);Acc:827218]	AT4G15470	protein_coding	4942.25	-0.207073	0.092981	-2.22704	0.0259445	0.220152	5475.82	4938.3	5475.87	4462.23	4628.87	4672.43	5683	5844	5341	4044	4325	4833
AT1G16040	phosphatidylinositol-glycan biosynthesis class F-like protein [Source:NCBI gene (formerly Entrezgene);Acc:838175]	AT1G16040	protein_coding	583.902	-0.279613	0.125601	-2.22621	0.0260001	0.220534	607.032	681.087	632.581	539.572	499.811	543.328	630	806	617	489	467	562
AT3G58710	WRKY DNA-binding protein 69 [Source:NCBI gene (formerly Entrezgene);Acc:825040]	WRKY69	protein_coding	222.934	-0.628435	0.282354	-2.2257	0.0260343	0.220734	305.443	213.79	293.222	210.753	122.01	192.389	317	253	286	191	114	199
AT1G33700	Beta-glucosidase, GBA2 type family protein [Source:NCBI gene (formerly Entrezgene);Acc:840261]	AT1G33700	protein_coding	433.972	-0.755204	0.339392	-2.22517	0.0260701	0.220948	632.084	376.879	626.429	397.231	188.366	382.844	656	446	611	360	176	396
AT3G09735	S1FA-like DNA-binding protein [Source:NCBI gene (formerly Entrezgene);Acc:820131]	AT3G09735	protein_coding	1414.53	-0.311774	0.140238	-2.22318	0.0262038	0.221719	1429.9	1744.97	1524.55	1300.93	1352.81	1134.03	1484	2065	1487	1179	1264	1173
AT5G03670	histone-lysine N-methyltransferase SETD1B-like protein [Source:NCBI gene (formerly Entrezgene);Acc:831763]	TRM28	protein_coding	432.18	-0.369487	0.166252	-2.22245	0.0262531	0.221956	412.396	502.788	546.459	391.714	371.38	368.342	428	595	533	355	347	381
AT4G28240			protein_coding	1149.12	-0.47603	0.214234	-2.22201	0.0262828	0.222117	1383.65	1403.58	1223.13	998.594	1185.85	699.946	1436	1661	1193	905	1108	724
AT2G19990	pathosis-related protein-1-like protein [Source:NCBI gene (formerly Entrezgene);Acc:816518]	PR-1-LIKE	protein_coding	49.391	-0.939984	0.423076	-2.22178	0.0262979	0.222155	92.5001	53.2363	49.2121	31.9991	27.8268	41.5714	96	63	48	29	26	43
AT1G16530	ASYMMETRIC LEAVES 2-like 9 [Source:NCBI gene (formerly Entrezgene);Acc:838223]	ASL9	protein_coding	46.4582	-0.781131	0.351799	-2.22039	0.0263924	0.222591	57.8126	54.0814	64.5909	28.6889	31.0375	42.5382	60	64	63	26	29	44
AT5G62770	membrane-associated kinase regulator, putative (DUF1645) [Source:NCBI gene (formerly Entrezgene);Acc:836398]	AT5G62770	protein_coding	197.292	-0.754592	0.339942	-2.21977	0.0264347	0.222809	370.964	171.539	200.949	143.444	130.572	166.286	385	203	196	130	122	172
AT1G26580	ELM2 domain protein [Source:NCBI gene (formerly Entrezgene);Acc:839198]	AT1G26580	protein_coding	5493.12	-0.334239	0.150579	-2.21969	0.0264397	0.222809	5748.5	6925.79	5704.5	4940.01	5431.57	4208.38	5966	8196	5564	4477	5075	4353
AT5G67245		AT5G67245	protein_coding	124.129	-0.533961	0.240653	-2.2188	0.0265	0.222851	122.37	172.384	145.586	95.9974	105.956	102.478	127	204	142	87	99	106
AT5G56020	Got1/Sft2-like vescicle transport protein family [Source:NCBI gene (formerly Entrezgene);Acc:835700]	AT5G56020	protein_coding	310.824	-0.3204	0.144411	-2.21867	0.026509	0.222851	325.678	364.204	345.51	275.855	277.197	276.498	338	431	337	250	259	286
AT2G47000	ATP binding cassette subfamily B4 [Source:NCBI gene (formerly Entrezgene);Acc:819314]	ABCB4	protein_coding	1986.87	-0.949312	0.427964	-2.2182	0.0265409	0.22303	1648.62	1717.08	4488.55	1455.41	793.062	1818.51	1711	2032	4378	1319	741	1881
AT3G54260	TRICHOME BIREFRINGENCE-LIKE 36 [Source:NCBI gene (formerly Entrezgene);Acc:824593]	TBL36	protein_coding	411.797	-1.03476	0.466616	-2.21758	0.0265834	0.223296	949.09	375.189	336.283	282.475	148.766	378.976	985	444	328	256	139	392
AT5G66180	S-adenosyl-L-methionine-dependent methyltransferases superfamily protein [Source:NCBI gene (formerly Entrezgene);Acc:836750]	AT5G66180	protein_coding	590.496	-0.296969	0.133931	-2.21734	0.0266	0.223346	623.412	705.593	623.353	562.744	531.919	495.956	647	835	608	510	497	513
AT2G45550	cytochrome P450, family 76, subfamily C, polypeptide 4 [Source:NCBI gene (formerly Entrezgene);Acc:819163]	CYP76C4	protein_coding	36.1667	-1.89873	0.856428	-2.21703	0.026621	0.223431	126.224	24.5056	20.505	13.241	6.42156	26.103	131	29	20	12	6	27
AT4G22212	defensin-like protein [Source:NCBI gene (formerly Entrezgene);Acc:828313]	AT4G22212	protein_coding	934.358	-0.832677	0.375681	-2.21644	0.0266611	0.22363	969.324	948.959	1672.19	897.079	340.343	778.255	1006	1123	1631	813	318	805
AT1G26360	methyl esterase 13 [Source:NCBI gene (formerly Entrezgene);Acc:839178]	MES13	protein_coding	16.0985	-1.44616	0.652617	-2.21595	0.0266953	0.223673	26.0157	16.0554	28.7071	9.93077	4.28104	11.6013	27	19	28	9	4	12
AT2G04690	Pyridoxamine 5'-phosphate oxidase family protein [Source:NCBI gene (formerly Entrezgene);Acc:815012]	AT2G04690	protein_coding	1304.45	-0.369238	0.166696	-2.21504	0.0267576	0.223855	1568.65	1548.08	1293.87	1177.35	1286.45	952.275	1628	1832	1262	1067	1202	985
AT1G14880	PLANT CADMIUM RESISTANCE 1 [Source:NCBI gene (formerly Entrezgene);Acc:838053]	PCR1	protein_coding	300.825	-3.1392	1.4176	-2.21445	0.0267978	0.223909	1199.61	283.927	137.384	18.7581	159.469	5.80066	1245	336	134	17	149	6
AT1G52280	RAB GTPase homolog G3D [Source:NCBI gene (formerly Entrezgene);Acc:841658]	RABG3d	protein_coding	736.151	-0.323579	0.14617	-2.21373	0.0268476	0.224158	786.251	851.781	817.126	696.257	559.746	705.747	816	1008	797	631	523	730
AT2G46000	LDL receptor wingless signaling/trafficking chaperone [Source:NCBI gene (formerly Entrezgene);Acc:819208]	AT2G46000	protein_coding	721.103	-0.345015	0.155866	-2.21353	0.0268611	0.224181	756.381	785.87	878.641	712.808	549.043	643.873	785	930	857	646	513	666
AT1G05720	selenoprotein family protein [Source:NCBI gene (formerly Entrezgene);Acc:837079]	AT1G05720	protein_coding	1425.02	-0.309123	0.139694	-2.21285	0.0269078	0.2243	1552.27	1707.79	1470.21	1415.69	1277.89	1126.29	1611	2021	1434	1283	1194	1165
AT5G42500	Disease resistance-responsive (dirigent-like protein) family protein [Source:NCBI gene (formerly Entrezgene);Acc:834257]	AT5G42500	protein_coding	51.0105	-1.45856	0.659214	-2.21258	0.0269269	0.224369	76.1199	54.0814	94.3232	37.5162	5.3513	38.6711	79	64	92	34	5	40
AT5G01175	ncRNA [Source:NCBI gene (formerly Entrezgene);Acc:5008193]	AT5G01175	lncRNA	138.875	-0.461171	0.208456	-2.21232	0.0269447	0.224383	175.365	165.624	141.485	115.859	119.869	115.046	182	196	138	105	112	119
AT1G72630	ELF4-like 2 [Source:NCBI gene (formerly Entrezgene);Acc:843595]	ELF4-L2	protein_coding	643.534	-0.436092	0.197149	-2.212	0.026967	0.224383	751.564	828.121	639.757	550.606	646.437	444.717	780	980	624	499	604	460
AT2G32720	cytochrome B5 [Source:NCBI gene (formerly Entrezgene);Acc:817832]	CB5-B	protein_coding	1101.88	-0.35744	0.161678	-2.21081	0.0270488	0.224934	1211.17	1296.26	1205.7	1049.35	783.43	1065.39	1257	1534	1176	951	732	1102
AT3G43833		AT3G43833	protein_coding	6.76996	-2.72473	1.2334	-2.20911	0.0271667		19.2709	11.8303	4.10101	2.20684	3.21078	0	20	14	4	2	3	0
AT3G05230	Signal peptidase subunit [Source:NCBI gene (formerly Entrezgene);Acc:819687]	AT3G05230	protein_coding	910.994	-0.244294	0.110606	-2.20868	0.0271968	0.225908	1007.87	1036.84	918.626	828.667	834.803	839.162	1046	1227	896	751	780	868
AT1G64090	Reticulan like protein B3 [Source:NCBI gene (formerly Entrezgene);Acc:842713]	RTNLB3	protein_coding	3126.62	-0.260694	0.118033	-2.20866	0.0271985	0.225908	3085.26	3729.92	3408.96	2917.44	2931.44	2686.67	3202	4414	3325	2644	2739	2779
AT4G24760	alpha/beta-Hydrolases superfamily protein [Source:NCBI gene (formerly Entrezgene);Acc:828578]	AT4G24760	protein_coding	731.04	-0.256329	0.116077	-2.20826	0.0272259	0.226009	787.215	830.656	768.939	707.291	645.367	646.774	817	983	750	641	603	669
AT2G31902	ncRNA [Source:NCBI gene (formerly Entrezgene);Acc:10723053]	AT2G31902	ncRNA	305.862	-0.37502	0.169854	-2.20789	0.0272519	0.226009	332.422	394.625	308.601	268.131	266.495	264.897	345	467	301	243	249	274
AT1G33230	TMPIT-like protein [Source:NCBI gene (formerly Entrezgene);Acc:840217]	AT1G33230	protein_coding	1028.29	-0.246039	0.111461	-2.2074	0.0272864	0.226097	1058.93	1132.33	1156.48	919.148	902.229	1000.61	1099	1340	1128	833	843	1035
AT5G44920	Toll-Interleukin-Resistance (TIR) domain family protein [Source:NCBI gene (formerly Entrezgene);Acc:834522]	AT5G44920	protein_coding	191.977	-0.935261	0.423785	-2.20693	0.0273193	0.226279	322.787	163.089	270.667	167.72	64.2156	163.385	335	193	264	152	60	169
AT4G19045	Mob1/phocein family protein [Source:NCBI gene (formerly Entrezgene);Acc:7922308]	AT4G19045	protein_coding	323.548	-0.312152	0.141486	-2.20625	0.0273668	0.226402	376.745	343.924	354.737	293.509	280.408	291.967	391	407	346	266	262	302
AT5G54750	Transport protein particle (TRAPP) component [Source:NCBI gene (formerly Entrezgene);Acc:835565]	AT5G54750	protein_coding	1674.59	-0.262285	0.118883	-2.20625	0.0273668	0.226402	1644.77	1982.42	1851.61	1562.44	1466.26	1540.08	1707	2346	1806	1416	1370	1593
AT5G51790	basic helix-loop-helix (bHLH) DNA-binding superfamily protein [Source:NCBI gene (formerly Entrezgene);Acc:835253]	AT5G51790	protein_coding	37.9141	-0.911515	0.413152	-2.20625	0.0273668	0.226402	57.8126	41.406	49.2121	35.3094	22.4755	21.2691	60	49	48	32	21	22
AT5G09220	amino acid permease 2 [Source:NCBI gene (formerly Entrezgene);Acc:830781]	AAP2	protein_coding	2066.23	-0.644038	0.29195	-2.20599	0.0273849	0.226461	3668.21	1625.82	2265.81	1876.92	1503.71	1456.93	3807	1924	2210	1701	1405	1507
AT2G22290	RAB GTPase homolog H1D [Source:NCBI gene (formerly Entrezgene);Acc:816761]	RABH1d	protein_coding	8.24999	-2.35267	1.06701	-2.20491	0.0274601		10.599	18.5905	12.303	2.20684	0	5.80066	11	22	12	2	0	6
AT5G04370	S-adenosyl-L-methionine-dependent methyltransferases superfamily protein [Source:NCBI gene (formerly Entrezgene);Acc:830316]	NAMT1	protein_coding	30.5541	-1.13751	0.515952	-2.20469	0.027476	0.227034	55.8855	31.2658	38.9596	24.2752	10.7026	22.2359	58	37	38	22	10	23
AT3G58150	Optic atrophy 3 protein (OPA3) [Source:NCBI gene (formerly Entrezgene);Acc:824984]	AT3G58150	protein_coding	38.6573	-1.04262	0.473042	-2.20407	0.0275194	0.227213	28.9063	66.7567	60.4899	22.0684	25.6862	28.0365	30	79	59	20	24	29
AT5G44550	Uncharacterized protein family (UPF0497) [Source:NCBI gene (formerly Entrezgene);Acc:834482]	AT5G44550	protein_coding	610.785	-0.649834	0.294969	-2.20306	0.0275904	0.227618	812.267	594.895	831.48	521.917	292.181	611.97	843	704	811	473	273	633
AT3G03170		AT3G03170	protein_coding	152.854	-0.474463	0.215437	-2.20233	0.0276418	0.227861	204.271	152.949	176.343	129.1	122.01	132.448	212	181	172	117	114	137
AT1G31770	ATP-binding cassette 14 [Source:NCBI gene (formerly Entrezgene);Acc:840064]	ABCG14	protein_coding	1896.22	-0.557496	0.253179	-2.20198	0.0276665	0.227975	1803.75	1890.31	3080.88	1497.34	1267.19	1837.84	1872	2237	3005	1357	1184	1901
AT5G44610	microtubule-associated protein 18 [Source:NCBI gene (formerly Entrezgene);Acc:834489]	MAP18	protein_coding	774.761	-0.986616	0.448194	-2.20131	0.0277138	0.228274	1234.3	766.434	1088.82	752.532	181.944	624.538	1281	907	1062	682	170	646
AT4G00870	basic helix-loop-helix (bHLH) DNA-binding superfamily protein [Source:NCBI gene (formerly Entrezgene);Acc:827990]	AT4G00870	protein_coding	14.3873	-1.35337	0.615133	-2.20013	0.0277977	0.228783	19.2709	21.1255	21.5303	9.93077	9.63234	4.83388	20	25	21	9	9	5
AT3G27770	plant/protein [Source:NCBI gene (formerly Entrezgene);Acc:822398]	AT3G27770	protein_coding	5417.7	-0.371019	0.168757	-2.19854	0.0279103	0.229425	5294.67	7201.27	5834.71	4819.73	5262.47	4093.33	5495	8522	5691	4368	4917	4234
AT5G58670	phospholipase C1 [Source:NCBI gene (formerly Entrezgene);Acc:835981]	PLC1	protein_coding	126.596	-1.09214	0.496787	-2.19841	0.0279197	0.229425	318.933	99.7125	98.4242	86.0667	78.129	78.3089	331	118	96	78	73	81
AT5G19560	ROP uanine nucleotide exchange factor 10 [Source:NCBI gene (formerly Entrezgene);Acc:832076]	ROPGEF10	protein_coding	37.2046	-1.60757	0.731649	-2.19719	0.0280069	0.22996	37.5782	46.4762	84.0707	28.6889	3.21078	23.2026	39	55	82	26	3	24
AT5G17610		AT5G17610	protein_coding	634.17	-0.343713	0.156458	-2.19684	0.0280319	0.230074	617.631	809.53	700.247	572.674	579.01	525.926	641	958	683	519	541	544
AT5G20570	RING-box 1 [Source:NCBI gene (formerly Entrezgene);Acc:832179]	RBX1	protein_coding	2227.82	-0.301186	0.13731	-2.19347	0.0282733	0.231408	2299.01	2857.02	2221.72	1996.08	1992.82	2000.26	2386	3381	2167	1809	1862	2069
AT3G27350	transcriptional regulator ATRX-like protein [Source:NCBI gene (formerly Entrezgene);Acc:822356]	AT3G27350	protein_coding	484.767	-0.435217	0.198418	-2.19344	0.028276	0.231408	637.866	550.109	483.919	472.263	337.132	427.315	662	651	472	428	315	442
AT1G52880	NAC (No Apical Meristem) domain transcriptional regulator superfamily protein [Source:NCBI gene (formerly Entrezgene);Acc:841721]	NAM	protein_coding	137.691	-0.541108	0.246706	-2.19333	0.0282835	0.231408	149.349	179.99	159.939	139.031	96.3234	101.512	155	213	156	126	90	105
AT5G42235	Expressed protein [Source:NCBI gene (formerly Entrezgene);Acc:2746178]	AT5G42235	protein_coding	3.72151	-3.27753	1.49439	-2.19323	0.0282911		5.78126	4.22511	10.2525	1.10342	0	0.966777	6	5	10	1	0	1
AT3G15610	Transducin/WD40 repeat-like superfamily protein [Source:NCBI gene (formerly Entrezgene);Acc:820803]	AT3G15610	protein_coding	1565.22	-0.208817	0.0952168	-2.19307	0.0283026	0.231473	1607.19	1691.73	1735.75	1496.24	1446.99	1413.43	1668	2002	1693	1356	1352	1462
AT5G25140	cytochrome P450, family 71, subfamily B, polypeptide 13 [Source:NCBI gene (formerly Entrezgene);Acc:832585]	CYP71B13	protein_coding	72.4893	-0.843304	0.384708	-2.19206	0.0283751	0.231884	134.896	82.8121	61.5151	54.0675	51.3725	50.2724	140	98	60	49	48	52
AT4G13290	cytochrome P450, family 71, subfamily A, polypeptide 19 [Source:NCBI gene (formerly Entrezgene);Acc:826959]	CYP71A19	protein_coding	121.67	-1.15811	0.528396	-2.19173	0.0283987	0.231986	230.287	109.008	165.066	83.8598	26.7565	115.046	239	129	161	76	25	119
AT5G60460	Preprotein translocase Sec, Sec61-beta subunit protein [Source:NCBI gene (formerly Entrezgene);Acc:28721282]	AT5G60460	protein_coding	887.708	-0.317501	0.144915	-2.19095	0.0284556	0.232359	851.772	1010.65	1092.92	752.532	789.852	828.528	884	1196	1066	682	738	857
AT3G52072	ncRNA [Source:NCBI gene (formerly Entrezgene);Acc:5008080]	AT3G52072	lncRNA	116.435	-0.492835	0.225473	-2.18578	0.0288319	0.234695	129.115	142.809	136.359	108.135	84.5505	97.6444	134	169	133	98	79	101
AT2G46310	cytokinin response factor 5 [Source:NCBI gene (formerly Entrezgene);Acc:819239]	CRF5	protein_coding	227.223	-0.403949	0.184859	-2.18517	0.0288766	0.234834	234.141	259.422	282.97	214.063	175.523	197.222	243	307	276	194	164	204
AT5G58000	Reticulon family protein [Source:NCBI gene (formerly Entrezgene);Acc:835911]	AT5G58000	protein_coding	424.628	-0.617984	0.282822	-2.18507	0.0288841	0.234834	596.433	412.37	534.156	387.3	217.263	400.246	619	488	521	351	203	414
AT4G01820	P-glycoprotein 3 [Source:NCBI gene (formerly Entrezgene);Acc:826951]	ABCB3	protein_coding	9.27409	-2.28052	1.04373	-2.18498	0.0288904		14.4531	10.1403	21.5303	6.62051	0	2.90033	15	12	21	6	0	3
AT1G29920	chlorophyll A/B-binding protein 2 [Source:NCBI gene (formerly Entrezgene);Acc:839870]	CAB2	protein_coding	21078	-0.743913	0.340517	-2.18466	0.0289137	0.234902	33083.3	33230.5	12871	16305.2	18454.5	12523.6	34335	39325	12554	14777	17243	12954
AT3G58270	phospholipase-like protein (PEARLI 4) with TRAF-like domain protein [Source:NCBI gene (formerly Entrezgene);Acc:824996]	AT3G58270	protein_coding	277.033	-0.595976	0.27283	-2.18443	0.028931	0.23495	222.578	352.374	425.48	209.65	236.527	215.591	231	417	415	190	221	223
AT3G53970	proteasome inhibitor-like protein [Source:NCBI gene (formerly Entrezgene);Acc:824564]	AT3G53970	protein_coding	1402.1	-0.201648	0.0923417	-2.18372	0.028983	0.235189	1454.95	1554.84	1489.69	1294.31	1307.86	1310.95	1510	1840	1453	1173	1222	1356
AT2G43780	cytochrome oxidase assembly protein [Source:NCBI gene (formerly Entrezgene);Acc:818981]	AT2G43780	protein_coding	903.776	-0.265265	0.121653	-2.1805	0.0292207	0.236428	980.887	997.125	981.166	880.528	843.365	739.584	1018	1180	957	798	788	765
AT1G49320		USPL1	protein_coding	143.629	-0.541819	0.24856	-2.17983	0.02927	0.236687	192.709	176.609	141.485	97.1008	135.923	117.947	200	209	138	88	127	122
AT1G16890	ubiquitin-conjugating enzyme 36 [Source:NCBI gene (formerly Entrezgene);Acc:838260]	UBC36	protein_coding	3979.79	-0.258646	0.118697	-2.17905	0.0293282	0.236974	4005.45	4875.77	4124.59	3642.39	3699.89	3530.67	4157	5770	4023	3301	3457	3652
AT1G56080	interactor of constitutive active ROPs protein [Source:NCBI gene (formerly Entrezgene);Acc:842059]	AT1G56080	protein_coding	260.045	-0.420573	0.193086	-2.17816	0.0293942	0.237407	266.901	283.927	342.434	243.856	196.928	226.226	277	336	334	221	184	234
AT5G54390	HAL2-like protein [Source:NCBI gene (formerly Entrezgene);Acc:835527]	HL	protein_coding	3166.36	-0.361879	0.166151	-2.17802	0.0294048	0.237407	3246.18	4235.25	3201.86	2767.37	3081.28	2466.25	3369	5012	3123	2508	2879	2551
AT3G23480	Cyclopropane-fatty-acyl-phospholipid synthase [Source:NCBI gene (formerly Entrezgene);Acc:821929]	AT3G23480	protein_coding	98.3106	-0.935573	0.429679	-2.17738	0.0294525	0.23755	160.912	146.189	79.9697	61.7914	98.4639	42.5382	167	173	78	56	92	44
AT4G22210	low-molecular-weight cysteine-rich 85 [Source:NCBI gene (formerly Entrezgene);Acc:828312]	LCR85	protein_coding	12.0883	-2.08787	0.958945	-2.17726	0.0294613	0.23755	8.67189	25.3506	24.6061	9.93077	1.07026	2.90033	9	30	24	9	1	3
AT1G20610	Cyclin B2;3 [Source:NCBI gene (formerly Entrezgene);Acc:838650]	CYCB2;3	protein_coding	583.004	-0.285783	0.13127	-2.17706	0.0294762	0.23755	696.642	601.655	623.353	550.606	520.146	505.624	723	712	608	499	486	523
AT1G06520	glycerol-3-phosphate acyltransferase 1 [Source:NCBI gene (formerly Entrezgene);Acc:837163]	GPAT1	protein_coding	42.2133	-1.08769	0.499738	-2.17651	0.0295168	0.237758	84.7918	37.1809	50.2374	24.2752	37.4591	19.3355	88	44	49	22	35	20
AT2G22270	hematological/neurological-like protein [Source:NCBI gene (formerly Entrezgene);Acc:816760]	AT2G22270	protein_coding	303.484	-0.365027	0.167754	-2.17597	0.0295578	0.237904	359.402	299.983	366.015	280.268	249.371	265.864	373	355	357	254	233	275
AT3G21730	Dihydroneopterin aldolase [Source:NCBI gene (formerly Entrezgene);Acc:821727]	FOLB3	protein_coding	20.2491	-1.76614	0.811827	-2.17551	0.0295917	0.237977	22.1615	24.5056	47.1616	18.7581	2.14052	6.76744	23	29	46	17	2	7
AT2G43670	Carbohydrate-binding X8 domain superfamily protein [Source:NCBI gene (formerly Entrezgene);Acc:818969]	AT2G43670	protein_coding	41.6125	-0.891076	0.40961	-2.17543	0.0295981	0.237977	55.8855	43.9411	62.5404	34.206	19.2647	33.8372	58	52	61	31	18	35
AT3G45200		AT3G45200	protein_coding	11.1373	-1.59585	0.733592	-2.17539	0.0296012	0.237977	21.1979	17.7454	11.2778	3.31026	7.49182	5.80066	22	21	11	3	7	6
AT5G19440	NAD(P)-binding Rossmann-fold superfamily protein [Source:NCBI gene (formerly Entrezgene);Acc:832064]	AT5G19440	protein_coding	4416.68	-0.32254	0.148301	-2.17491	0.0296368	0.238171	4387.98	4488.75	5849.06	3826.66	3917.15	4030.49	4554	5312	5705	3468	3660	4169
AT2G27860	UDP-D-apiose/UDP-D-xylose synthase 1 [Source:NCBI gene (formerly Entrezgene);Acc:817332]	AXS1	protein_coding	9577.6	-0.217559	0.100109	-2.17322	0.0297638	0.239099	9498.61	10687	10709.8	8415.77	9052.26	9102.2	9858	12647	10446	7627	8458	9415
AT5G11570	Major facilitator superfamily protein [Source:NCBI gene (formerly Entrezgene);Acc:831029]	AT5G11570	protein_coding	37.3357	-1.51963	0.699327	-2.17298	0.0297816	0.23915	80.9376	32.9558	52.2879	26.482	4.28104	27.0697	84	39	51	24	4	28
AT2G30230	6,7-dimethyl-8-ribityllumazine synthase [Source:NCBI gene (formerly Entrezgene);Acc:817573]	AT2G30230	protein_coding	275.103	-0.545465	0.251159	-2.17179	0.0298716	0.23964	264.974	392.09	321.929	221.787	272.916	176.92	275	464	314	201	255	183
AT1G45616	receptor like protein 6 [Source:NCBI gene (formerly Entrezgene);Acc:841101]	RLP6	protein_coding	17.0702	-1.48151	0.682348	-2.1712	0.0299162	0.239688	40.4688	18.5905	16.404	5.51709	11.7729	9.66777	42	22	16	5	11	10
AT3G17860	jasmonate-zim-domain protein 3 [Source:NCBI gene (formerly Entrezgene);Acc:821055]	JAZ3	protein_coding	352.336	-0.648511	0.298691	-2.17118	0.0299178	0.239688	532.839	309.278	449.06	267.027	199.068	356.741	553	366	438	242	186	369
AT1G20480	AMP-dependent synthetase and ligase family protein [Source:NCBI gene (formerly Entrezgene);Acc:838636]	AT1G20480	protein_coding	309.823	-0.414652	0.19101	-2.17084	0.0299433	0.2398	373.855	378.57	309.626	280.268	223.684	292.933	388	448	302	254	209	303
AT5G10625	flowering-promoting factor-like protein [Source:NCBI gene (formerly Entrezgene);Acc:2745983]	AT5G10625	protein_coding	182.731	-0.446441	0.20575	-2.16982	0.0300204	0.240233	211.979	212.1	208.126	180.961	129.501	153.717	220	251	203	164	121	159
AT4G40010	SNF1-related protein kinase 2.7 [Source:NCBI gene (formerly Entrezgene);Acc:830162]	SNRK2.7	protein_coding	151.626	-0.861895	0.397263	-2.16958	0.0300387	0.240287	200.417	181.68	205.05	113.652	51.3725	157.585	208	215	200	103	48	163
AT3G08990	Yippee family putative zinc-binding protein [Source:NCBI gene (formerly Entrezgene);Acc:820051]	AT3G08990	protein_coding	254.477	-0.478403	0.220528	-2.16935	0.0300559	0.240303	240.886	328.713	318.853	223.994	236.527	177.887	250	389	311	203	221	184
AT2G38760	annexin 3 [Source:NCBI gene (formerly Entrezgene);Acc:818458]	ANNAT3	protein_coding	310.306	-0.506148	0.233329	-2.16925	0.0300639	0.240303	380.6	377.725	334.232	299.026	184.085	286.166	395	447	326	271	172	296
AT1G01010	NAC domain containing protein 1 [Source:NCBI gene (formerly Entrezgene);Acc:839580]	NAC001	protein_coding	1472.02	-0.47527	0.219153	-2.16867	0.0301077	0.240561	1351.85	1498.22	2287.34	1191.69	1270.4	1232.64	1403	1773	2231	1080	1187	1275
AT2G46490		AT2G46490	protein_coding	2410.15	-0.368052	0.169878	-2.16656	0.030268	0.241583	2419.46	3276.99	2450.35	2185.87	2250.76	1877.48	2511	3878	2390	1981	2103	1942
AT2G23540	GDSL-like Lipase/Acylhydrolase superfamily protein [Source:NCBI gene (formerly Entrezgene);Acc:816886]	AT2G23540	protein_coding	457.44	-0.592286	0.273442	-2.16604	0.0303081	0.241583	547.292	446.171	657.187	388.403	248.3	457.285	568	528	641	352	232	473
AT3G12920	SBP (S-ribonuclease binding protein) family protein [Source:NCBI gene (formerly Entrezgene);Acc:820477]	BRG3	protein_coding	829.415	-0.405683	0.187301	-2.16594	0.0303159	0.241583	1057.01	1026.7	751.51	694.05	799.484	647.74	1097	1215	733	629	747	670
AT5G02420	cyclin-dependent kinase inhibitor SMR3-like protein [Source:NCBI gene (formerly Entrezgene);Acc:831836]	AT5G02420	protein_coding	110.6	-0.846783	0.390957	-2.16592	0.030317	0.241583	168.62	121.683	136.359	93.7906	40.6699	102.478	175	144	133	85	38	106
AT5G67390	glycosyltransferase-like protein [Source:NCBI gene (formerly Entrezgene);Acc:836875]	AT5G67390	protein_coding	143.472	-0.499532	0.230657	-2.16569	0.0303349	0.241633	199.453	152.949	151.737	131.307	111.307	114.08	207	181	148	119	104	118
AT5G01600	ferretin 1 [Source:NCBI gene (formerly Entrezgene);Acc:831720]	FER1	protein_coding	3920.65	-0.841798	0.388727	-2.16552	0.0303476	0.241642	7774.83	3917.52	3406.91	1870.29	4335.62	2218.75	8069	4636	3323	1695	4051	2295
AT5G58320	Kinase interacting (KIP1-like) family protein [Source:NCBI gene (formerly Entrezgene);Acc:835944]	NET4A	protein_coding	378.24	-0.332437	0.153551	-2.165	0.0303875	0.241775	419.141	387.02	459.313	339.853	309.305	354.807	435	458	448	308	289	367
AT2G22680	Zinc finger (C3HC4-type RING finger) family protein [Source:NCBI gene (formerly Entrezgene);Acc:816799]	WAVH1	protein_coding	223.329	-0.690199	0.318836	-2.16475	0.0304072	0.241822	368.073	176.609	282.97	171.03	140.204	201.09	382	209	276	155	131	208
AT3G52940	Ergosterol biosynthesis ERG4/ERG24 family [Source:NCBI gene (formerly Entrezgene);Acc:824460]	FK	protein_coding	520.839	-0.322395	0.148938	-2.16462	0.0304167	0.241822	620.522	519.688	596.697	482.194	420.612	485.322	644	615	582	437	393	502
AT4G38495	chromatin-remodeling complex subunit [Source:NCBI gene (formerly Entrezgene);Acc:830006]	AT4G38495	protein_coding	512.829	-0.354209	0.163679	-2.16404	0.0304609	0.242081	495.261	652.356	578.242	451.298	477.336	422.481	514	772	564	409	446	437
AT1G11360	Adenine nucleotide alpha hydrolases-like superfamily protein [Source:NCBI gene (formerly Entrezgene);Acc:837678]	AT1G11360	protein_coding	1119.72	-0.228171	0.105446	-2.16387	0.0304743	0.242095	1145.65	1267.53	1210.82	1049.35	992.131	1052.82	1189	1500	1181	951	927	1089
AT3G04730	indoleacetic acid-induced protein 16 [Source:NCBI gene (formerly Entrezgene);Acc:819633]	IAA16	protein_coding	6217.38	-0.358644	0.165763	-2.1636	0.0304952	0.242168	6382.51	8593.02	5982.35	5572.26	5293.5	5480.66	6624	10169	5835	5050	4946	5669
AT5G38910	RmlC-like cupins superfamily protein [Source:NCBI gene (formerly Entrezgene);Acc:833883]	AT5G38910	protein_coding	21.5924	-2.57417	1.19061	-2.16206	0.0306133	0.242921	96.3543	8.45021	6.15151	8.82735	1.07026	8.70099	100	10	6	8	1	9
AT2G22122		AT2G22122	protein_coding	480.573	-0.468138	0.216719	-2.16012	0.0307636	0.243927	432.631	653.201	587.47	460.126	347.834	402.179	449	773	573	417	325	416
AT3G62530	ARM repeat superfamily protein [Source:NCBI gene (formerly Entrezgene);Acc:825427]	AT3G62530	protein_coding	1557.33	-0.261255	0.120967	-2.15973	0.0307937	0.244073	1610.08	1851.44	1632.2	1381.48	1343.18	1525.57	1671	2191	1592	1252	1255	1578
AT4G04030	transcription repressor [Source:NCBI gene (formerly Entrezgene);Acc:825715]	OFP9	protein_coding	21.9218	-2.02538	0.937898	-2.15948	0.0308127	0.244075	18.3073	66.7567	20.505	1.10342	17.1242	7.73421	19	79	20	1	16	8
AT1G34510	Peroxidase superfamily protein [Source:NCBI gene (formerly Entrezgene);Acc:840353]	AT1G34510	protein_coding	176.404	-1.51037	0.69943	-2.15942	0.0308174	0.244075	194.636	200.27	388.571	150.065	11.7729	113.113	202	237	379	136	11	117
AT5G04750	F1F0-ATPase inhibitor protein [Source:NCBI gene (formerly Entrezgene);Acc:830353]	AT5G04750	protein_coding	2463.6	-0.303213	0.140521	-2.15777	0.0309457	0.244768	2388.62	3008.28	2767.16	2417.59	2032.42	2167.51	2479	3560	2699	2191	1899	2242
AT1G56045	Ribosomal protein L41 family [Source:NCBI gene (formerly Entrezgene);Acc:2745833]	AT1G56045	protein_coding	5456.66	-0.222889	0.10331	-2.15748	0.0309686	0.244768	5555.79	6437.37	5637.86	5064.69	5113.7	4930.56	5766	7618	5499	4590	4778	5100
AT1G51780	IAA-amino acid hydrolase ILR1-like 5 [Source:NCBI gene (formerly Entrezgene);Acc:841604]	ILL5	protein_coding	52.9181	-4.24065	1.96629	-2.15667			296.771	1.69004	3.07576	11.0342	1.07026	3.86711	308	2	3	10	1	4
AT1G20575	Nucleotide-diphospho-sugar transferases superfamily protein [Source:NCBI gene (formerly Entrezgene);Acc:838646]	DPMS1	protein_coding	976.573	-0.297416	0.137908	-2.15662	0.0310351	0.245146	998.231	1145.85	1085.74	958.871	891.526	779.222	1036	1356	1059	869	833	806
AT2G35480	envelope glycoprotein [Source:NCBI gene (formerly Entrezgene);Acc:818113]	AT2G35480	protein_coding	247.204	-0.493393	0.228968	-2.15485	0.0311733	0.245864	216.797	340.544	309.626	214.063	200.139	202.056	225	403	302	194	187	209
AT4G03330	syntaxin of plants 123 [Source:NCBI gene (formerly Entrezgene);Acc:827970]	SYP123	protein_coding	29.2426	-1.25235	0.581284	-2.15445	0.0312049	0.245926	30.8334	45.6311	47.1616	23.1718	6.42156	22.2359	32	54	46	21	6	23
AT5G60200	TARGET OF MONOPTEROS 6 [Source:NCBI gene (formerly Entrezgene);Acc:836142]	TMO6	protein_coding	390.609	-0.458977	0.21311	-2.15371	0.0312627	0.246289	569.454	379.415	408.05	340.956	299.673	346.106	591	449	398	309	280	358
AT3G50120	transmembrane protein, putative (DUF247) [Source:NCBI gene (formerly Entrezgene);Acc:824174]	AT3G50120	protein_coding	66.283	-0.745134	0.34606	-2.15319	0.0313037	0.246384	83.8282	105.628	59.4646	50.7573	43.8806	54.1395	87	125	58	46	41	56
AT2G35890	calcium-dependent protein kinase 25 [Source:NCBI gene (formerly Entrezgene);Acc:818162]	CPK25	protein_coding	11.8952	-1.61619	0.750722	-2.15285	0.0313306	0.246417	14.4531	16.9004	22.5555	6.62051	2.14052	8.70099	15	20	22	6	2	9
AT2G35000	RING/U-box superfamily protein [Source:NCBI gene (formerly Entrezgene);Acc:818064]	ATL9	protein_coding	90.8787	-0.833133	0.387008	-2.15275	0.0313382	0.246417	125.261	87.8822	136.359	76.1359	37.4591	82.176	130	104	133	69	35	85
AT3G19390	Granulin repeat cysteine protease family protein [Source:NCBI gene (formerly Entrezgene);Acc:821473]	AT3G19390	protein_coding	664.853	-0.887952	0.412742	-2.15135	0.0314488	0.24706	1121.56	528.138	940.156	643.293	219.403	536.561	1164	625	917	583	205	555
AT4G08400	Proline-rich extensin-like family protein [Source:NCBI gene (formerly Entrezgene);Acc:826398]	AT4G08400	protein_coding	203.567	-1.39535	0.648706	-2.15098	0.031478	0.24706	313.152	144.499	427.53	136.824	22.4755	176.92	325	171	417	124	21	183
AT5G37550		AT5G37550	protein_coding	19.826	-1.30967	0.608878	-2.15096	0.0314795	0.24706	26.0157	21.9706	36.9091	13.241	5.3513	15.4684	27	26	36	12	5	16
AT4G37180	Homeodomain-like superfamily protein [Source:NCBI gene (formerly Entrezgene);Acc:829872]	AT4G37180	protein_coding	1436.5	-0.354401	0.164812	-2.15033	0.0315289	0.247194	1346.07	1761.02	1728.58	1292.1	1378.49	1112.76	1397	2084	1686	1171	1288	1151
AT3G11580	AP2/B3-like transcriptional factor family protein [Source:NCBI gene (formerly Entrezgene);Acc:820331]	AT3G11580	protein_coding	198.274	-0.413789	0.192454	-2.15007	0.0315499	0.24724	193.672	235.761	250.162	166.616	172.312	171.119	201	279	244	151	161	177
AT1G13950	eukaryotic elongation factor 5A-1 [Source:NCBI gene (formerly Entrezgene);Acc:837955]	ELF5A-1	protein_coding	344.077	-0.367612	0.171118	-2.14829	0.0316907	0.247711	371.928	376.879	414.202	344.267	263.284	293.9	386	446	404	312	246	304
AT5G24290	Vacuolar iron transporter (VIT) family protein [Source:NCBI gene (formerly Entrezgene);Acc:832496]	MEB2	protein_coding	547.603	-0.404058	0.188115	-2.14793	0.0317192	0.247726	631.121	599.965	640.783	485.504	371.38	556.863	655	710	625	440	347	576
AT2G04090	MATE efflux family protein [Source:NCBI gene (formerly Entrezgene);Acc:814945]	AT2G04090	protein_coding	51.7789	-1.11958	0.521505	-2.14682	0.0318074	0.248322	70.3386	47.3212	95.3485	35.3094	14.9836	47.3721	73	56	93	32	14	49
AT5G54585		AT5G54585	protein_coding	28.1139	-0.977923	0.455775	-2.14563	0.0319026	0.248506	33.724	43.0961	34.8586	25.3786	17.1242	14.5016	35	51	34	23	16	15
AT5G65160	tetratricopeptide repeat (TPR)-containing protein [Source:NCBI gene (formerly Entrezgene);Acc:836639]	TPR14	protein_coding	80.8018	-0.786474	0.366548	-2.14562	0.0319031	0.248506	99.2449	92.9523	114.828	73.9291	34.2483	69.6079	103	110	112	67	32	72
AT1G65680	expansin B2 [Source:NCBI gene (formerly Entrezgene);Acc:842879]	EXPB2	protein_coding	5.58472	-4.84983	2.26066	-2.14532	0.0319276		29.8698	2.53506	0	1.10342	0	0	31	3	0	1	0	0
AT1G49660	carboxyesterase 5 [Source:NCBI gene (formerly Entrezgene);Acc:841390]	CXE5	protein_coding	2155.84	-0.491806	0.229259	-2.1452	0.031937	0.248506	1728.6	2696.46	3134.2	1921.05	1804.46	1650.29	1794	3191	3057	1741	1686	1707
AT2G38680	5'-nucleotidase / magnesium ion binding protein [Source:NCBI gene (formerly Entrezgene);Acc:818450]	AT2G38680	protein_coding	383.67	-0.33661	0.156953	-2.14466	0.0319803	0.248552	413.36	484.197	386.52	344.267	338.202	335.471	429	573	377	312	316	347
AT3G27380	succinate dehydrogenase 2-1 [Source:NCBI gene (formerly Entrezgene);Acc:822359]	SDH2-1	protein_coding	3195.03	-0.196105	0.0914503	-2.14438	0.0320021	0.248629	3286.65	3503.46	3444.85	3138.12	2892.91	2904.2	3411	4146	3360	2844	2703	3004
AT1G32583	tapetum determinant protein [Source:NCBI gene (formerly Entrezgene);Acc:3766880]	AT1G32583	protein_coding	80.9538	-0.539179	0.251618	-2.14285	0.0321255	0.249494	93.4637	103.938	90.2222	62.8949	68.4966	66.7076	97	123	88	57	64	69
AT3G52360	transmembrane protein [Source:NCBI gene (formerly Entrezgene);Acc:824401]	AT3G52360	protein_coding	221.163	-0.484359	0.226104	-2.1422	0.0321773	0.249803	276.537	249.281	248.111	211.856	139.134	202.056	287	295	242	192	130	209
AT5G37500	gated outwardly-rectifying K+ channel [Source:NCBI gene (formerly Entrezgene);Acc:833728]	GORK	protein_coding	121.725	-0.711661	0.332378	-2.14112	0.0322645	0.250293	174.401	112.388	167.116	88.2735	66.3561	121.814	181	133	163	80	62	126
AT4G31100	wall-associated kinase [Source:NCBI gene (formerly Entrezgene);Acc:829237]	AT4G31100	protein_coding	169.802	-0.941692	0.439895	-2.14072	0.0322964	0.250448	283.282	127.598	259.389	136.824	59.9345	151.784	294	151	253	124	56	157
AT1G68290	endonuclease 2 [Source:NCBI gene (formerly Entrezgene);Acc:843158]	ENDO2	protein_coding	317.168	-0.619754	0.289611	-2.13995	0.0323586	0.250825	235.105	447.016	470.591	260.407	247.23	242.661	244	529	459	236	231	251
AT3G49330	Plant invertase/pectin methylesterase inhibitor superfamily protein [Source:NCBI gene (formerly Entrezgene);Acc:824095]	AT3G49330	protein_coding	47.8582	-0.759834	0.355154	-2.13945	0.0323992	0.250871	68.4116	45.6311	66.6414	37.5162	33.1781	35.7707	71	54	65	34	31	37
AT4G39955	alpha/beta-Hydrolases superfamily protein [Source:NCBI gene (formerly Entrezgene);Acc:830156]	AT4G39955	protein_coding	501.356	-0.462228	0.216076	-2.13919	0.0324201	0.250906	464.428	605.035	673.591	477.78	343.553	443.75	482	716	657	433	321	459
AT2G01880	purple acid phosphatase 7 [Source:NCBI gene (formerly Entrezgene);Acc:814719]	PAP7	protein_coding	68.73	-1.4872	0.695298	-2.13895	0.03244	0.250906	92.5001	75.2069	136.359	50.7573	5.3513	52.2059	96	89	133	46	5	54
AT1G75730		AT1G75730	protein_coding	697.202	-0.338112	0.158114	-2.13841	0.0324839	0.251137	821.902	680.242	833.53	633.362	668.912	545.262	853	805	813	574	625	564
AT1G07880	Protein kinase superfamily protein [Source:NCBI gene (formerly Entrezgene);Acc:837303]	ATMPK13	protein_coding	155.588	-0.568558	0.265895	-2.13828	0.032494	0.251137	231.25	185.905	140.46	112.549	124.15	139.216	240	220	137	102	116	144
AT5G66920	SKU5 similar 17 [Source:NCBI gene (formerly Entrezgene);Acc:836826]	sks17	protein_coding	1168.79	-0.312156	0.146003	-2.13802	0.0325155	0.251174	1388.47	1100.22	1396.39	1051.56	984.639	1091.49	1441	1302	1362	953	920	1129
AT2G38740	Haloacid dehalogenase-like hydrolase (HAD) superfamily protein [Source:NCBI gene (formerly Entrezgene);Acc:818456]	AT2G38740	protein_coding	527.486	-0.362274	0.16962	-2.1358	0.0326958	0.251965	660.027	510.393	610.025	505.366	413.12	465.986	685	604	595	458	386	482
AT5G65613		AT5G65613	protein_coding	353.333	-0.51235	0.23989	-2.13577	0.0326983	0.251965	396.016	496.027	353.712	260.407	369.24	244.594	411	587	345	236	345	253
AT5G48000	cytochrome P450, family 708, subfamily A, polypeptide 2 [Source:NCBI gene (formerly Entrezgene);Acc:834851]	CYP708A2	protein_coding	1329.18	-1.65916	0.776858	-2.13574	0.0327008	0.251965	1854.82	1571.74	2630.8	748.118	138.063	1031.55	1925	1860	2566	678	129	1067
AT5G63510	gamma carbonic anhydrase like 1 [Source:NCBI gene (formerly Entrezgene);Acc:836470]	GAMMA CAL1	protein_coding	1984.33	-0.19928	0.0933122	-2.13562	0.0327101	0.251965	2047.53	2134.52	2181.74	1875.81	1763.79	1902.62	2125	2526	2128	1700	1648	1968
AT1G63460	glutathione peroxidase 8 [Source:NCBI gene (formerly Entrezgene);Acc:842652]	GPX8	protein_coding	1049.31	-0.267287	0.1252	-2.13488	0.0327709	0.252059	1137.94	1171.2	1128.8	990.87	1022.1	844.963	1181	1386	1101	898	955	874
AT5G39250	F-box family protein [Source:NCBI gene (formerly Entrezgene);Acc:833921]	AT5G39250	protein_coding	225.659	-0.50387	0.236123	-2.13393	0.0328486	0.25247	198.49	319.418	275.793	190.891	190.506	178.854	206	378	269	173	178	185
AT2G34070	TRICHOME BIREFRINGENCE-LIKE 37 [Source:NCBI gene (formerly Entrezgene);Acc:817968]	TBL37	protein_coding	1471.32	-0.381255	0.17872	-2.13326	0.0329035	0.252799	1421.23	1826.94	1744.98	1350.58	1435.22	1048.95	1475	2162	1702	1224	1341	1085
AT2G40460	Major facilitator superfamily protein [Source:NCBI gene (formerly Entrezgene);Acc:818640]	AT2G40460	protein_coding	222.147	-0.688676	0.322892	-2.13284	0.0329381	0.252894	384.454	189.285	249.136	172.133	134.853	203.023	399	224	243	156	126	210
AT5G22410	root hair specific 18 [Source:NCBI gene (formerly Entrezgene);Acc:832302]	RHS18	protein_coding	95.6615	-1.45341	0.681739	-2.13191	0.0330143	0.253226	98.2814	118.303	204.025	60.688	8.56208	84.1096	102	140	199	55	8	87
AT5G61740	ABC2 homolog 14 [Source:NCBI gene (formerly Entrezgene);Acc:836296]	ABCA10	protein_coding	24.5845	-1.27534	0.598268	-2.13171	0.0330303	0.253226	25.0521	21.9706	57.4141	14.3444	17.1242	11.6013	26	26	56	13	16	12
AT1G24095	Putative thiol-disulfide oxidoreductase DCC [Source:NCBI gene (formerly Entrezgene);Acc:10723023]	AT1G24095	protein_coding	184.35	-0.604384	0.283563	-2.1314	0.0330565	0.253226	162.839	219.706	285.02	120.273	151.977	166.286	169	260	278	109	142	172
AT3G04160	U11/U12 small nuclear ribonucleoprotein [Source:NCBI gene (formerly Entrezgene);Acc:819571]	AT3G04160	protein_coding	456.621	-0.356637	0.167365	-2.1309	0.0330975	0.253354	477.917	573.769	485.97	392.817	450.579	358.674	496	679	474	356	421	371
AT2G44130	Galactose oxidase/kelch repeat superfamily protein [Source:NCBI gene (formerly Entrezgene);Acc:819019]	AT2G44130	protein_coding	567.604	-0.742976	0.34872	-2.13058	0.0331239	0.253357	685.079	721.648	724.853	339.853	682.826	251.362	711	854	707	308	638	260
AT5G50100	Putative thiol-disulfide oxidoreductase DCC [Source:NCBI gene (formerly Entrezgene);Acc:835074]	AT5G50100	protein_coding	196.587	-0.436156	0.204725	-2.13045	0.0331344	0.253357	226.433	258.577	192.747	163.306	180.874	157.585	235	306	188	148	169	163
AT3G48680	gamma carbonic anhydrase-like 2 [Source:NCBI gene (formerly Entrezgene);Acc:824029]	GAMMA CAL2	protein_coding	1974.64	-0.192996	0.0906098	-2.12997	0.0331741	0.253513	2124.61	2028.9	2166.36	1903.4	1801.25	1823.34	2205	2401	2113	1725	1683	1886
AT5G63595	flavonol synthase 4 [Source:NCBI gene (formerly Entrezgene);Acc:836479]	FLS4	protein_coding	204.114	-1.19356	0.560477	-2.12954	0.0332098	0.253653	345.912	192.665	313.727	156.685	31.0375	184.654	359	228	306	142	29	191
AT1G05557	ncRNA [Source:NCBI gene (formerly Entrezgene);Acc:28716333]	AT1G05557	lncRNA	99.747	-0.560354	0.263187	-2.12911	0.0332449	0.253774	139.714	111.543	105.601	72.8256	75.9884	92.8106	145	132	103	66	71	96
AT5G50800	Nodulin MtN3 family protein [Source:NCBI gene (formerly Entrezgene);Acc:835152]	SWEET13	protein_coding	5.15545	-3.17551	1.49206	-2.12827	0.0333143		20.2344	2.53506	5.12626	1.10342	0	1.93355	21	3	5	1	0	2
AT4G14280	ARM repeat superfamily protein [Source:NCBI gene (formerly Entrezgene);Acc:827069]	AT4G14280	protein_coding	4.53417	-2.90071	1.36308	-2.12806	0.0333322		12.5261	4.22511	7.17677	2.20684	1.07026	0	13	5	7	2	1	0
AT4G09030	arabinogalactan protein 10 [Source:NCBI gene (formerly Entrezgene);Acc:826482]	AGP10	protein_coding	1222.42	-0.496039	0.233272	-2.12644	0.0334669	0.254868	1813.39	1039.38	1439.45	905.907	957.882	1178.5	1882	1230	1404	821	895	1219
AT1G30300	Metallo-hydrolase/oxidoreductase superfamily protein [Source:NCBI gene (formerly Entrezgene);Acc:839910]	AT1G30300	protein_coding	510.76	-0.261876	0.123186	-2.12585	0.0335158	0.255147	541.511	573.769	555.687	472.263	439.877	481.455	562	679	542	428	411	498
AT2G46650	cytochrome B5 [Source:NCBI gene (formerly Entrezgene);Acc:819277]	CB5-C	protein_coding	1496.55	-0.335297	0.157738	-2.12566	0.0335315	0.255173	1730.52	1783.84	1494.82	1113.35	1389.2	1467.57	1796	2111	1458	1009	1298	1518
AT3G19508	complex 1 protein, LYR family protein [Source:NCBI gene (formerly Entrezgene);Acc:5008013]	AT3G19508	protein_coding	171.087	-0.398798	0.18764	-2.12534	0.0335585	0.255285	212.943	188.44	182.495	144.548	143.415	154.684	221	223	178	131	134	160
AT3G17300	COMPLEX 1 LYR-like protein [Source:NCBI gene (formerly Entrezgene);Acc:820993]	EMB2786	protein_coding	579.772	-0.279401	0.131495	-2.12481	0.0336025	0.255433	603.178	693.762	610.025	509.779	513.725	548.162	626	821	595	462	480	567
AT4G13235	embryo sac development arrest 21 [Source:NCBI gene (formerly Entrezgene);Acc:826940]	EDA21	protein_coding	67.1775	-1.5794	0.74342	-2.1245	0.0336283	0.255536	192.709	54.0814	55.3636	35.3094	8.56208	57.0398	200	64	54	32	8	59
AT4G18610	LIGHT-DEPENDENT SHORT HYPOCOTYLS-like protein (DUF640) [Source:NCBI gene (formerly Entrezgene);Acc:28720146]	LSH9	protein_coding	141.295	-1.01389	0.477283	-2.12429	0.0336457	0.255543	235.105	125.063	207.101	103.721	38.5293	138.249	244	148	202	94	36	143
AT1G60470	galactinol synthase 4 [Source:NCBI gene (formerly Entrezgene);Acc:842342]	GolS4	protein_coding	88.0312	-2.03306	0.957942	-2.12232	0.0338105	0.256265	348.803	38.871	36.9091	35.3094	6.42156	61.8737	362	46	36	32	6	64
AT3G51000	alpha/beta-Hydrolases superfamily protein [Source:NCBI gene (formerly Entrezgene);Acc:824264]	AT3G51000	protein_coding	1734.69	-0.371058	0.17492	-2.12129	0.033897	0.256462	2035.97	2083.82	1749.08	1522.72	1781.98	1234.57	2113	2466	1706	1380	1665	1277
AT5G63370	Protein kinase superfamily protein [Source:NCBI gene (formerly Entrezgene);Acc:836456]	AT5G63370	protein_coding	3461.82	-0.197314	0.0930174	-2.12126	0.0339003	0.256462	3530.42	3710.49	3853.92	3306.95	3069.5	3299.61	3664	4391	3759	2997	2868	3413
AT4G32350	Regulator of Vps4 activity in the MVB pathway protein [Source:NCBI gene (formerly Entrezgene);Acc:829369]	AT4G32350	protein_coding	386.816	-0.311166	0.146698	-2.12113	0.0339105	0.256462	419.141	393.78	472.641	348.68	342.483	344.172	435	466	461	316	320	356
AT5G27660	Trypsin family protein with PDZ domain-containing protein [Source:NCBI gene (formerly Entrezgene);Acc:832828]	DEG14	protein_coding	3640.91	-0.587696	0.277229	-2.11989	0.0340149	0.257149	3326.15	6361.32	3429.47	2797.17	2491.56	3439.79	3452	7528	3345	2535	2328	3558
AT4G03420		AT4G03420	protein_coding	2101.5	-0.459131	0.216622	-2.11951	0.0340478	0.257149	2047.53	2798.71	2452.4	1819.54	2157.64	1333.18	2125	3312	2392	1649	2016	1379
AT3G28220	TRAF-like family protein [Source:NCBI gene (formerly Entrezgene);Acc:822448]	AT3G28220	protein_coding	15.4824	-2.26443	1.06839	-2.11948	0.0340495	0.257149	57.8126	11.8303	7.17677	11.0342	2.14052	2.90033	60	14	7	10	2	3
AT4G30010	ATP-dependent RNA helicase [Source:NCBI gene (formerly Entrezgene);Acc:829124]	AT4G30010	protein_coding	6198.94	-0.33031	0.155846	-2.11947	0.0340508	0.257149	5960.48	7916.16	6839.46	5918.74	4816.17	5742.65	6186	9368	6671	5364	4500	5940
AT5G13840	FIZZY-related 3 [Source:NCBI gene (formerly Entrezgene);Acc:831230]	FZR3	protein_coding	1525.19	-0.235455	0.111182	-2.11775	0.0341964	0.258061	1619.72	1784.68	1543	1442.17	1344.25	1417.29	1681	2112	1505	1307	1256	1466
AT1G63600	Receptor-like protein kinase-related family protein [Source:NCBI gene (formerly Entrezgene);Acc:842665]	AT1G63600	protein_coding	14.8189	-2.0887	0.986405	-2.11749	0.0342182	0.258106	17.3438	22.8156	31.7828	12.1376	0	4.83388	18	27	31	11	0	5
AT4G02390	poly(ADP-ribose) polymerase [Source:NCBI gene (formerly Entrezgene);Acc:828049]	PARP2	protein_coding	488.055	-0.391097	0.184778	-2.11658	0.0342957	0.258106	454.792	546.729	660.262	409.368	416.331	440.85	472	647	644	371	389	456
AT2G03720	Adenine nucleotide alpha hydrolases-like superfamily protein [Source:NCBI gene (formerly Entrezgene);Acc:814899]	MRH6	protein_coding	85.1056	-1.54001	0.728837	-2.11297	0.0346035	0.259814	114.662	120.838	144.561	59.5846	4.28104	66.7076	119	143	141	54	4	69
AT1G33320	Pyridoxal phosphate (PLP)-dependent transferases superfamily protein [Source:NCBI gene (formerly Entrezgene);Acc:840226]	AT1G33320	protein_coding	44.7852	-1.31948	0.624684	-2.11224	0.034666	0.260189	66.4845	50.7013	74.8434	28.6889	6.42156	41.5714	69	60	73	26	6	43
AT3G01790	Ribosomal protein L13 family protein [Source:NCBI gene (formerly Entrezgene);Acc:821078]	AT3G01790	protein_coding	1574.32	-0.247537	0.117242	-2.11133	0.0347442	0.260426	1621.64	1766.94	1738.83	1459.82	1308.93	1549.74	1683	2091	1696	1323	1223	1603
AT5G49510	prefoldin 3 [Source:NCBI gene (formerly Entrezgene);Acc:835011]	PFD3	protein_coding	1317.62	-0.218976	0.103725	-2.11111	0.0347625	0.260426	1441.46	1395.98	1414.85	1288.79	1138.76	1225.87	1496	1652	1380	1168	1064	1268
AT1G17620	Late embryosis abundant (LEA) hydroxyproline-rich glycoprotein family [Source:NCBI gene (formerly Entrezgene);Acc:838339]	AT1G17620	protein_coding	1124.81	-0.382624	0.181244	-2.1111	0.0347634	0.260426	1397.14	1041.07	1382.04	890.459	911.861	1126.29	1450	1232	1348	807	852	1165
AT3G27300	glucose-6-phosphate dehydrogenase 5 [Source:NCBI gene (formerly Entrezgene);Acc:822349]	G6PD5	protein_coding	2589.28	-0.255456	0.121012	-2.11099	0.0347728	0.260426	2541.83	2814.77	3097.29	2490.42	2261.46	2329.93	2638	3331	3021	2257	2113	2410
AT2G21510	DNAJ heat shock N-terminal domain-containing protein [Source:NCBI gene (formerly Entrezgene);Acc:816690]	AT2G21510	protein_coding	36.1943	-0.899675	0.426284	-2.11051	0.0348146	0.260473	46.2501	44.7861	50.2374	23.1718	35.3186	17.402	48	53	49	21	33	18
AT4G15700	Thioredoxin superfamily protein [Source:NCBI gene (formerly Entrezgene);Acc:827247]	AT4G15700	protein_coding	236.915	-0.675736	0.320239	-2.1101	0.0348499	0.260473	182.11	351.529	340.384	167.72	227.965	151.784	189	416	332	152	213	157
AT1G28330	dormancy-associated protein-like 1 [Source:NCBI gene (formerly Entrezgene);Acc:839729]	DYL1	protein_coding	4005.04	-0.604527	0.286559	-2.10961	0.0348923	0.260647	5708.99	5036.33	3750.37	3492.32	4088.39	1953.86	5925	5960	3658	3165	3820	2021
AT1G09740	Adenine nucleotide alpha hydrolases-like superfamily protein [Source:NCBI gene (formerly Entrezgene);Acc:837502]	AT1G09740	protein_coding	1081.72	-0.337414	0.160018	-2.1086	0.0349788	0.261029	1118.67	1271.76	1232.35	1082.45	794.133	990.946	1161	1505	1202	981	742	1025
AT1G51390	NFU domain protein 5 [Source:NCBI gene (formerly Entrezgene);Acc:841563]	NFU5	protein_coding	392.065	-0.274465	0.130219	-2.10772	0.0350553	0.261398	422.995	434.341	430.606	345.37	347.834	371.242	439	514	420	313	325	384
AT5G13565		AT5G13565	protein_coding	145.983	-0.466337	0.221272	-2.10753	0.0350715	0.261398	174.401	186.75	146.611	116.962	138.063	113.113	181	221	143	106	129	117
AT3G06125	ncRNA [Source:NCBI gene (formerly Entrezgene);Acc:5007986]	AT3G06125	ncRNA	86.319	-0.864757	0.410345	-2.10739	0.0350838	0.261398	142.604	130.978	60.4899	60.688	73.8479	49.3056	148	155	59	55	69	51
AT5G09830	BolA-like family protein [Source:NCBI gene (formerly Entrezgene);Acc:830843]	AT5G09830	protein_coding	828.184	-0.38418	0.182316	-2.10722	0.0350987	0.261398	792.032	1139.93	880.692	738.187	759.884	658.375	822	1349	859	669	710	681
AT3G19150	KIP-related protein 6 [Source:NCBI gene (formerly Entrezgene);Acc:821449]	KRP6	protein_coding	331.78	-0.657818	0.312204	-2.10702	0.0351162	0.261398	231.25	481.662	505.449	268.131	245.089	259.096	240	570	493	243	229	268
AT1G31720	chitin synthase, putative (DUF1218) [Source:NCBI gene (formerly Entrezgene);Acc:840059]	AT1G31720	protein_coding	16.6351	-1.12692	0.535136	-2.10585	0.0352175	0.262037	21.1979	23.6606	23.5808	9.93077	11.7729	9.66777	22	28	23	9	11	10
AT1G48140	dolichol-phosphate mannosyltransferase-like protein [Source:NCBI gene (formerly Entrezgene);Acc:841232]	DPMS3	protein_coding	458.246	-0.360623	0.171271	-2.10557	0.0352418	0.262037	487.553	608.415	449.06	399.438	406.699	398.312	506	720	438	362	380	412
AT1G71950	Proteinase inhibitor, propeptide [Source:NCBI gene (formerly Entrezgene);Acc:843526]	AT1G71950	protein_coding	1183.35	-0.258239	0.122677	-2.10503	0.0352887	0.262213	1217.92	1407.81	1240.56	1035.01	1153.74	1045.09	1264	1666	1210	938	1078	1081
AT2G13820	Bifunctional inhibitor/lipid-transfer protein/seed storage 2S albumin superfamily protein [Source:NCBI gene (formerly Entrezgene);Acc:815865]	XYP2	protein_coding	556.999	-0.503704	0.23933	-2.10465	0.0353219	0.262246	721.694	610.95	627.454	504.262	317.867	559.764	749	723	612	457	297	579
AT4G25840	glycerol-3-phosphatase 1 [Source:NCBI gene (formerly Entrezgene);Acc:828690]	GPP1	protein_coding	676.728	-0.306193	0.145576	-2.10331	0.0354385	0.262697	705.314	758.829	781.242	583.708	545.832	685.445	732	898	762	529	510	709
AT5G17390	Adenine nucleotide alpha hydrolases-like superfamily protein [Source:NCBI gene (formerly Entrezgene);Acc:831605]	AT5G17390	protein_coding	74.4372	-0.866135	0.411832	-2.10312	0.0354549	0.262697	79.0105	69.2917	140.46	48.5504	40.6699	68.6411	82	82	137	44	38	71
AT3G20380	TRAF-like family protein [Source:NCBI gene (formerly Entrezgene);Acc:821583]	AT3G20380	protein_coding	169.371	-1.0557	0.502045	-2.1028	0.0354832	0.262813	329.532	125.063	231.707	145.651	46.0212	138.249	342	148	226	132	43	143
AT5G08160	serine/threonine protein kinase 3 [Source:NCBI gene (formerly Entrezgene);Acc:830712]	PK3	protein_coding	2136.27	-0.175731	0.083625	-2.10142	0.0356042	0.26336	2258.55	2238.46	2301.69	2057.88	1971.42	1989.63	2344	2649	2245	1865	1842	2058
AT1G55240	proteinase inhibitor I4, serpin (DUF716) [Source:NCBI gene (formerly Entrezgene);Acc:841967]	AT1G55240	protein_coding	17.6656	-1.43268	0.68178	-2.10138	0.0356077	0.26336	36.6146	21.1255	19.4798	16.5513	6.42156	5.80066	38	25	19	15	6	6
AT3G16500	phytochrome-associated protein 1 [Source:NCBI gene (formerly Entrezgene);Acc:820898]	PAP1	protein_coding	1930.42	-0.407632	0.194088	-2.10025	0.0357071	0.263908	1848.08	2344.09	2411.39	1663.96	1978.91	1336.09	1918	2774	2352	1508	1849	1382
AT2G17450	RING-H2 finger A3A [Source:NCBI gene (formerly Entrezgene);Acc:816251]	RHA3A	protein_coding	675.052	-0.462762	0.220384	-2.0998	0.0357465	0.264105	754.454	981.915	610.025	598.053	618.61	487.255	783	1162	595	542	578	504
AT5G54430	Adenine nucleotide alpha hydrolases-like superfamily protein [Source:NCBI gene (formerly Entrezgene);Acc:835531]	PHOS32	protein_coding	2818.71	-0.177319	0.0844908	-2.09867	0.0358458	0.26465	2959.04	2978.7	3037.82	2673.58	2539.73	2723.41	3071	3525	2963	2423	2373	2817
AT1G09390	GDSL-like Lipase/Acylhydrolase superfamily protein [Source:NCBI gene (formerly Entrezgene);Acc:837461]	AT1G09390	protein_coding	288.189	-0.37894	0.180608	-2.09813	0.0358932	0.264907	320.86	308.433	348.586	211.856	279.338	260.063	333	365	340	192	261	269
AT1G51650	ATP synthase epsilon chain [Source:NCBI gene (formerly Entrezgene);Acc:841590]	AT1G51650	protein_coding	6312.09	-0.339737	0.161955	-2.09773	0.0359293	0.264984	6010.58	8362.33	6782.04	6100.8	5095.51	5521.26	6238	9896	6615	5529	4761	5711
AT4G28820	HIT-type Zinc finger family protein [Source:NCBI gene (formerly Entrezgene);Acc:829003]	AT4G28820	protein_coding	169.216	-0.438722	0.209156	-2.09758	0.035942	0.264984	202.344	205.34	176.343	162.203	123.08	145.983	210	243	172	147	115	151
AT2G03730	ACT domain repeat 5 [Source:NCBI gene (formerly Entrezgene);Acc:814900]	ACR5	protein_coding	575.907	-0.319654	0.152419	-2.09721	0.0359748	0.264986	646.537	604.19	667.439	589.226	476.266	471.787	671	715	651	534	445	488
AT5G18255	ncRNA [Source:NCBI gene (formerly Entrezgene);Acc:5008217]	AT5G18255	lncRNA	584.513	-0.3278	0.156309	-2.09713	0.0359821	0.264986	582.944	756.294	612.076	525.227	509.444	521.093	605	895	597	476	476	539
AT2G43460	Ribosomal L38e protein family [Source:NCBI gene (formerly Entrezgene);Acc:818947]	AT2G43460	protein_coding	5979.24	-0.228679	0.10905	-2.09701	0.0359931	0.264986	6475.97	6775.38	6104.35	5954.05	5077.31	5488.39	6721	8018	5954	5396	4744	5677
AT5G59380	methyl-CPG-binding domain 6 [Source:NCBI gene (formerly Entrezgene);Acc:836057]	MBD6	protein_coding	358.576	-0.314946	0.150283	-2.0957	0.0361093	0.265653	374.818	441.101	376.268	324.405	316.797	318.07	389	522	367	294	296	329
AT2G03220	fucosyltransferase 1 [Source:NCBI gene (formerly Entrezgene);Acc:814851]	FT1	protein_coding	672.977	-0.295964	0.141248	-2.09536	0.0361393	0.265686	687.006	715.733	823.278	579.295	579.01	653.541	713	847	803	525	541	676
AT4G04810	methionine sulfoxide reductase B4 [Source:NCBI gene (formerly Entrezgene);Acc:825818]	MSRB4	protein_coding	48.0309	-1.36636	0.652158	-2.09513	0.0361591	0.265737	81.9012	54.0814	71.7677	36.4128	5.3513	38.6711	85	64	70	33	5	40
AT2G42040	WRC protein [Source:NCBI gene (formerly Entrezgene);Acc:818804]	AT2G42040	protein_coding	969.137	-0.441119	0.210567	-2.09491	0.0361787	0.265788	1181.3	1330.91	835.581	798.875	924.704	743.451	1226	1575	815	724	864	769
AT3G26460	Polyketide cyclase/dehydrase and lipid transport superfamily protein [Source:NCBI gene (formerly Entrezgene);Acc:822251]	AT3G26460	protein_coding	519.772	-1.71071	0.816741	-2.09456	0.0362105	0.265842	1299.82	532.363	556.712	313.371	56.7238	359.641	1349	630	543	284	53	372
AT1G09250	basic helix-loop-helix (bHLH) DNA-binding superfamily protein [Source:NCBI gene (formerly Entrezgene);Acc:837446]	AT1G09250	protein_coding	641.016	-0.307854	0.147006	-2.09416	0.0362457	0.265998	706.277	773.194	647.959	547.296	536.2	635.172	733	915	632	496	501	657
AT4G29100	basic helix-loop-helix (bHLH) DNA-binding superfamily protein [Source:NCBI gene (formerly Entrezgene);Acc:829031]	AT4G29100	protein_coding	1172	-0.305052	0.145718	-2.09345	0.0363094	0.266277	1269.95	1173.73	1443.56	1049.35	943.969	1151.43	1318	1389	1408	951	882	1191
AT2G32280	GPI inositol-deacylase C, putative (DUF1218) [Source:NCBI gene (formerly Entrezgene);Acc:817788]	AT2G32280	protein_coding	296.027	-0.399031	0.19067	-2.09278	0.0363689	0.266452	343.985	365.894	300.399	223.994	245.089	296.8	357	433	293	203	229	307
AT1G67265	ROTUNDIFOLIA like 21 [Source:NCBI gene (formerly Entrezgene);Acc:5007837]	RTFL21	protein_coding	156.34	-0.885647	0.42321	-2.09269	0.0363772	0.266452	235.105	254.351	118.929	79.4461	168.031	82.176	244	301	116	72	157	85
AT5G54610	ankyrin [Source:NCBI gene (formerly Entrezgene);Acc:835550]	ANK	protein_coding	290.576	-1.37266	0.655959	-2.0926	0.0363845	0.266452	836.355	240.831	180.444	121.376	299.673	64.774	868	285	176	110	280	67
AT5G59840	Ras-related small GTP-binding family protein [Source:NCBI gene (formerly Entrezgene);Acc:836105]	AT5G59840	protein_coding	1259.59	-0.262245	0.12534	-2.09227	0.0364147	0.266579	1242.01	1524.42	1354.36	1115.56	1169.79	1151.43	1289	1804	1321	1011	1093	1191
AT5G62920	response regulator 6 [Source:NCBI gene (formerly Entrezgene);Acc:836412]	ARR6	protein_coding	808.624	-0.517462	0.247464	-2.09106	0.0365227	0.266815	729.402	1084.16	1042.68	792.255	485.898	717.348	757	1283	1017	718	454	742
AT3G59940	Galactose oxidase/kelch repeat superfamily protein [Source:NCBI gene (formerly Entrezgene);Acc:825164]	AT3G59940	protein_coding	2957.44	-0.702037	0.336092	-2.08882	0.036724	0.267995	3494.77	4458.33	3035.77	2211.25	3326.37	1218.14	3627	5276	2961	2004	3108	1260
AT5G51470	Auxin-responsive GH3 family protein [Source:NCBI gene (formerly Entrezgene);Acc:835221]	AT5G51470	protein_coding	31.7188	-1.25154	0.599268	-2.08844	0.0367577	0.268147	49.1407	24.5056	60.4899	25.3786	8.56208	22.2359	51	29	59	23	8	23
AT5G67480	BTB and TAZ domain protein 4 [Source:NCBI gene (formerly Entrezgene);Acc:836884]	BT4	protein_coding	3476.93	-0.671301	0.321493	-2.08807	0.0367911	0.268263	3563.18	5436.02	3814.96	2556.62	3904.31	1586.48	3698	6433	3721	2317	3648	1641
AT5G14105		AT5G14105	protein_coding	736.561	-0.352494	0.16882	-2.08798	0.0367994	0.268263	683.152	935.439	859.161	694.05	644.296	603.269	709	1107	838	629	602	624
AT5G05440	Polyketide cyclase/dehydrase and lipid transport superfamily protein [Source:NCBI gene (formerly Entrezgene);Acc:830427]	PYL5	protein_coding	1685.87	-0.555289	0.266001	-2.08755	0.0368388	0.268456	1434.72	2408.31	2175.59	1391.41	1711.35	993.846	1489	2850	2122	1261	1599	1028
AT1G73210		AT1G73210	protein_coding	100.313	-0.576611	0.276277	-2.08708	0.0368812	0.268671	128.151	92.9523	139.434	76.1359	88.8316	76.3754	133	110	136	69	83	79
AT5G55640	Na-translocating NADH-quinone reductase subunit A [Source:NCBI gene (formerly Entrezgene);Acc:835658]	AT5G55640	protein_coding	186.827	-0.36756	0.176159	-2.08653	0.0369306	0.26887	214.87	220.551	195.823	161.099	169.101	159.518	223	261	191	146	158	165
AT5G51040	succinate dehydrogenase assembly factor [Source:NCBI gene (formerly Entrezgene);Acc:835177]	SDHAF2	protein_coding	1499.73	-0.258177	0.123757	-2.08615	0.0369647	0.26887	1484.82	1714.55	1700.89	1479.68	1293.94	1324.48	1541	2029	1659	1341	1209	1370
AT5G65830	receptor like protein 57 [Source:NCBI gene (formerly Entrezgene);Acc:836712]	RLP57	protein_coding	165.268	-0.443755	0.212784	-2.08548	0.0370261	0.269067	193.672	163.934	214.278	144.548	126.291	148.884	201	194	209	131	118	154
AT4G25790	CAP (Cysteine-rich secretory proteins, Antigen 5, and Pathosis-related 1 protein) superfamily protein [Source:NCBI gene (formerly Entrezgene);Acc:828684]	AT4G25790	protein_coding	71.8826	-1.30009	0.623609	-2.08478	0.0370891	0.269242	100.208	78.587	128.157	44.1367	9.63234	70.5747	104	93	125	40	9	73
AT4G15920	Nodulin MtN3 family protein [Source:NCBI gene (formerly Entrezgene);Acc:827274]	SWEET17	protein_coding	271.465	-0.627043	0.300877	-2.08405	0.0371553	0.269346	464.428	286.462	237.859	220.684	177.663	241.694	482	339	232	200	166	250
AT2G39110	Protein kinase superfamily protein [Source:NCBI gene (formerly Entrezgene);Acc:818497]	AT2G39110	protein_coding	405.782	-0.276705	0.132854	-2.08278	0.0372717	0.269721	427.813	437.721	468.54	351.991	373.521	375.109	444	518	457	319	349	388
AT2G45200	golgi snare 12 [Source:NCBI gene (formerly Entrezgene);Acc:819128]	GOS12	protein_coding	1423.83	-0.299427	0.143815	-2.08202	0.0373404	0.270055	1389.43	1801.59	1521.47	1234.73	1359.23	1236.51	1442	2132	1484	1119	1270	1279
AT2G25180	response regulator 12 [Source:NCBI gene (formerly Entrezgene);Acc:817056]	RR12	protein_coding	960.599	-0.248711	0.119526	-2.08082	0.0374505	0.270462	1081.1	949.804	1099.07	905.907	880.824	846.896	1122	1124	1072	821	823	876
AT4G22000	tyrosine sulfotransferase-like protein [Source:NCBI gene (formerly Entrezgene);Acc:828289]	AT4G22000	protein_coding	1383.92	-0.212708	0.102227	-2.08074	0.0374575	0.270462	1400.03	1515.97	1540.95	1328.52	1275.75	1242.31	1453	1794	1503	1204	1192	1285
AT4G00040	Chalcone and stilbene synthase family protein [Source:NCBI gene (formerly Entrezgene);Acc:828224]	AT4G00040	protein_coding	1376.54	-0.396299	0.190462	-2.08073	0.0374589	0.270462	1208.28	1885.24	1599.39	1241.35	1108.79	1216.2	1254	2231	1560	1125	1036	1258
AT5G06730	Peroxidase superfamily protein [Source:NCBI gene (formerly Entrezgene);Acc:830562]	AT5G06730	protein_coding	79.9878	-1.08427	0.521191	-2.08037	0.0374912	0.270462	137.787	38.871	149.687	46.3436	49.2319	58.0066	143	46	146	42	46	60
AT1G68580	At and bromo-adjacent homology (BAH) domain-containing protein [Source:NCBI gene (formerly Entrezgene);Acc:843187]	AT1G68580	protein_coding	1837.27	-0.362775	0.174414	-2.07997	0.0375282	0.270635	1923.23	2119.31	2158.16	1575.68	1938.24	1309.02	1996	2508	2105	1428	1811	1354
AT1G52080	actin binding protein family [Source:NCBI gene (formerly Entrezgene);Acc:841637]	AR791	protein_coding	214.247	-0.400948	0.192873	-2.07882	0.0376339	0.271175	236.068	237.451	258.364	186.478	157.328	209.791	245	281	252	169	147	217
AT2G13555		AT2G13555	protein_coding	121.904	-0.429413	0.206575	-2.07873	0.0376423	0.271175	132.969	140.274	146.611	101.515	102.745	107.312	138	166	143	92	96	111
AT1G22110	structural constituent of ribosome [Source:NCBI gene (formerly Entrezgene);Acc:838816]	AT1G22110	protein_coding	52.6436	-1.00928	0.485576	-2.07853	0.0376604	0.271212	54.922	70.9818	85.0959	20.965	57.794	26.103	57	84	83	19	54	27
AT3G59440	Calcium-binding EF-hand family protein [Source:NCBI gene (formerly Entrezgene);Acc:825113]	AT3G59440	protein_coding	28.6276	-1.11612	0.537391	-2.07693	0.037808	0.271852	36.6146	44.7861	35.8838	27.5855	18.1944	8.70099	38	53	35	25	17	9
AT3G43810	calmodulin 7 [Source:NCBI gene (formerly Entrezgene);Acc:823492]	CAM7	protein_coding	3884.29	-0.238271	0.114764	-2.07618	0.0378771	0.272019	4193.34	4388.2	4031.29	3746.11	3185.09	3761.73	4352	5193	3932	3395	2976	3891
AT4G03240	frataxin-like protein [Source:NCBI gene (formerly Entrezgene);Acc:828013]	FH	protein_coding	511.01	-0.278901	0.134402	-2.07512	0.0379755	0.272538	521.277	608.415	550.56	455.712	480.547	449.551	541	720	537	413	449	465
AT1G21830		AT1G21830	protein_coding	763.631	-0.319228	0.153898	-2.07428	0.0380531	0.272906	736.147	931.213	875.565	648.81	748.112	641.94	764	1102	854	588	699	664
AT2G39890	proline transporter 1 [Source:NCBI gene (formerly Entrezgene);Acc:818576]	PROT1	protein_coding	1030.85	-0.265258	0.127914	-2.07373	0.0381044	0.27318	1062.79	1125.57	1187.24	1000.8	968.585	840.129	1103	1332	1158	907	905	869
AT5G56540	arabinogalactan protein 14 [Source:NCBI gene (formerly Entrezgene);Acc:835755]	AGP14	protein_coding	333.503	-1.09659	0.52921	-2.07212	0.038254	0.273875	529.949	259.422	574.141	340.956	67.4264	229.126	550	307	560	309	63	237
AT3G20898		AT3G20898	protein_coding	98.7732	-0.516313	0.249214	-2.07176	0.0382874	0.27402	105.99	116.613	126.106	77.2393	94.1829	72.5082	110	138	123	70	88	75
AT3G61630		CRF6	protein_coding	389.153	-0.73358	0.354295	-2.07053	0.0384024	0.274748	272.683	441.101	744.333	312.267	309.305	255.229	283	522	726	283	289	264
AT4G16444	tail-anchored protein insertion receptor WRB-like protein [Source:NCBI gene (formerly Entrezgene);Acc:827341]	AT4G16444	protein_coding	429.64	-0.347361	0.167944	-2.06831	0.0386104	0.276047	433.594	554.334	455.212	353.094	374.591	407.013	450	656	444	320	350	421
AT1G69880	thioredoxin H-type 8 [Source:NCBI gene (formerly Entrezgene);Acc:843324]	TH8	protein_coding	917.102	-1.03372	0.499864	-2.068	0.0386401	0.276151	389.271	1812.57	1494.82	577.088	850.856	378.01	404	2145	1458	523	795	391
AT1G73860	P-loop containing nucleoside triphosphate hydrolases superfamily protein [Source:NCBI gene (formerly Entrezgene);Acc:843722]	AT1G73860	protein_coding	114.694	-0.554661	0.268246	-2.06774	0.0386649	0.276151	138.75	114.923	155.838	112.549	78.129	87.9767	144	136	152	102	73	91
AT3G01260	Galactose mutarotase-like superfamily protein [Source:NCBI gene (formerly Entrezgene);Acc:821171]	AT3G01260	protein_coding	42.2493	-1.44666	0.699778	-2.06731	0.0387053	0.276199	86.7189	26.1957	72.7929	17.6547	8.56208	41.5714	90	31	71	16	8	43
AT4G11320	Papain family cysteine protease [Source:NCBI gene (formerly Entrezgene);Acc:826734]	AT4G11320	protein_coding	2780.54	-1.60511	0.776452	-2.06724	0.0387114	0.276199	7474.2	2342.4	2739.47	1649.61	397.066	2080.5	7757	2772	2672	1495	371	2152
AT5G65158	Lipase/lipooxygenase, PLAT/LH2 family protein [Source:NCBI gene (formerly Entrezgene);Acc:3771559]	PLAT3	protein_coding	9.76828	-1.86201	0.900866	-2.06691	0.0387428		11.5625	11.8303	22.5555	7.72393	1.07026	3.86711	12	14	22	7	1	4
AT5G46230		AT5G46230	protein_coding	293.706	-0.405265	0.19617	-2.06588	0.0388397	0.276734	296.771	307.588	399.848	259.303	268.635	230.093	308	364	390	235	251	238
AT1G04850	ubiquitin-associated (UBA)/TS-N domain-containing protein [Source:NCBI gene (formerly Entrezgene);Acc:839399]	AT1G04850	protein_coding	3758.39	-0.182521	0.0883606	-2.06564	0.0388626	0.276803	4037.25	3926.81	4023.09	3726.24	3438.74	3398.22	4190	4647	3924	3377	3213	3515
AT2G17230	EXORDIUM like 5 [Source:NCBI gene (formerly Entrezgene);Acc:816228]	EXL5	protein_coding	1737.5	-0.568964	0.275566	-2.06471	0.0389505	0.277239	2345.26	2033.12	1848.53	1182.86	2028.14	987.079	2434	2406	1803	1072	1895	1021
AT1G72470	exocyst subunit exo70 family protein D1 [Source:NCBI gene (formerly Entrezgene);Acc:843579]	EXO70D1	protein_coding	362.19	-0.28036	0.135799	-2.06453	0.038968	0.277268	376.745	398.85	416.252	329.922	327.499	323.87	391	472	406	299	306	335
AT4G33980		AT4G33980	protein_coding	598.466	-0.387416	0.187724	-2.06375	0.0390418	0.277604	663.881	771.504	598.747	570.467	560.816	425.382	689	913	584	517	524	440
AT3G47990	SUGAR-INSENSITIVE 3 [Source:NCBI gene (formerly Entrezgene);Acc:823954]	SIS3	protein_coding	749.143	-0.242909	0.117737	-2.06314	0.0390993	0.277918	774.689	783.335	878.641	680.809	687.107	690.278	804	927	857	617	642	714
AT5G43980	plasmodesmata-located protein 1 [Source:NCBI gene (formerly Entrezgene);Acc:834421]	PDLP1	protein_coding	46.3495	-0.704599	0.341666	-2.06224	0.0391847	0.278144	53.9584	60.8415	57.4141	33.1026	42.8104	29.9701	56	72	56	30	40	31
AT3G14595	Ribosomal protein L18ae family [Source:NCBI gene (formerly Entrezgene);Acc:820686]	AT3G14595	protein_coding	623.197	-0.48748	0.236529	-2.06097	0.0393057	0.278623	729.402	886.427	565.939	521.917	620.751	414.747	757	1049	552	473	580	429
AT2G24850	tyrosine aminotransferase 3 [Source:NCBI gene (formerly Entrezgene);Acc:817022]	TAT3	protein_coding	506.752	-3.41248	1.65585	-2.06087			2689.25	62.5316	27.6818	54.0675	150.907	56.073	2791	74	27	49	141	58
AT1G13670		AT1G13670	protein_coding	222.505	-0.51243	0.248677	-2.06062	0.039339	0.278659	267.865	238.296	278.869	217.373	130.572	202.056	278	282	272	197	122	209
AT5G64680	mediator-associated protein [Source:NCBI gene (formerly Entrezgene);Acc:836589]	AT5G64680	protein_coding	683.87	-0.235346	0.114212	-2.06061	0.0393406	0.278659	729.402	754.604	734.081	666.465	615.399	603.269	757	893	716	604	575	624
AT5G11280	tail fiber [Source:NCBI gene (formerly Entrezgene);Acc:830998]	AT5G11280	protein_coding	951.937	-0.249253	0.120979	-2.0603	0.0393696	0.278659	1025.21	1092.61	983.217	943.423	844.435	822.727	1064	1293	959	855	789	851
AT4G23895	Pleckstrin homology (PH) domain-containing protein [Source:NCBI gene (formerly Entrezgene);Acc:2745723]	AT4G23895	protein_coding	418.008	-0.322864	0.156878	-2.05806	0.0395843	0.279334	463.464	520.533	409.076	382.886	372.45	359.641	481	616	399	347	348	372
AT1G15230		AT1G15230	protein_coding	826.682	-0.287121	0.139522	-2.05789	0.0396007	0.279334	835.392	1022.48	867.363	793.358	720.285	721.215	867	1210	846	719	673	746
AT3G53235		AT3G53235	protein_coding	155.002	-0.708469	0.344273	-2.05787	0.0396024	0.279334	263.047	185.905	128.157	100.411	101.675	150.817	273	220	125	91	95	156
AT1G66180	Eukaryotic aspartyl protease family protein [Source:NCBI gene (formerly Entrezgene);Acc:842933]	AT1G66180	protein_coding	3263.69	-0.370926	0.180249	-2.05786	0.0396037	0.279334	3631.59	3072.5	4338.87	3103.92	3029.91	2405.34	3769	3636	4232	2813	2831	2488
AT1G69587	ncRNA [Source:NCBI gene (formerly Entrezgene);Acc:3767677]	AT1G69587	lncRNA	296.939	-0.462576	0.224816	-2.05758	0.0396307	0.279334	316.042	427.581	288.096	261.51	271.846	216.558	328	506	281	237	254	224
AT1G28310	Dof-type zinc finger DNA-binding family protein [Source:NCBI gene (formerly Entrezgene);Acc:839725]	AT1G28310	protein_coding	308.93	-0.35374	0.171924	-2.05754	0.0396343	0.279334	363.256	316.038	360.889	241.649	303.954	267.797	377	374	352	219	284	277
AT4G05460	RNI-like superfamily protein [Source:NCBI gene (formerly Entrezgene);Acc:825896]	AT4G05460	protein_coding	498.924	-0.316078	0.153652	-2.0571	0.0396767	0.279391	537.657	610.105	511.601	438.057	489.109	407.013	558	722	499	397	457	421
AT3G13435	transmembrane protein [Source:NCBI gene (formerly Entrezgene);Acc:820544]	AT3G13435	protein_coding	116.609	-1.23784	0.601811	-2.05686	0.0396996	0.279415	241.849	103.093	146.611	72.8256	19.2647	116.013	251	122	143	66	18	120
AT1G18880	Major facilitator superfamily protein [Source:NCBI gene (formerly Entrezgene);Acc:838469]	NRT1.9	protein_coding	493.811	-0.903671	0.439506	-2.05611	0.0397722	0.279562	803.595	347.304	780.217	407.161	160.539	464.053	834	411	761	369	150	480
AT2G35380	Peroxidase superfamily protein [Source:NCBI gene (formerly Entrezgene);Acc:818105]	AT2G35380	protein_coding	193.367	-0.619887	0.301489	-2.05609	0.0397742	0.279562	235.105	208.72	259.389	164.409	96.3234	196.256	244	247	253	149	90	203
AT4G15230	pleiotropic drug resistance 2 [Source:NCBI gene (formerly Entrezgene);Acc:827187]	ABCG30	protein_coding	492.371	-0.624344	0.30387	-2.05464	0.0399138	0.280259	593.543	431.806	766.889	454.609	256.862	450.518	616	511	748	412	240	466
AT1G76185	NADH-ubiquinone oxidoreductase chain [Source:NCBI gene (formerly Entrezgene);Acc:843951]	AT1G76185	protein_coding	197.748	-0.34523	0.168115	-2.05354	0.0400205	0.280818	231.25	221.396	211.202	172.133	175.523	174.987	240	262	206	156	164	181
AT4G27290	S-locus lectin protein kinase family protein [Source:NCBI gene (formerly Entrezgene);Acc:828837]	AT4G27290	protein_coding	26.0452	-0.900544	0.438871	-2.05196	0.0401739	0.2818	36.6146	31.2658	33.8333	22.0684	16.0539	16.4352	38	37	33	20	15	17
AT1G15380	Lactoylglutathione lyase / glyoxalase I family protein [Source:NCBI gene (formerly Entrezgene);Acc:838107]	GLYI4	protein_coding	480.047	-1.03135	0.502931	-2.05067	0.0402989	0.282499	1160.11	239.986	534.156	340.956	208.701	396.378	1204	284	521	309	195	410
AT2G47180	galactinol synthase 1 [Source:NCBI gene (formerly Entrezgene);Acc:819331]	GolS1	protein_coding	205.669	-0.822378	0.401032	-2.05065	0.0403007	0.282499	427.813	164.779	195.823	158.892	115.588	171.119	444	195	191	144	108	177
AT3G46270	receptor protein kinase-like protein [Source:NCBI gene (formerly Entrezgene);Acc:823772]	AT3G46270	protein_coding	13.9245	-1.71895	0.838442	-2.05017	0.0403474	0.282731	38.5417	14.3654	11.2778	5.51709	3.21078	10.6345	40	17	11	5	3	11
AT1G35515	high response to osmotic stress 10 [Source:NCBI gene (formerly Entrezgene);Acc:840446]	HOS10	protein_coding	35.9396	-1.12503	0.548833	-2.04986	0.0403782	0.282852	39.5053	34.6459	73.8182	29.7923	11.7729	26.103	41	41	72	27	11	27
AT1G78190	Trm112p-like protein [Source:NCBI gene (formerly Entrezgene);Acc:844155]	AT1G78190	protein_coding	183.434	-0.372457	0.181764	-2.04913	0.0404497	0.283067	202.344	200.27	218.379	153.375	174.452	151.784	210	237	213	139	163	157
AT1G29357	ncRNA [Source:NCBI gene (formerly Entrezgene);Acc:5007738]	AT1G29357	lncRNA	435.823	-0.367656	0.179494	-2.0483	0.0405309	0.283539	397.943	530.673	544.409	380.679	393.856	367.375	413	628	531	345	368	380
AT4G01120	G-box binding factor 2 [Source:NCBI gene (formerly Entrezgene);Acc:826505]	GBF2	protein_coding	984.472	-0.344647	0.168282	-2.04803	0.0405571	0.28359	1161.07	1153.45	989.368	837.495	1021.03	744.418	1205	1365	965	759	954	770
AT3G05020	acyl carrier protein 1 [Source:NCBI gene (formerly Entrezgene);Acc:819664]	ACP1	protein_coding	1721.41	-0.505247	0.246746	-2.04764	0.0405952	0.283607	2397.3	1613.15	2049.48	1511.68	1006.04	1750.83	2488	1909	1999	1370	940	1811
AT2G39270	P-loop containing nucleoside triphosphate hydrolases superfamily protein [Source:NCBI gene (formerly Entrezgene);Acc:818512]	AT2G39270	protein_coding	933.818	-0.305698	0.149325	-2.04719	0.0406394	0.283726	1034.85	943.889	1118.55	803.289	948.25	754.086	1074	1117	1091	728	886	780
AT2G17890	calcium-dependent protein kinase 16 [Source:NCBI gene (formerly Entrezgene);Acc:816299]	CPK16	protein_coding	7.65051	-1.76447	0.861931	-2.04711	0.0406473		9.63543	8.45021	17.4293	3.31026	3.21078	3.86711	10	10	17	3	3	4
AT5G18800	Cox19-like CHCH family protein [Source:NCBI gene (formerly Entrezgene);Acc:831998]	AT5G18800	protein_coding	2265.52	-0.264759	0.129351	-2.04682	0.0406757	0.283883	2360.68	2644.92	2412.42	2258.7	1819.44	2096.94	2450	3130	2353	2047	1700	2169
AT4G37540	LOB domain-containing protein 39 [Source:NCBI gene (formerly Entrezgene);Acc:829909]	LBD39	protein_coding	927.993	-0.298343	0.145846	-2.0456	0.0407955	0.284312	1072.42	1085.85	912.474	838.598	745.971	912.637	1113	1285	890	760	697	944
AT4G16000		AT4G16000	protein_coding	76.0937	-0.686843	0.335768	-2.04559	0.0407971	0.284312	82.8647	113.233	85.0959	71.7222	62.0751	41.5714	86	134	83	65	58	43
AT5G07960	asterix-like protein [Source:NCBI gene (formerly Entrezgene);Acc:830690]	AT5G07960	protein_coding	1161.8	-0.25198	0.123268	-2.04417	0.040937	0.284752	1175.52	1342.74	1270.29	1143.14	981.428	1057.65	1220	1589	1239	1036	917	1094
AT4G17800	Putative AT-hook DNA-binding family protein [Source:NCBI gene (formerly Entrezgene);Acc:827502]	AT4G17800	protein_coding	298.884	-0.990563	0.484632	-2.04395	0.0409584	0.284806	457.683	252.661	482.894	221.787	72.7777	305.501	475	299	471	201	68	316
AT2G01120	origin recognition complex subunit 4 [Source:NCBI gene (formerly Entrezgene);Acc:814641]	ORC4	protein_coding	431.984	-0.272642	0.133431	-2.04332	0.0410211	0.285051	474.063	480.817	463.414	381.783	370.31	421.515	492	569	452	346	346	436
AT2G18550	homeobox protein 21 [Source:NCBI gene (formerly Entrezgene);Acc:816370]	HB21	protein_coding	21.5225	-1.30457	0.638508	-2.04316	0.0410365	0.285062	51.0678	19.4355	21.5303	11.0342	9.63234	16.4352	53	23	21	10	9	17
AT4G37090	UDP-N-acetylmuramoyl-L-alanyl-D-glutamate-2, 6-diaminopimelate ligase [Source:NCBI gene (formerly Entrezgene);Acc:829863]	AT4G37090	protein_coding	763.901	-0.25218	0.123473	-2.04239	0.0411125	0.2854	778.543	828.121	884.793	743.704	665.702	682.544	808	980	863	674	622	706
AT1G23260	MMS ZWEI homologue 1 [Source:NCBI gene (formerly Entrezgene);Acc:838935]	MMZ1	protein_coding	1335	-0.32544	0.15937	-2.04204	0.0411471	0.285545	1354.74	1774.54	1324.63	1239.14	1185.85	1131.13	1406	2100	1292	1123	1108	1170
AT5G01880	RING/U-box superfamily protein [Source:NCBI gene (formerly Entrezgene);Acc:831691]	AT5G01880	protein_coding	61.0486	-0.751668	0.368147	-2.04176	0.0411751	0.2856	82.8647	91.2623	55.3636	46.3436	55.6535	34.804	86	108	54	42	52	36
AT1G15880	golgi snare 11 [Source:NCBI gene (formerly Entrezgene);Acc:838158]	GOS11	protein_coding	974.624	-0.286652	0.140496	-2.04029	0.0413219	0.286471	1079.17	1105.29	1028.33	855.149	999.623	780.189	1120	1308	1003	775	934	807
AT4G31110	Wall-associated kinase family protein [Source:NCBI gene (formerly Entrezgene);Acc:829238]	AT4G31110	protein_coding	93.5296	-0.94705	0.464282	-2.03982	0.0413686	0.286576	125.261	79.432	165.066	77.2393	31.0375	83.1428	130	94	161	70	29	86
AT4G01680	myb domain protein 55 [Source:NCBI gene (formerly Entrezgene);Acc:826853]	MYB55	protein_coding	182.648	-0.424709	0.208277	-2.03916	0.0414342	0.286771	210.052	178.299	239.909	157.789	164.82	145.016	218	211	234	143	154	150
AT3G45860	cysteine-rich RLK (RECEPTOR-like protein kinase) 4 [Source:NCBI gene (formerly Entrezgene);Acc:823729]	CRK4	protein_coding	279.706	-0.786024	0.385608	-2.0384	0.0415097	0.287103	437.449	287.307	337.308	167.72	328.57	119.88	454	340	329	152	307	124
AT5G18680	tubby like protein 11 [Source:NCBI gene (formerly Entrezgene);Acc:831986]	TLP11	protein_coding	1656.8	-0.23837	0.116966	-2.03794	0.0415556	0.287205	1695.84	1861.58	1821.87	1645.2	1525.12	1391.19	1760	2203	1777	1491	1425	1439
AT2G01580	transmembrane protein [Source:NCBI gene (formerly Entrezgene);Acc:814687]	AT2G01580	protein_coding	28.9833	-1.5323	0.752067	-2.03745	0.0416047	0.287205	66.4845	22.8156	39.9848	22.0684	3.21078	19.3355	69	27	39	20	3	20
AT5G42570	B-cell receptor-associated 31-like protein [Source:NCBI gene (formerly Entrezgene);Acc:834264]	AT5G42570	protein_coding	1069.56	-0.260586	0.127911	-2.03723	0.0416265	0.287205	1113.86	1091.77	1292.84	978.732	918.283	1021.88	1156	1292	1261	887	858	1057
AT2G25200		AT2G25200	protein_coding	158.679	-0.882631	0.433267	-2.03715	0.0416349	0.287205	212.943	206.185	197.874	107.032	178.733	49.3056	221	244	193	97	167	51
AT3G54730	transcription repressor [Source:NCBI gene (formerly Entrezgene);Acc:824638]	AT3G54730	protein_coding	19.2056	-1.77458	0.871297	-2.03671	0.0416795	0.28735	15.4167	58.3065	15.3788	3.31026	16.0539	6.76744	16	69	15	3	15	7
AT4G01710	ARP2/3 complex 16 kDa subunit (p16-Arc) [Source:NCBI gene (formerly Entrezgene);Acc:828087]	CRK	protein_coding	373.437	-0.396915	0.194885	-2.03667	0.0416835	0.28735	386.381	520.533	366.015	325.509	312.516	329.671	401	616	357	295	292	341
AT2G05180	cytochrome P450, family 705, subfamily A, polypeptide 6 [Source:NCBI gene (formerly Entrezgene);Acc:815066]	CYP705A6	protein_coding	39.9241	-1.15685	0.568158	-2.03613	0.0417371	0.287623	59.7397	42.2511	63.5656	28.6889	8.56208	36.7375	62	50	62	26	8	38
AT5G43970	translocase of outer membrane 22-V [Source:NCBI gene (formerly Entrezgene);Acc:834420]	TOM22-V	protein_coding	1365.07	-0.282753	0.138978	-2.03452	0.0418995	0.28836	1394.25	1663	1437.4	1341.76	1108.79	1245.21	1447	1968	1402	1216	1036	1288
AT3G55890	Yippee family putative zinc-binding protein [Source:NCBI gene (formerly Entrezgene);Acc:824755]	AT3G55890	protein_coding	37.0389	-0.861466	0.423535	-2.03399	0.0419526	0.2885	60.7032	39.716	43.0606	27.5855	19.2647	31.9036	63	47	42	25	18	33
AT1G53100	Core-2/I-branching beta-1,6-N-acetylglucosaminyltransferase family protein [Source:NCBI gene (formerly Entrezgene);Acc:841744]	AT1G53100	protein_coding	23.2055	-1.4883	0.731744	-2.0339	0.0419613	0.2885	57.8126	25.3506	19.4798	5.51709	21.4052	9.66777	60	30	19	5	20	10
AT5G09530	hydroxyproline-rich glycoprotein family protein [Source:NCBI gene (formerly Entrezgene);Acc:830812]	PELPK1	protein_coding	742.579	-0.536402	0.263812	-2.03327	0.042025	0.288842	995.34	557.714	1084.72	588.122	568.308	661.275	1033	660	1058	533	531	684
AT2G44110	Seven transmembrane MLO family protein [Source:NCBI gene (formerly Entrezgene);Acc:819017]	MLO15	protein_coding	62.9362	-1.46328	0.719912	-2.03259	0.0420942	0.289127	84.7918	74.3619	117.904	66.2051	5.3513	29.0033	88	88	115	60	5	30
AT5G10745	transmembrane protein [Source:NCBI gene (formerly Entrezgene);Acc:2745984]	AT5G10745	protein_coding	787.075	-0.306241	0.150697	-2.03217	0.0421366	0.289284	776.616	1007.27	826.353	690.74	733.128	688.345	806	1192	806	626	685	712
AT3G17717	S-adenosylmethionine decarboxylase proenzyme [Source:NCBI gene (formerly Entrezgene);Acc:28719279]	AT3G17717	protein_coding	129.459	-0.421429	0.207387	-2.03209	0.0421449	0.289284	139.714	157.174	147.636	119.169	103.815	109.246	145	186	144	108	97	113
AT2G18570	UDP-Glycosyltransferase superfamily protein [Source:NCBI gene (formerly Entrezgene);Acc:816372]	AT2G18570	protein_coding	317.871	-0.342398	0.168543	-2.03152	0.0422023	0.289582	408.542	328.713	329.106	284.682	272.916	283.266	424	389	321	258	255	293
AT5G45010	DSS1 homolog on chromosome V [Source:NCBI gene (formerly Entrezgene);Acc:834532]	DSS1(V)	protein_coding	1707.35	-0.348388	0.171535	-2.031	0.0422549	0.289796	1710.29	2334.79	1691.67	1607.68	1403.11	1496.57	1775	2763	1650	1457	1311	1548
AT5G05950	maternal effect embryo arrest 60 [Source:NCBI gene (formerly Entrezgene);Acc:830480]	MEE60	protein_coding	570.146	-0.290185	0.142892	-2.0308	0.0422757	0.289799	621.485	698.833	560.813	525.227	513.725	500.79	645	827	547	476	480	518
AT5G42890	sterol carrier protein 2 [Source:NCBI gene (formerly Entrezgene);Acc:834300]	SCP2	protein_coding	2632.17	-0.408803	0.201345	-2.03036	0.0423203	0.290009	2226.75	3631.06	3149.57	2468.35	2186.54	2130.78	2311	4297	3072	2237	2043	2204
AT5G16600	myb domain protein 43 [Source:NCBI gene (formerly Entrezgene);Acc:831522]	MYB43	protein_coding	225.299	-0.409983	0.201942	-2.0302	0.0423364	0.290024	303.516	229.001	238.884	207.443	177.663	195.289	315	271	233	188	166	202
AT3G14280	LL-diaminopimelate aminotransferase [Source:NCBI gene (formerly Entrezgene);Acc:820648]	AT3G14280	protein_coding	323.391	-0.77861	0.383551	-2.03	0.0423562	0.290064	479.844	275.477	470.591	337.646	127.361	249.428	498	326	459	306	119	258
AT5G32670	START domain protein [Source:NCBI gene (formerly Entrezgene);Acc:28721212]	AT5G32670	protein_coding	10.0643	-1.79825	0.886234	-2.0291	0.0424483		16.3802	25.3506	5.12626	4.41367	4.28104	4.83388	17	30	5	4	4	5
AT4G19920	Toll-Interleukin-Resistance (TIR) domain family protein [Source:NCBI gene (formerly Entrezgene);Acc:827736]	AT4G19920	protein_coding	34.0161	-1.18909	0.586285	-2.02817	0.0425426	0.290883	64.5574	26.1957	51.2626	25.3786	9.63234	27.0697	67	31	50	23	9	28
AT1G69220	Protein kinase superfamily protein [Source:NCBI gene (formerly Entrezgene);Acc:843253]	SIK1	protein_coding	1864.23	-0.202829	0.10001	-2.02808	0.0425519	0.290883	1962.74	2074.53	1946.95	1789.75	1786.26	1625.15	2037	2455	1899	1622	1669	1681
AT2G17290	Calcium-dependent protein kinase family protein [Source:NCBI gene (formerly Entrezgene);Acc:816235]	CPK6	protein_coding	1517.76	-0.257976	0.12721	-2.02795	0.0425658	0.290883	1556.12	1542.16	1861.86	1367.14	1337.82	1441.46	1615	1825	1816	1239	1250	1491
AT1G49310	transmembrane protein [Source:NCBI gene (formerly Entrezgene);Acc:841354]	AT1G49310	protein_coding	98.2678	-0.956896	0.471924	-2.02765	0.0425962	0.290941	192.709	102.248	94.3232	77.2393	33.1781	89.9102	200	121	92	70	31	93
AT1G71170	6-phosphogluconate dehydrogenase family protein [Source:NCBI gene (formerly Entrezgene);Acc:843457]	AT1G71170	protein_coding	790.956	-0.259543	0.128022	-2.02732	0.0426292	0.291071	780.47	869.527	936.055	721.636	694.599	743.451	810	1029	913	654	649	769
AT5G67620	DUF4228 domain protein [Source:NCBI gene (formerly Entrezgene);Acc:836898]	AT5G67620	protein_coding	79.5934	-1.05654	0.521215	-2.02707	0.042655	0.291152	101.172	76.8969	144.561	72.8256	19.2647	62.8405	105	91	141	66	18	65
AT4G34320	transmembrane protein, putative (DUF677) [Source:NCBI gene (formerly Entrezgene);Acc:829582]	AT4G34320	protein_coding	18.6103	-1.48246	0.731979	-2.02528	0.0428382	0.29221	15.4167	38.026	28.7071	5.51709	18.1944	5.80066	16	45	28	5	17	6
AT4G37970	cinnamyl alcohol dehydrogenase 6 [Source:NCBI gene (formerly Entrezgene);Acc:829953]	CAD6	protein_coding	31.9626	-0.973384	0.480833	-2.02437	0.042932	0.292668	61.6668	34.6459	30.7576	24.2752	18.1944	22.2359	64	41	30	22	17	23
AT3G11780	MD-2-related lipid recognition domain-containing protein / ML domain-containing protein [Source:NCBI gene (formerly Entrezgene);Acc:820352]	AT3G11780	protein_coding	2574.63	-0.257936	0.127459	-2.02369	0.0430023	0.293041	2596.75	3078.41	2736.4	2375.66	2526.88	2133.68	2695	3643	2669	2153	2361	2207
AT2G30000	PHF5-like protein [Source:NCBI gene (formerly Entrezgene);Acc:817551]	AT2G30000	protein_coding	369.314	-0.296995	0.146962	-2.02089	0.0432913	0.29448	412.396	432.651	376.268	342.06	309.305	343.206	428	512	367	310	289	355
AT1G53910	related to AP2 12 [Source:NCBI gene (formerly Entrezgene);Acc:841829]	RAP2.12	protein_coding	4516.69	-0.220396	0.109082	-2.02046	0.0433356	0.294541	4581.65	4803.1	5198.03	4420.3	4232.88	3864.21	4755	5684	5070	4006	3955	3997
AT2G17560	high mobility group B4 [Source:NCBI gene (formerly Entrezgene);Acc:816263]	HMGB4	protein_coding	2198.7	-0.31374	0.155423	-2.01863	0.0435261	0.295392	2580.37	2400.71	2329.37	2241.04	1618.23	2022.5	2678	2841	2272	2031	1512	2092
AT3G55770	GATA type zinc finger transcription factor family protein [Source:NCBI gene (formerly Entrezgene);Acc:824743]	WLIM2b	protein_coding	5111.02	-0.262751	0.130164	-2.01861	0.0435279	0.295392	5354.41	6210.91	5159.07	4677.39	5036.64	4227.71	5557	7350	5032	4239	4706	4373
AT2G37440	DNAse I-like superfamily protein [Source:NCBI gene (formerly Entrezgene);Acc:818321]	AT2G37440	protein_coding	97.6456	-0.826596	0.409495	-2.01857	0.0435318	0.295392	139.714	70.1368	165.066	79.4461	50.3022	81.2092	145	83	161	72	47	84
AT5G26622	Beta-galactosidase related protein [Source:NCBI gene (formerly Entrezgene);Acc:3770734]	AT5G26622	protein_coding	31.5227	-0.886773	0.439456	-2.01789	0.0436027	0.295776	44.323	45.6311	32.8081	15.4479	26.7565	24.1694	46	54	32	14	25	25
AT2G47320	Cyclophilin-like peptidyl-prolyl cis-trans isomerase family protein [Source:NCBI gene (formerly Entrezgene);Acc:819345]	AT2G47320	protein_coding	2658.66	-0.270819	0.134252	-2.01725	0.0436695	0.296064	2659.38	3351.35	2710.77	2508.07	2356.71	2365.7	2760	3966	2644	2273	2202	2447
AT2G22930	UDP-Glycosyltransferase superfamily protein [Source:NCBI gene (formerly Entrezgene);Acc:816824]	AT2G22930	protein_coding	115.837	-1.3597	0.674091	-2.01709	0.0436864	0.296064	202.344	92.9523	205.05	71.7222	11.7729	111.179	210	110	200	65	11	115
AT2G42850	cytochrome P450, family 718 [Source:NCBI gene (formerly Entrezgene);Acc:818885]	CYP718	protein_coding	73.4256	-1.27268	0.631039	-2.0168	0.0437164	0.296064	108.88	82.8121	119.955	66.2051	8.56208	54.1395	113	98	117	60	8	56
AT1G75960	AMP-dependent synthetase and ligase family protein [Source:NCBI gene (formerly Entrezgene);Acc:843929]	AT1G75960	protein_coding	234.201	-0.696641	0.345473	-2.01649	0.0437492	0.296144	250.521	424.201	193.773	185.374	214.052	137.282	260	502	189	168	200	142
AT2G36410	transcriptional activator (DUF662) [Source:NCBI gene (formerly Entrezgene);Acc:818215]	AT2G36410	protein_coding	1193.01	-0.273765	0.135768	-2.01642	0.0437566	0.296144	1440.5	1323.3	1153.41	1143.14	1017.82	1079.89	1495	1566	1125	1036	951	1117
AT1G70450	Protein kinase superfamily protein [Source:NCBI gene (formerly Entrezgene);Acc:843381]	AT1G70450	protein_coding	24.0954	-1.24428	0.617196	-2.01601	0.0437984	0.296287	29.8698	23.6606	48.1869	20.965	6.42156	15.4684	31	28	47	19	6	16
AT5G52210	GTP-binding protein 1 [Source:NCBI gene (formerly Entrezgene);Acc:835297]	GB1	protein_coding	645.105	-0.309157	0.153367	-2.01581	0.0438201	0.296287	645.574	818.826	676.666	604.673	585.432	539.461	670	969	660	548	547	558
AT5G02580	argininosuccinate lyase [Source:NCBI gene (formerly Entrezgene);Acc:831095]	AT5G02580	protein_coding	33.8885	-0.769095	0.381532	-2.0158	0.0438204	0.296287	47.2136	43.9411	36.9091	26.482	24.616	24.1694	49	52	36	24	23	25
AT1G53560	Ribosomal protein L18ae family [Source:NCBI gene (formerly Entrezgene);Acc:841791]	AT1G53560	protein_coding	755.296	-0.375755	0.186426	-2.01557	0.0438446	0.296311	753.491	1036	768.939	716.119	674.264	582.966	782	1226	750	649	630	603
AT5G24100	Leucine-rich repeat protein kinase family protein [Source:NCBI gene (formerly Entrezgene);Acc:832475]	AT5G24100	protein_coding	70.7861	-1.63742	0.81262	-2.01499	0.0439053	0.296571	107.917	51.5463	161.99	58.4812	3.21078	41.5714	112	61	158	53	3	43
AT4G12450	zinc finger (C2H2 type) family protein [Source:NCBI gene (formerly Entrezgene);Acc:826857]	AT4G12450	protein_coding	67.7108	-0.609997	0.302825	-2.01436	0.0439722	0.29683	70.3386	97.1774	77.9192	48.5504	51.3725	60.9069	73	115	76	44	48	63
AT2G23090	Uncharacterized protein family SERF [Source:NCBI gene (formerly Entrezgene);Acc:816839]	AT2G23090	protein_coding	9449.95	-0.404407	0.200784	-2.01414	0.0439953	0.296889	8294.18	13794.1	10208.4	8598.94	8230.3	7573.73	8608	16324	9957	7793	7690	7834
AT5G47770	farnesyl diphosphate synthase 1 [Source:NCBI gene (formerly Entrezgene);Acc:834828]	FPS1	protein_coding	2139.94	-0.330202	0.163964	-2.01386	0.0440237	0.296985	2719.12	2116.78	2316.04	1914.43	1628.94	2144.31	2822	2505	2259	1735	1522	2218
AT1G23800	aldehyde dehydrogenase 2B7 [Source:NCBI gene (formerly Entrezgene);Acc:838991]	ALDH2B7	protein_coding	929.774	-0.46639	0.231621	-2.01359	0.0440526	0.297083	825.756	998.815	1411.77	845.219	825.17	671.91	857	1182	1377	766	771	695
AT3G03640	beta glucosidase 25 [Source:NCBI gene (formerly Entrezgene);Acc:821201]	BGLU25	protein_coding	1611.96	-0.534694	0.265673	-2.0126	0.0441566	0.297583	1506.02	2333.1	1882.36	1094.59	1807.67	1047.99	1563	2761	1836	992	1689	1084
AT1G03870	FASCICLIN-like arabinoogalactan 9 [Source:NCBI gene (formerly Entrezgene);Acc:839384]	FLA9	protein_coding	5583.87	-0.255632	0.127027	-2.01242	0.0441758	0.297583	6619.54	5445.32	6167.92	4627.74	5283.87	5358.84	6870	6444	6016	4194	4937	5543
AT3G02460	Ypt/Rab-GAP domain of gyp1p superfamily protein [Source:NCBI gene (formerly Entrezgene);Acc:821261]	AT3G02460	protein_coding	815.353	-0.356762	0.177287	-2.01234	0.0441838	0.297583	774.689	1081.63	889.919	795.565	687.107	663.209	804	1280	868	721	642	686
AT1G07890	ascorbate peroxidase 1 [Source:NCBI gene (formerly Entrezgene);Acc:837304]	APX1	protein_coding	25353.7	-0.187647	0.0932602	-2.01208	0.0442118	0.297675	26059	27216.4	27725.9	22208.5	23697.7	25214.5	27045	32208	27043	20127	22142	26081
AT3G07215	ncRNA [Source:NCBI gene (formerly Entrezgene);Acc:5007989]	AT3G07215	ncRNA	341.587	-0.409041	0.203351	-2.01151	0.0442721	0.29796	320.86	475.747	372.167	280.268	291.111	309.369	333	563	363	254	272	320
AT4G36100	Sec1/munc18-like (SM) proteins superfamily [Source:NCBI gene (formerly Entrezgene);Acc:829766]	AT4G36100	protein_coding	3.23986	-3.06758	1.52504	-2.01147	0.044276		4.81772	8.45021	4.10101	1.10342	0	0.966777	5	10	4	1	0	1
AT5G66170	sulfurtransferase 18 [Source:NCBI gene (formerly Entrezgene);Acc:836749]	STR18	protein_coding	251.572	-0.902821	0.448851	-2.0114	0.0442828	0.29796	561.746	229.001	192.747	215.167	114.518	196.256	583	271	188	195	107	203
AT2G36320	A20/AN1-like zinc finger family protein [Source:NCBI gene (formerly Entrezgene);Acc:818205]	AT2G36320	protein_coding	1926.23	-0.302528	0.150419	-2.01123	0.0443007	0.297984	2094.74	2171.7	2115.1	1971.81	1771.28	1432.76	2174	2570	2063	1787	1655	1482
AT5G49230	Drought-responsive family protein [Source:NCBI gene (formerly Entrezgene);Acc:834983]	HRB1	protein_coding	388.846	-0.291796	0.145104	-2.01094	0.0443316	0.298095	445.157	452.086	386.52	356.404	337.132	355.774	462	535	377	323	315	368
AT1G09460	Carbohydrate-binding X8 domain superfamily protein [Source:NCBI gene (formerly Entrezgene);Acc:837469]	AT1G09460	protein_coding	660.471	-0.425627	0.211722	-2.01032	0.0443978	0.298444	853.699	566.164	851.985	593.639	600.416	496.923	886	670	831	538	561	514
AT1G02640	beta-xylosidase 2 [Source:NCBI gene (formerly Entrezgene);Acc:837940]	BXL2	protein_coding	1119.82	-0.559531	0.27838	-2.00995	0.0444361	0.298508	1908.78	959.099	1134.95	994.18	970.726	751.185	1981	1135	1107	901	907	777
AT4G08410	Proline-rich extensin-like family protein [Source:NCBI gene (formerly Entrezgene);Acc:826400]	AT4G08410	protein_coding	174.033	-1.54412	0.768473	-2.00934	0.0445014	0.298719	237.032	103.938	436.757	113.652	10.7026	142.116	246	123	426	103	10	147
AT2G35945	ncRNA [Source:NCBI gene (formerly Entrezgene);Acc:5007937]	AT2G35945	lncRNA	164.389	-0.513274	0.255455	-2.00925	0.0445105	0.298719	165.729	191.82	222.48	162.203	104.885	139.216	172	227	217	147	98	144
AT4G28720	Flavin-binding monooxygenase family protein [Source:NCBI gene (formerly Entrezgene);Acc:828993]	YUC8	protein_coding	102.892	-0.809496	0.40319	-2.00773	0.0446718	0.299705	173.438	93.7974	126.106	80.5496	43.8806	99.578	180	111	123	73	41	103
AT5G23950	Calcium-dependent lipid-binding (CaLB domain) family protein [Source:NCBI gene (formerly Entrezgene);Acc:832460]	AT5G23950	protein_coding	6.56162	-2.15313	1.07271	-2.00718	0.04473		13.4896	8.45021	10.2525	3.31026	0	3.86711	14	10	10	3	0	4
AT3G25560	NSP-interacting kinase 2 [Source:NCBI gene (formerly Entrezgene);Acc:822143]	NIK2	protein_coding	442.799	-0.465124	0.231806	-2.00652	0.0448008	0.300473	605.105	418.286	517.752	400.541	286.83	428.282	628	495	505	363	268	443
AT5G61430	NAC domain containing protein 100 [Source:NCBI gene (formerly Entrezgene);Acc:836264]	NAC100	protein_coding	193.342	-0.441578	0.220164	-2.00568	0.0448901	0.300878	215.834	242.521	209.151	190.891	170.171	131.482	224	287	204	173	159	136
AT2G45830	downstream target of AGL15 2 [Source:NCBI gene (formerly Entrezgene);Acc:819191]	DTA2	protein_coding	265.312	-0.506041	0.252424	-2.00472	0.0449927	0.301371	348.803	278.012	307.576	247.166	154.117	256.196	362	329	300	224	144	265
AT2G02820	myb domain protein 88 [Source:NCBI gene (formerly Entrezgene);Acc:814812]	MYB88	protein_coding	376.746	-0.334523	0.166946	-2.00378	0.0450941	0.301798	457.683	357.444	445.985	346.473	323.218	329.671	475	423	435	314	302	341
AT2G04795		AT2G04795	protein_coding	92.4279	-0.7804	0.389581	-2.00318	0.0451584	0.30198	100.208	145.344	104.576	70.6188	94.1829	39.6378	104	172	102	64	88	41
AT2G47380	Cytochrome c oxidase subunit Vc family protein [Source:NCBI gene (formerly Entrezgene);Acc:819351]	AT2G47380	protein_coding	2050.76	-0.263004	0.131305	-2.003	0.045177	0.30198	2051.38	2506.33	2153.03	2003.81	1743.45	1846.54	2129	2966	2100	1816	1629	1910
AT1G58440	FAD/NAD(P)-binding oxidoreductase family protein [Source:NCBI gene (formerly Entrezgene);Acc:842213]	XF1	protein_coding	1573.97	-0.182787	0.091293	-2.00221	0.0452627	0.302069	1721.85	1676.52	1621.95	1512.79	1446.99	1463.7	1787	1984	1582	1371	1352	1514
AT1G24450	Ribonuclease III family protein [Source:NCBI gene (formerly Entrezgene);Acc:839061]	NFD2	protein_coding	574.503	-0.374007	0.186805	-2.00213	0.0452712	0.302069	612.813	781.645	550.56	472.263	551.184	478.554	636	925	537	428	515	495
AT5G04120	Phosphoglycerate mutase family protein [Source:NCBI gene (formerly Entrezgene);Acc:830290]	AT5G04120	protein_coding	38.9041	-2.12774	1.06301	-2.00162			167.656	10.9853	11.2778	25.3786	7.49182	10.6345	174	13	11	23	7	11
AT5G14390	alpha/beta-Hydrolases superfamily protein [Source:NCBI gene (formerly Entrezgene);Acc:831290]	AT5G14390	protein_coding	1379.8	-0.328746	0.164324	-2.00059	0.0454362	0.302976	1413.52	1712.01	1482.51	1328.52	1327.12	1015.12	1467	2026	1446	1204	1240	1050
AT5G67400	root hair specific 19 [Source:NCBI gene (formerly Entrezgene);Acc:836876]	RHS19	protein_coding	331.49	-1.17431	0.587115	-2.00013	0.0454858	0.30321	476.954	335.473	565.939	293.509	39.5996	277.465	495	397	552	266	37	287
AT5G41685	Mitochondrial outer membrane translocase complex, subunit Tom7 [Source:NCBI gene (formerly Entrezgene);Acc:834171]	AT5G41685	protein_coding	2069.67	-0.203791	0.101935	-1.99923	0.0455837	0.303667	2114.98	2371.13	2160.21	1962.98	1846.2	1962.56	2195	2806	2107	1779	1725	2030
AT5G25810	Integrase-type DNA-binding superfamily protein [Source:NCBI gene (formerly Entrezgene);Acc:832650]	tny	protein_coding	265.25	-0.863095	0.431892	-1.9984	0.0456729	0.30397	351.693	235.761	439.833	204.132	84.5505	275.531	365	279	429	185	79	285
AT2G20550	HSP40/DnaJ peptide-binding protein [Source:NCBI gene (formerly Entrezgene);Acc:816577]	AT2G20550	protein_coding	59.9547	-0.668968	0.334823	-1.99797	0.0457196	0.304183	85.7553	63.3766	71.7677	55.1709	35.3186	48.3388	89	75	70	50	33	50
AT5G10110	DNA-directed RNA polymerase subunit beta [Source:NCBI gene (formerly Entrezgene);Acc:830875]	AT5G10110	protein_coding	518.946	-0.247706	0.124004	-1.99756	0.0457642	0.304383	542.475	596.585	550.56	487.711	475.195	461.152	563	706	537	442	444	477
AT3G03105	ncRNA [Source:NCBI gene (formerly Entrezgene);Acc:28718630]	AT3G03105	lncRNA	11.5065	-2.13269	1.06783	-1.99721	0.0458019	0.304536	6.7448	32.9558	16.404	9.93077	1.07026	1.93355	7	39	16	9	1	2
AT5G08190	nuclear factor Y, subunit B12 [Source:NCBI gene (formerly Entrezgene);Acc:830715]	NF-YB12	protein_coding	578.08	-0.261255	0.130872	-1.99626	0.0459051	0.30493	599.324	632.921	658.212	558.33	537.27	482.422	622	749	642	506	502	499
AT3G16430	jacalin-related lectin 31 [Source:NCBI gene (formerly Entrezgene);Acc:820891]	JAL31	protein_coding	76.6176	-1.2688	0.63566	-1.99603	0.0459306	0.305001	90.5731	73.5168	160.965	56.2744	10.7026	67.6744	94	87	157	51	10	70
AT4G14320	Zinc-binding ribosomal protein family protein [Source:NCBI gene (formerly Entrezgene);Acc:827074]	AT4G14320	protein_coding	8523.67	-0.238979	0.119758	-1.99552	0.0459867	0.305142	8725.85	10202.8	8754.63	8362.81	7236.03	7859.89	9056	12074	8539	7579	6761	8130
AT2G47200		AT2G47200	protein_coding	91.7251	-0.943632	0.472942	-1.99524	0.0460168	0.305142	118.516	125.908	117.904	61.7914	25.6862	100.545	123	149	115	56	24	104
AT1G69510	cAMP-regulated phosphoprotein 19-related protein [Source:NCBI gene (formerly Entrezgene);Acc:843284]	AT1G69510	protein_coding	5483.62	-0.271148	0.135903	-1.99516	0.0460251	0.305142	5252.27	6771.16	5967.99	5342.75	4842.93	4724.64	5451	8013	5821	4842	4525	4887
AT5G08040	mitochondrial import receptor subunit TOM5-like protein [Source:NCBI gene (formerly Entrezgene);Acc:830698]	TOM5	protein_coding	1485.53	-0.284514	0.142615	-1.99498	0.0460453	0.305148	1505.05	1867.5	1521.47	1406.86	1230.8	1381.52	1562	2210	1484	1275	1150	1429
AT3G54820	plasma membrane intrinsic protein 2;5 [Source:NCBI gene (formerly Entrezgene);Acc:824647]	PIP2;5	protein_coding	297.128	-0.447099	0.224274	-1.99354	0.0462021	0.305752	273.646	365.049	389.596	230.615	298.602	225.259	284	432	380	209	279	233
AT3G04670	WRKY DNA-binding protein 39 [Source:NCBI gene (formerly Entrezgene);Acc:819625]	WRKY39	protein_coding	1234.27	-0.298642	0.149807	-1.99351	0.0462053	0.305752	1459.77	1160.21	1465.09	1103.42	1193.34	1023.82	1515	1373	1429	1000	1115	1059
AT4G03950	Nucleotide/sugar transporter family protein [Source:NCBI gene (formerly Entrezgene);Acc:825705]	AT4G03950	protein_coding	3.08441	-3.96505	1.9898	-1.99269	0.0462959		2.89063	13.5203	1.02525	0	1.07026	0	3	16	1	0	1	0
AT2G05910	LURP-one-like protein (DUF567) [Source:NCBI gene (formerly Entrezgene);Acc:815143]	AT2G05910	protein_coding	53.7721	-0.745682	0.374292	-1.99225	0.0463439	0.306122	51.0678	90.4173	60.4899	35.3094	42.8104	42.5382	53	107	59	32	40	44
AT3G53620	pyrophosphorylase 4 [Source:NCBI gene (formerly Entrezgene);Acc:824530]	PPa4	protein_coding	659.273	-0.279454	0.140304	-1.99178	0.0463956	0.306122	687.006	771.504	710.5	564.95	556.535	665.142	713	913	693	512	520	688
AT1G10120	basic helix-loop-helix (bHLH) DNA-binding superfamily protein [Source:NCBI gene (formerly Entrezgene);Acc:837549]	AT1G10120	protein_coding	659.776	-0.30044	0.150846	-1.99169	0.0464045	0.306122	820.939	631.231	733.055	568.261	605.767	599.401	852	747	715	515	566	620
AT5G67600	cysteine-rich TM module stress tolerance protein [Source:NCBI gene (formerly Entrezgene);Acc:836896]	WIH1	protein_coding	1281.08	-0.34563	0.173541	-1.99163	0.0464115	0.306122	1388.47	1627.51	1284.64	1092.38	1322.84	970.644	1441	1926	1253	990	1236	1004
AT1G78150	N-lysine methyltransferase [Source:NCBI gene (formerly Entrezgene);Acc:844151]	AT1G78150	protein_coding	3109.19	-0.211528	0.106219	-1.99143	0.0464337	0.306122	3318.44	3398.68	3292.08	3034.4	3003.15	2608.36	3444	4022	3211	2750	2806	2698
AT3G45600	tetraspanin3 [Source:NCBI gene (formerly Entrezgene);Acc:823702]	TET3	protein_coding	1342.34	-0.324923	0.163289	-1.98987	0.0466058	0.307131	1352.81	1553.15	1572.74	1306.45	978.217	1290.65	1404	1838	1534	1184	914	1335
AT1G69526	S-adenosyl-L-methionine-dependent methyltransferases superfamily protein [Source:NCBI gene (formerly Entrezgene);Acc:843287]	AT1G69526	protein_coding	212.047	-0.747061	0.375511	-1.98945	0.0466512	0.307142	317.006	222.241	258.364	161.099	83.4803	230.093	329	263	252	146	78	238
AT2G34790	FAD-binding Berberine family protein [Source:NCBI gene (formerly Entrezgene);Acc:818044]	MEE23	protein_coding	144.876	-0.782186	0.393175	-1.98941	0.0466561	0.307142	191.745	117.458	240.934	90.4803	74.9182	153.717	199	139	235	82	70	159
AT5G24780	vegetative storage protein 1 [Source:NCBI gene (formerly Entrezgene);Acc:832547]	VSP1	protein_coding	223.15	-2.19223	1.10203	-1.98927	0.0466716	0.307142	853.699	106.473	138.409	97.1008	21.4052	121.814	886	126	135	88	20	126
AT4G11880	AGAMOUS-like 14 [Source:NCBI gene (formerly Entrezgene);Acc:826795]	AGL14	protein_coding	109.692	-1.35111	0.679228	-1.98918	0.0466811	0.307142	290.99	84.5021	97.399	86.0667	16.0539	83.1428	302	100	95	78	15	86
AT1G08320	bZIP transcription factor family protein [Source:NCBI gene (formerly Entrezgene);Acc:837353]	TGA9	protein_coding	325.338	-0.682296	0.34321	-1.98798	0.0468138	0.307722	469.245	270.407	463.414	258.2	156.258	334.505	487	320	452	234	146	346
AT4G15955	alpha/beta-Hydrolases superfamily protein [Source:NCBI gene (formerly Entrezgene);Acc:827278]	AT4G15955	protein_coding	303.081	-0.291402	0.146721	-1.98609	0.047023	0.308821	339.167	346.459	314.752	284.682	267.565	265.864	352	410	307	258	250	275
AT3G47300	SELT-like protein [Source:NCBI gene (formerly Entrezgene);Acc:823884]	SELT	protein_coding	478.99	-0.257238	0.129548	-1.98566	0.0470711	0.309023	494.298	529.828	540.308	456.815	439.877	412.814	513	627	527	414	411	427
AT1G22470		AT1G22470	protein_coding	49.5404	-1.13463	0.571539	-1.98522	0.0471198	0.309239	107.917	28.7307	67.6666	39.7231	20.3349	32.8704	112	34	66	36	19	34
AT2G18700	trehalose phosphatase/synthase 11 [Source:NCBI gene (formerly Entrezgene);Acc:816385]	TPS11	protein_coding	1734.66	-0.703191	0.354235	-1.9851	0.0471338	0.309239	2555.32	1757.64	2134.58	1092.38	2115.9	752.152	2652	2080	2082	990	1977	778
AT5G02280	SNARE-like superfamily protein [Source:NCBI gene (formerly Entrezgene);Acc:831680]	AT5G02280	protein_coding	428.36	-0.366374	0.184578	-1.98493	0.0471523	0.309263	477.917	561.939	407.025	399.438	337.132	386.711	496	665	397	362	315	400
AT2G42140	VQ motif-containing protein [Source:NCBI gene (formerly Entrezgene);Acc:818814]	AT2G42140	protein_coding	10.8426	-1.66414	0.838396	-1.98491	0.0471547		20.2344	11.8303	17.4293	7.72393	1.07026	6.76744	21	14	17	7	1	7
AT3G56020	Ribosomal protein L41 family [Source:NCBI gene (formerly Entrezgene);Acc:824768]	AT3G56020	protein_coding	4925.6	-0.276027	0.139127	-1.984	0.0472561	0.309734	4882.27	6100.21	5203.15	4733.67	3989.93	4644.39	5067	7219	5075	4290	3728	4804
AT4G23493		AT4G23493	protein_coding	44.411	-0.846457	0.426647	-1.98397	0.0472589	0.309734	82.8647	42.2511	46.1363	34.206	31.0375	29.9701	86	50	45	31	29	31
AT3G61490	Pectin lyase-like superfamily protein [Source:NCBI gene (formerly Entrezgene);Acc:825322]	AT3G61490	protein_coding	721.02	-0.368081	0.185572	-1.9835	0.0473115	0.30974	719.767	720.803	997.57	573.778	663.561	650.641	747	853	973	520	620	673
AT5G58500	LIGHT-DEPENDENT SHORT HYPOCOTYLS-like protein (DUF640) [Source:NCBI gene (formerly Entrezgene);Acc:28721277]	LSH5	protein_coding	72.5516	-0.734696	0.370433	-1.98334	0.0473292	0.30974	126.224	81.122	64.5909	58.4812	44.9509	59.9401	131	96	63	53	42	62
AT3G48940	Remorin family protein [Source:NCBI gene (formerly Entrezgene);Acc:824055]	AT3G48940	protein_coding	7.65295	-1.92592	0.971096	-1.98325	0.0473398		13.4896	8.45021	14.3535	6.62051	1.07026	1.93355	14	10	14	6	1	2
AT2G38465		AT2G38465	protein_coding	130.933	-0.518112	0.26126	-1.98313	0.0473533	0.3098	162.839	181.68	117.904	98.2043	107.026	117.947	169	215	115	89	100	122
AT1G17510		AT1G17510	protein_coding	478.664	-0.345388	0.174179	-1.98296	0.0473724	0.309828	466.355	614.33	525.954	460.126	378.872	426.348	484	727	513	417	354	441
AT5G01350	UvrABC system C protein [Source:NCBI gene (formerly Entrezgene);Acc:830568]	AT5G01350	protein_coding	3264.34	-0.283918	0.143243	-1.98208	0.0474705	0.310371	3435.03	3931.04	3386.41	3096.19	3215.06	2522.32	3565	4652	3303	2806	3004	2609
AT1G19910	ATPase, F0/V0 complex, subunit C protein [Source:NCBI gene (formerly Entrezgene);Acc:838579]	AVA-P2	protein_coding	4757.25	-0.22474	0.113458	-1.98082	0.047611	0.310997	4565.27	5556.01	5259.54	4333.13	4379.5	4450.07	4738	6575	5130	3927	4092	4603
AT5G27200	acyl carrier protein 5 [Source:NCBI gene (formerly Entrezgene);Acc:832778]	ACP5	protein_coding	68.9626	-0.782317	0.395122	-1.97994	0.0477103	0.31145	107.917	67.6017	86.1212	70.6188	33.1781	48.3388	112	80	84	64	31	50
AT2G06255	ELF4-like 3 [Source:NCBI gene (formerly Entrezgene);Acc:815182]	ELF4-L3	protein_coding	33.2981	-0.826969	0.417765	-1.97951	0.0477591	0.31167	42.3959	52.3913	32.8081	27.5855	21.4052	23.2026	44	62	32	25	20	24
AT4G21926		AT4G21926	protein_coding	7.70483	-1.75247	0.885735	-1.97854	0.0478674		16.3802	10.9853	8.20202	5.51709	3.21078	1.93355	17	13	8	5	3	2
AT2G26110	bromodomain protein (DUF761) [Source:NCBI gene (formerly Entrezgene);Acc:817151]	AT2G26110	protein_coding	656.657	-0.376443	0.190357	-1.97756	0.047978	0.312839	837.319	634.611	753.56	568.261	665.702	480.488	869	751	735	515	622	497
AT5G18910	Protein kinase superfamily protein [Source:NCBI gene (formerly Entrezgene);Acc:832009]	AT5G18910	protein_coding	12.1531	-1.83095	0.926295	-1.97664	0.0480827	0.313304	13.4896	22.8156	20.505	12.1376	1.07026	2.90033	14	27	20	11	1	3
AT2G19680	Mitochondrial ATP synthase subunit G protein [Source:NCBI gene (formerly Entrezgene);Acc:816487]	AT2G19680	protein_coding	1572.7	-0.335911	0.169999	-1.97597	0.0481587	0.313589	1469.4	2073.68	1721.4	1475.27	1251.13	1445.33	1525	2454	1679	1337	1169	1495
AT1G08290	WIP domain protein 3 [Source:NCBI gene (formerly Entrezgene);Acc:837349]	WIP3	protein_coding	80.1524	-0.732021	0.37065	-1.97497	0.0482717	0.313899	115.625	84.5021	100.475	41.9299	51.3725	87.0099	120	100	98	38	48	90
AT5G42300	ubiquitin-like protein 5 [Source:NCBI gene (formerly Entrezgene);Acc:834235]	UBL5	protein_coding	5576.7	-0.361523	0.183073	-1.97475	0.0482965	0.313899	5169.41	7709.97	5935.18	4951.04	5347.02	4347.59	5365	9124	5789	4487	4996	4497
AT4G06676	etoposide-induced protein [Source:NCBI gene (formerly Entrezgene);Acc:826112]	AT4G06676	protein_coding	349.309	-0.287661	0.14567	-1.97475	0.0482968	0.313899	383.49	360.824	408.05	329.922	296.462	317.103	398	427	398	299	277	328
AT5G43540	C2H2 and C2HC zinc fingers superfamily protein [Source:NCBI gene (formerly Entrezgene);Acc:834374]	AT5G43540	protein_coding	50.0035	-1.10773	0.561179	-1.97393	0.04839	0.314308	78.047	67.6017	59.4646	31.9991	10.7026	52.2059	81	80	58	29	10	54
AT5G40000	P-loop containing nucleoside triphosphate hydrolases superfamily protein [Source:NCBI gene (formerly Entrezgene);Acc:833997]	AT5G40000	protein_coding	6.51298	-1.90011	0.962684	-1.97376	0.0484089		15.4167	9.29523	6.15151	2.20684	2.14052	3.86711	16	11	6	2	2	4
AT4G22230	defensin-like protein [Source:NCBI gene (formerly Entrezgene);Acc:828317]	AT4G22230	protein_coding	167.317	-1.0665	0.540452	-1.97335	0.0484555	0.314315	241.849	187.595	250.162	145.651	27.8268	150.817	251	222	244	132	26	156
AT1G60090	beta glucosidase 4 [Source:NCBI gene (formerly Entrezgene);Acc:842304]	BGLU4	protein_coding	48.7367	-1.29773	0.65765	-1.97328	0.048464	0.314315	47.2136	54.0814	106.626	44.1367	7.49182	32.8704	49	64	104	40	7	34
AT1G49360	F-box family protein [Source:NCBI gene (formerly Entrezgene);Acc:841359]	AT1G49360	protein_coding	312.869	-0.470379	0.238388	-1.97316	0.0484771	0.314315	274.61	436.031	379.343	239.442	306.094	241.694	285	516	370	217	286	250
AT1G26762	transmembrane protein [Source:NCBI gene (formerly Entrezgene);Acc:5007726]	AT1G26762	protein_coding	9.31151	-1.81189	0.918319	-1.97305	0.0484902		16.3802	21.9706	5.12626	2.20684	5.3513	4.83388	17	26	5	2	5	5
AT4G10770	oligopeptide transporter 7 [Source:NCBI gene (formerly Entrezgene);Acc:826672]	OPT7	protein_coding	170.544	-0.37738	0.191293	-1.97278	0.0485206	0.314469	204.271	184.215	189.672	163.306	134.853	146.95	212	218	185	148	126	152
AT2G33830	Dormancy/auxin associated family protein [Source:NCBI gene (formerly Entrezgene);Acc:817950]	AT2G33830	protein_coding	13667.1	-0.364324	0.184821	-1.97123	0.0486977	0.314804	15959.2	15861.9	14328.9	14091.8	12722.2	9038.39	16563	18771	13976	12771	11887	9349
AT4G11600	glutathione peroxidase 6 [Source:NCBI gene (formerly Entrezgene);Acc:826765]	GPX6	protein_coding	4523.14	-0.247506	0.12556	-1.97122	0.0486988	0.314804	4485.29	4872.39	5373.35	4300.02	3743.77	4364.03	4655	5766	5241	3897	3498	4514
AT1G75950	S phase kinase-associated protein 1 [Source:NCBI gene (formerly Entrezgene);Acc:843928]	SKP1	protein_coding	7468.75	-0.194101	0.0984817	-1.97094	0.048731	0.314804	7789.28	8643.72	7477.16	7060.78	7001.64	6839.94	8084	10229	7293	6399	6542	7075
AT1G73750	alpha/beta hydrolase family protein [Source:NCBI gene (formerly Entrezgene);Acc:843710]	AT1G73750	protein_coding	412.531	-0.357456	0.18138	-1.97076	0.0487513	0.314804	487.553	472.367	429.581	388.403	402.418	294.867	506	559	419	352	376	305
AT1G61930	senescence regulator (Protein of unknown function, DUF584) [Source:NCBI gene (formerly Entrezgene);Acc:842488]	AT1G61930	protein_coding	43.7526	-0.89355	0.453439	-1.97061	0.048769	0.314804	69.3751	48.1662	53.3131	31.9991	17.1242	42.5382	72	57	52	29	16	44
AT5G56970	cytokinin oxidase 3 [Source:NCBI gene (formerly Entrezgene);Acc:835799]	CKX3	protein_coding	56.4805	-0.880868	0.447093	-1.97021	0.0488143	0.314901	66.4845	49.8563	103.55	43.0333	25.6862	50.2724	69	59	101	39	24	52
AT3G11030	TRICHOME BIREFRINGENCE-LIKE 32 [Source:NCBI gene (formerly Entrezgene);Acc:820274]	TBL32	protein_coding	715.137	-0.22416	0.113808	-1.96964	0.0488799	0.315128	750.6	745.309	816.101	655.431	678.545	644.84	779	882	796	594	634	667
AT3G47833	succinate dehydrogenase subunit [Source:NCBI gene (formerly Entrezgene);Acc:823938]	SDH7	protein_coding	1631.96	-0.268083	0.136181	-1.96859	0.0490008	0.315712	1552.27	2008.62	1788.04	1520.51	1437.36	1484.97	1611	2377	1744	1378	1343	1536
AT1G13970	beta-hexosaminidase (DUF1336) [Source:NCBI gene (formerly Entrezgene);Acc:837957]	AT1G13970	protein_coding	134.532	-0.747446	0.379891	-1.96753	0.0491223	0.316165	218.724	119.148	168.141	129.1	59.9345	112.146	227	141	164	117	56	116
AT1G70260	nodulin MtN21 /EamA-like transporter family protein [Source:NCBI gene (formerly Entrezgene);Acc:843362]	UMAMIT36	protein_coding	12.6241	-1.65509	0.841232	-1.96746	0.0491302	0.316165	19.2709	27.0407	11.2778	4.41367	2.14052	11.6013	20	32	11	4	2	12
AT3G25040	endoplasmic reticulum retention defective 2B [Source:NCBI gene (formerly Entrezgene);Acc:822095]	ERD2B	protein_coding	1465.8	-0.185255	0.0941644	-1.96736	0.0491417	0.316165	1627.42	1504.98	1547.11	1395.82	1359.23	1360.25	1689	1781	1509	1265	1270	1407
AT3G19460	Reticulon family protein [Source:NCBI gene (formerly Entrezgene);Acc:821480]	AT3G19460	protein_coding	681.795	-0.246836	0.125468	-1.96731	0.0491472	0.316165	718.803	809.53	691.02	620.121	622.891	628.405	746	958	674	562	582	650
AT2G48130	Bifunctional inhibitor/lipid-transfer protein/seed storage 2S albumin superfamily protein [Source:NCBI gene (formerly Entrezgene);Acc:819425]	AT2G48130	protein_coding	471.055	-0.718242	0.365219	-1.96661	0.0492287	0.316592	627.267	436.876	694.096	395.024	181.944	491.123	651	517	677	358	170	508
AT3G14290	20S proteasome alpha subunit E2 [Source:NCBI gene (formerly Entrezgene);Acc:820649]	PAE2	protein_coding	2429.19	-0.234028	0.119034	-1.96607	0.0492909	0.316807	2401.15	2924.62	2550.83	2299.52	2171.56	2227.45	2492	3461	2488	2084	2029	2304
AT2G22425	Microsomal signal peptidase 12 kDa subunit (SPC12) [Source:NCBI gene (formerly Entrezgene);Acc:816774]	AT2G22425	protein_coding	1800.63	-0.322141	0.164017	-1.96406	0.0495226	0.317696	1822.06	2424.37	1755.23	1577.89	1680.31	1543.94	1891	2869	1712	1430	1570	1597
AT3G07910	reactive oxygen species modulator-like protein [Source:NCBI gene (formerly Entrezgene);Acc:819982]	AT3G07910	protein_coding	980.535	-0.225766	0.115012	-1.96298	0.0496483	0.318106	1028.1	1145	997.57	920.251	878.683	913.604	1067	1355	973	834	821	945
AT5G00875	ncRNA [Source:NCBI gene (formerly Entrezgene);Acc:28720329]	AT5G00875	lncRNA	6.12022	-2.03613	1.03742	-1.96269	0.049682		5.78126	8.45021	15.3788	1.10342	2.14052	3.86711	6	10	15	1	2	4
AT5G63280	C2H2-like zinc finger protein [Source:NCBI gene (formerly Entrezgene);Acc:836448]	AT5G63280	protein_coding	542.192	-0.251167	0.127984	-1.96249	0.0497057	0.318282	600.287	562.784	604.899	475.573	532.989	476.621	623	666	590	431	498	493
AT3G23600	alpha/beta-Hydrolases superfamily protein [Source:NCBI gene (formerly Entrezgene);Acc:821939]	AT3G23600	protein_coding	6352.55	-0.252143	0.128589	-1.96084	0.0498979	0.319214	6767.93	7349.15	6600.57	6281.76	6078	5037.87	7024	8697	6438	5693	5679	5211
AT2G36930	zinc finger (C2H2 type) family protein [Source:NCBI gene (formerly Entrezgene);Acc:818267]	AT2G36930	protein_coding	2581.2	-0.190053	0.0969403	-1.96052	0.0499352	0.31926	2718.16	2928.84	2605.17	2459.52	2346.01	2429.51	2821	3466	2541	2229	2192	2513
AT3G03370		AT3G03370	protein_coding	104.123	-0.454474	0.231968	-1.95921	0.0500881	0.320041	106.953	130.133	124.056	88.2735	83.4803	91.8438	111	154	121	80	78	95
AT5G16450	Ribonuclease E inhibitor RraA/Dimethylmenaquinone methyltransferase [Source:NCBI gene (formerly Entrezgene);Acc:831506]	AT5G16450	protein_coding	1036.84	-0.352533	0.180108	-1.95734	0.0503075	0.320753	956.798	1390.06	1141.11	996.387	893.667	843.029	993	1645	1113	903	835	872
AT2G48140	Bifunctional inhibitor/lipid-transfer protein/seed storage 2S albumin superfamily protein [Source:NCBI gene (formerly Entrezgene);Acc:819426]	EDA4	protein_coding	368.876	-0.699907	0.357735	-1.95649	0.0504071	0.321198	482.735	323.643	563.889	332.129	154.117	356.741	501	383	550	301	144	369
AT1G05850	Chitinase family protein [Source:NCBI gene (formerly Entrezgene);Acc:837095]	POM1	protein_coding	13198.3	-0.193852	0.0990831	-1.95646	0.0504111	0.321198	14194	14420.3	13636.9	11367.4	13201.7	12369.9	14731	17065	13301	10302	12335	12795
AT1G47720	Primosome PriB/single-strand DNA-binding protein [Source:NCBI gene (formerly Entrezgene);Acc:841183]	OSB1	protein_coding	451.792	-0.337619	0.172606	-1.956	0.050465	0.321363	422.032	581.375	509.55	390.61	399.207	407.98	438	688	497	354	373	422
AT5G37990	S-adenosyl-L-methionine-dependent methyltransferase superfamily protein [Source:NCBI gene (formerly Entrezgene);Acc:833778]	AT5G37990	protein_coding	175.105	-2.48997	1.27313	-1.95579	0.05049	0.321424	555.001	141.119	195.823	54.0675	2.14052	102.478	576	167	191	49	2	106
AT4G18150	Serine/Threonine-kinase, putative (DUF1296) [Source:NCBI gene (formerly Entrezgene);Acc:827540]	AT4G18150	protein_coding	9.52577	-1.54364	0.789352	-1.95557	0.0505154		7.70834	19.4355	15.3788	5.51709	4.28104	4.83388	8	23	15	5	4	5
AT3G25870		AT3G25870	protein_coding	119.826	-0.447091	0.228816	-1.95393	0.050709	0.32262	128.151	136.893	149.687	93.7906	116.658	93.7773	133	162	146	85	109	97
AT3G03420	Ku70-binding family protein [Source:NCBI gene (formerly Entrezgene);Acc:821258]	AT3G03420	protein_coding	675.669	-0.220891	0.113099	-1.95308	0.0508101	0.322651	691.824	752.914	737.156	610.191	622.891	639.039	718	891	719	553	582	661
AT1G69600	zinc finger homeodomain 1 [Source:NCBI gene (formerly Entrezgene);Acc:843296]	ZFHD1	protein_coding	92.6699	-0.945216	0.483999	-1.95293	0.0508278	0.322651	171.511	68.4467	126.106	87.1701	33.1781	69.6079	178	81	123	79	31	72
AT3G48115	ncRNA [Source:NCBI gene (formerly Entrezgene);Acc:5008073]	AT3G48115	ncRNA	1123.19	-0.222198	0.113783	-1.95281	0.050842	0.322651	1102.29	1269.22	1256.96	1030.59	1025.31	1054.75	1144	1502	1226	934	958	1091
AT1G54095	DUF1677 family protein, putative (DUF1677) [Source:NCBI gene (formerly Entrezgene);Acc:841848]	AT1G54095	protein_coding	12.549	-1.70408	0.872659	-1.95274	0.0508504	0.322651	18.3073	7.60519	31.7828	7.72393	2.14052	7.73421	19	9	31	7	2	8
AT3G10860	Cytochrome b-c1 complex, subunit 8 protein [Source:NCBI gene (formerly Entrezgene);Acc:820256]	AT3G10860	protein_coding	6313.84	-0.287835	0.147419	-1.9525	0.0508792	0.322716	6107.9	8193.33	6522.65	6019.15	5583.54	5456.49	6339	9696	6362	5455	5217	5644
AT3G09545	ncRNA [Source:NCBI gene (formerly Entrezgene);Acc:28719224]	AT3G09545	lncRNA	3.50955	-3.15933	1.61835	-1.95219	0.0509162		1.92709	11.8303	5.12626	1.10342	1.07026	0	2	14	5	1	1	0
AT5G48870	Small nuclear ribonucleoprotein family protein [Source:NCBI gene (formerly Entrezgene);Acc:834945]	SAD1	protein_coding	973.625	-0.265128	0.135851	-1.95161	0.0509849	0.323205	1117.71	1104.44	965.788	973.215	813.397	867.199	1160	1307	942	882	760	897
AT1G32210	Defender against death (DAD family) protein [Source:NCBI gene (formerly Entrezgene);Acc:840113]	ATDAD1	protein_coding	2391.32	-0.306292	0.156945	-1.95159	0.0509873	0.323205	2343.34	3183.2	2405.24	2160.49	2188.68	2066.97	2432	3767	2346	1958	2045	2138
AT2G40880	cystatin A [Source:NCBI gene (formerly Entrezgene);Acc:818685]	CYSA	protein_coding	1670.26	-0.501564	0.257054	-1.9512	0.051033	0.323297	1637.06	2696.46	1538.9	1366.03	1637.5	1145.63	1699	3191	1501	1238	1530	1185
AT1G15085		AT1G15085	protein_coding	29.4584	-1.16449	0.596939	-1.95078	0.0510837	0.32343	66.4845	31.2658	24.6061	15.4479	12.8431	26.103	69	37	24	14	12	27
AT4G17220	microtubule-associated proteins 70-5 [Source:NCBI gene (formerly Entrezgene);Acc:827434]	MAP70-5	protein_coding	95.2288	-1.0044	0.514909	-1.95063	0.0511006	0.32343	146.459	70.9818	164.04	83.8598	26.7565	79.2757	152	84	160	76	25	82
AT5G65320	basic helix-loop-helix (bHLH) DNA-binding superfamily protein [Source:NCBI gene (formerly Entrezgene);Acc:836657]	AT5G65320	protein_coding	35.762	-0.878447	0.450374	-1.95048	0.0511186	0.323445	48.1772	44.7861	46.1363	28.6889	13.9134	32.8704	50	53	45	26	13	34
AT5G57530	xyloglucan endotransglucosylase/hydrolase 12 [Source:NCBI gene (formerly Entrezgene);Acc:835857]	XTH12	protein_coding	106.831	-1.53967	0.789435	-1.95035	0.0511347	0.323449	99.2449	141.964	235.808	79.4461	4.28104	80.2425	103	168	230	72	4	83
AT1G72175	E3 ubiquitin-protein ligase RNF170-like protein (DUF 1232) [Source:NCBI gene (formerly Entrezgene);Acc:843549]	AT1G72175	protein_coding	535.811	-0.364334	0.186868	-1.94968	0.0512138	0.323656	502.006	714.043	592.596	500.952	483.757	421.515	521	845	578	454	452	436
AT5G54980	Uncharacterized protein family (UPF0497) [Source:NCBI gene (formerly Entrezgene);Acc:835589]	AT5G54980	protein_coding	259.693	-0.504013	0.258512	-1.94967	0.0512158	0.323656	340.131	316.883	256.313	219.58	268.635	156.618	353	375	250	199	251	162
AT1G47420	succinate dehydrogenase 5 [Source:NCBI gene (formerly Entrezgene);Acc:841147]	SDH5	protein_coding	6194.31	-0.158234	0.0811689	-1.94944	0.0512428	0.323656	6457.67	6359.63	6784.09	6018.05	5721.61	5824.83	6702	7526	6617	5454	5346	6025
AT1G35580	cytosolic invertase 1 [Source:NCBI gene (formerly Entrezgene);Acc:840454]	CINV1	protein_coding	5425.41	-0.234961	0.120529	-1.94942	0.0512453	0.323656	5938.32	5256.03	6404.75	5135.31	5164	4654.06	6163	6220	6247	4654	4825	4814
AT4G29720	polyamine oxidase 5 [Source:NCBI gene (formerly Entrezgene);Acc:829093]	PAO5	protein_coding	887.777	-0.272895	0.140001	-1.94923	0.0512678	0.3237	1015.57	909.243	990.394	804.392	712.793	894.268	1054	1076	966	729	666	925
AT3G49310	Major facilitator superfamily protein [Source:NCBI gene (formerly Entrezgene);Acc:824093]	AT3G49310	protein_coding	1355.77	-0.196841	0.101023	-1.94848	0.0513578	0.323997	1371.12	1495.69	1477.39	1296.52	1215.82	1278.08	1423	1770	1441	1175	1136	1322
AT1G33260	Protein kinase superfamily protein [Source:NCBI gene (formerly Entrezgene);Acc:840220]	AT1G33260	protein_coding	53.4635	-0.79165	0.406298	-1.94845	0.0513615	0.323997	73.2293	76.8969	53.3131	37.5162	25.6862	54.1395	76	91	52	34	24	56
AT2G39130	Transmembrane amino acid transporter family protein [Source:NCBI gene (formerly Entrezgene);Acc:818499]	AT2G39130	protein_coding	1195.38	-0.319285	0.16388	-1.94829	0.0513808	0.32402	1286.33	1208.38	1487.64	989.767	957.882	1242.31	1335	1430	1451	897	895	1285
AT1G68940	Armadillo/beta-catenin-like repeat family protein [Source:NCBI gene (formerly Entrezgene);Acc:843228]	AT1G68940	protein_coding	67.6815	-0.967058	0.496558	-1.94752	0.0514719	0.324413	121.406	54.0814	93.2979	60.688	22.4755	54.1395	126	64	91	55	21	56
AT5G37210	Cysteine/Histidine-rich C1 domain family protein [Source:NCBI gene (formerly Entrezgene);Acc:833695]	AT5G37210	protein_coding	14.2939	-1.30639	0.6708	-1.9475	0.0514743	0.324413	26.0157	17.7454	17.4293	7.72393	4.28104	12.5681	27	21	17	7	4	13
AT4G23630	VIRB2-interacting protein 1 [Source:NCBI gene (formerly Entrezgene);Acc:828463]	BTI1	protein_coding	3737.93	-0.187517	0.0963068	-1.94708	0.0515254	0.324567	4174.07	3739.22	4029.24	3417.29	3416.27	3651.52	4332	4425	3930	3097	3192	3777
AT5G17330	glutamate decarboxylase [Source:NCBI gene (formerly Entrezgene);Acc:831599]	GAD	protein_coding	3534.4	-0.453589	0.232966	-1.94702	0.0515329	0.324567	4492.04	2895.04	4869.95	3279.36	2408.08	3261.9	4662	3426	4750	2972	2250	3374
AT1G01453	late embryosis abundant hydroxyproline-rich glycoprotein family protein [Source:NCBI gene (formerly Entrezgene);Acc:6240388]	AT1G01453	protein_coding	17.3873	-1.58641	0.814836	-1.94691	0.0515456	0.324567	19.2709	26.1957	32.8081	14.3444	1.07026	10.6345	20	31	32	13	1	11
AT1G71530	Protein kinase superfamily protein [Source:NCBI gene (formerly Entrezgene);Acc:843493]	AT1G71530	protein_coding	65.2491	-0.703397	0.361321	-1.94674	0.0515664	0.3246	88.646	56.6164	97.399	60.688	41.7401	46.4053	92	67	95	55	39	48
AT5G47560	tonoplast dicarboxylate transporter [Source:NCBI gene (formerly Entrezgene);Acc:834806]	TDT	protein_coding	4643.51	-0.339887	0.174609	-1.94656	0.0515873	0.324633	4856.26	5315.18	5391.8	4617.81	4509	3171.03	5040	6290	5259	4185	4213	3280
AT2G13810	AGD2-like defense response protein 1 [Source:NCBI gene (formerly Entrezgene);Acc:815864]	ALD1	protein_coding	77.6146	-1.64588	0.845628	-1.94634	0.0516145	0.324706	286.172	23.6606	43.0606	56.2744	24.616	31.9036	297	28	42	51	23	33
AT5G52330	TRAF-like superfamily protein [Source:NCBI gene (formerly Entrezgene);Acc:835309]	AT5G52330	protein_coding	48.842	-0.625171	0.321322	-1.94562	0.0516999	0.325145	55.8855	62.5316	59.4646	34.206	37.4591	43.5049	58	74	58	31	35	45
AT4G20410	gamma-soluble NSF attachment protein [Source:NCBI gene (formerly Entrezgene);Acc:827789]	GSNAP	protein_coding	1496.17	-0.281113	0.144502	-1.9454	0.0517272	0.325219	1503.13	1893.69	1526.6	1421.2	1378.49	1253.91	1560	2241	1489	1288	1288	1297
AT1G72790	hydroxyproline-rich glycoprotein family protein [Source:NCBI gene (formerly Entrezgene);Acc:843610]	AT1G72790	protein_coding	581.837	-0.297576	0.15301	-1.94482	0.0517972	0.325462	658.1	588.135	678.717	507.573	588.643	469.853	683	696	662	460	550	486
AT4G26220	S-adenosyl-L-methionine-dependent methyltransferases superfamily protein [Source:NCBI gene (formerly Entrezgene);Acc:828728]	AT4G26220	protein_coding	267.812	-0.817532	0.420516	-1.94411	0.0518817	0.325732	424.923	250.971	349.611	207.443	87.7613	286.166	441	297	341	188	82	296
AT4G33120	S-adenosyl-L-methionine-dependent methyltransferases superfamily protein [Source:NCBI gene (formerly Entrezgene);Acc:829449]	AT4G33120	protein_coding	190.95	-1.44389	0.742722	-1.94406	0.0518884	0.325732	295.808	116.613	425.48	141.238	12.8431	153.717	307	138	415	128	12	159
AT2G26692	ncRNA [Source:NCBI gene (formerly Entrezgene);Acc:5007911]	AT2G26692	lncRNA	4.09199	-2.30492	1.18563	-1.94405	0.05189		4.81772	8.45021	7.17677	1.10342	1.07026	1.93355	5	10	7	1	1	2
AT2G30362	ncRNA [Source:NCBI gene (formerly Entrezgene);Acc:5007913]	AT2G30362	lncRNA	63.838	-0.714642	0.367637	-1.94388	0.05191	0.325732	69.3751	82.8121	86.1212	38.6197	37.4591	68.6411	72	98	84	35	35	71
AT1G03620	ELMO/CED-12 family protein [Source:NCBI gene (formerly Entrezgene);Acc:839448]	AT1G03620	protein_coding	93.3442	-0.696812	0.358478	-1.94381	0.0519185	0.325732	143.568	122.528	79.9697	73.9291	88.8316	51.2392	149	145	78	67	83	53
AT2G34610	cotton fiber protein [Source:NCBI gene (formerly Entrezgene);Acc:818026]	AT2G34610	protein_coding	59.3415	-0.886455	0.456347	-1.9425	0.0520761	0.326574	86.7189	38.871	105.601	44.1367	44.9509	35.7707	90	46	103	40	42	37
AT3G60250	casein kinase II beta chain 3 [Source:NCBI gene (formerly Entrezgene);Acc:825196]	CKB3	protein_coding	1726.51	-0.271754	0.139914	-1.94229	0.0521019	0.326587	1736.3	2177.62	1751.13	1535.96	1655.69	1502.37	1802	2577	1708	1392	1547	1554
AT3G07680	emp24/gp25L/p24 family/GOLD family protein [Source:NCBI gene (formerly Entrezgene);Acc:819959]	p24beta2	protein_coding	2458.98	-0.170619	0.0878569	-1.94201	0.0521362	0.32663	2582.3	2524.92	2705.64	2327.11	2364.2	2249.69	2680	2988	2639	2109	2209	2327
AT3G13340	Transducin/WD40 repeat-like superfamily protein [Source:NCBI gene (formerly Entrezgene);Acc:820534]	AT3G13340	protein_coding	2466.42	-0.170574	0.0878791	-1.94101	0.0522571	0.327165	2569.77	2623.79	2642.07	2407.66	2337.45	2217.79	2667	3105	2577	2182	2184	2294
AT4G02700	sulfate transporter 3;2 [Source:NCBI gene (formerly Entrezgene);Acc:828201]	SULTR3;2	protein_coding	382.576	-0.516564	0.266562	-1.93788	0.0526384	0.329436	298.698	580.53	471.616	315.578	296.462	332.571	310	687	460	286	277	344
AT5G45730	Cysteine/Histidine-rich C1 domain family protein [Source:NCBI gene (formerly Entrezgene);Acc:834612]	AT5G45730	protein_coding	265.176	-0.489733	0.252928	-1.93626	0.0528365	0.330295	334.349	266.182	329.106	246.062	156.258	259.096	347	315	321	223	146	268
AT3G05250	RING/U-box superfamily protein [Source:NCBI gene (formerly Entrezgene);Acc:819689]	AT3G05250	protein_coding	377.619	-0.3759	0.194177	-1.93586	0.0528844	0.330496	399.87	507.858	371.141	333.232	360.678	292.933	415	601	362	302	337	303
AT1G17960	Threonyl-tRNA synthetase [Source:NCBI gene (formerly Entrezgene);Acc:838375]	AT1G17960	protein_coding	305.184	-1.04158	0.538274	-1.93503	0.0529862	0.33086	118.516	396.315	717.677	229.511	147.696	221.392	123	469	700	208	138	229
AT4G23510	Disease resistance protein (TIR-NBS-LRR class) family [Source:NCBI gene (formerly Entrezgene);Acc:828451]	AT4G23510	protein_coding	181.269	-0.865648	0.447363	-1.935	0.0529904	0.33086	262.084	179.99	260.414	150.065	51.3725	183.688	272	213	254	136	48	190
AT3G44753	transmembrane protein [Source:NCBI gene (formerly Entrezgene);Acc:28719379]	AT3G44753	protein_coding	24.4774	-0.913574	0.4724	-1.9339	0.0531254	0.331504	38.5417	33.8009	23.5808	15.4479	17.1242	18.3688	40	40	23	14	16	19
AT3G08490	delta-latroinsectotoxin-Lt1a protein [Source:NCBI gene (formerly Entrezgene);Acc:819996]	AT3G08490	protein_coding	19.4743	-1.0587	0.547541	-1.93355	0.0531686	0.331574	26.0157	21.1255	31.7828	17.6547	9.63234	10.6345	27	25	31	16	9	11
AT1G52140	Avr9/Cf-9 rapidly elicited protein [Source:NCBI gene (formerly Entrezgene);Acc:841644]	AT1G52140	protein_coding	232.575	-0.503622	0.260492	-1.93335	0.0531933	0.331629	335.313	205.34	277.843	169.926	230.106	176.92	348	243	271	154	215	183
AT4G01440	nodulin MtN21 /EamA-like transporter family protein [Source:NCBI gene (formerly Entrezgene);Acc:826697]	UMAMIT31	protein_coding	148.667	-0.706367	0.36542	-1.93303	0.0532326	0.331675	267.865	118.303	167.116	122.479	86.691	129.548	278	140	163	111	81	134
AT2G18370	Bifunctional inhibitor/lipid-transfer protein/seed storage 2S albumin superfamily protein [Source:NCBI gene (formerly Entrezgene);Acc:816352]	AT2G18370	protein_coding	718.717	-0.97224	0.503191	-1.93215	0.0533409	0.332146	1514.69	716.578	625.404	420.403	197.998	837.229	1572	848	610	381	185	866
AT3G25220	FK506-binding protein 15 kD-1 [Source:NCBI gene (formerly Entrezgene);Acc:822115]	FKBP15-1	protein_coding	1921.51	-0.263133	0.136233	-1.93149	0.0534227	0.332146	2053.31	2295.92	1938.75	1947.53	1587.2	1706.36	2131	2717	1891	1765	1483	1765
AT4G39300	envelope glycoprotein [Source:NCBI gene (formerly Entrezgene);Acc:830086]	AT4G39300	protein_coding	739.582	-0.217797	0.112807	-1.93072	0.0535181	0.332259	809.376	779.11	797.646	708.395	641.086	701.88	840	922	778	642	599	726
AT1G36050	Endoplasmic reticulum vesicle transporter protein [Source:NCBI gene (formerly Entrezgene);Acc:840509]	AT1G36050	protein_coding	2631.11	-0.280786	0.145489	-1.92995	0.0536137	0.332654	2746.1	3195.03	2716.92	2417.59	2648.89	2062.13	2850	3781	2650	2191	2475	2133
AT1G23980	RING/U-box superfamily protein [Source:NCBI gene (formerly Entrezgene);Acc:839010]	AT1G23980	protein_coding	106.445	-0.437414	0.226696	-1.92952	0.0536668	0.332786	132.969	111.543	123.03	86.0667	94.1829	90.877	138	132	120	78	88	94
AT2G16600	rotamase CYP 3 [Source:NCBI gene (formerly Entrezgene);Acc:816161]	ROC3	protein_coding	20382.7	-0.219009	0.113616	-1.92762	0.0539023	0.333599	21251.9	22800.4	21727.1	20206.9	19583.6	16726.2	22056	26982	21192	18313	18298	17301
AT3G20920	translocation protein-like protein [Source:NCBI gene (formerly Entrezgene);Acc:821641]	AT3G20920	protein_coding	1535.7	-0.235232	0.122035	-1.92758	0.0539069	0.333599	1511.8	1788.91	1680.39	1501.75	1402.04	1329.32	1569	2117	1639	1361	1310	1375
AT5G58790		AT5G58790	protein_coding	176.298	-0.402345	0.20873	-1.92758	0.0539073	0.333599	194.636	230.691	176.343	166.616	144.485	145.016	202	273	172	151	135	150
AT2G18500	ovate family protein 7 [Source:NCBI gene (formerly Entrezgene);Acc:816365]	OFP7	protein_coding	53.6151	-0.745328	0.386724	-1.92729	0.0539439	0.333708	74.1928	55.7714	71.7677	43.0333	25.6862	51.2392	77	66	70	39	24	53
AT5G42850	Thioredoxin superfamily protein [Source:NCBI gene (formerly Entrezgene);Acc:834296]	AT5G42850	protein_coding	973.169	-0.297179	0.154257	-1.92652	0.0540394	0.334099	893.204	1141.62	1184.17	911.424	852.997	855.597	927	1351	1155	826	797	885
AT5G23830	MD-2-related lipid recognition domain-containing protein [Source:NCBI gene (formerly Entrezgene);Acc:832448]	AT5G23830	protein_coding	58.88	-0.984901	0.511495	-1.92553	0.0541627	0.334763	88.646	54.9264	91.2474	54.0675	16.0539	48.3388	92	65	89	49	15	50
AT5G16900	Leucine-rich repeat protein kinase family protein [Source:NCBI gene (formerly Entrezgene);Acc:831553]	AT5G16900	protein_coding	53.3276	-0.926949	0.481622	-1.92464	0.0542745	0.335254	68.4116	53.2363	88.1717	48.5504	17.1242	44.4717	71	63	86	44	16	46
AT1G24530			protein_coding	1702.23	-0.484023	0.251547	-1.92419	0.0543312	0.335505	1540.71	2366.9	2047.43	1188.38	1894.36	1175.6	1599	2801	1997	1077	1770	1216
AT4G00893	F-box/kelch-repeat protein [Source:NCBI gene (formerly Entrezgene);Acc:5008108]	AT4G00893	protein_coding	27.9261	-0.882643	0.458936	-1.92324	0.0544502	0.335921	35.6511	27.8857	45.1111	20.965	22.4755	15.4684	37	33	44	19	21	16
AT5G07690	myb domain protein 29 [Source:NCBI gene (formerly Entrezgene);Acc:830662]	MYB29	protein_coding	198.801	-0.922839	0.479862	-1.92313	0.0544633	0.335921	372.891	312.658	95.3485	126.893	108.096	176.92	387	370	93	115	101	183
AT4G19580	DNAJ heat shock N-terminal domain-containing protein [Source:NCBI gene (formerly Entrezgene);Acc:827700]	AT4G19580	protein_coding	3.70007	-3.2323	1.68105	-1.92278	0.0545074		0.963543	6.76017	12.303	1.10342	1.07026	0	1	8	12	1	1	0
AT3G12965	ncRNA [Source:NCBI gene (formerly Entrezgene);Acc:5007995]	AT3G12965	ncRNA	1389.82	-0.233482	0.121445	-1.92253	0.0545392	0.336214	1371.12	1656.24	1478.41	1242.45	1267.19	1323.52	1423	1960	1442	1126	1184	1369
AT1G45688	transmembrane protein [Source:NCBI gene (formerly Entrezgene);Acc:841102]	AT1G45688	protein_coding	2968.74	-0.208479	0.108446	-1.92243	0.0545515	0.336214	3153.68	3274.46	3120.87	2493.73	2829.77	2939.97	3273	3875	3044	2260	2644	3041
AT1G54940	plant glycogenin-like starch initiation protein 4 [Source:NCBI gene (formerly Entrezgene);Acc:841934]	PGSIP4	protein_coding	11.4952	-2.04543	1.06434	-1.92178	0.0546338	0.336574	19.2709	7.60519	28.7071	6.62051	0	6.76744	20	9	28	6	0	7
AT2G28270	Cysteine/Histidine-rich C1 domain family protein [Source:NCBI gene (formerly Entrezgene);Acc:817373]	AT2G28270	protein_coding	8.22086	-2.59518	1.35053	-1.9216	0.054656		29.8698	8.45021	4.10101	1.10342	0	5.80066	31	10	4	1	0	6
AT2G22560	Kinase interacting (KIP1-like) family protein [Source:NCBI gene (formerly Entrezgene);Acc:816788]	NET2D	protein_coding	249.658	-0.470135	0.244665	-1.92155	0.0546629	0.336654	293.881	218.861	357.813	203.029	189.436	234.927	305	259	349	184	177	243
AT5G19800	hydroxyproline-rich glycoprotein family protein [Source:NCBI gene (formerly Entrezgene);Acc:28721181]	AT5G19800	protein_coding	41.1326	-1.25798	0.654806	-1.92115	0.0547126	0.33686	52.0313	38.026	84.0707	35.3094	6.42156	30.9369	54	45	82	32	6	32
AT3G12490	cystatin B [Source:NCBI gene (formerly Entrezgene);Acc:820428]	CYSB	protein_coding	5145.28	-0.311544	0.162219	-1.92051	0.0547934	0.337058	4636.57	6787.21	5671.7	4573.67	4647.07	4555.45	4812	8032	5532	4145	4342	4712
AT5G22950	SNF7 family protein [Source:NCBI gene (formerly Entrezgene);Acc:832359]	VPS24.1	protein_coding	1383.34	-0.245945	0.128073	-1.92034	0.0548144	0.337088	1398.1	1646.95	1456.88	1366.03	1256.48	1175.6	1451	1949	1421	1238	1174	1216
AT1G52315	Regulator of Vps4 activity in the MVB pathway protein [Source:NCBI gene (formerly Entrezgene);Acc:2745821]	AT1G52315	protein_coding	60.8903	-1.07076	0.557751	-1.91978	0.0548855	0.337225	33.724	74.3619	139.434	38.6197	49.2319	29.9701	35	88	136	35	46	31
AT5G48580	FK506- and rapamycin-binding protein 15 kD-2 [Source:NCBI gene (formerly Entrezgene);Acc:834915]	FKBP15-2	protein_coding	3163.98	-0.213993	0.111506	-1.91912	0.0549694	0.337641	3383.96	3477.26	3333.09	3180.05	2642.47	2967.04	3512	4115	3251	2882	2469	3069
AT5G14330	transmembrane protein [Source:NCBI gene (formerly Entrezgene);Acc:831283]	AT5G14330	protein_coding	401.876	-0.995672	0.519054	-1.91824	0.0550803	0.338223	533.803	467.297	604.899	383.99	67.4264	353.84	554	553	590	348	63	366
AT2G27020	20S proteasome alpha subunit G1 [Source:NCBI gene (formerly Entrezgene);Acc:817244]	PAG1	protein_coding	4953.51	-0.179752	0.0937132	-1.91811	0.0550972	0.338227	5046.08	5605.87	5132.41	4786.63	4484.39	4665.66	5237	6634	5006	4338	4190	4826
AT5G61930	APO RNA-binding protein (DUF794) [Source:NCBI gene (formerly Entrezgene);Acc:836314]	APO3	protein_coding	257.631	-0.344147	0.179517	-1.91707	0.0552294	0.338778	263.047	315.193	286.045	252.683	205.49	223.325	273	373	279	229	192	231
AT3G09240	kinase with tetratricopeptide repeat domain-containing protein [Source:NCBI gene (formerly Entrezgene);Acc:820080]	BSK9	protein_coding	56.5971	-0.700531	0.365428	-1.91702	0.0552359	0.338778	72.2657	58.3065	79.9697	41.9299	31.0375	56.073	75	69	78	38	29	58
AT1G73120	F-box/RNI superfamily protein [Source:NCBI gene (formerly Entrezgene);Acc:843643]	AT1G73120	protein_coding	1543.71	-0.791442	0.412881	-1.91688	0.0552534	0.338785	1489.64	3265.16	1115.47	1295.41	686.036	1410.53	1546	3864	1088	1174	641	1459
AT1G02205	Fatty acid hydroxylase superfamily [Source:NCBI gene (formerly Entrezgene);Acc:837602]	CER1	protein_coding	95.2977	-0.67474	0.352134	-1.91615	0.0553462	0.338955	159.948	106.473	85.0959	87.1701	56.7238	76.3754	166	126	83	79	53	79
AT1G28540	transmembrane protein [Source:NCBI gene (formerly Entrezgene);Acc:839754]	AT1G28540	protein_coding	397.123	-0.395434	0.206471	-1.91521	0.0554663	0.33949	399.87	564.474	388.571	364.128	345.694	320.003	415	668	379	330	323	331
AT5G10930	CBL-interacting protein kinase 5 [Source:NCBI gene (formerly Entrezgene);Acc:830960]	CIPK5	protein_coding	217.176	-0.508256	0.265419	-1.91492	0.055503	0.339615	268.829	233.226	263.49	183.168	125.22	229.126	279	276	257	166	117	237
AT4G17420	Tryptophan RNA-binding attenuator protein-like protein [Source:NCBI gene (formerly Entrezgene);Acc:827453]	AT4G17420	protein_coding	585.587	-0.240699	0.125748	-1.91415	0.0556015	0.340018	602.214	671.792	628.48	527.434	568.308	515.292	625	795	613	478	531	533
AT4G04465	ncRNA [Source:NCBI gene (formerly Entrezgene);Acc:28719565]	AT4G04465	snoRNA	34.0193	-0.920041	0.48087	-1.91328	0.0557118	0.340453	28.9063	62.5316	42.0353	25.3786	18.1944	27.0697	30	74	41	23	17	28
AT3G06050	peroxiredoxin IIF [Source:NCBI gene (formerly Entrezgene);Acc:819778]	PRXIIF	protein_coding	3873.36	-0.15868	0.0829394	-1.9132	0.0557219	0.340453	4050.74	4241.16	3965.68	3741.69	3657.08	3583.84	4204	5019	3868	3391	3417	3707
AT2G46590	Dof-type zinc finger DNA-binding family protein [Source:NCBI gene (formerly Entrezgene);Acc:819271]	DAG2	protein_coding	589.655	-0.371182	0.194048	-1.91284	0.055769	0.340542	623.412	798.545	573.116	442.471	531.919	568.465	647	945	559	401	497	588
AT1G76560	CP12 domain-containing protein 3 [Source:NCBI gene (formerly Entrezgene);Acc:843989]	CP12-3	protein_coding	270.619	-0.347436	0.181682	-1.91233	0.0558337	0.340837	293.881	299.138	315.778	276.958	230.106	207.857	305	354	308	251	215	215
AT1G18590	sulfotransferase 17 [Source:NCBI gene (formerly Entrezgene);Acc:838440]	SOT17	protein_coding	1062.76	-0.336967	0.176252	-1.91185	0.055896	0.341016	1234.3	1200.78	1123.68	805.496	1154.81	857.531	1281	1421	1096	730	1079	887
AT3G45230	hydroxyproline-rich glycoprotein family protein [Source:NCBI gene (formerly Entrezgene);Acc:823659]	AT3G45230	protein_coding	402.081	-0.329688	0.17246	-1.91168	0.0559174	0.341047	460.574	458.847	424.454	301.233	357.467	409.913	478	543	414	273	334	424
AT2G37200	Uncharacterized protein family (UPF0497) [Source:NCBI gene (formerly Entrezgene);Acc:818297]	AT2G37200	protein_coding	805.114	-0.266567	0.139456	-1.91148	0.0559425	0.34109	838.282	988.675	809.949	759.152	749.182	685.445	870	1170	790	688	700	709
AT1G01750	actin depolymerizing factor 11 [Source:NCBI gene (formerly Entrezgene);Acc:839281]	ADF11	protein_coding	209.506	-1.30529	0.68296	-1.91123	0.0559754	0.34109	242.813	254.351	397.798	195.305	14.9836	151.784	252	301	388	177	14	157
AT3G47790	ABC2 homolog 7 [Source:NCBI gene (formerly Entrezgene);Acc:823933]	ABCA8	protein_coding	137.481	-1.01216	0.529745	-1.91065	0.0560498	0.341354	289.063	119.148	143.535	81.653	40.6699	150.817	300	141	140	74	38	156
AT1G49300	RAB GTPase homolog G3E [Source:NCBI gene (formerly Entrezgene);Acc:841353]	RABG3E	protein_coding	2334.62	-0.249905	0.130822	-1.91027	0.0560979	0.341447	2482.09	2824.06	2301.69	2192.49	2249.69	1957.72	2576	3342	2245	1987	2102	2025
AT4G30975	ncRNA [Source:NCBI gene (formerly Entrezgene);Acc:5008174]	AT4G30975	ncRNA	56.0239	-0.631823	0.330775	-1.91013	0.0561167	0.341461	62.6303	81.122	60.4899	45.2402	36.3888	50.2724	65	96	59	41	34	52
AT1G17940	Endosomal targeting BRO1-like domain-containing protein [Source:NCBI gene (formerly Entrezgene);Acc:838373]	AT1G17940	protein_coding	534.003	-0.437055	0.228871	-1.90961	0.0561832	0.341654	483.699	788.405	570.04	488.814	480.547	392.511	502	933	556	443	449	406
AT1G30200	F-box family protein [Source:NCBI gene (formerly Entrezgene);Acc:839900]	AT1G30200	protein_coding	1473.99	-0.302588	0.158479	-1.90933	0.0562201	0.341654	1475.18	1792.29	1615.8	1305.34	1515.49	1139.83	1531	2121	1576	1183	1416	1179
AT5G49470	PAS domain-containing protein tyrosine kinase family protein [Source:NCBI gene (formerly Entrezgene);Acc:835007]	AT5G49470	protein_coding	726.335	-0.23117	0.121079	-1.90925	0.0562305	0.341654	718.803	827.276	806.873	681.913	656.069	667.076	746	979	787	618	613	690
AT3G05870	anaphase-promoting complex/cyclosome 11 [Source:NCBI gene (formerly Entrezgene);Acc:819756]	APC11	protein_coding	305.761	-0.285251	0.14944	-1.9088	0.0562879	0.341896	326.641	359.979	320.904	269.234	269.705	288.099	339	426	313	244	252	298
AT4G37790	Homeobox-leucine zipper protein family [Source:NCBI gene (formerly Entrezgene);Acc:829935]	HAT22	protein_coding	857.851	-0.291842	0.152902	-1.90868	0.0563031	0.341896	838.282	1048.67	945.283	860.667	741.69	712.514	870	1241	922	780	693	737
AT3G52790	peptidoglycan-binding LysM domain-containing protein [Source:NCBI gene (formerly Entrezgene);Acc:824445]	AT3G52790	protein_coding	76.5191	-0.63758	0.334089	-1.90842	0.0563374	0.341961	98.2814	81.9671	99.4495	67.3085	39.5996	72.5082	102	97	97	61	37	75
AT2G42250	cytochrome P450, family 712, subfamily A, polypeptide 1 [Source:NCBI gene (formerly Entrezgene);Acc:818826]	CYP712A1	protein_coding	7.56125	-2.97621	1.55964	-1.90827	0.0563566		37.5782	1.69004	1.02525	1.10342	1.07026	2.90033	39	2	1	1	1	3
AT3G25990	Homeodomain-like superfamily protein [Source:NCBI gene (formerly Entrezgene);Acc:822196]	AT3G25990	protein_coding	67.8228	-0.534957	0.28039	-1.9079	0.0564039	0.341961	72.2657	85.3471	83.0454	52.9641	62.0751	51.2392	75	101	81	48	58	53
AT2G18390	ADP-ribosylation factor family protein [Source:NCBI gene (formerly Entrezgene);Acc:816354]	TTN5	protein_coding	1042.53	-0.313154	0.164136	-1.9079	0.0564044	0.341961	1096.51	1274.29	1093.94	1007.42	1012.47	770.521	1138	1508	1067	913	946	797
AT5G62820	Uncharacterized protein family (UPF0497) [Source:NCBI gene (formerly Entrezgene);Acc:836403]	AT5G62820	protein_coding	73.6756	-0.557104	0.292018	-1.90777	0.0564206	0.341961	88.646	79.432	95.3485	62.8949	47.0914	68.6411	92	94	93	57	44	71
AT1G30880		AT1G30880	protein_coding	2274.85	-0.233581	0.122441	-1.90771	0.056429	0.341961	2673.83	2434.51	2266.83	2255.39	2076.3	1942.25	2775	2881	2211	2044	1940	2009
AT3G29100	vesicle transport V-snare 13 [Source:NCBI gene (formerly Entrezgene);Acc:822557]	VTI13	protein_coding	322.662	-0.331973	0.174044	-1.90741	0.0564673	0.341989	337.24	414.905	326.03	297.923	291.111	268.764	350	491	318	270	272	278
AT4G36790	Major facilitator superfamily protein [Source:NCBI gene (formerly Entrezgene);Acc:829832]	AT4G36790	protein_coding	386.308	-0.431849	0.226411	-1.90737	0.0564725	0.341989	534.766	421.666	374.217	380.679	343.553	262.963	555	499	365	345	321	272
AT2G16720	myb domain protein 7 [Source:NCBI gene (formerly Entrezgene);Acc:816173]	MYB7	protein_coding	270.551	-0.509237	0.266995	-1.90729	0.056483	0.341989	420.105	233.226	300.399	235.028	194.787	239.761	436	276	293	213	182	248
AT1G65610	Six-hairpin glycosidases superfamily protein [Source:NCBI gene (formerly Entrezgene);Acc:842872]	KOR2	protein_coding	246.477	-0.680803	0.357247	-1.90569	0.0566903	0.342839	297.735	167.314	445.985	207.443	177.663	182.721	309	198	435	188	166	189
AT3G22231	pathogen and circadian controlled 1 [Source:NCBI gene (formerly Entrezgene);Acc:821788]	PCC1	protein_coding	1322.03	-1.46823	0.770458	-1.90566	0.0566947	0.342839	3670.14	1432.31	723.828	765.773	1001.76	338.372	3809	1695	706	694	936	350
AT2G01300	mediator of RNA polymerase II transcription subunit [Source:NCBI gene (formerly Entrezgene);Acc:814658]	AT2G01300	protein_coding	64.9493	-0.76072	0.399199	-1.90562	0.0566998	0.342839	116.589	76.0519	52.2879	54.0675	48.1617	42.5382	121	90	51	49	45	44
AT5G43180	transmembrane protein, putative (Protein of unknown function, DUF599) [Source:NCBI gene (formerly Entrezgene);Acc:834336]	AT5G43180	protein_coding	522.881	-0.471657	0.247602	-1.9049	0.0567933	0.343237	654.246	493.492	675.641	455.712	316.797	541.395	679	584	659	413	296	560
AT5G15830	basic leucine-zipper 3 [Source:NCBI gene (formerly Entrezgene);Acc:831440]	bZIP3	protein_coding	237.367	-0.458858	0.240929	-1.90454	0.0568401	0.343249	347.839	245.056	231.707	201.926	173.382	224.292	361	290	226	183	162	232
AT5G38344	Toll-Interleukin-Resistance (TIR) domain family protein [Source:NCBI gene (formerly Entrezgene);Acc:3771359]	AT5G38344	protein_coding	5.1434	-1.99093	1.04537	-1.90453	0.0568413		10.599	5.91515	8.20202	1.10342	2.14052	2.90033	11	7	8	1	2	3
AT2G17940	WEB family protein (DUF827) [Source:NCBI gene (formerly Entrezgene);Acc:816304]	AT2G17940	protein_coding	9.40742	-1.38542	0.727593	-1.90411	0.0568955		13.4896	10.9853	16.404	4.41367	5.3513	5.80066	14	13	16	4	5	6
AT2G36895	D-tagatose-1,6-bisphosphate aldolase subunit [Source:NCBI gene (formerly Entrezgene);Acc:818263]	AT2G36895	protein_coding	828.362	-0.283867	0.149095	-1.90393	0.0569188	0.343528	880.678	1024.17	823.278	701.774	821.959	718.315	914	1212	803	636	768	743
AT5G25890	indole-3-acetic acid inducible 28 [Source:NCBI gene (formerly Entrezgene);Acc:832658]	IAA28	protein_coding	757.175	-0.411919	0.216438	-1.90318	0.0570172	0.343922	845.991	823.051	924.777	770.186	465.563	713.481	878	974	902	698	435	738
AT2G45720	ARM repeat superfamily protein [Source:NCBI gene (formerly Entrezgene);Acc:819180]	AT2G45720	protein_coding	454.025	-0.304185	0.159915	-1.90216	0.0571499	0.344258	506.824	487.577	510.576	470.056	358.537	390.578	526	577	498	426	335	404
AT5G37740	Calcium-dependent lipid-binding (CaLB domain) family protein [Source:NCBI gene (formerly Entrezgene);Acc:833752]	AT5G37740	protein_coding	1391.34	-0.274037	0.144076	-1.90203	0.0571676	0.344258	1628.39	1383.3	1557.36	1391.41	1286.45	1101.16	1690	1637	1519	1261	1202	1139
AT3G43440	jasmonate-zim-domain protein 11 [Source:NCBI gene (formerly Entrezgene);Acc:823426]	JAZ11	protein_coding	410.926	-0.290211	0.152601	-1.90177	0.0572018	0.344258	418.178	478.282	459.313	391.714	387.434	330.638	434	566	448	355	362	342
AT3G49960	Peroxidase superfamily protein [Source:NCBI gene (formerly Entrezgene);Acc:824158]	AT3G49960	protein_coding	204.914	-0.976288	0.513368	-1.90173	0.0572064	0.344258	277.5	208.72	329.106	182.064	40.6699	191.422	288	247	321	165	38	198
AT2G16050	Cysteine/Histidine-rich C1 domain family protein [Source:NCBI gene (formerly Entrezgene);Acc:816102]	AT2G16050	protein_coding	270.22	-0.521163	0.274081	-1.9015	0.0572371	0.344258	290.026	338.009	327.055	227.304	290.04	148.884	301	400	319	206	271	154
AT3G43930	BRCT domain-containing DNA repair protein [Source:NCBI gene (formerly Entrezgene);Acc:823509]	AT3G43930	protein_coding	132.592	-0.577382	0.303693	-1.9012	0.0572754	0.344381	132.969	185.06	157.889	110.342	134.853	74.4418	138	219	154	100	126	77
AT1G64080	membrane-associated kinase regulator [Source:NCBI gene (formerly Entrezgene);Acc:842712]	MAKR2	protein_coding	126.914	-0.521334	0.274286	-1.9007	0.0573419	0.344611	148.386	158.864	141.485	125.79	73.8479	113.113	154	188	138	114	69	117
AT1G15120	Ubiquinol-cytochrome C reductase hinge protein [Source:NCBI gene (formerly Entrezgene);Acc:838075]	AT1G15120	protein_coding	4430.74	-0.243816	0.12828	-1.90065	0.0573474	0.344611	4425.55	5521.37	4464.97	4109.13	3984.58	4078.83	4593	6534	4355	3724	3723	4219
AT4G38230	calcium-dependent protein kinase 26 [Source:NCBI gene (formerly Entrezgene);Acc:829980]	CPK26	protein_coding	323.86	-0.456085	0.239981	-1.9005	0.0573673	0.344611	364.219	344.769	415.227	310.061	193.717	315.169	378	408	405	281	181	326
AT1G72360	Integrase-type DNA-binding superfamily protein [Source:NCBI gene (formerly Entrezgene);Acc:843568]	ERF73	protein_coding	300.167	-0.432933	0.227989	-1.89892	0.0575748	0.34526	312.188	342.234	380.369	293.509	189.436	283.266	324	405	371	266	177	293
AT4G03320	translocon at the inner envelope membrane of chloroplasts 20-IV [Source:NCBI gene (formerly Entrezgene);Acc:827972]	Tic20-IV	protein_coding	139.306	-0.558165	0.293939	-1.89891	0.0575761	0.34526	131.042	139.429	227.606	113.652	108.096	116.013	136	165	222	103	101	120
AT1G03150	Acyl-CoA N-acyltransferases (NAT) superfamily protein [Source:NCBI gene (formerly Entrezgene);Acc:839562]	AT1G03150	protein_coding	587.591	-0.247598	0.130395	-1.89882	0.0575876	0.34526	619.558	694.607	598.747	545.089	552.254	515.292	643	822	584	494	516	533
AT2G04420	Polynucleotidyl transferase, ribonuclease H-like superfamily protein [Source:NCBI gene (formerly Entrezgene);Acc:814982]	AT2G04420	protein_coding	20.8797	-1.34288	0.70731	-1.89857	0.0576209	0.345307	33.724	15.2104	41.0101	16.5513	4.28104	14.5016	35	18	40	15	4	15
AT4G23760	Cox19-like CHCH family protein [Source:NCBI gene (formerly Entrezgene);Acc:828476]	AT4G23760	protein_coding	461.27	-0.265002	0.139584	-1.89851	0.0576286	0.345307	463.464	553.489	493.146	421.506	417.401	418.614	481	655	481	382	390	433
AT4G25090	Riboflavin synthase-like superfamily protein [Source:NCBI gene (formerly Entrezgene);Acc:828612]	AT4G25090	protein_coding	118.109	-0.981757	0.517434	-1.89736	0.0577808	0.34592	214.87	113.233	142.51	97.1008	27.8268	113.113	223	134	139	88	26	117
AT3G51670	SEC14 cytosolic factor family protein / phosphoglyceride transfer family protein [Source:NCBI gene (formerly Entrezgene);Acc:824330]	AT3G51670	protein_coding	1931.17	-0.192039	0.10124	-1.89687	0.0578456	0.346208	2034.04	2193.68	1950.03	1765.47	1869.74	1774.04	2111	2596	1902	1600	1747	1835
AT5G62280	DUF1442 family protein (DUF1442) [Source:NCBI gene (formerly Entrezgene);Acc:836349]	AT5G62280	protein_coding	394.504	-0.422937	0.223012	-1.89648	0.0578969	0.346405	545.365	451.241	358.838	318.888	394.926	297.767	566	534	350	289	369	308
AT1G14010	emp24/gp25L/p24 family/GOLD family protein [Source:NCBI gene (formerly Entrezgene);Acc:837961]	AT1G14010	protein_coding	1640.12	-0.17487	0.0922301	-1.89602	0.0579577	0.346462	1687.16	1770.32	1760.36	1530.44	1596.83	1495.6	1751	2095	1717	1387	1492	1547
AT2G45170	AUTOPHAGY 8E [Source:NCBI gene (formerly Entrezgene);Acc:819125]	ATG8E	protein_coding	2403.23	-0.576159	0.303895	-1.89591	0.0579714	0.346462	2568.81	3255.02	2806.12	2089.87	2626.42	1073.12	2666	3852	2737	1894	2454	1110
AT3G60660	spindle/kinetochore-associated-like protein [Source:NCBI gene (formerly Entrezgene);Acc:825237]	AT3G60660	protein_coding	182.791	-0.39182	0.206687	-1.89571	0.0579981	0.346505	204.271	226.466	191.722	133.514	164.82	175.953	212	268	187	121	154	182
AT4G32440	Plant Tudor-like RNA-binding protein [Source:NCBI gene (formerly Entrezgene);Acc:829379]	AT4G32440	protein_coding	779.036	-0.339658	0.179249	-1.89489	0.0581068	0.346972	726.511	1021.63	862.237	665.361	765.236	633.239	754	1209	841	603	715	655
AT2G16980	Major facilitator superfamily protein [Source:NCBI gene (formerly Entrezgene);Acc:816201]	AT2G16980	protein_coding	132.684	-1.14042	0.601959	-1.89451	0.0581576	0.347142	211.016	122.528	214.278	109.238	18.1944	120.847	219	145	209	99	17	125
AT5G59390	XH/XS domain-containing protein [Source:NCBI gene (formerly Entrezgene);Acc:836058]	AT5G59390	protein_coding	112.225	-0.919141	0.485276	-1.89406	0.0582174	0.347334	67.448	145.344	227.606	73.9291	104.885	54.1395	70	172	222	67	98	56
AT1G13580	LAG1 longevity assurance-like protein [Source:NCBI gene (formerly Entrezgene);Acc:837919]	LAG13	protein_coding	351.119	-0.273893	0.144626	-1.8938	0.0582519	0.34744	353.62	395.47	403.949	326.612	306.094	320.97	367	468	394	296	286	332
AT1G70190	ribosomal protein L7/L12 domain-containing protein [Source:NCBI gene (formerly Entrezgene);Acc:843355]	AT1G70190	protein_coding	963.191	-0.190906	0.100815	-1.89363	0.0582741	0.347466	1013.65	1012.34	1054.98	892.666	875.472	930.039	1052	1198	1029	809	818	962
AT3G04830	Protein prenylyltransferase superfamily protein [Source:NCBI gene (formerly Entrezgene);Acc:819643]	AT3G04830	protein_coding	1452.75	-0.202168	0.106769	-1.89351	0.0582898	0.347466	1510.84	1643.57	1508.15	1419	1274.68	1360.25	1568	1945	1471	1286	1191	1407
AT1G06923	transcription repressor OFP17-like protein [Source:NCBI gene (formerly Entrezgene);Acc:3766672]	AT1G06923	protein_coding	15.7742	-1.86418	0.984687	-1.89317	0.0583353	0.347599	17.3438	21.1255	35.8838	7.72393	0	12.5681	18	25	35	7	0	13
AT1G18745	ncRNA [Source:NCBI gene (formerly Entrezgene);Acc:10723033]	AT1G18745	ncRNA	50.3698	-0.597128	0.315424	-1.89309	0.0583454	0.347599	66.4845	59.9965	55.3636	40.8265	42.8104	36.7375	69	71	54	37	40	38
AT1G48660	Auxin-responsive GH3 family protein [Source:NCBI gene (formerly Entrezgene);Acc:841288]	AT1G48660	protein_coding	42.7076	-0.826492	0.436726	-1.89247	0.0584278	0.347811	36.6146	51.5463	75.8687	29.7923	25.6862	36.7375	38	61	74	27	24	38
AT1G69240	methyl esterase 15 [Source:NCBI gene (formerly Entrezgene);Acc:843255]	MES15	protein_coding	34.8913	-1.45679	0.769789	-1.89245	0.0584312	0.347811	42.3959	41.406	69.7171	27.5855	2.14052	26.103	44	49	68	25	2	27
AT3G19270	cytochrome P450, family 707, subfamily A, polypeptide 4 [Source:NCBI gene (formerly Entrezgene);Acc:821461]	CYP707A4	protein_coding	115.332	-0.871159	0.460412	-1.89213	0.0584738	0.347866	92.5001	124.218	230.682	69.5154	120.939	54.1395	96	147	225	63	113	56
AT2G19740	Ribosomal protein L31e family protein [Source:NCBI gene (formerly Entrezgene);Acc:816493]	AT2G19740	protein_coding	3087.37	-0.198926	0.105257	-1.8899	0.058771	0.348703	3100.68	3554.16	3243.9	3024.47	2814.78	2786.25	3218	4206	3164	2741	2630	2882
AT2G36120	Glycine-rich protein family [Source:NCBI gene (formerly Entrezgene);Acc:3768574]	DOT1	protein_coding	5429.54	-0.5086	0.269137	-1.88974	0.0587922	0.348703	8101.47	4138.91	6890.72	4016.44	3857.22	5572.5	8408	4898	6721	3640	3604	5764
AT5G35110		AT5G35110	protein_coding	30.0501	-1.37158	0.72581	-1.88972	0.0587956	0.348703	65.5209	23.6606	41.0101	18.7581	4.28104	27.0697	68	28	40	17	4	28
AT3G07480	2Fe-2S ferredoxin-like superfamily protein [Source:NCBI gene (formerly Entrezgene);Acc:819936]	AT3G07480	protein_coding	4291.61	-0.168512	0.0891818	-1.88953	0.058821	0.348703	4389.9	4801.41	4434.22	3992.17	3973.87	4158.11	4556	5682	4325	3618	3713	4301
AT1G70890	MLP-like protein 43 [Source:NCBI gene (formerly Entrezgene);Acc:843427]	MLP43	protein_coding	1585.82	-0.593427	0.314093	-1.88934	0.0588465	0.348703	2162.19	2427.75	1131.88	1246.86	1607.53	938.74	2244	2873	1104	1130	1502	971
AT1G14210	Ribonuclease T2 family protein [Source:NCBI gene (formerly Entrezgene);Acc:837982]	AT1G14210	protein_coding	2515.5	-0.343287	0.181725	-1.88905	0.0588856	0.348703	2195.91	3244.88	2998.86	2452.9	2097.71	2102.74	2279	3840	2925	2223	1960	2175
AT2G44260	DUF946 family protein (DUF946) [Source:NCBI gene (formerly Entrezgene);Acc:819034]	AT2G44260	protein_coding	45.0254	-0.747438	0.395684	-1.88898	0.0588951	0.348703	56.849	54.9264	57.4141	47.447	23.5457	29.9701	59	65	56	43	22	31
AT4G38920	vacuolar-type H[+]-ATPase C3 [Source:NCBI gene (formerly Entrezgene);Acc:830047]	VHA-C3	protein_coding	8354.37	-0.181979	0.0963438	-1.88885	0.0589118	0.348703	8406.91	9301.15	8933.02	8294.4	7476.83	7713.91	8725	11007	8713	7517	6986	7979
AT1G64590	NAD(P)-binding Rossmann-fold superfamily protein [Source:NCBI gene (formerly Entrezgene);Acc:842767]	AT1G64590	protein_coding	200.232	-1.90508	1.00861	-1.88882	0.0589163	0.348703	454.792	171.539	321.929	124.686	8.56208	119.88	472	203	314	113	8	124
AT3G07070	Protein kinase superfamily protein [Source:NCBI gene (formerly Entrezgene);Acc:819893]	AT3G07070	protein_coding	39.0042	-1.34868	0.71424	-1.88828	0.0589888	0.349033	41.4324	45.6311	80.9949	37.5162	4.28104	24.1694	43	54	79	34	4	25
AT2G43720	FAM136A-like protein (DUF842) [Source:NCBI gene (formerly Entrezgene);Acc:818974]	AT2G43720	protein_coding	143.134	-0.447008	0.23675	-1.8881	0.0590125	0.349074	145.495	201.96	147.636	121.376	116.658	125.681	151	239	144	110	109	130
AT5G09520	hydroxyproline-rich glycoprotein family protein [Source:NCBI gene (formerly Entrezgene);Acc:830811]	PELPK2	protein_coding	87.5483	-0.630576	0.33403	-1.88778	0.0590554	0.349129	130.078	73.5168	115.853	56.2744	77.0587	72.5082	135	87	113	51	72	75
AT3G01730	transmembrane protein [Source:NCBI gene (formerly Entrezgene);Acc:821089]	AT3G01730	protein_coding	15.9332	-1.52614	0.808841	-1.88683	0.0591835	0.349488	15.4167	17.7454	37.9343	8.82735	2.14052	13.5349	16	21	37	8	2	14
AT5G02080	phosphopantothenate-cysteine ligase-like protein [Source:NCBI gene (formerly Entrezgene);Acc:831921]	AT5G02080	protein_coding	259.418	-0.358904	0.190235	-1.88664	0.059209	0.34954	240.886	322.798	310.651	236.132	223.684	222.359	250	382	303	214	209	230
AT2G22790		AT2G22790	protein_coding	119.614	-0.426133	0.225889	-1.88647	0.0592313	0.349572	124.297	144.499	142.51	114.756	92.0423	99.578	129	171	139	104	86	103
AT5G42600	marneral synthase [Source:NCBI gene (formerly Entrezgene);Acc:834267]	MRN1	protein_coding	29.3362	-1.92983	1.02315	-1.88616	0.0592731	0.34972	44.323	20.2805	74.8434	22.0684	0	14.5016	46	24	73	20	0	15
AT4G23690	Disease resistance-responsive (dirigent-like protein) family protein [Source:NCBI gene (formerly Entrezgene);Acc:828469]	DIR6	protein_coding	571.438	-0.683574	0.362446	-1.886	0.0592949	0.349749	833.465	478.282	801.747	443.574	245.089	626.471	865	566	782	402	229	648
AT4G21110	G10 family protein [Source:NCBI gene (formerly Entrezgene);Acc:827859]	AT4G21110	protein_coding	1489.94	-0.224712	0.119163	-1.88575	0.0593287	0.349809	1573.47	1755.11	1487.64	1384.79	1437.36	1301.28	1633	2077	1451	1255	1343	1346
AT5G59150	RAB GTPase homolog A2D [Source:NCBI gene (formerly Entrezgene);Acc:836033]	RABA2D	protein_coding	977.58	-0.270939	0.143683	-1.88568	0.0593386	0.349809	981.85	1178.8	1045.76	933.492	938.618	786.956	1019	1395	1020	846	877	814
AT3G62780	Calcium-dependent lipid-binding (CaLB domain) family protein [Source:NCBI gene (formerly Entrezgene);Acc:825453]	AT3G62780	protein_coding	34.788	-0.974153	0.516669	-1.88545	0.059369	0.349841	71.3022	27.0407	39.9848	25.3786	25.6862	19.3355	74	32	39	23	24	20
AT3G25540	TRAM, LAG1 and CLN8 (TLC) lipid-sensing domain containing protein [Source:NCBI gene (formerly Entrezgene);Acc:822140]	LAG1	protein_coding	1443.89	-0.192227	0.101956	-1.88539	0.0593778	0.349841	1503.13	1598.78	1517.37	1425.62	1284.31	1334.15	1560	1892	1480	1292	1200	1380
AT5G38630	cytochrome B561-1 [Source:NCBI gene (formerly Entrezgene);Acc:833853]	CYB-1	protein_coding	650.972	-0.224343	0.119009	-1.88509	0.0594183	0.349981	728.439	674.327	702.298	572.674	592.924	635.172	756	798	685	519	554	657
AT4G14750	IQ-domain 19 [Source:NCBI gene (formerly Entrezgene);Acc:827130]	IQD19	protein_coding	316.226	-0.298677	0.158476	-1.88468	0.0594726	0.350167	360.365	348.994	337.308	295.716	250.441	304.535	374	413	329	268	234	315
AT5G18900	2-oxoglutarate (2OG) and Fe(II)-dependent oxygenase superfamily protein [Source:NCBI gene (formerly Entrezgene);Acc:832008]	AT5G18900	protein_coding	773.473	-0.240757	0.127749	-1.8846	0.0594836	0.350167	838.282	766.434	909.399	740.394	679.615	706.714	870	907	887	671	635	731
AT5G55590	Pectin lyase-like superfamily protein [Source:NCBI gene (formerly Entrezgene);Acc:835653]	QRT1	protein_coding	22.3297	-1.08382	0.575194	-1.88427	0.0595287	0.350333	30.8334	30.4208	29.7323	22.0684	6.42156	14.5016	32	36	29	20	6	15
AT3G15780	transmembrane protein [Source:NCBI gene (formerly Entrezgene);Acc:820821]	AT3G15780	protein_coding	111.377	-0.479231	0.254467	-1.88327	0.0596633	0.350828	145.495	136.893	106.626	81.653	103.815	93.7773	151	162	104	74	97	97
AT5G49450	basic leucine-zipper 1 [Source:NCBI gene (formerly Entrezgene);Acc:835005]	bZIP1	protein_coding	538.086	-0.709617	0.376901	-1.88276	0.0597322	0.351134	687.97	770.659	544.409	381.783	636.805	206.89	714	912	531	346	595	214
AT2G37120	S1FA-like DNA-binding protein [Source:NCBI gene (formerly Entrezgene);Acc:818288]	AT2G37120	protein_coding	1092.03	-0.262106	0.139259	-1.88214	0.0598164	0.351529	1186.12	1340.2	1045.76	1030.59	954.672	994.813	1231	1586	1020	934	892	1029
AT4G36780	BES1/BZR1 homolog 2 [Source:NCBI gene (formerly Entrezgene);Acc:829831]	BEH2	protein_coding	1175.14	-0.242366	0.128809	-1.88159	0.0598911	0.351659	1325.84	1210.07	1284.64	1102.32	1170.86	957.109	1376	1432	1253	999	1094	990
AT5G62950	RNA polymerase II, Rpb4, core protein [Source:NCBI gene (formerly Entrezgene);Acc:836415]	AT5G62950	protein_coding	697.154	-0.24146	0.128343	-1.88136	0.0599231	0.351659	715.913	791.785	757.661	679.706	653.929	583.933	743	937	739	616	611	604
AT5G51710	K+ efflux antiporter 5 [Source:NCBI gene (formerly Entrezgene);Acc:835245]	KEA5	protein_coding	416.535	-0.242734	0.129059	-1.88079	0.06	0.351795	442.266	473.212	438.808	371.852	386.364	386.711	459	560	428	337	361	400
AT1G63430	Leucine-rich repeat protein kinase family protein [Source:NCBI gene (formerly Entrezgene);Acc:842649]	AT1G63430	protein_coding	989.917	-0.189875	0.100963	-1.88065	0.0600198	0.351795	1047.37	1024.17	1093.94	900.39	930.056	943.574	1087	1212	1067	816	869	976
AT1G31050	basic helix-loop-helix (bHLH) DNA-binding superfamily protein [Source:NCBI gene (formerly Entrezgene);Acc:839991]	AT1G31050	protein_coding	210.329	-1.09143	0.580394	-1.8805	0.0600399	0.351795	406.615	132.668	319.879	143.444	42.8104	216.558	422	157	312	130	40	224
AT1G04340	HR-like lesion-inducing protein-like protein [Source:NCBI gene (formerly Entrezgene);Acc:839547]	AT1G04340	protein_coding	720.453	-0.239522	0.127372	-1.88049	0.0600415	0.351795	787.215	756.294	797.646	615.708	637.875	727.983	817	895	778	558	596	753
AT1G23560	OBP32pep, putative (DUF220) [Source:NCBI gene (formerly Entrezgene);Acc:838966]	AT1G23560	protein_coding	86.2207	-0.749908	0.39882	-1.88032	0.0600647	0.351795	141.641	79.432	103.55	73.9291	38.5293	80.2425	147	94	101	67	36	83
AT1G26640	Amino acid kinase family protein [Source:NCBI gene (formerly Entrezgene);Acc:839204]	AT1G26640	protein_coding	829.168	-0.214375	0.114017	-1.8802	0.0600815	0.351795	868.152	861.922	942.207	802.185	730.987	769.554	901	1020	919	727	683	796
AT2G02130	low-molecular-weight cysteine-rich 68 [Source:NCBI gene (formerly Entrezgene);Acc:814744]	LCR68	protein_coding	4923.6	-0.289099	0.153784	-1.87991	0.0601208	0.351926	5967.22	4917.18	5362.07	4584.7	3737.35	4973.1	6193	5819	5230	4155	3492	5144
AT1G11080	serine carboxypeptidase-like 31 [Source:NCBI gene (formerly Entrezgene);Acc:837649]	scpl31	protein_coding	201.524	-0.888958	0.473159	-1.87877	0.0602757	0.352561	450.938	221.396	112.778	119.169	173.382	131.482	468	262	110	108	162	136
AT1G35780	N-lysine methyltransferase [Source:NCBI gene (formerly Entrezgene);Acc:840483]	AT1G35780	protein_coding	927.589	-0.280249	0.149211	-1.8782	0.0603533	0.35289	1174.56	959.099	918.626	869.494	782.36	861.398	1219	1135	896	788	731	891
AT1G77520	O-methyltransferase family protein [Source:NCBI gene (formerly Entrezgene);Acc:844088]	AT1G77520	protein_coding	113.719	-1.283	0.683398	-1.87738	0.0604656	0.353347	235.105	83.6571	165.066	61.7914	13.9134	122.781	244	99	161	56	13	127
AT5G15910	NAD(P)-binding Rossmann-fold superfamily protein [Source:NCBI gene (formerly Entrezgene);Acc:831448]	AT5G15910	protein_coding	525.179	-0.264158	0.140763	-1.87662	0.0605702	0.353726	517.423	598.275	603.874	473.367	450.579	507.558	537	708	589	429	421	525
AT5G50460	secE/sec61-gamma protein transport protein [Source:NCBI gene (formerly Entrezgene);Acc:835114]	AT5G50460	protein_coding	3399.2	-0.199341	0.106235	-1.87641	0.0605983	0.353726	3485.14	3972.44	3442.8	3163.5	3068.43	3262.87	3617	4701	3358	2867	2867	3375
AT3G04530	phosphoenolpyruvate carboxylase kinase 2 [Source:NCBI gene (formerly Entrezgene);Acc:819609]	PPCK2	protein_coding	83.2852	-0.689382	0.367536	-1.87568	0.0606987	0.353974	138.75	87.8822	82.0202	61.7914	47.0914	82.176	144	104	80	56	44	85
AT4G07855	ncRNA [Source:NCBI gene (formerly Entrezgene);Acc:28719948]	AT4G07855	lncRNA	10.2149	-1.78687	0.952728	-1.87553	0.0607197		4.81772	26.1957	16.404	5.51709	6.42156	1.93355	5	31	16	5	6	2
AT1G79630	Protein phosphatase 2C family protein [Source:NCBI gene (formerly Entrezgene);Acc:844302]	AT1G79630	protein_coding	458.327	-0.312793	0.166791	-1.87536	0.0607431	0.353974	488.516	447.861	587.47	436.954	392.785	396.378	507	530	573	396	367	410
AT1G27420	Galactose oxidase/kelch repeat superfamily protein [Source:NCBI gene (formerly Entrezgene);Acc:839632]	AT1G27420	protein_coding	169.016	-0.370296	0.197482	-1.87509	0.0607801	0.354059	169.584	210.41	191.722	139.031	147.696	155.651	176	249	187	126	138	161
AT5G18120	APR-like 7 [Source:NCBI gene (formerly Entrezgene);Acc:831930]	APRL7	protein_coding	971.442	-0.212932	0.113563	-1.87501	0.0607917	0.354059	1110.97	988.675	1029.35	945.63	882.964	871.066	1153	1170	1004	857	825	901
AT5G35590	proteasome alpha subunit A1 [Source:NCBI gene (formerly Entrezgene);Acc:833524]	PAA1	protein_coding	3854.44	-0.201202	0.10734	-1.87444	0.0608699	0.354317	3795.4	4377.21	4195.33	3750.52	3389.51	3618.64	3939	5180	4092	3399	3167	3743
AT3G07880	Immunoglobulin E-set superfamily protein [Source:NCBI gene (formerly Entrezgene);Acc:819979]	SCN1	protein_coding	1572.02	-0.237136	0.126543	-1.87395	0.0609377	0.354431	1836.51	1662.16	1603.49	1573.48	1441.64	1314.82	1906	1967	1564	1426	1347	1360
AT5G25240	stress induced protein [Source:NCBI gene (formerly Entrezgene);Acc:832595]	AT5G25240	protein_coding	192.506	-0.781064	0.416855	-1.87371	0.0609708	0.354431	290.99	278.857	159.939	137.927	211.911	75.4086	302	330	156	125	198	78
AT4G32870	Polyketide cyclase/dehydrase and lipid transport superfamily protein [Source:NCBI gene (formerly Entrezgene);Acc:829423]	AT4G32870	protein_coding	195.187	-0.456097	0.243426	-1.87366	0.0609774	0.354431	267.865	180.835	228.631	188.685	165.89	139.216	278	214	223	171	155	144
AT5G05340	Peroxidase superfamily protein [Source:NCBI gene (formerly Entrezgene);Acc:830416]	PRX52	protein_coding	69.3914	-1.13469	0.605647	-1.87352	0.0609971	0.354431	177.292	43.0961	65.6161	46.3436	58.8643	25.1362	184	51	64	42	55	26
AT1G73300	serine carboxypeptidase-like 2 [Source:NCBI gene (formerly Entrezgene);Acc:843664]	scpl2	protein_coding	73.9323	-1.23753	0.661256	-1.87148	0.061279	0.355273	101.172	66.7567	143.535	82.7564	10.7026	38.6711	105	79	140	75	10	40
AT1G01810		AT1G01810	protein_coding	31.0141	-0.806197	0.430877	-1.87106	0.0613366	0.355342	29.8698	41.406	47.1616	18.7581	25.6862	23.2026	31	49	46	17	24	24
AT1G18197	GCK domain protein [Source:NCBI gene (formerly Entrezgene);Acc:28717248]	AT1G18197	protein_coding	7.13022	-1.65364	0.883814	-1.87102	0.0613419		13.4896	11.8303	7.17677	3.31026	2.14052	4.83388	14	14	7	3	2	5
AT5G59090	subtilase 4.12 [Source:NCBI gene (formerly Entrezgene);Acc:836026]	SBT4.12	protein_coding	2222.99	-0.822061	0.43939	-1.87092	0.0613567	0.35536	2795.24	1532.02	4192.26	2052.36	721.355	2044.73	2901	1813	4089	1860	674	2115
AT5G04960	Plant invertase/pectin methylesterase inhibitor superfamily [Source:NCBI gene (formerly Entrezgene);Acc:830378]	AT5G04960	protein_coding	221.286	-1.1813	0.631481	-1.87068	0.0613889	0.355447	343.985	234.071	343.459	195.305	21.4052	189.488	357	277	335	177	20	196
AT4G17920	RING/U-box superfamily protein [Source:NCBI gene (formerly Entrezgene);Acc:827517]	AT4G17920	protein_coding	5.85247	-1.92119	1.02708	-1.87053	0.0614107		7.70834	6.76017	13.3283	1.10342	4.28104	1.93355	8	8	13	1	4	2
AT4G14455	Target SNARE coiled-coil domain protein [Source:NCBI gene (formerly Entrezgene);Acc:827091]	ATBET12	protein_coding	503.636	-0.311983	0.166834	-1.87003	0.0614802	0.355548	483.699	647.286	542.358	442.471	431.315	474.687	502	766	529	401	403	491
AT1G24050	RNA-processing, Lsm domain-containing protein [Source:NCBI gene (formerly Entrezgene);Acc:839017]	AT1G24050	protein_coding	2551.38	-0.266903	0.142733	-1.86995	0.0614906	0.355548	2510.99	3253.33	2594.91	2437.45	2256.11	2255.49	2606	3850	2531	2209	2108	2333
AT1G23750	Nucleic acid-binding, OB-fold-like protein [Source:NCBI gene (formerly Entrezgene);Acc:838985]	AT1G23750	protein_coding	435.905	-0.418739	0.223956	-1.86974	0.06152	0.355548	514.532	496.872	484.944	421.506	265.424	432.149	534	588	473	382	248	447
AT5G42790	proteasome alpha subunit F1 [Source:NCBI gene (formerly Entrezgene);Acc:834290]	PAF1	protein_coding	4192.03	-0.178525	0.0954896	-1.86957	0.061543	0.355548	4234.77	4747.33	4370.65	3971.2	3791.93	4036.29	4395	5618	4263	3599	3543	4175
AT4G26460	S-adenosyl-L-methionine-dependent methyltransferases superfamily protein [Source:NCBI gene (formerly Entrezgene);Acc:828752]	AT4G26460	protein_coding	17.0691	-1.24959	0.668473	-1.86932	0.0615786	0.355655	11.5625	28.7307	31.7828	7.72393	13.9134	8.70099	12	34	31	7	13	9
AT1G22230	nucleolar GTP-binding protein [Source:NCBI gene (formerly Entrezgene);Acc:838828]	AT1G22230	protein_coding	73.2929	-0.896617	0.479741	-1.86896	0.061628	0.355694	109.844	61.6866	114.828	56.2744	24.616	72.5082	114	73	112	51	23	75
AT5G48780	disease resistance protein (TIR-NBS class) [Source:NCBI gene (formerly Entrezgene);Acc:834936]	AT5G48780	protein_coding	79.0297	-0.505457	0.270454	-1.86892	0.0616334	0.355694	93.4637	79.432	105.601	63.9983	62.0751	69.6079	97	94	103	58	58	72
AT4G37010	centrin 2 [Source:NCBI gene (formerly Entrezgene);Acc:829855]	CEN2	protein_coding	320.254	-0.638824	0.34192	-1.86834	0.061714	0.356041	428.777	282.237	459.313	316.681	144.485	290.033	445	334	448	287	135	300
AT5G26610	D111/G-patch domain-containing protein [Source:NCBI gene (formerly Entrezgene);Acc:832729]	AT5G26610	protein_coding	888.874	-0.238046	0.127428	-1.86809	0.0617501	0.356074	872.006	1038.53	975.015	861.77	794.133	791.79	905	1229	951	781	742	819
AT2G22570	nicotinamidase 1 [Source:NCBI gene (formerly Entrezgene);Acc:816789]	NIC1	protein_coding	403.809	-0.287859	0.154113	-1.86784	0.0617844	0.356074	441.303	485.887	403.949	374.059	383.153	334.505	458	575	394	339	358	346
AT4G00700	C2 calcium/lipid-binding plant phosphoribosyltransferase family protein [Source:NCBI gene (formerly Entrezgene);Acc:828031]	AT4G00700	protein_coding	197.778	-0.670772	0.359122	-1.86781	0.0617882	0.356074	335.313	129.288	264.515	152.272	147.696	157.585	348	153	258	138	138	163
AT3G51040	RTE1-homolog [Source:NCBI gene (formerly Entrezgene);Acc:824268]	RTH	protein_coding	587.252	-0.278942	0.149427	-1.86674	0.0619377	0.356738	574.272	734.323	622.328	536.261	536.2	520.126	596	869	607	486	501	538
AT2G46540	fiber [Source:NCBI gene (formerly Entrezgene);Acc:819266]	AT2G46540	protein_coding	1792.79	-0.19849	0.106337	-1.86661	0.0619565	0.356747	1819.17	2031.43	1896.72	1743.4	1572.21	1693.79	1888	2404	1850	1580	1469	1752
AT3G04880	DNA-damage-repair/toleration protein (DRT102) [Source:NCBI gene (formerly Entrezgene);Acc:819648]	DRT102	protein_coding	1855.38	-0.229963	0.123237	-1.86601	0.0620397	0.357127	1798.93	2180.15	2028.97	1761.06	1757.37	1605.82	1867	2580	1979	1596	1642	1661
AT4G28755		AT4G28755	protein_coding	6.45958	-2.10081	1.12594	-1.86583	0.0620646		2.89063	20.2805	8.20202	3.31026	2.14052	1.93355	3	24	8	3	2	2
AT5G25830	GATA transcription factor 12 [Source:NCBI gene (formerly Entrezgene);Acc:832652]	GATA12	protein_coding	167.476	-0.948965	0.508781	-1.86517	0.0621572	0.357606	266.901	131.823	263.49	134.617	41.7401	166.286	277	156	257	122	39	172
AT4G36920	Integrase-type DNA-binding superfamily protein [Source:NCBI gene (formerly Entrezgene);Acc:829845]	AP2	protein_coding	901.498	-0.228517	0.122549	-1.86469	0.0622249	0.357831	959.689	958.254	1000.65	869.494	745.971	874.933	996	1134	976	788	697	905
AT1G02570	transmembrane protein [Source:NCBI gene (formerly Entrezgene);Acc:839485]	AT1G02570	protein_coding	12.6968	-1.49597	0.802282	-1.86465	0.0622307	0.357831	26.9792	11.8303	17.4293	11.0342	2.14052	6.76744	28	14	17	10	2	7
AT1G79075	ncRNA [Source:NCBI gene (formerly Entrezgene);Acc:5007857]	AT1G79075	ncRNA	1195.11	-0.346154	0.185739	-1.86366	0.0623701	0.358335	1163.96	1654.55	1194.42	1081.35	947.18	1129.2	1208	1958	1165	980	885	1168
AT5G17190	B-cell receptor-associated-like protein [Source:NCBI gene (formerly Entrezgene);Acc:831583]	AT5G17190	protein_coding	969.179	-0.232702	0.124886	-1.86332	0.0624179	0.358511	1034.85	1101.06	1005.77	805.496	910.791	957.109	1074	1303	981	730	851	990
AT1G25230	Calcineurin-like metallo-phosphoesterase superfamily protein [Source:NCBI gene (formerly Entrezgene);Acc:839105]	AT1G25230	protein_coding	3126.58	-0.384708	0.206498	-1.86301	0.0624604	0.358545	3183.55	4478.61	2959.9	2785.03	3072.72	2279.66	3304	5300	2887	2524	2871	2358
AT1G23300	MATE efflux family protein [Source:NCBI gene (formerly Entrezgene);Acc:838939]	AT1G23300	protein_coding	11.3133	-1.98263	1.06434	-1.86278	0.0624929	0.358545	3.85417	28.7307	21.5303	8.82735	1.07026	3.86711	4	34	21	8	1	4
AT1G65340	cytochrome P450, family 96, subfamily A, polypeptide 3 [Source:NCBI gene (formerly Entrezgene);Acc:842842]	CYP96A3	protein_coding	2.86714	-2.86089	1.53616	-1.86236	0.062552		5.78126	4.22511	5.12626	1.10342	0	0.966777	6	5	5	1	0	1
AT3G15710	Peptidase S24/S26A/S26B/S26C family protein [Source:NCBI gene (formerly Entrezgene);Acc:820814]	AT3G15710	protein_coding	1259.37	-0.332484	0.178538	-1.86226	0.0625668	0.35887	1190.94	1723	1296.94	1186.18	1043.5	1115.66	1236	2039	1265	1075	975	1154
AT2G23370	cyclin delta-3 [Source:NCBI gene (formerly Entrezgene);Acc:816869]	AT2G23370	protein_coding	561.67	-0.259555	0.13941	-1.86181	0.0626301	0.359085	562.709	679.397	593.621	523.02	490.179	521.093	584	804	579	474	458	539
AT4G33625	vacuole protein [Source:NCBI gene (formerly Entrezgene);Acc:829503]	AT4G33625	protein_coding	1366.37	-0.322255	0.173154	-1.86108	0.0627322	0.359194	1510.84	1804.12	1239.53	1222.59	1133.41	1287.75	1568	2135	1209	1108	1059	1332
AT1G73330	drought-repressed 4 [Source:NCBI gene (formerly Entrezgene);Acc:843668]	DR4	protein_coding	2393.01	-1.69198	0.909193	-1.86097	0.0627489	0.359194	5932.53	2013.69	3018.34	1478.58	196.928	1717.96	6157	2383	2944	1340	184	1777
AT2G28330		AT2G28330	protein_coding	65.7528	-0.524856	0.282058	-1.86081	0.062771	0.359194	82.8647	76.0519	73.8182	59.5846	47.0914	55.1063	86	90	72	54	44	57
AT3G26395		AT3G26395	protein_coding	426.072	-0.394807	0.212186	-1.86067	0.0627914	0.359194	431.667	603.345	416.252	385.093	398.137	321.937	448	714	406	349	372	333
AT3G61850	Dof-type zinc finger DNA-binding family protein [Source:NCBI gene (formerly Entrezgene);Acc:825358]	DAG1	protein_coding	328.257	-0.514604	0.276575	-1.86063	0.0627959	0.359194	488.516	259.422	411.126	263.717	235.457	311.302	507	307	401	239	220	322
AT1G67148		AT1G67148	protein_coding	104.909	-0.982042	0.528121	-1.8595	0.0629559	0.35998	184.037	99.7125	134.308	88.2735	23.5457	99.578	191	118	131	80	22	103
AT4G15165	N-terminal nucleophile aminohydrolases (Ntn hydrolases) superfamily protein [Source:NCBI gene (formerly Entrezgene);Acc:10723067]	AT4G15165	protein_coding	290.137	-0.326582	0.175637	-1.85942	0.062968	0.35998	298.698	348.994	320.904	258.2	226.895	287.133	310	413	313	234	212	297
AT2G29490	glutathione S-transferase TAU 1 [Source:NCBI gene (formerly Entrezgene);Acc:817498]	GSTU1	protein_coding	579.312	-0.487223	0.262119	-1.85878	0.0630577	0.360394	633.048	611.795	784.318	498.745	325.359	622.604	657	724	765	452	304	644
AT3G62290	ADP-ribosylation factor A1E [Source:NCBI gene (formerly Entrezgene);Acc:825402]	ARFA1E	protein_coding	15867.1	-0.173223	0.093232	-1.85798	0.0631721	0.360823	16511.3	17626.3	16316.9	15220.6	15551.9	13975.7	17136	20859	15915	13794	14531	14456
AT1G52660	P-loop containing nucleoside triphosphate hydrolases superfamily protein [Source:NCBI gene (formerly Entrezgene);Acc:841698]	AT1G52660	protein_coding	20.282	-1.49114	0.802709	-1.85764	0.0632207	0.360914	27.9427	27.0407	34.8586	14.3444	1.07026	16.4352	29	32	34	13	1	17
AT2G35190	Putative plant snare 11 [Source:NCBI gene (formerly Entrezgene);Acc:818086]	NPSN11	protein_coding	1103.24	-0.280882	0.151222	-1.85741	0.0632528	0.360914	1209.25	1248.94	1172.89	1046.04	830.522	1111.79	1255	1478	1144	948	776	1150
AT3G46710	NB-ARC domain-containing disease resistance protein [Source:NCBI gene (formerly Entrezgene);Acc:823824]	AT3G46710	protein_coding	9.06713	-1.46584	0.789196	-1.85739	0.0632563		13.4896	15.2104	11.2778	5.51709	2.14052	6.76744	14	18	11	5	2	7
AT2G28250	Protein kinase superfamily protein [Source:NCBI gene (formerly Entrezgene);Acc:817371]	NCRK	protein_coding	487.48	-0.556769	0.299938	-1.85628	0.0634136	0.361534	640.756	438.566	662.313	436.954	249.371	496.923	665	519	646	396	233	514
AT2G36130	Cyclophilin-like peptidyl-prolyl cis-trans isomerase family protein [Source:NCBI gene (formerly Entrezgene);Acc:818186]	AT2G36130	protein_coding	1760.96	-0.269822	0.145368	-1.85613	0.0634353	0.361559	1926.12	2198.75	1649.63	1673.89	1585.05	1532.34	1999	2602	1609	1517	1481	1585
AT2G01960	tetraspanin14 [Source:NCBI gene (formerly Entrezgene);Acc:814727]	TET14	protein_coding	21.2612	-1.16419	0.62732	-1.85581	0.0634802	0.361675	13.4896	43.9411	30.7576	12.1376	11.7729	15.4684	14	52	30	11	11	16
AT4G16500	Cystatin/monellin superfamily protein [Source:NCBI gene (formerly Entrezgene);Acc:827348]	AT4G16500	protein_coding	1077.63	-0.357437	0.192612	-1.85574	0.0634911	0.361675	995.34	1463.58	1171.86	875.011	1083.1	876.866	1033	1732	1143	793	1012	907
AT1G55800		AT1G55800	protein_coding	4.60956	-2.08167	1.12272	-1.85413	0.063721		7.70834	8.45021	6.15151	3.31026	1.07026	0.966777	8	10	6	3	1	1
AT2G18040	peptidylprolyl cis/trans isomerase, NIMA-interacting 1 [Source:NCBI gene (formerly Entrezgene);Acc:816316]	PIN1AT	protein_coding	2838.3	-0.228751	0.123418	-1.85347	0.0638156	0.362776	2755.73	3409.66	3022.44	2732.06	2504.41	2605.46	2860	4035	2948	2476	2340	2695
AT4G21650	Subtilase family protein [Source:NCBI gene (formerly Entrezgene);Acc:828252]	AT4G21650	protein_coding	54.1597	-1.29415	0.698285	-1.85333	0.0638357	0.362776	152.24	59.1515	19.4798	24.2752	32.1078	37.7043	158	70	19	22	30	39
AT5G40250	RING/U-box superfamily protein [Source:NCBI gene (formerly Entrezgene);Acc:834023]	AT5G40250	protein_coding	774.111	-0.276067	0.148962	-1.85327	0.0638431	0.362776	935.6	821.361	786.368	767.979	711.723	621.637	971	972	767	696	665	643
AT2G30930		AT2G30930	protein_coding	2877.21	-0.370292	0.199831	-1.85302	0.0638789	0.362776	3234.61	3760.34	2737.42	2703.38	2873.65	1953.86	3357	4450	2670	2450	2685	2021
AT1G55330	arabinogalactan protein 21 [Source:NCBI gene (formerly Entrezgene);Acc:841979]	AGP21	protein_coding	2233.8	-0.454784	0.245454	-1.85283	0.0639072	0.362776	2731.64	3229.67	1787.01	1808.5	2241.12	1604.85	2835	3822	1743	1639	2094	1660
AT1G67865		AT1G67865	protein_coding	19.4402	-1.84563	0.996539	-1.85204	0.06402	0.363298	73.2293	11.8303	6.15151	12.1376	7.49182	5.80066	76	14	6	11	7	6
AT2G33020	receptor like protein 24 [Source:NCBI gene (formerly Entrezgene);Acc:817864]	RLP24	protein_coding	55.2542	-1.76958	0.956244	-1.85055	0.0642343	0.364022	221.615	10.1403	24.6061	26.482	23.5457	25.1362	230	12	24	24	22	26
AT1G01630	Sec14p-like phosphatidylinositol transfer family protein [Source:NCBI gene (formerly Entrezgene);Acc:839231]	AT1G01630	protein_coding	2112.86	-0.219512	0.118641	-1.85023	0.0642805	0.364022	2076.44	2524.08	2218.65	2004.91	1905.06	1948.05	2155	2987	2164	1817	1780	2015
AT1G06580	Pentatricopeptide repeat (PPR) superfamily protein [Source:NCBI gene (formerly Entrezgene);Acc:837169]	AT1G06580	protein_coding	89.4305	-0.477394	0.258038	-1.85009	0.0643004	0.364022	111.771	98.8675	101.5	88.2735	68.4966	67.6744	116	117	99	80	64	70
AT5G40630	Ubiquitin-like superfamily protein [Source:NCBI gene (formerly Entrezgene);Acc:834062]	AT5G40630	protein_coding	42.8485	-0.975146	0.527092	-1.85005	0.0643067	0.364022	77.0834	47.3212	46.1363	33.1026	12.8431	40.6046	80	56	45	30	12	42
AT5G11180	glutamate receptor 2.6 [Source:NCBI gene (formerly Entrezgene);Acc:830988]	GLR2.6	protein_coding	19.6672	-1.14932	0.621357	-1.8497	0.0643572	0.364022	33.724	21.9706	25.6313	18.7581	5.3513	12.5681	35	26	25	17	5	13
AT2G03680	spiral1 [Source:NCBI gene (formerly Entrezgene);Acc:814896]	SPR1	protein_coding	6158.82	-0.247244	0.133676	-1.84957	0.0643749	0.364022	6273.63	7748.84	6032.58	5631.85	5471.17	5794.86	6511	9170	5884	5104	5112	5994
AT5G65790	myb domain protein 68 [Source:NCBI gene (formerly Entrezgene);Acc:836708]	MYB68	protein_coding	220.628	-1.04818	0.566719	-1.84956	0.0643774	0.364022	401.797	160.554	330.131	179.857	40.6699	210.757	417	190	322	163	38	218
AT5G54160	O-methyltransferase 1 [Source:NCBI gene (formerly Entrezgene);Acc:835504]	OMT1	protein_coding	6881.17	-0.266158	0.143916	-1.8494	0.0643996	0.364022	6939.44	6761.02	8842.8	6251.97	5930.31	6561.51	7202	8001	8625	5666	5541	6787
AT4G33730	CAP (Cysteine-rich secretory proteins, Antigen 5, and Pathosis-related 1 protein) superfamily protein [Source:NCBI gene (formerly Entrezgene);Acc:829515]	AT4G33730	protein_coding	34.4508	-1.30666	0.706561	-1.84933	0.0644101	0.364022	46.2501	50.7013	50.2374	33.1026	3.21078	23.2026	48	60	49	30	3	24
AT1G72570	Integrase-type DNA-binding superfamily protein [Source:NCBI gene (formerly Entrezgene);Acc:843589]	AT1G72570	protein_coding	3.82784	-2.6297	1.4221	-1.84916	0.0644343		2.89063	7.60519	9.22727	1.10342	2.14052	0	3	9	9	1	2	0
AT3G21340	Leucine-rich repeat protein kinase family protein [Source:NCBI gene (formerly Entrezgene);Acc:821688]	AT3G21340	protein_coding	25.3189	-1.12333	0.607556	-1.84893	0.0644681	0.364218	32.7605	30.4208	41.0101	22.0684	5.3513	20.3023	34	36	40	20	5	21
AT5G56140	RNA-binding KH domain-containing protein [Source:NCBI gene (formerly Entrezgene);Acc:835713]	AT5G56140	protein_coding	2218.76	-0.31177	0.16863	-1.84885	0.0644798	0.364218	2113.05	2901.8	2357.05	1958.57	2209.02	1773.07	2193	3434	2299	1775	2064	1834
AT2G28500	LOB domain-containing protein 11 [Source:NCBI gene (formerly Entrezgene);Acc:817398]	LBD11	protein_coding	46.2632	-0.861984	0.466294	-1.84858	0.0645178	0.364266	82.8647	63.3766	32.8081	33.1026	26.7565	38.6711	86	75	32	30	25	40
AT4G00070	RING/U-box superfamily protein [Source:NCBI gene (formerly Entrezgene);Acc:828211]	AT4G00070	protein_coding	33.4311	-1.12154	0.606713	-1.84855	0.0645234	0.364266	63.5938	33.8009	39.9848	35.3094	8.56208	19.3355	66	40	39	32	8	20
AT2G32380	Transmembrane protein 97, Putative [Source:NCBI gene (formerly Entrezgene);Acc:817799]	AT2G32380	protein_coding	744.99	-0.240626	0.130179	-1.84842	0.0645419	0.364272	761.199	882.202	777.141	702.878	637.875	708.647	790	1044	758	637	596	733
AT2G41420	proline-rich family protein [Source:NCBI gene (formerly Entrezgene);Acc:818740]	WIH2	protein_coding	1642.5	-0.253574	0.137223	-1.8479	0.0646174	0.3645	1770.03	1901.3	1687.57	1384.79	1712.42	1398.93	1837	2250	1646	1255	1600	1447
AT4G25660	PPPDE putative thiol peptidase family protein [Source:NCBI gene (formerly Entrezgene);Acc:828671]	AT4G25660	protein_coding	697.988	-0.216735	0.117307	-1.84758	0.0646629	0.364658	732.293	804.46	713.576	648.81	650.718	638.073	760	952	696	588	608	660
AT1G37150	holocarboxylase synthetase 2 [Source:NCBI gene (formerly Entrezgene);Acc:840632]	HCS2	protein_coding	152.236	-0.373481	0.202165	-1.84741	0.0646879	0.364671	164.766	184.215	166.091	145.651	133.782	118.914	171	218	162	132	125	123
AT5G63010	Transducin/WD40 repeat-like superfamily protein [Source:NCBI gene (formerly Entrezgene);Acc:836421]	AT5G63010	protein_coding	311.202	-0.293853	0.15909	-1.84708	0.0647354	0.364671	315.079	368.429	344.485	302.337	263.284	273.598	327	436	336	274	246	283
AT2G03360	Glycosyltransferase family 61 protein [Source:NCBI gene (formerly Entrezgene);Acc:814865]	AT2G03360	protein_coding	9.69578	-1.3161	0.712601	-1.8469	0.0647622		16.3802	11.8303	13.3283	4.41367	6.42156	5.80066	17	14	13	4	6	6
AT4G13030	P-loop containing nucleoside triphosphate hydrolases superfamily protein [Source:NCBI gene (formerly Entrezgene);Acc:826917]	AT4G13030	protein_coding	234.11	-0.472251	0.255865	-1.8457	0.0649356	0.365116	290.026	248.436	277.843	247.166	139.134	202.056	301	294	271	224	130	209
AT2G38480	Uncharacterized protein family (UPF0497) [Source:NCBI gene (formerly Entrezgene);Acc:818430]	AT2G38480	protein_coding	73.5338	-0.564457	0.305824	-1.84569	0.0649372	0.365116	90.5731	100.558	71.7677	71.7222	52.4427	54.1395	94	119	70	65	49	56
AT5G16440	isopentenyl diphosphate isomerase 1 [Source:NCBI gene (formerly Entrezgene);Acc:831505]	IPP1	protein_coding	2193.59	-0.184159	0.0997905	-1.84545	0.0649716	0.365129	2270.11	2379.58	2350.9	2043.53	1928.61	2188.78	2356	2816	2293	1852	1802	2264
AT2G31585	ncRNA [Source:NCBI gene (formerly Entrezgene);Acc:5007916]	AT2G31585	ncRNA	504.287	-0.319521	0.173142	-1.84543	0.0649747	0.365129	599.324	481.662	598.747	491.021	463.422	391.545	622	570	584	445	433	405
AT5G48560	basic helix-loop-helix (bHLH) DNA-binding superfamily protein [Source:NCBI gene (formerly Entrezgene);Acc:834912]	AT5G48560	protein_coding	337.665	-0.790873	0.428633	-1.84511	0.0650221	0.365283	528.022	285.617	470.591	275.855	109.166	356.741	548	338	459	250	102	369
AT5G43060	Granulin repeat cysteine protease family protein [Source:NCBI gene (formerly Entrezgene);Acc:834321]	RD21B	protein_coding	5890.09	-0.348647	0.188968	-1.845	0.0650372	0.365283	6101.15	6009.79	7684.27	6286.18	4253.21	5005.97	6332	7112	7495	5697	3974	5178
AT3G07490	ARF-GAP domain 11 [Source:NCBI gene (formerly Entrezgene);Acc:819937]	AGD11	protein_coding	7.63524	-1.95729	1.06105	-1.84467	0.0650849		7.70834	14.3654	14.3535	5.51709	0	3.86711	8	17	14	5	0	4
AT3G22570	Bifunctional inhibitor/lipid-transfer protein/seed storage 2S albumin superfamily protein [Source:NCBI gene (formerly Entrezgene);Acc:821829]	AT3G22570	protein_coding	36.8936	-1.2364	0.670543	-1.84387	0.0652015	0.366008	49.1407	34.6459	71.7677	27.5855	5.3513	32.8704	51	41	70	25	5	34
AT5G01840	ovate family protein 1 [Source:NCBI gene (formerly Entrezgene);Acc:831813]	OFP1	protein_coding	144.879	-0.553588	0.300272	-1.84362	0.0652384	0.366018	194.636	140.274	182.495	123.583	81.3397	146.95	202	166	178	112	76	152
AT1G10460	germin-like protein 7 [Source:NCBI gene (formerly Entrezgene);Acc:837586]	GLP7	protein_coding	11.8036	-1.58295	0.858765	-1.84329	0.0652868	0.366186	30.8334	5.91515	16.404	6.62051	4.28104	6.76744	32	7	16	6	4	7
AT4G14580	CBL-interacting protein kinase 4 [Source:NCBI gene (formerly Entrezgene);Acc:827106]	CIPK4	protein_coding	380.937	-0.56643	0.3074	-1.84265	0.0653805	0.366308	501.042	333.783	530.055	302.337	206.56	411.847	520	395	517	274	193	426
AT5G25160	zinc finger protein 3 [Source:NCBI gene (formerly Entrezgene);Acc:832587]	ZFP3	protein_coding	101.488	-0.907362	0.492429	-1.84262	0.065384	0.366308	166.693	86.1922	144.561	76.1359	29.9673	105.379	173	102	141	69	28	109
AT5G66930	meiotically up-regulated protein [Source:NCBI gene (formerly Entrezgene);Acc:836827]	AT5G66930	protein_coding	808.27	-0.270385	0.146746	-1.84254	0.0653963	0.366308	864.298	960.789	825.328	777.91	781.29	640.006	897	1137	805	705	730	662
AT5G42510	Disease resistance-responsive (dirigent-like protein) family protein [Source:NCBI gene (formerly Entrezgene);Acc:834258]	AT5G42510	protein_coding	55.1853	-1.48089	0.8038	-1.84235	0.0654233	0.366308	80.9376	58.3065	104.576	47.447	2.14052	37.7043	84	69	102	43	2	39
AT2G28040	Eukaryotic aspartyl protease family protein [Source:NCBI gene (formerly Entrezgene);Acc:817348]	AT2G28040	protein_coding	19.0291	-1.08951	0.591386	-1.8423	0.065431	0.366308	31.7969	30.4208	15.3788	15.4479	8.56208	12.5681	33	36	15	14	8	13
AT1G32860	Glycosyl hydrolase superfamily protein [Source:NCBI gene (formerly Entrezgene);Acc:840180]	AT1G32860	protein_coding	445.104	-0.330822	0.179593	-1.84206	0.0654661	0.366406	523.204	410.68	554.661	374.059	377.802	430.216	543	486	541	339	353	445
AT1G15930	Ribosomal protein L7Ae/L30e/S12e/Gadd45 family protein [Source:NCBI gene (formerly Entrezgene);Acc:838163]	AT1G15930	protein_coding	9840.18	-0.165771	0.0899987	-1.84192	0.0654865	0.366421	10851.4	9786.19	10577.5	9614.09	9036.2	9175.68	11262	11581	10317	8713	8443	9491
AT2G21187	ncRNA [Source:NCBI gene (formerly Entrezgene);Acc:5007893]	AT2G21187	lncRNA	92.0494	-0.562192	0.305286	-1.84152	0.0655449	0.366545	91.5366	125.908	111.752	88.2735	54.5832	80.2425	95	149	109	80	51	83
AT1G03330	Small nuclear ribonucleoprotein family protein [Source:NCBI gene (formerly Entrezgene);Acc:839526]	LSM2	protein_coding	889.095	-0.256493	0.139284	-1.84151	0.065547	0.366545	941.382	1095.15	866.338	836.391	811.257	784.056	977	1296	845	758	758	811
AT4G36750	Quinone reductase family protein [Source:NCBI gene (formerly Entrezgene);Acc:829828]	AT4G36750	protein_coding	941.045	-0.205845	0.111786	-1.84141	0.0655614	0.366545	946.199	1056.28	1021.15	908.114	874.402	840.129	982	1250	996	823	817	869
AT2G40900	nodulin MtN21 /EamA-like transporter family protein [Source:NCBI gene (formerly Entrezgene);Acc:818687]	UMAMIT11	protein_coding	393.919	-0.656661	0.356635	-1.84127	0.0655825	0.366564	709.168	311.813	425.48	325.509	208.701	382.844	736	369	415	295	195	396
AT2G41850	polygalacturonase ADPG2-like protein [Source:NCBI gene (formerly Entrezgene);Acc:818785]	PGAZAT	protein_coding	4.28793	-4.45923	2.42218	-1.841	0.0656213		0.963543	23.6606	0	1.10342	0	0	1	28	0	1	0	0
AT5G24640		AT5G24640	protein_coding	45.9341	-0.952391	0.517389	-1.84076	0.0656563	0.366728	28.9063	67.6017	85.0959	37.5162	34.2483	22.2359	30	80	83	34	32	23
AT2G26980	CBL-interacting protein kinase 3 [Source:NCBI gene (formerly Entrezgene);Acc:817240]	CIPK3	protein_coding	5834.07	-0.381647	0.207444	-1.83976	0.065804	0.367273	5268.65	8453.59	6080.77	5068	5705.55	4427.84	5468	10004	5931	4593	5331	4580
AT1G78110	nucleolar GTP-binding protein [Source:NCBI gene (formerly Entrezgene);Acc:844147]	AT1G78110	protein_coding	209.352	-0.411623	0.223747	-1.83968	0.0658153	0.367273	296.771	216.325	204.025	184.271	169.101	185.621	308	256	199	167	158	192
AT4G15380	cytochrome P450, family 705, subfamily A, polypeptide 4 [Source:NCBI gene (formerly Entrezgene);Acc:827204]	CYP705A4	protein_coding	64.5697	-1.56726	0.851985	-1.83954	0.0658353	0.367286	191.745	44.7861	53.3131	26.482	5.3513	65.7408	199	53	52	24	5	68
AT3G60530	GATA transcription factor 4 [Source:NCBI gene (formerly Entrezgene);Acc:825224]	GATA4	protein_coding	1638.21	-0.345065	0.187607	-1.8393	0.0658718	0.367312	1923.23	1971.43	1604.52	1236.93	1784.12	1309.02	1996	2333	1565	1121	1667	1354
AT2G25964		AT2G25964	protein_coding	538.756	-0.311481	0.169372	-1.83903	0.0659106	0.367312	565.6	703.903	519.803	505.366	470.914	466.953	587	833	507	458	440	483
AT3G59068	ncRNA [Source:NCBI gene (formerly Entrezgene);Acc:28719415]	AT3G59068	lncRNA	65.6676	-0.604121	0.328607	-1.83843	0.0659987	0.367606	66.4845	98.0225	72.7929	59.5846	54.5832	42.5382	69	116	71	54	51	44
AT3G14430	GRIP/coiled-coil protein [Source:NCBI gene (formerly Entrezgene);Acc:820666]	AT3G14430	protein_coding	548.986	-0.336295	0.182942	-1.83826	0.0660242	0.36765	533.803	719.113	584.394	550.606	461.282	444.717	554	851	570	499	431	460
AT1G12120		AT1G12120	protein_coding	2247.81	-0.250784	0.136522	-1.83695	0.0662179	0.368396	2494.61	2632.24	2200.19	2100.91	2233.63	1825.27	2589	3115	2146	1904	2087	1888
AT3G59540	Ribosomal L38e protein family [Source:NCBI gene (formerly Entrezgene);Acc:825123]	AT3G59540	protein_coding	6288.28	-0.172154	0.0937247	-1.8368	0.066239	0.368396	6338.19	6973.96	6676.44	6169.21	5614.58	5957.28	6578	8253	6512	5591	5246	6162
AT1G22450	cytochrome C oxidase 6B [Source:NCBI gene (formerly Entrezgene);Acc:838851]	COX6B	protein_coding	4073.84	-0.165804	0.0902954	-1.83624	0.0663221	0.368517	4273.31	4499.74	4149.2	4003.2	3698.82	3818.77	4435	5325	4047	3628	3456	3950
AT2G20520	FASCICLIN-like arabinogalactan 6 [Source:NCBI gene (formerly Entrezgene);Acc:816574]	FLA6	protein_coding	65.2532	-1.3633	0.742487	-1.83612	0.0663394	0.368517	61.6668	72.6718	147.636	60.688	5.3513	43.5049	64	86	144	55	5	45
AT3G21090	ABC-2 type transporter family protein [Source:NCBI gene (formerly Entrezgene);Acc:821661]	ABCG15	protein_coding	175.899	-0.411289	0.224022	-1.83593	0.0663677	0.368575	169.584	219.706	213.252	126.893	161.609	164.352	176	260	208	115	151	170
AT1G14960	Polyketide cyclase/dehydrase and lipid transport superfamily protein [Source:NCBI gene (formerly Entrezgene);Acc:838061]	AT1G14960	protein_coding	300.782	-1.68575	0.918588	-1.83515	0.0664828	0.368799	485.626	364.204	526.98	194.202	17.1242	216.558	504	431	514	176	16	224
AT4G12690	DUF868 family protein (DUF868) [Source:NCBI gene (formerly Entrezgene);Acc:826881]	AT4G12690	protein_coding	229.727	-0.563457	0.307059	-1.83501	0.066504	0.368799	240.886	354.064	226.581	189.788	236.527	130.515	250	419	221	172	221	135
[truncated: 31,193 more rows]
