# Supplementary material for: POLARIS is a copper-binding peptide that interacts with ETR1 to negatively regulate ethylene signaling in Arabidopsis
Source: Plant Commun. 2025 Jun 25;6(12):101432. doi: 10.1016/j.xplc.2025.101432 (PMC12744750; doi:10.1016/j.xplc.2025.101432)
Supplement: Supplemental Table 2. Differentially expressed genes between the PLS transgenic overexpressor (PLSOx) and the wild type [file mmc3.xlsx]

## Sheet: Sheet 1
Gene.stable.ID	Gene.description	Gene.name	Gene.type	baseMean	log2FoldChange	lfcSE	stat	pvalue	padj	COLA_norm_count	COLB_norm_count	COLC_norm_count	PlsOxA_norm_count	PlsOxB_norm_count	PlsOxC_norm_count	COLA_raw_count	COLB_raw_count	COLC_raw_count	PlsOxA_raw_count	PlsOxB_raw_count	PlsOxC_raw_count
AT5G41800	Transmembrane amino acid transporter family protein [Source:NCBI gene (formerly Entrezgene);Acc:834185]	AT5G41800	protein_coding	2525.04	3.27123	0.120208	27.2132	4.53185e-163	1.0101e-158	505.907	464.87	450.843	4180.13	4679	4869.49	438	429	370	5339	5864	4635
AT3G20810	2-oxoglutarate (2OG) and Fe(II)-dependent oxygenase superfamily protein [Source:NCBI gene (formerly Entrezgene);Acc:821629]	JMJD5	protein_coding	1719.92	2.30027	0.139954	16.4358	1.05941e-60	1.18066e-56	549.799	611.158	580.004	2506.2	2896.45	3175.94	476	564	476	3201	3630	3023
AT4G39403	polari [Source:NCBI gene (formerly Entrezgene);Acc:3770598]	PLS	protein_coding	1032.71	10.8106	0.847186	12.7606	2.72089e-37	2.02153e-33	0	2.16723	1.21849	2250.96	1877.5	2064.41	0	2	1	2875	2353	1965
AT1G33415	ncRNA [Source:NCBI gene (formerly Entrezgene);Acc:5007749]	AT1G33415	lncRNA	617.382	1.28947	0.11141	11.5741	5.57541e-31	3.10676e-27	348.822	365.178	361.893	880.026	918.405	829.968	302	337	297	1124	1151	790
AT2G32530	cellulose synthase-like B3 [Source:NCBI gene (formerly Entrezgene);Acc:817814]	CSLB03	protein_coding	817.483	5.33537	0.476875	11.1882	4.65773e-29	2.07632e-25	41.5814	26.0067	51.1768	693.686	1753.83	2338.62	36	24	42	886	2198	2226
AT1G79840	HD-ZIP IV family of homeobox-leucine zipper protein with lipid-binding START domain-containing protein [Source:NCBI gene (formerly Entrezgene);Acc:844323]	GL2	protein_coding	330.966	-1.85736	0.177338	-10.4735	1.14281e-25	4.24536e-22	546.333	451.867	559.289	149.542	154.796	123.97	473	417	459	191	194	118
AT2G05100	photosystem II light harvesting complex protein 2.1 [Source:NCBI gene (formerly Entrezgene);Acc:815058]	LHCB2.1	protein_coding	14718.3	-2.55375	0.247825	-10.3046	6.71525e-25	2.13823e-21	28010.8	26613.5	20835	5552.62	4126.84	3170.69	24251	24560	17099	7092	5172	3018
AT1G52400	beta glucosidase 18 [Source:NCBI gene (formerly Entrezgene);Acc:841670]	BGLU18	protein_coding	2745.76	-1.73376	0.183719	-9.43704	3.83463e-21	1.06837e-17	4448.06	4146.99	4072.21	1580.76	1100.33	1126.23	3851	3827	3342	2019	1379	1072
AT3G57260	beta-1,3-glucanase 2 [Source:NCBI gene (formerly Entrezgene);Acc:824893]	BGL2	protein_coding	2826.91	5.05079	0.538315	9.38259	6.43721e-21	1.59421e-17	82.0078	212.388	202.27	2796.67	3735.86	9932.3	71	196	166	3572	4682	9454
AT4G29030	Putative membrane lipoprotein [Source:NCBI gene (formerly Entrezgene);Acc:829024]	AT4G29030	protein_coding	779.181	-2.52244	0.270067	-9.34006	9.62831e-21	2.14605e-17	1312.12	1249.41	1421.98	302.215	240.174	149.184	1136	1153	1167	386	301	142
AT1G33960	P-loop containing nucleoside triphosphate hydrolases superfamily protein [Source:NCBI gene (formerly Entrezgene);Acc:840293]	AIG1	protein_coding	1041.89	5.44449	0.596498	9.12742	7.01489e-20	1.42141e-16	31.1861	63.9332	45.0843	915.259	1085.97	4109.92	27	59	37	1169	1361	3912
AT5G24200	alpha/beta-Hydrolases superfamily protein [Source:NCBI gene (formerly Entrezgene);Acc:832487]	AT5G24200	protein_coding	300.021	4.80359	0.535523	8.9699	2.96789e-19	5.51261e-16	18.4806	20.5887	23.1514	284.991	394.97	1057.95	16	19	19	364	495	1007
AT3G27690	photosystem II light harvesting complex protein 2.3 [Source:NCBI gene (formerly Entrezgene);Acc:822391]	LHCB2.3	protein_coding	4190.65	-2.98306	0.340452	-8.76206	1.91716e-18	3.09236e-15	8173.06	7588.54	6560.38	1434.35	820.261	567.32	7076	7003	5384	1832	1028	540
AT1G02205	Fatty acid hydroxylase superfamily [Source:NCBI gene (formerly Entrezgene);Acc:837602]	CER1	protein_coding	370.792	-3.22563	0.368198	-8.76059	1.94235e-18	3.09236e-15	503.597	542.89	962.611	49.3253	68.6211	97.7051	436	501	790	63	86	93
AT3G29970	B12D protein [Source:NCBI gene (formerly Entrezgene);Acc:822700]	AT3G29970	protein_coding	90.2979	4.5055	0.517235	8.71075	3.01877e-18	4.48568e-15	10.3954	9.75252	2.43699	144.061	132.455	242.687	9	9	2	184	166	231
AT5G46270	Disease resistance protein (TIR-NBS-LRR class) family [Source:NCBI gene (formerly Entrezgene);Acc:834669]	AT5G46270	protein_coding	710.887	1.51632	0.176595	8.58643	8.97125e-18	1.24975e-14	347.667	413.94	342.397	886.29	1089.96	1185.07	301	382	281	1132	1366	1128
AT5G23940	HXXXD-type acyl-transferase family protein [Source:NCBI gene (formerly Entrezgene);Acc:832459]	PEL3	protein_coding	680.638	-1.88859	0.220686	-8.5578	1.1504e-17	1.50831e-14	988.713	1041.35	1186.81	361.719	285.655	219.574	856	961	974	462	358	209
AT5G10760	Eukaryotic aspartyl protease family protein [Source:NCBI gene (formerly Entrezgene);Acc:830943]	AT5G10760	protein_coding	796.896	3.85438	0.45246	8.51874	1.61302e-17	1.99736e-14	97.0233	107.278	104.791	953.623	858.561	2660.1	84	99	86	1218	1076	2532
AT1G75750	GAST1 protein homolog 1 [Source:NCBI gene (formerly Entrezgene);Acc:843908]	GASA1	protein_coding	21346.8	1.75587	0.206447	8.50519	1.81295e-17	2.12678e-14	8704.37	12138.6	8416.14	28405.9	32534.4	37881.2	7536	11202	6907	36281	40774	36057
AT5G10380	RING/U-box superfamily protein [Source:NCBI gene (formerly Entrezgene);Acc:830902]	RING1	protein_coding	1185.55	3.42649	0.405199	8.45631	2.75982e-17	3.07568e-14	173.256	251.398	180.337	1417.12	1492.91	3598.28	150	232	148	1810	1871	3425
AT3G22910	ATPase E1-E2 type family protein / haloacid dehalogenase-like hydrolase family protein [Source:NCBI gene (formerly Entrezgene);Acc:821863]	AT3G22910	protein_coding	418.699	5.92922	0.705545	8.40374	4.32482e-17	4.59028e-14	10.3954	23.8395	6.09247	367.983	426.089	1677.8	9	22	5	470	534	1597
AT2G32540	cellulose synthase-like B4 [Source:NCBI gene (formerly Entrezgene);Acc:817815]	CSLB04	protein_coding	396.044	3.27197	0.392771	8.33046	8.05311e-17	8.15889e-14	83.1628	83.4382	56.0508	376.595	814.676	962.342	72	77	46	481	1021	916
AT3G15720	Pectin lyase-like superfamily protein [Source:NCBI gene (formerly Entrezgene);Acc:820815]	AT3G15720	protein_coding	366.76	1.67789	0.204359	8.21046	2.20346e-16	2.13535e-13	157.085	211.305	154.749	523.788	510.668	642.962	136	195	127	669	640	612
AT1G11080	serine carboxypeptidase-like 31 [Source:NCBI gene (formerly Entrezgene);Acc:837649]	scpl31	protein_coding	553.395	-1.12004	0.136627	-8.19779	2.44837e-16	2.27382e-13	697.644	798.623	778.618	384.424	334.328	326.734	604	737	639	491	419	311
AT3G06355	ncRNA [Source:NCBI gene (formerly Entrezgene);Acc:28718910]	AT3G06355	lncRNA	2849.54	-1.11407	0.136131	-8.18382	2.74975e-16	2.45157e-13	4190.48	4122.07	3382.54	1919.77	1799.31	1683.05	3628	3804	2776	2452	2255	1602
AT5G33370	GDSL-like Lipase/Acylhydrolase superfamily protein [Source:NCBI gene (formerly Entrezgene);Acc:833315]	AT5G33370	protein_coding	89.5453	-10.1288	1.23974	-8.17005	3.08264e-16	2.64265e-13	143.225	143.037	251.01	0	0	0	124	132	206	0	0	0
AT3G50770	calmodulin-like 41 [Source:NCBI gene (formerly Entrezgene);Acc:824241]	CML41	protein_coding	484.568	4.05341	0.501241	8.08674	6.12834e-16	5.05906e-13	66.9923	43.3445	54.8323	407.13	727.702	1607.41	58	40	45	520	912	1530
AT5G58570	transmembrane protein [Source:NCBI gene (formerly Entrezgene);Acc:835970]	AT5G58570	protein_coding	467.332	2.62234	0.325376	8.05941	7.66663e-16	6.10291e-13	137.45	132.201	121.849	490.904	802.707	1118.88	119	122	100	627	1006	1065
AT5G52570	beta-carotene hydroxylase 2 [Source:NCBI gene (formerly Entrezgene);Acc:835334]	BETA-OHASE 2	protein_coding	104.453	-2.3281	0.291625	-7.98321	1.42581e-15	1.09586e-12	190.581	187.465	143.782	35.2324	25.5334	44.1249	165	173	118	45	32	42
AT3G16770	ethylene-responsive element binding protein [Source:NCBI gene (formerly Entrezgene);Acc:820929]	EBP	protein_coding	24372.5	1.79026	0.226758	7.89502	2.90277e-15	2.15666e-12	12350.8	10615.1	9830.82	28281.4	37475.9	47681.1	10693	9796	8068	36122	46967	45385
AT5G59570	Homeodomain-like superfamily protein [Source:NCBI gene (formerly Entrezgene);Acc:836076]	BOA	protein_coding	362.692	1.70577	0.218399	7.81036	5.70271e-15	4.10025e-12	136.295	209.137	164.497	515.959	514.658	635.608	118	193	135	659	645	605
AT2G32190	cysteine-rich/transmembrane domain A-like protein [Source:NCBI gene (formerly Entrezgene);Acc:817778]	AT2G32190	protein_coding	386.244	3.11448	0.403071	7.72686	1.10228e-14	7.67773e-12	71.6124	88.8563	79.2022	422.788	529.818	1125.18	62	82	65	540	664	1071
AT5G23110	Zinc finger, C3HC4 type (RING finger) family protein [Source:NCBI gene (formerly Entrezgene);Acc:832375]	AT5G23110	protein_coding	1823.83	0.755086	0.0981407	7.69391	1.42704e-14	9.63857e-12	1362.95	1322.01	1386.65	2136.65	2432.86	2301.85	1180	1220	1138	2729	3049	2191
AT1G52040	myrosinase-binding protein 1 [Source:NCBI gene (formerly Entrezgene);Acc:841633]	MBP1	protein_coding	47.4093	-3.65286	0.475528	-7.68168	1.57013e-14	1.02931e-11	100.488	84.5218	79.2022	10.9612	7.18127	2.10118	87	78	65	14	9	2
AT1G21580	Zinc finger C-x8-C-x5-C-x3-H type family protein [Source:NCBI gene (formerly Entrezgene);Acc:838759]	AT1G21580	protein_coding	3925.83	0.791619	0.103417	7.65461	1.93903e-14	1.21507e-11	2739.75	2987.52	2897.58	4635.01	5363.61	4931.48	2372	2757	2378	5920	6722	4694
AT5G40330	myb domain protein 23 [Source:NCBI gene (formerly Entrezgene);Acc:834031]	MYB23	protein_coding	74.0298	-2.31379	0.302335	-7.65306	1.96252e-14	1.21507e-11	131.674	99.6924	138.908	29.7518	23.1397	21.0118	114	92	114	38	29	20
AT1G73870	B-box type zinc finger protein with CCT domain-containing protein [Source:NCBI gene (formerly Entrezgene);Acc:843723]	BBX16	protein_coding	80.3805	-2.22986	0.293001	-7.61043	2.7319e-14	1.64571e-11	151.31	130.034	116.976	32.8835	31.1189	19.9612	131	120	96	42	39	19
AT4G15690	Thioredoxin superfamily protein [Source:NCBI gene (formerly Entrezgene);Acc:827246]	AT4G15690	protein_coding	395.42	1.89025	0.248929	7.59356	3.11239e-14	1.82558e-11	162.86	201.552	138.908	486.99	621.579	760.629	141	186	114	622	779	724
AT1G12570	Glucose-methanol-choline (GMC) oxidoreductase family protein [Source:NCBI gene (formerly Entrezgene);Acc:837814]	AT1G12570	protein_coding	36.8735	-5.39618	0.724904	-7.444	9.7683e-14	5.58271e-11	63.5271	65.0168	87.7316	3.91471	0	1.05059	55	60	72	5	0	1
AT3G55500	expansin A16 [Source:NCBI gene (formerly Entrezgene);Acc:824715]	EXPA16	protein_coding	403.549	1.25178	0.16967	7.37773	1.61012e-13	8.97197e-11	255.264	266.569	193.741	566.85	590.46	548.409	221	246	159	724	740	522
AT3G23120	receptor like protein 38 [Source:NCBI gene (formerly Entrezgene);Acc:821887]	RLP38	protein_coding	154.841	5.16843	0.702135	7.36102	1.82516e-13	9.69816e-11	10.3954	9.75252	4.87398	138.581	153.998	611.445	9	9	4	177	193	582
AT2G18660	plant natriuretic peptide A [Source:NCBI gene (formerly Entrezgene);Acc:816381]	PNP-A	protein_coding	738.518	3.24397	0.440707	7.36085	1.82746e-13	9.69816e-11	122.434	191.8	108.446	792.337	984.632	2231.46	106	177	89	1012	1234	2124
AT2G05070	photosystem II light harvesting complex protein 2.2 [Source:NCBI gene (formerly Entrezgene);Acc:815055]	LHCB2.2	protein_coding	14246.6	-2.03848	0.27801	-7.3324	2.26073e-13	1.17185e-10	25465.1	23527.4	19754.2	7743.29	5103.49	3886.14	22047	21712	16212	9890	6396	3699
AT5G54190	protochlorophyllide oxidoreductase A [Source:NCBI gene (formerly Entrezgene);Acc:835507]	PORA	protein_coding	101.7	-2.87758	0.395598	-7.27401	3.4898e-13	1.76782e-10	188.271	195.05	154.749	32.1006	29.523	10.5059	163	180	127	41	37	10
AT3G46080	C2H2-type zinc finger family protein [Source:NCBI gene (formerly Entrezgene);Acc:823751]	AT3G46080	protein_coding	155.078	4.87897	0.672819	7.25154	4.12064e-13	2.041e-10	6.93023	17.3378	6.09247	159.72	166.765	573.623	6	16	5	204	209	546
AT3G57460	catalytic/ metal ion binding / metalloendopeptidase/ zinc ion binding protein [Source:NCBI gene (formerly Entrezgene);Acc:824913]	AT3G57460	protein_coding	195.794	3.93222	0.542717	7.24543	4.31073e-13	2.08874e-10	31.1861	23.8395	17.0589	201.216	235.386	666.075	27	22	14	257	295	634
AT3G47480	Calcium-binding EF-hand family protein [Source:NCBI gene (formerly Entrezgene);Acc:823902]	AT3G47480	protein_coding	535.816	3.65437	0.505361	7.23121	4.78718e-13	2.21219e-10	54.2868	93.1907	88.9501	472.114	727.702	1778.65	47	86	73	603	912	1693
AT2G31560	signal transducer/transcription protein, putative (DUF1685) [Source:NCBI gene (formerly Entrezgene);Acc:817714]	AT2G31560	protein_coding	278.797	1.34692	0.186297	7.22996	4.83139e-13	2.21219e-10	166.326	138.703	166.934	345.277	406.939	448.603	144	128	137	441	510	427
AT1G32900	UDP-Glycosyltransferase superfamily protein [Source:NCBI gene (formerly Entrezgene);Acc:840184]	GBSS1	protein_coding	377.49	-2.24134	0.310046	-7.22907	4.86327e-13	2.21219e-10	820.078	661.004	388.7	147.976	128.465	118.717	710	610	319	189	161	113
AT5G60100	pseudo-response regulator 3 [Source:NCBI gene (formerly Entrezgene);Acc:836132]	PRR3	protein_coding	1238.84	1.18676	0.164357	7.22064	5.17442e-13	2.30665e-10	642.202	878.81	746.937	1566.67	1774.57	1823.83	556	811	613	2001	2224	1736
AT1G65860	flavin-monooxygenase glucosinolate S-oxygenase 1 [Source:NCBI gene (formerly Entrezgene);Acc:842897]	FMO GS-OX1	protein_coding	322.26	2.29959	0.318604	7.21771	5.28705e-13	2.31065e-10	129.364	91.0235	106.009	337.448	615.196	654.519	112	84	87	431	771	623
AT2G32680	receptor like protein 23 [Source:NCBI gene (formerly Entrezgene);Acc:817828]	RLP23	protein_coding	350.766	3.9435	0.549561	7.17573	7.19214e-13	3.0828e-10	40.4264	58.5151	29.2439	393.82	347.095	1235.5	35	54	24	503	435	1176
AT1G25450	3-ketoacyl-CoA synthase 5 [Source:NCBI gene (formerly Entrezgene);Acc:839131]	KCS5	protein_coding	743.653	-0.783386	0.109236	-7.1715	7.41801e-13	3.11962e-10	910.171	909.152	1004.04	551.191	567.321	520.043	788	839	824	704	711	495
AT4G23310	cysteine-rich RLK (RECEPTOR-like protein kinase) 23 [Source:NCBI gene (formerly Entrezgene);Acc:828430]	CRK23	protein_coding	88.7978	4.46295	0.623449	7.15848	8.15784e-13	3.33972e-10	8.08527	6.50168	8.52946	86.9065	118.092	304.672	7	6	7	111	148	290
AT4G04500	cysteine-rich RLK (RECEPTOR-like protein kinase) 37 [Source:NCBI gene (formerly Entrezgene);Acc:825780]	CRK37	protein_coding	113.523	5.15415	0.720147	7.15709	8.24103e-13	3.33972e-10	4.62016	4.33445	9.74796	96.3018	136.444	429.692	4	4	8	123	171	409
AT3G52550	transcription repressor OFP15-like protein [Source:NCBI gene (formerly Entrezgene);Acc:824421]	AT3G52550	protein_coding	34.103	-3.63638	0.509022	-7.14386	9.07445e-13	3.57904e-10	68.1473	49.8462	71.8912	7.04647	5.58544	2.10118	59	46	59	9	7	2
AT5G48490	Bifunctional inhibitor/lipid-transfer protein/seed storage 2S albumin superfamily protein [Source:NCBI gene (formerly Entrezgene);Acc:834905]	AT5G48490	protein_coding	328.688	-2.25657	0.315927	-7.14268	9.15273e-13	3.57904e-10	605.24	655.586	370.422	150.325	94.9524	95.6039	524	605	304	192	119	91
AT5G47590	Heat shock protein HSP20/alpha crystallin family [Source:NCBI gene (formerly Entrezgene);Acc:834809]	AT5G47590	protein_coding	362.808	1.51715	0.212597	7.13626	9.59019e-13	3.65464e-10	194.047	196.134	173.026	415.742	606.419	591.483	168	181	142	531	760	563
AT5G38565	F-box/FBD-like domains containing protein [Source:NCBI gene (formerly Entrezgene);Acc:833845]	AT5G38565	protein_coding	82.6107	3.01103	0.422004	7.13507	9.674e-13	3.65464e-10	21.9457	8.66891	24.3699	110.395	157.988	172.297	19	8	20	141	198	164
AT1G44125	ncRNA [Source:NCBI gene (formerly Entrezgene);Acc:10723037]	AT1G44125	lncRNA	478.795	0.797321	0.112411	7.09288	1.31345e-12	4.87926e-10	352.287	366.261	330.212	598.167	614.398	611.445	305	338	271	764	770	582
AT5G54250	cyclic nucleotide-gated cation channel 4 [Source:NCBI gene (formerly Entrezgene);Acc:835513]	CNGC4	protein_coding	632.498	1.68384	0.238956	7.04665	1.83277e-12	6.69682e-10	308.395	356.509	235.17	757.887	1018.15	1118.88	267	329	193	968	1276	1065
AT1G61740	Sulfite exporter TauE/SafE family protein [Source:NCBI gene (formerly Entrezgene);Acc:842471]	AT1G61740	protein_coding	5026.25	0.972622	0.138104	7.04268	1.88575e-12	6.77927e-10	3035.44	3340.78	3804.14	6067.8	7144.57	6764.76	2628	3083	3122	7750	8954	6439
AT3G45860	cysteine-rich RLK (RECEPTOR-like protein kinase) 4 [Source:NCBI gene (formerly Entrezgene);Acc:823729]	CRK4	protein_coding	492.135	3.29077	0.468994	7.01665	2.27249e-12	8.03992e-10	86.6279	124.616	62.1432	601.299	550.564	1527.56	75	115	51	768	690	1454
AT5G08600	U3 ribonucleoprotein (Utp) family protein [Source:NCBI gene (formerly Entrezgene);Acc:830761]	AT5G08600	protein_coding	164.743	1.20649	0.172182	7.00707	2.43359e-12	8.47537e-10	88.938	105.11	104.791	227.053	234.588	227.978	77	97	86	290	294	217
AT3G27940	LOB domain-containing protein 26 [Source:NCBI gene (formerly Entrezgene);Acc:822418]	LBD26	protein_coding	91.7111	1.95224	0.279045	6.99616	2.63076e-12	8.99946e-10	45.0465	31.4248	36.5548	120.573	161.18	155.488	39	29	30	154	202	148
AT1G65450	HXXXD-type acyl-transferase family protein [Source:NCBI gene (formerly Entrezgene);Acc:842857]	GLC	protein_coding	31.3095	-8.61311	1.23144	-6.99435	2.66483e-12	8.99946e-10	68.1473	56.3479	63.3617	0	0	0	59	52	52	0	0	0
AT3G63110	isopentenyltransferase 3 [Source:NCBI gene (formerly Entrezgene);Acc:825486]	IPT3	protein_coding	610.977	1.44932	0.207711	6.97758	3.00302e-12	9.99018e-10	315.326	320.75	346.053	719.523	850.582	1113.63	273	296	284	919	1066	1060
AT5G11190	Integrase-type DNA-binding superfamily protein [Source:NCBI gene (formerly Entrezgene);Acc:830989]	SHN2	protein_coding	30.4748	-4.07976	0.584896	-6.97519	3.05458e-12	1.00123e-09	55.4419	74.7693	42.6473	4.69765	3.19168	2.10118	48	69	35	6	4	2
AT1G07180	alternative NAD(P)H dehydrogenase 1 [Source:NCBI gene (formerly Entrezgene);Acc:837229]	NDA1	protein_coding	251.433	-2.29016	0.328769	-6.96586	3.26413e-12	1.05441e-09	443.535	502.797	307.061	109.612	90.9628	54.6308	384	464	252	140	114	52
AT2G32340	TraB family protein [Source:NCBI gene (formerly Entrezgene);Acc:817795]	AT2G32340	protein_coding	263.287	0.969719	0.139349	6.95891	3.42921e-12	1.09191e-09	181.341	180.963	171.808	345.277	366.245	334.088	157	167	141	441	459	318
AT1G58225		AT1G58225	protein_coding	138.655	4.21697	0.606881	6.9486	3.68937e-12	1.1582e-09	10.3954	17.3378	14.6219	133.1	156.392	500.082	9	16	12	170	196	476
AT1G29920	chlorophyll A/B-binding protein 2 [Source:NCBI gene (formerly Entrezgene);Acc:839870]	CAB2	protein_coding	73091.2	-2.93814	0.42414	-6.92729	4.2897e-12	1.32796e-09	117611	171834	98487.3	28020.7	13190.4	9403.85	101824	158575	80827	35789	16531	8951
AT2G14610	pathosis-related protein 1 [Source:NCBI gene (formerly Entrezgene);Acc:815949]	PR1	protein_coding	2370.47	7.20205	1.04056	6.92132	4.47467e-12	1.36625e-09	24.2558	20.5887	51.1768	549.625	9042.82	4534.36	21	19	42	702	11333	4316
AT2G35940	BEL1-like homeodomain 1 [Source:NCBI gene (formerly Entrezgene);Acc:818167]	BLH1	protein_coding	1715.48	1.00782	0.145677	6.91824	4.57301e-12	1.3774e-09	1156.19	1073.86	1188.03	1975.36	2310.77	2588.66	1001	991	975	2523	2896	2464
AT3G10020	plant/protein [Source:NCBI gene (formerly Entrezgene);Acc:820163]	AT3G10020	protein_coding	7516.55	-0.928829	0.136079	-6.82565	8.75289e-12	2.60124e-09	9216.06	11272.8	9079.01	5003.78	5561.5	4966.15	7979	10403	7451	6391	6970	4727
AT2G21140	proline-rich protein 2 [Source:NCBI gene (formerly Entrezgene);Acc:816649]	PRP2	protein_coding	819.62	-1.75412	0.25832	-6.79049	1.1175e-11	3.27738e-09	1277.47	1243.99	1270.89	243.495	433.27	448.603	1106	1148	1043	311	543	427
AT4G14130	xyloglucan endotransglucosylase/hydrolase 15 [Source:NCBI gene (formerly Entrezgene);Acc:827051]	XTH15	protein_coding	1404.36	-1.27588	0.188384	-6.77279	1.2632e-11	3.65655e-09	2128.74	2301.59	1532.87	807.213	842.603	813.158	1843	2124	1258	1031	1056	774
AT4G17660	Protein kinase superfamily protein [Source:NCBI gene (formerly Entrezgene);Acc:827486]	AT4G17660	protein_coding	109.417	5.11572	0.762087	6.71278	1.90956e-11	5.45668e-09	5.77519	6.50168	6.09247	87.6895	99.7399	450.704	5	6	5	112	125	429
AT1G23740	Oxidoreductase, zinc-binding dehydrogenase family protein [Source:NCBI gene (formerly Entrezgene);Acc:838984]	AOR	protein_coding	1388.77	-1.33505	0.201225	-6.63462	3.25338e-11	9.17906e-09	1846.91	2513.98	1605.98	792.337	767.598	805.804	1599	2320	1318	1012	962	767
AT3G02260	auxin transport protein (BIG) [Source:NCBI gene (formerly Entrezgene);Acc:820398]	BIG	protein_coding	5778.81	0.594222	0.0906295	6.55661	5.50445e-11	1.53361e-08	4848.85	4396.22	4570.57	6579.84	7190.05	7087.29	4198	4057	3751	8404	9011	6746
AT1G01680	plant U-box 54 [Source:NCBI gene (formerly Entrezgene);Acc:839251]	PUB54	protein_coding	265.283	3.91757	0.599073	6.53939	6.17703e-11	1.69975e-08	18.4806	18.4214	62.1432	292.82	361.457	838.372	16	17	51	374	453	798
AT3G01140	myb domain protein 106 [Source:NCBI gene (formerly Entrezgene);Acc:821209]	MYB106	protein_coding	72.0439	-3.03151	0.466054	-6.50463	7.78863e-11	2.11708e-08	87.783	125.699	171.808	23.4882	8.77711	14.7083	76	116	141	30	11	14
AT4G15670	Thioredoxin superfamily protein [Source:NCBI gene (formerly Entrezgene);Acc:827244]	AT4G15670	protein_coding	153.404	2.44588	0.376244	6.50079	7.99013e-11	2.14569e-08	33.4961	65.0168	43.8658	169.898	282.463	325.684	29	60	36	217	354	310
AT3G17680	Kinase interacting (KIP1-like) family protein [Source:NCBI gene (formerly Entrezgene);Acc:821035]	AT3G17680	protein_coding	408.101	-1.38332	0.212929	-6.49664	8.21312e-11	2.17931e-08	519.768	685.927	565.382	264.634	232.195	180.702	450	633	464	338	291	172
AT3G49110	peroxidase CA [Source:NCBI gene (formerly Entrezgene);Acc:824072]	PRXCA	protein_coding	2329.59	-1.255	0.194189	-6.46274	1.02823e-10	2.69627e-08	2989.24	4051.63	2808.63	1211.21	1438.65	1478.18	2588	3739	2305	1547	1803	1407
AT1G20680	transport/golgi organization-like protein (DUF833) [Source:NCBI gene (formerly Entrezgene);Acc:838656]	AT1G20680	protein_coding	79.818	3.78064	0.590084	6.40696	1.48454e-10	3.84734e-08	13.8605	6.50168	12.1849	65.7671	148.413	232.181	12	6	10	84	186	221
AT2G38530	lipid transfer protein 2 [Source:NCBI gene (formerly Entrezgene);Acc:818435]	LTP2	protein_coding	10525.9	1.92317	0.300251	6.4052	1.50172e-10	3.84734e-08	4264.4	5486.33	3426.41	11777	15335.2	22866.1	3692	5063	2812	15042	19219	21765
AT5G06720	peroxidase 2 [Source:NCBI gene (formerly Entrezgene);Acc:830561]	PA2	protein_coding	150.434	1.31964	0.207215	6.36846	1.90941e-10	4.83623e-08	101.643	74.7693	81.6392	201.216	209.055	234.282	88	69	67	257	262	223
AT3G28580	P-loop containing nucleoside triphosphate hydrolases superfamily protein [Source:NCBI gene (formerly Entrezgene);Acc:822488]	AT3G28580	protein_coding	284.461	3.61063	0.568988	6.3457	2.21413e-10	5.54504e-08	33.4961	44.4281	51.1768	232.534	323.955	1021.18	29	41	42	297	406	972
AT4G14760	kinase interacting (KIP1-like) family protein [Source:NCBI gene (formerly Entrezgene);Acc:827131]	NET1B	protein_coding	1232.3	0.573167	0.090416	6.33922	2.30927e-10	5.71904e-08	964.458	975.252	1033.28	1471.93	1523.23	1425.65	835	900	848	1880	1909	1357
AT3G27920	myb domain protein 0 [Source:NCBI gene (formerly Entrezgene);Acc:822415]	MYB0	protein_coding	27.0636	-3.45829	0.547749	-6.31363	2.72557e-10	6.67584e-08	43.8915	44.4281	60.9247	7.04647	3.9896	2.10118	38	41	50	9	5	2
AT3G25010	receptor like protein 41 [Source:NCBI gene (formerly Entrezgene);Acc:822092]	RLP41	protein_coding	211.592	3.91805	0.62074	6.31191	2.75615e-10	6.67737e-08	17.3256	24.9231	36.5548	149.542	278.474	762.73	15	23	30	191	349	726
AT5G13330	related to AP2 6l [Source:NCBI gene (formerly Entrezgene);Acc:831174]	Rap2.6L	protein_coding	816.068	2.52628	0.400383	6.30966	2.7965e-10	6.70227e-08	252.954	218.89	252.228	815.042	1039.69	2317.61	219	202	207	1041	1303	2206
AT1G27940	P-glycoprotein 13 [Source:NCBI gene (formerly Entrezgene);Acc:839687]	ABCB13	protein_coding	22.7734	-3.75673	0.597606	-6.2863	3.25126e-10	7.70929e-08	36.9612	36.8429	53.6138	3.13177	3.9896	2.10118	32	34	44	4	5	2
AT4G23140	cysteine-rich RLK (RECEPTOR-like protein kinase) 6 [Source:NCBI gene (formerly Entrezgene);Acc:828413]	CRK6	protein_coding	276.179	3.56451	0.571879	6.23298	4.57639e-10	1.07372e-07	50.8217	47.679	30.4624	222.355	325.551	980.202	44	44	25	284	408	933
AT3G54500	agglutinin-like protein [Source:NCBI gene (formerly Entrezgene);Acc:824615]	AT3G54500	protein_coding	1811.32	-1.81139	0.290922	-6.22637	4.77362e-10	1.10833e-07	3041.22	3493.57	1924	969.282	841.007	598.837	2633	3224	1579	1238	1054	570
AT2G25680	molybdate transporter 1 [Source:NCBI gene (formerly Entrezgene);Acc:817109]	MOT1	protein_coding	175.899	2.52637	0.406402	6.21642	5.08612e-10	1.16101e-07	38.1163	50.9298	67.0172	180.077	283.261	435.996	33	47	55	230	355	415
AT5G60900			nontranslating_CDS	140.581	2.78712	0.448389	6.21585	5.10471e-10	1.16101e-07	40.4264	36.8429	29.2439	134.666	214.64	387.668	35	34	24	172	269	369
AT1G44130	Eukaryotic aspartyl protease family protein [Source:NCBI gene (formerly Entrezgene);Acc:841016]	AT1G44130	protein_coding	149.274	3.61603	0.58334	6.19884	5.6881e-10	1.28063e-07	18.4806	16.2542	32.8994	126.054	201.874	500.082	16	15	27	161	253	476
AT4G23150	cysteine-rich RLK (RECEPTOR-like protein kinase) 7 [Source:NCBI gene (formerly Entrezgene);Acc:828414]	CRK7	protein_coding	140.959	3.72008	0.600693	6.19297	5.90396e-10	1.31593e-07	23.1008	20.5887	15.8404	112.744	172.351	501.132	20	19	13	144	216	477
AT5G52310	low-temperature-responsive protein 78 (LTI78) / desiccation-responsive protein 29A (RD29A) [Source:NCBI gene (formerly Entrezgene);Acc:835307]	LTI78	protein_coding	403.402	-1.30454	0.210922	-6.18494	6.21252e-10	1.371e-07	597.155	608.991	515.423	181.642	234.588	282.609	517	562	423	232	294	269
AT5G15970	stress-responsive protein (KIN2) / stress-induced protein (KIN2) / cold-responsive protein (COR6.6) / cold-regulated protein (COR6.6) [Source:NCBI gene (formerly Entrezgene);Acc:831454]	KIN2	protein_coding	834.493	-1.47515	0.238709	-6.17969	6.4229e-10	1.40353e-07	1473.83	1111.79	1097.86	552.757	429.281	341.442	1276	1026	901	706	538	325
AT1G09910	Rhamnogalacturonate lyase family protein [Source:NCBI gene (formerly Entrezgene);Acc:837523]	AT1G09910	protein_coding	996.034	0.611205	0.0990826	6.16864	6.88797e-10	1.49054e-07	824.698	770.449	768.87	1142.31	1234.38	1235.5	714	711	631	1459	1547	1176
AT2G31790	UDP-Glycosyltransferase superfamily protein [Source:NCBI gene (formerly Entrezgene);Acc:817736]	AT2G31790	protein_coding	1432.53	0.60767	0.098641	6.16042	7.25531e-10	1.55494e-07	1209.33	1085.78	1110.05	1665.32	1721.91	1802.82	1047	1002	911	2127	2158	1716
AT1G20350	translocase inner membrane subunit 17-1 [Source:NCBI gene (formerly Entrezgene);Acc:838623]	TIM17-1	protein_coding	112.425	2.86544	0.465432	6.1565	7.43685e-10	1.57867e-07	32.3411	16.2542	32.8994	115.875	185.117	292.065	28	15	27	148	232	278
AT5G24160	squalene monooxygenase 6 [Source:NCBI gene (formerly Entrezgene);Acc:832482]	SQE6	protein_coding	882.798	2.37843	0.386422	6.155	7.50791e-10	1.57872e-07	337.271	222.141	294.876	815.042	1367.63	2259.82	292	205	242	1041	1714	2151
AT4G16857	disease resistance protein (TIR-NBS-LRR class) family protein [Source:NCBI gene (formerly Entrezgene);Acc:28720138]	AT4G16857	protein_coding	136.352	-1.26311	0.205742	-6.1393	8.28878e-10	1.72662e-07	215.992	196.134	165.715	85.3406	81.3878	73.5414	187	181	136	109	102	70
AT2G19310	HSP20-like chaperones superfamily protein [Source:NCBI gene (formerly Entrezgene);Acc:816448]	AT2G19310	protein_coding	785.056	1.15206	0.187992	6.12823	8.88613e-10	1.83392e-07	547.488	386.85	527.608	1006.86	1036.5	1205.03	474	357	433	1286	1299	1147
AT5G10140	K-box region and MADS-box transcription factor family protein [Source:NCBI gene (formerly Entrezgene);Acc:830878]	FLC	protein_coding	19.8791	-4.23184	0.691508	-6.11973	9.37328e-10	1.91671e-07	43.8915	40.0937	29.2439	2.34882	1.59584	2.10118	38	37	24	3	2	2
AT3G07650	CONSTANS-like 9 [Source:NCBI gene (formerly Entrezgene);Acc:819956]	COL9	protein_coding	1835.29	1.12484	0.183894	6.11676	9.54942e-10	1.93497e-07	981.783	1421.7	1057.65	2333.17	2537.38	2680.06	850	1312	868	2980	3180	2551
AT4G09750	NAD(P)-binding Rossmann-fold superfamily protein [Source:NCBI gene (formerly Entrezgene);Acc:826563]	AT4G09750	protein_coding	251.137	-1.00657	0.164894	-6.10433	1.03233e-09	2.07294e-07	380.008	322.917	303.405	175.379	164.371	160.741	329	298	249	224	206	153
AT1G73480	alpha/beta-Hydrolases superfamily protein [Source:NCBI gene (formerly Entrezgene);Acc:843683]	AT1G73480	protein_coding	518.134	-1.09617	0.180963	-6.05744	1.38309e-09	2.75247e-07	835.093	698.931	583.659	311.611	339.116	340.392	723	645	479	398	425	324
AT1G68520	B-box type zinc finger protein with CCT domain-containing protein [Source:NCBI gene (formerly Entrezgene);Acc:843181]	BBX14	protein_coding	4930.49	0.585171	0.0966592	6.05395	1.41333e-09	2.78777e-07	4182.4	4002.87	3646.96	6110.86	5934.13	5705.77	3621	3694	2993	7805	7437	5431
AT3G01060	lysine-tRNA ligase [Source:NCBI gene (formerly Entrezgene);Acc:821278]	AT3G01060	protein_coding	266.006	-1.18808	0.196377	-6.05002	1.44829e-09	2.83166e-07	367.302	403.104	337.523	134.666	161.18	192.258	318	372	277	172	202	183
AT5G20700	senescence-associated family protein, putative (DUF581) [Source:NCBI gene (formerly Entrezgene);Acc:832193]	AT5G20700	protein_coding	15592.3	1.49179	0.246656	6.04806	1.46598e-09	2.84133e-07	8608.51	6398.74	9532.29	17119.8	24102	27792.4	7453	5905	7823	21866	30206	26454
AT5G38780	S-adenosyl-L-methionine-dependent methyltransferases superfamily protein [Source:NCBI gene (formerly Entrezgene);Acc:833869]	AT5G38780	protein_coding	106.225	2.91631	0.48278	6.04067	1.5348e-09	2.94907e-07	20.7907	17.3378	36.5548	110.395	167.563	284.71	18	16	30	141	210	271
AT1G49660	carboxyesterase 5 [Source:NCBI gene (formerly Entrezgene);Acc:841390]	CXE5	protein_coding	1535.32	0.822025	0.136364	6.02817	1.65823e-09	3.15899e-07	1098.44	1094.45	1134.42	1717.77	1950.11	2216.75	951	1010	931	2194	2444	2110
AT1G53140	Dynamin related protein 5A [Source:NCBI gene (formerly Entrezgene);Acc:841748]	DRP5A	protein_coding	382.982	-1.09185	0.181898	-6.00255	1.94237e-09	3.66894e-07	525.543	554.81	484.961	281.076	252.94	198.562	455	512	398	359	317	189
AT2G40230	HXXXD-type acyl-transferase family protein [Source:NCBI gene (formerly Entrezgene);Acc:818615]	AT2G40230	protein_coding	210.633	0.944911	0.15765	5.99374	2.05064e-09	3.8409e-07	132.829	138.703	160.841	275.595	278.474	277.356	115	128	132	352	349	264
AT5G23240	DNAJ heat shock N-terminal domain-containing protein [Source:NCBI gene (formerly Entrezgene);Acc:832388]	AT5G23240	protein_coding	2039.19	1.38754	0.231725	5.98787	2.12606e-09	3.94897e-07	1360.64	1237.49	784.711	2795.88	3132.63	2923.8	1178	1142	644	3571	3926	2783
AT1G75040	pathosis-related protein 5 [Source:NCBI gene (formerly Entrezgene);Acc:843842]	PR5	protein_coding	1469.76	2.33854	0.391437	5.97424	2.31166e-09	4.25823e-07	408.884	599.238	447.188	1431.22	1986.02	3946.02	354	553	367	1828	2489	3756
AT5G64910	Serine/Threonine-kinase [Source:NCBI gene (formerly Entrezgene);Acc:836615]	AT5G64910	protein_coding	177.183	2.0476	0.343062	5.96859	2.39318e-09	4.37226e-07	57.7519	86.6891	62.1432	204.348	252.94	399.225	50	80	51	261	317	380
AT1G37130	nitrate reductase 2 [Source:NCBI gene (formerly Entrezgene);Acc:840630]	NIA2	protein_coding	47541.1	1.68224	0.282416	5.95661	2.57525e-09	4.66665e-07	17245.9	25832.3	24687.9	49312.8	76048.9	92119.1	14931	23839	20261	62984	95309	87683
AT2G21970	stress enhanced protein 2 [Source:NCBI gene (formerly Entrezgene);Acc:816733]	SEP2	protein_coding	1065.25	0.656088	0.110337	5.94624	2.74369e-09	4.93179e-07	832.783	760.697	888.283	1248.79	1327.74	1333.2	721	702	729	1595	1664	1269
AT1G61450	CAP-gly domain linker [Source:NCBI gene (formerly Entrezgene);Acc:842439]	AT1G61450	protein_coding	192.638	-1.46983	0.248025	-5.92611	3.10196e-09	5.53117e-07	265.659	326.168	258.321	126.054	102.932	76.6932	230	301	212	161	129	73
AT3G59010	pectin methylesterase 61 [Source:NCBI gene (formerly Entrezgene);Acc:825070]	PME61	protein_coding	63.8339	-1.8812	0.318695	-5.90281	3.57351e-09	6.32143e-07	112.039	81.271	108.446	34.4494	24.7355	22.0624	97	75	89	44	31	21
AT4G15680	Thioredoxin superfamily protein [Source:NCBI gene (formerly Entrezgene);Acc:827245]	AT4G15680	protein_coding	327.27	2.25939	0.383223	5.89575	3.72981e-09	6.54597e-07	107.419	158.208	73.1097	346.06	566.523	712.301	93	146	60	442	710	678
AT5G65010	asparagine synthetase 2 [Source:NCBI gene (formerly Entrezgene);Acc:836625]	ASN2	protein_coding	8333.34	1.93176	0.329545	5.86191	4.57585e-09	7.96806e-07	2720.12	3825.15	3838.26	7590.62	14615.5	17410.4	2355	3530	3150	9695	18317	16572
AT1G65800	receptor kinase 2 [Source:NCBI gene (formerly Entrezgene);Acc:842891]	RK2	protein_coding	716.634	2.06207	0.353017	5.84128	5.17999e-09	8.95013e-07	344.202	202.636	283.909	675.679	1291.03	1502.35	298	187	233	863	1618	1430
AT1G69310	WRKY DNA-binding protein 57 [Source:NCBI gene (formerly Entrezgene);Acc:843262]	WRKY57	protein_coding	704.915	1.50127	0.257819	5.82297	5.78094e-09	9.91164e-07	356.907	291.492	455.717	822.089	997.399	1305.89	309	269	374	1050	1250	1243
AT5G25520	SPOC domain / Transcription elongation factor S-II protein [Source:NCBI gene (formerly Entrezgene);Acc:832627]	AT5G25520	protein_coding	1689.85	0.630765	0.108401	5.81883	5.9262e-09	1.00831e-06	1200.09	1401.11	1376.9	1999.63	2037.09	2124.3	1039	1293	1130	2554	2553	2022
AT1G35710	kinase family with leucine-rich repeat domain-containing protein [Source:NCBI gene (formerly Entrezgene);Acc:840475]	AT1G35710	protein_coding	1312	2.66949	0.460402	5.79818	6.70394e-09	1.132e-06	406.574	345.673	316.809	1134.48	1597.43	4071.04	352	319	260	1449	2002	3875
AT4G37990	cinnamyl alcohol dehydrogenase 8 [Source:NCBI gene (formerly Entrezgene);Acc:829955]	ELI3-2	protein_coding	63.1153	6.35885	1.10106	5.77522	7.68515e-09	1.28793e-06	2.31008	2.16723	0	54.023	43.8856	276.306	2	2	0	69	55	263
AT3G28100	nodulin MtN21 /EamA-like transporter family protein [Source:NCBI gene (formerly Entrezgene);Acc:822434]	UMAMIT45	protein_coding	488.569	1.85101	0.320838	5.76928	7.96092e-09	1.32419e-06	246.023	153.873	236.388	497.951	830.634	966.545	213	142	194	636	1041	920
AT1G70980	Class II aminoacyl-tRNA and biotin synthetases superfamily protein [Source:NCBI gene (formerly Entrezgene);Acc:843436]	SYNC3	protein_coding	1475.36	0.694416	0.121224	5.72838	1.01393e-08	1.67404e-06	1060.33	1130.21	1190.47	1655.14	1973.25	1842.74	918	1043	977	2114	2473	1754
AT1G34180	NAC domain containing protein 16 [Source:NCBI gene (formerly Entrezgene);Acc:840317]	NAC016	protein_coding	177.804	2.35828	0.41212	5.72232	1.05077e-08	1.72211e-06	54.2868	45.5118	74.3282	173.813	274.484	444.4	47	42	61	222	344	423
AT2G06995	ncRNA [Source:NCBI gene (formerly Entrezgene);Acc:28717757]	AT2G06995	lncRNA	26.0293	-2.57286	0.451845	-5.69413	1.24003e-08	2.01746e-06	43.8915	53.0971	36.5548	7.04647	7.18127	8.40474	38	49	30	9	9	8
AT4G33400	Vacuolar import/degradation, Vid27-related protein [Source:NCBI gene (formerly Entrezgene);Acc:829477]	AT4G33400	protein_coding	651.984	-0.829374	0.145749	-5.69044	1.2671e-08	2.03317e-06	850.109	856.055	798.114	538.664	450.824	418.136	736	790	655	688	565	398
AT4G11830	phospholipase D gamma 2 [Source:NCBI gene (formerly Entrezgene);Acc:826789]	PLDGAMMA2	protein_coding	3878.9	0.527812	0.092756	5.69033	1.26794e-08	2.03317e-06	3126.69	3370.04	3034.05	4382.91	4787.52	4572.18	2707	3110	2490	5598	6000	4352
AT3G60415	phosphoglycerate mutase family protein [Source:NCBI gene (formerly Entrezgene);Acc:28719419]	AT3G60415	protein_coding	803.736	2.92496	0.514786	5.68189	1.33212e-08	2.12084e-06	170.946	195.05	194.959	605.997	960.695	2694.77	148	180	160	774	1204	2565
AT5G15950	Adenosylmethionine decarboxylase family protein [Source:NCBI gene (formerly Entrezgene);Acc:831452]	AT5G15950	protein_coding	371.442	1.94896	0.343478	5.6742	1.3934e-08	2.20266e-06	173.256	95.358	190.085	411.827	627.962	730.161	150	88	156	526	787	695
AT4G34810	SAUR-like auxin-responsive protein family [Source:NCBI gene (formerly Entrezgene);Acc:829633]	AT4G34810	protein_coding	206.147	1.42605	0.251858	5.66211	1.49521e-08	2.34695e-06	114.349	105.11	115.757	220.007	322.359	359.302	99	97	95	281	404	342
AT5G25190	Integrase-type DNA-binding superfamily protein [Source:NCBI gene (formerly Entrezgene);Acc:832590]	ESE3	protein_coding	156.946	1.41877	0.251051	5.65133	1.59211e-08	2.48157e-06	70.4574	96.4416	88.9501	209.828	195.49	280.508	61	89	73	268	245	267
AT5G65207		AT5G65207	protein_coding	1303.39	-0.914756	0.162212	-5.63926	1.70787e-08	2.64352e-06	1942.78	1444.46	1722.95	833.833	985.43	890.902	1682	1333	1414	1065	1235	848
AT3G01520	Adenine nucleotide alpha hydrolases-like superfamily protein [Source:NCBI gene (formerly Entrezgene);Acc:821122]	AT3G01520	protein_coding	3042.39	0.449227	0.0797433	5.63342	1.76675e-08	2.69808e-06	2435.98	2647.27	2634.39	3493.49	3556.33	3486.92	2109	2443	2162	4462	4457	3319
AT4G27440	protochlorophyllide oxidoreductase B [Source:NCBI gene (formerly Entrezgene);Acc:828853]	PORB	protein_coding	26688.9	-1.31728	0.233835	-5.63336	1.76733e-08	2.69808e-06	36741.8	45055.6	32479	19489.8	14337.8	12029.3	31810	41579	26655	24893	17969	11450
AT5G55720	Pectin lyase-like superfamily protein [Source:NCBI gene (formerly Entrezgene);Acc:835666]	AT5G55720	protein_coding	14.7269	-7.52347	1.33735	-5.62567	1.8479e-08	2.80189e-06	20.7907	24.9231	42.6473	0	0	0	18	23	35	0	0	0
AT5G63090	Lateral organ boundaries (LOB) domain family protein [Source:NCBI gene (formerly Entrezgene);Acc:836429]	LOB	protein_coding	190.472	1.37106	0.243868	5.62213	1.88615e-08	2.84056e-06	88.938	114.863	114.539	290.471	214.64	319.38	77	106	94	371	269	304
AT3G29810	COBRA-like protein 2 [Source:NCBI gene (formerly Entrezgene);Acc:822697]	COBL2	protein_coding	320.473	1.33391	0.237314	5.62087	1.9e-08	2.84222e-06	198.667	156.04	191.304	346.06	493.912	536.853	172	144	157	442	619	511
AT1G05835	PHD finger protein [Source:NCBI gene (formerly Entrezgene);Acc:5007665]	AT1G05835	protein_coding	238.622	-1.65854	0.295341	-5.61568	1.95787e-08	2.90926e-06	381.163	441.031	265.632	147.976	104.527	91.4015	330	407	218	189	131	87
AT5G17760	P-loop containing nucleoside triphosphate hydrolases superfamily protein [Source:NCBI gene (formerly Entrezgene);Acc:831644]	AT5G17760	protein_coding	1443.94	2.0485	0.36541	5.60603	2.07023e-08	3.05586e-06	481.651	630.663	573.911	1424.17	1875.11	3678.12	417	582	471	1819	2350	3501
AT2G07170	ARM repeat superfamily protein [Source:NCBI gene (formerly Entrezgene);Acc:815286]	AT2G07170	protein_coding	390.755	-0.842447	0.150352	-5.60316	2.10478e-08	3.08641e-06	512.837	507.131	486.179	319.44	268.899	250.041	444	468	399	408	337	238
AT4G12310	cytochrome P450, family 706, subfamily A, polypeptide 5 [Source:NCBI gene (formerly Entrezgene);Acc:826840]	CYP706A5	protein_coding	690.261	1.39993	0.24999	5.59993	2.14437e-08	3.12391e-06	392.713	469.205	275.38	863.585	953.514	1187.17	340	433	226	1103	1195	1130
AT1G73680	alpha dioxygenase [Source:NCBI gene (formerly Entrezgene);Acc:843703]	ALPHA DOX2	protein_coding	1344.61	1.51364	0.270429	5.59719	2.17852e-08	3.15305e-06	788.892	568.897	734.752	1349.01	2191.88	2434.22	683	525	603	1723	2747	2317
AT4G39800	myo-inositol-1-phosphate synthase 1 [Source:NCBI gene (formerly Entrezgene);Acc:830139]	MIPS1	protein_coding	849.82	-1.36478	0.244199	-5.58878	2.28664e-08	3.27918e-06	1257.84	1089.03	1326.94	637.314	408.535	379.264	1089	1005	1089	814	512	361
AT1G57650	ATP binding protein [Source:NCBI gene (formerly Entrezgene);Acc:842141]	AT1G57650	protein_coding	32.5714	5.03146	0.90038	5.58814	2.29509e-08	3.27918e-06	2.31008	1.08361	2.43699	37.5812	37.5022	114.515	2	1	2	48	47	109
AT4G15660	Thioredoxin superfamily protein [Source:NCBI gene (formerly Entrezgene);Acc:827243]	AT4G15660	protein_coding	96.5816	2.10559	0.377542	5.5771	2.44555e-08	3.4719e-06	31.1861	52.0134	25.5884	113.527	165.967	191.208	27	48	21	145	208	182
AT1G43910	P-loop containing nucleoside triphosphate hydrolases superfamily protein [Source:NCBI gene (formerly Entrezgene);Acc:840990]	AT1G43910	protein_coding	997.506	2.83229	0.508402	5.57096	2.53335e-08	3.57378e-06	209.062	333.753	193.741	893.336	1106.71	3248.43	181	308	159	1141	1387	3092
AT5G26170	WRKY DNA-binding protein 50 [Source:NCBI gene (formerly Entrezgene);Acc:832686]	WRKY50	protein_coding	89.2212	3.70433	0.667165	5.55235	2.81862e-08	3.95122e-06	18.4806	8.66891	10.9665	73.5965	102.134	321.481	16	8	9	94	128	306
AT2G30770	cytochrome P450 family 71 polypeptide [Source:NCBI gene (formerly Entrezgene);Acc:817628]	CYP71A13	protein_coding	62.6612	4.01897	0.725498	5.53961	3.0315e-08	4.22307e-06	12.7054	5.41807	3.65548	46.9765	98.1441	209.068	11	5	3	60	123	199
AT2G38995	O-acyltransferase (WSD1-like) family protein [Source:NCBI gene (formerly Entrezgene);Acc:818485]	AT2G38995	protein_coding	54.747	-1.75751	0.317938	-5.52782	3.24236e-08	4.48875e-06	71.6124	81.271	101.135	28.9688	25.5334	19.9612	62	75	83	37	32	19
AT3G26320	cytochrome P450, family 71, subfamily B, polypeptide 36 [Source:NCBI gene (formerly Entrezgene);Acc:822236]	CYP71B36	protein_coding	143.346	1.67215	0.30282	5.52192	3.35309e-08	4.6134e-06	65.8372	65.0168	74.3282	154.239	213.842	286.812	57	60	61	197	268	273
AT5G03455	Rhodanese/Cell cycle control phosphatase superfamily protein [Source:NCBI gene (formerly Entrezgene);Acc:831832]	CDC25	protein_coding	2151.46	0.604146	0.109478	5.51842	3.42067e-08	4.6775e-06	1670.19	1666.6	1785.1	2359	2669.04	2758.85	1446	1538	1465	3013	3345	2626
AT4G19840	phloem protein 2-A1 [Source:NCBI gene (formerly Entrezgene);Acc:827728]	PP2-A1	protein_coding	4255.08	1.15372	0.209606	5.50423	3.7078e-08	5.03921e-06	3048.15	2395.87	2472.33	4513.66	6208.61	6891.88	2639	2211	2029	5765	7781	6560
AT1G48620	high mobility group A5 [Source:NCBI gene (formerly Entrezgene);Acc:841283]	HON5	protein_coding	2487.07	-0.48154	0.0876066	-5.49662	3.87145e-08	5.22974e-06	2952.28	2994.02	2748.92	2163.27	2036.29	2027.64	2556	2763	2256	2763	2552	1930
AT4G12320	cytochrome P450, family 706, subfamily A, polypeptide 6 [Source:NCBI gene (formerly Entrezgene);Acc:826841]	CYP706A6	protein_coding	190.687	1.30445	0.237496	5.49252	3.96235e-08	5.32029e-06	118.969	132.201	77.9837	259.937	277.676	277.356	103	122	64	332	348	264
AT3G10570	cytochrome P450, family 77, subfamily A, polypeptide 6 [Source:NCBI gene (formerly Entrezgene);Acc:820222]	CYP77A6	protein_coding	55.1731	-1.64756	0.300438	-5.48386	4.16137e-08	5.55405e-06	87.783	85.6055	77.9837	33.6665	23.9376	22.0624	76	79	64	43	30	21
AT2G31980	PHYTOCYSTATIN 2 [Source:NCBI gene (formerly Entrezgene);Acc:817757]	CYS2	protein_coding	85.7615	1.72375	0.314426	5.48223	4.20009e-08	5.57236e-06	36.9612	44.4281	37.7733	112.744	109.315	173.348	32	41	31	144	137	165
AT5G67030	zeaxanthin epoxidase (ZEP) (ABA1) [Source:NCBI gene (formerly Entrezgene);Acc:836838]	ABA1	protein_coding	2723.7	-1.12167	0.204728	-5.47884	4.28112e-08	5.64627e-06	4257.47	3929.18	3010.9	1799.98	1942.14	1402.54	3686	3626	2471	2299	2434	1335
AT4G05030	Copper transport protein family [Source:NCBI gene (formerly Entrezgene);Acc:825845]	AT4G05030	protein_coding	42.4077	5.16133	0.943646	5.46956	4.51144e-08	5.91503e-06	0	3.25084	3.65548	37.5812	50.2689	159.69	0	3	3	48	63	152
AT5G13740	zinc induced facilitator 1 [Source:NCBI gene (formerly Entrezgene);Acc:831219]	ZIF1	protein_coding	1180.59	-0.909369	0.166325	-5.46743	4.56612e-08	5.92557e-06	1654.02	1725.11	1242.86	826.786	802.707	832.069	1432	1592	1020	1056	1006	792
AT2G33051	ncRNA [Source:NCBI gene (formerly Entrezgene);Acc:6240334]	AT2G33051	lncRNA	405.483	0.773613	0.141514	5.46667	4.58564e-08	5.92557e-06	286.45	318.582	292.439	462.718	550.564	522.144	248	294	240	591	690	497
AT5G64000	Inositol monophosphatase family protein [Source:NCBI gene (formerly Entrezgene);Acc:836521]	SAL2	protein_coding	371.241	2.42359	0.443382	5.46615	4.59924e-08	5.92557e-06	127.054	68.2676	154.749	387.556	510.668	979.152	110	63	127	495	640	932
AT5G27950	P-loop containing nucleoside triphosphate hydrolases superfamily protein [Source:NCBI gene (formerly Entrezgene);Acc:832864]	AT5G27950	protein_coding	2592.04	0.782519	0.143209	5.46417	4.65081e-08	5.95758e-06	1983.2	1921.25	1811.9	2848.34	3241.15	3746.41	1717	1773	1487	3638	4062	3566
AT2G25730	zinc finger FYVE domain protein [Source:NCBI gene (formerly Entrezgene);Acc:817114]	AT2G25730	protein_coding	3376.77	0.582884	0.106752	5.46019	4.75624e-08	6.05781e-06	2501.81	2922.51	2686.78	3929.58	4272.86	3947.07	2166	2697	2205	5019	5355	3757
AT5G06760	Late Embryosis Abundant 4-5 [Source:NCBI gene (formerly Entrezgene);Acc:830565]	LEA4-5	protein_coding	32.9735	3.01176	0.552082	5.45528	4.88964e-08	6.19235e-06	8.08527	8.66891	4.87398	46.9765	43.0876	86.1485	7	8	4	60	54	82
AT5G24420	6-phosphogluconolactonase 5 [Source:NCBI gene (formerly Entrezgene);Acc:832513]	PGL5	protein_coding	53.3294	-2.91774	0.534975	-5.45398	4.92545e-08	6.20245e-06	145.535	65.0168	71.8912	16.4418	6.38335	14.7083	126	60	59	21	8	14
AT4G36880	cysteine proteinase1 [Source:NCBI gene (formerly Entrezgene);Acc:829841]	CP1	protein_coding	83.3248	2.12899	0.391331	5.44038	5.31673e-08	6.62482e-06	39.2713	17.3378	36.5548	115.092	117.294	174.398	34	16	30	147	147	166
AT3G60160	multidrug resistance-associated protein 9 [Source:NCBI gene (formerly Entrezgene);Acc:825186]	ABCC9	protein_coding	263.112	1.92078	0.353068	5.44026	5.3203e-08	6.62482e-06	80.8527	167.96	80.4207	352.324	391.778	505.335	70	155	66	450	491	481
AT4G37870	phosphoenolpyruvate carboxykinase 1 [Source:NCBI gene (formerly Entrezgene);Acc:829943]	PCK1	protein_coding	21539.9	1.22993	0.226399	5.43255	5.55555e-08	6.87932e-06	13624.8	13324.1	11680.5	22882.3	28528	39199.7	11796	12296	9586	29226	35753	37312
AT5G24540	beta glucosidase 31 [Source:NCBI gene (formerly Entrezgene);Acc:832525]	BGLU31	protein_coding	23.2551	7.77426	1.4321	5.42856	5.68114e-08	6.99596e-06	0	0	0	30.5347	20.7459	88.2497	0	0	0	39	26	84
AT3G30720	qua-quine starch [Source:NCBI gene (formerly Entrezgene);Acc:822807]	QQS	protein_coding	93.9235	-2.1008	0.387178	-5.42594	5.76509e-08	7.06033e-06	170.946	191.8	93.8241	38.3641	25.5334	43.0743	148	177	77	49	32	41
AT1G35910	Haloacid dehalogenase-like hydrolase (HAD) superfamily protein [Source:NCBI gene (formerly Entrezgene);Acc:840493]	TPPD	protein_coding	177.105	3.33724	0.615174	5.42487	5.79968e-08	7.06388e-06	48.5116	11.9197	35.3364	217.658	178.734	570.471	42	11	29	278	224	543
AT1G35230	arabinogalactan protein 5 [Source:NCBI gene (formerly Entrezgene);Acc:840412]	AGP5	protein_coding	236.08	2.98481	0.551593	5.41126	6.25843e-08	7.58121e-06	48.5116	54.1807	56.0508	190.255	258.526	808.956	42	50	46	243	324	770
AT3G29644	ncRNA [Source:NCBI gene (formerly Entrezgene);Acc:5008043]	AT3G29644	lncRNA	90.1118	-1.84347	0.340821	-5.40891	6.3409e-08	7.63959e-06	139.76	156.04	127.942	46.1936	48.6731	22.0624	121	144	105	59	61	21
AT3G15536	ncRNA [Source:NCBI gene (formerly Entrezgene);Acc:7922447]	AT3G15536	ncRNA	37.3507	5.57085	1.03157	5.40038	6.65011e-08	7.95613e-06	2.31008	1.08361	1.21849	25.8371	48.6731	144.982	2	1	1	33	61	138
AT2G29670	Tetratricopeptide repeat (TPR)-like superfamily protein [Source:NCBI gene (formerly Entrezgene);Acc:817517]	AT2G29670	protein_coding	2542.34	-1.45667	0.269769	-5.39971	6.67502e-08	7.95613e-06	4147.74	4433.06	2600.27	1693.5	1251.14	1128.34	3591	4091	2134	2163	1568	1074
AT3G56940	dicarboxylate diiron protein, putative (Crd1) [Source:NCBI gene (formerly Entrezgene);Acc:824861]	CRD1	protein_coding	22510.5	-1.22843	0.228092	-5.38567	7.21748e-08	8.54856e-06	30977	38694.7	24991.3	16439.4	12213.8	11746.7	26819	35709	20510	20997	15307	11181
AT4G13820	Leucine-rich repeat (LRR) family protein [Source:NCBI gene (formerly Entrezgene);Acc:827016]	AT4G13820	protein_coding	95.3553	2.55587	0.474637	5.38489	7.24877e-08	8.54856e-06	31.1861	35.7592	15.8404	113.527	123.677	252.142	27	33	13	145	155	240
AT5G35970	P-loop containing nucleoside triphosphate hydrolases superfamily protein [Source:NCBI gene (formerly Entrezgene);Acc:833589]	AT5G35970	protein_coding	1780.15	-1.09712	0.204166	-5.37363	7.71666e-08	9.05246e-06	2894.53	2352.52	2032.45	1269.93	1201.67	929.774	2506	2171	1668	1622	1506	885
AT1G27760	interferon-related developmental regulator family protein / IFRD protein family [Source:NCBI gene (formerly Entrezgene);Acc:839669]	SAT32	protein_coding	902.697	-1.04173	0.194035	-5.36879	7.92681e-08	9.25029e-06	1325.98	998.008	1320.85	494.819	613.6	662.924	1148	921	1084	632	769	631
AT1G25560	AP2/B3 transcription factor family protein [Source:NCBI gene (formerly Entrezgene);Acc:839143]	TEM1	protein_coding	2209.25	0.992131	0.184865	5.36679	8.0152e-08	9.30473e-06	1727.94	1371.85	1334.25	2460.79	3014.54	3346.14	1496	1266	1095	3143	3778	3185
AT2G46830	circadian clock associated 1 [Source:NCBI gene (formerly Entrezgene);Acc:819296]	CCA1	protein_coding	78.9388	-1.81882	0.339227	-5.36168	8.2452e-08	9.52214e-06	144.38	140.87	84.0762	34.4494	41.4918	28.366	125	130	69	44	52	27
AT3G20440	Alpha amylase family protein [Source:NCBI gene (formerly Entrezgene);Acc:821589]	EMB2729	protein_coding	897.546	-0.977548	0.182376	-5.36008	8.31838e-08	9.55714e-06	1135.4	1434.7	1001.6	650.624	604.025	558.915	983	1324	822	831	757	532
AT4G27130	Translation initiation factor SUI1 family protein [Source:NCBI gene (formerly Entrezgene);Acc:828821]	AT4G27130	protein_coding	5736.69	0.448533	0.0837646	5.35468	8.57083e-08	9.79668e-06	4578.57	4904.43	5073.81	6820.2	6555.7	6487.41	3964	4526	4164	8711	8216	6175
AT1G66180	Eukaryotic aspartyl protease family protein [Source:NCBI gene (formerly Entrezgene);Acc:842933]	AT1G66180	protein_coding	4358.98	1.1711	0.219029	5.34676	8.95402e-08	1.01825e-05	2976.54	2828.23	2237.16	5067.98	5408.3	7635.7	2577	2610	1836	6473	6778	7268
AT5G39850	Ribosomal protein S4 [Source:NCBI gene (formerly Entrezgene);Acc:833981]	AT5G39850	protein_coding	669.159	1.05444	0.197961	5.32651	1.0012e-07	1.13277e-05	410.039	355.425	539.793	854.972	874.52	980.202	355	328	443	1092	1096	933
AT4G25000	alpha-amylase-like protein [Source:NCBI gene (formerly Entrezgene);Acc:828603]	AMY1	protein_coding	46.2479	2.97702	0.559144	5.32424	1.01375e-07	1.14119e-05	10.3954	8.66891	12.1849	43.0618	75.0044	128.172	9	8	10	55	94	122
AT1G08757	ncRNA [Source:NCBI gene (formerly Entrezgene);Acc:28716898]	AT1G08757	lncRNA	118.165	2.24015	0.422011	5.30827	1.1067e-07	1.23956e-05	43.8915	56.3479	23.1514	133.883	185.915	265.8	38	52	19	171	233	253
AT1G08460	histone deacetylase 8 [Source:NCBI gene (formerly Entrezgene);Acc:837366]	HDA08	protein_coding	1327.39	0.482527	0.0909599	5.30484	1.12772e-07	1.25679e-05	1149.26	1060.86	1112.49	1493.07	1599.03	1549.62	995	979	913	1907	2004	1475
AT3G27360	Histone superfamily protein [Source:NCBI gene (formerly Entrezgene);Acc:822357]	AT3G27360	protein_coding	257.536	-0.865827	0.163296	-5.30221	1.14408e-07	1.26867e-05	321.101	354.342	322.901	207.48	172.351	167.044	278	327	265	265	216	159
AT2G45960	plasma membrane intrinsic protein 1B [Source:NCBI gene (formerly Entrezgene);Acc:819204]	PIP1B	protein_coding	14591	-0.692493	0.130776	-5.29527	1.18843e-07	1.31133e-05	17994.4	18526.5	17562.2	12621	11072.7	9769.46	15579	17097	14413	16120	13877	9299
AT2G40340	Integrase-type DNA-binding superfamily protein [Source:NCBI gene (formerly Entrezgene);Acc:818627]	DREB2C	protein_coding	280.586	1.83829	0.347236	5.29407	1.19626e-07	1.31347e-05	98.1783	177.713	91.3871	357.804	380.608	577.826	85	164	75	457	477	550
AT2G24270	aldehyde dehydrogenase 11A3 [Source:NCBI gene (formerly Entrezgene);Acc:816962]	ALDH11A3	protein_coding	5393.96	-1.34693	0.254543	-5.29156	1.21277e-07	1.32145e-05	8775.99	9041.67	5413.77	3653.99	2881.29	2597.06	7598	8344	4443	4667	3611	2472
AT5G64110	Peroxidase superfamily protein [Source:NCBI gene (formerly Entrezgene);Acc:836532]	AT5G64110	protein_coding	1178.41	1.37581	0.260021	5.29117	1.21539e-07	1.32145e-05	553.264	809.459	603.155	1468.02	1401.94	2234.61	479	747	495	1875	1757	2127
AT1G17960	Threonyl-tRNA synthetase [Source:NCBI gene (formerly Entrezgene);Acc:838375]	AT1G17960	protein_coding	235.853	1.71348	0.324006	5.28843	1.23374e-07	1.3349e-05	127.054	76.9365	126.723	258.371	357.468	468.564	110	71	104	330	448	446
AT4G32810	carotenoid cleavage dioxygenase 8 [Source:NCBI gene (formerly Entrezgene);Acc:829417]	CCD8	protein_coding	99.4745	2.05174	0.388261	5.28444	1.26092e-07	1.35771e-05	32.3411	31.4248	52.3953	102.565	202.672	175.449	28	29	43	131	254	167
AT5G18600	Thioredoxin superfamily protein [Source:NCBI gene (formerly Entrezgene);Acc:831978]	AT5G18600	protein_coding	1860.83	1.36791	0.25921	5.27722	1.31158e-07	1.4017e-05	1118.08	1188.72	810.299	1976.93	2695.37	3375.55	968	1097	665	2525	3378	3213
AT4G34860	Plant neutral invertase family protein [Source:NCBI gene (formerly Entrezgene);Acc:829638]	A/N-InvB	protein_coding	614.259	-0.680605	0.12898	-5.27683	1.31435e-07	1.4017e-05	800.442	689.178	781.055	504.997	467.581	442.299	693	636	641	645	586	421
AT1G64970	gamma-tocopherol methyltransferase [Source:NCBI gene (formerly Entrezgene);Acc:842805]	G-TMT	protein_coding	204.407	-1.0003	0.189709	-5.2728	1.34356e-07	1.42603e-05	300.31	270.903	247.354	152.674	139.636	115.565	260	250	203	195	175	110
AT2G24850	tyrosine aminotransferase 3 [Source:NCBI gene (formerly Entrezgene);Acc:817022]	TAT3	protein_coding	166.115	4.30142	0.815966	5.27157	1.35263e-07	1.42885e-05	27.7209	13.0034	7.31097	82.9918	165.967	699.694	24	12	6	106	208	666
AT4G03210	xyloglucan endotransglucosylase/hydrolase 9 [Source:NCBI gene (formerly Entrezgene);Acc:828024]	XTH9	protein_coding	7404.5	-1.34803	0.255807	-5.2697	1.36648e-07	1.43152e-05	10591.7	11659.7	9646.82	5355.32	4352.65	2820.84	9170	10760	7917	6840	5455	2685
AT4G34710	arginine decarboxylase 2 [Source:NCBI gene (formerly Entrezgene);Acc:829623]	ADC2	protein_coding	14248.7	1.36579	0.259189	5.26949	1.368e-07	1.43152e-05	8618.9	7842.11	7437.69	14319.2	19509.1	27765	7462	7237	6104	18289	24450	26428
AT1G15960	NRAMP metal ion transporter 6 [Source:NCBI gene (formerly Entrezgene);Acc:838166]	NRAMP6	protein_coding	532.793	1.08136	0.205258	5.26831	1.37686e-07	1.43406e-05	352.287	381.432	291.22	611.477	689.402	870.941	305	352	239	781	864	829
AT5G05420	FKBP-like peptidyl-prolyl cis-trans isomerase family protein [Source:NCBI gene (formerly Entrezgene);Acc:830425]	AT5G05420	protein_coding	56.4106	1.67757	0.319044	5.25811	1.45541e-07	1.50194e-05	27.7209	26.0067	26.8069	67.333	98.1441	92.4521	24	24	22	86	123	88
AT1G07200	Double Clp-N motif-containing P-loop nucleoside triphosphate hydrolases superfamily protein [Source:NCBI gene (formerly Entrezgene);Acc:837231]	AT1G07200	protein_coding	1007.63	0.617263	0.117393	5.2581	1.45551e-07	1.50194e-05	776.186	746.61	863.913	1167.37	1301.41	1190.32	672	689	709	1491	1631	1133
AT3G48310	cytochrome P450, family 71, subfamily A, polypeptide 22 [Source:NCBI gene (formerly Entrezgene);Acc:823989]	CYP71A22	protein_coding	485.678	1.8011	0.343087	5.2497	1.52349e-07	1.56484e-05	222.923	204.803	221.766	432.967	748.448	1083.16	193	189	182	553	938	1031
AT4G34730	ribosome-binding factor A family protein [Source:NCBI gene (formerly Entrezgene);Acc:829625]	AT4G34730	protein_coding	1502.5	-1.14727	0.219054	-5.23739	1.62862e-07	1.66515e-05	1775.29	2720.95	1714.42	960.669	916.011	927.673	1537	2511	1407	1227	1148	883
AT4G04490	cysteine-rich RLK (RECEPTOR-like protein kinase) 36 [Source:NCBI gene (formerly Entrezgene);Acc:825779]	CRK36	protein_coding	229.897	3.43349	0.655685	5.23649	1.63659e-07	1.66566e-05	45.0465	19.505	52.3953	151.891	278.474	832.069	39	18	43	194	349	792
AT1G02470	Polyketide cyclase/dehydrase and lipid transport superfamily protein [Source:NCBI gene (formerly Entrezgene);Acc:837812]	AT1G02470	protein_coding	105.368	2.81422	0.537616	5.23463	1.65318e-07	1.6749e-05	19.6357	24.9231	34.1179	79.0771	177.138	297.318	17	23	28	101	222	283
AT3G21080	ABC transporter-like protein [Source:NCBI gene (formerly Entrezgene);Acc:821660]	AT3G21080	protein_coding	189.892	2.8738	0.55058	5.21959	1.79319e-07	1.80853e-05	41.5814	59.5987	35.3364	138.581	263.313	600.939	36	55	29	177	330	572
AT5G44750	DNA-directed DNA polymerase [Source:NCBI gene (formerly Entrezgene);Acc:834504]	REV1	protein_coding	2610.71	0.498413	0.0955193	5.21793	1.80931e-07	1.80948e-05	2200.35	2172.64	2118.96	2827.99	3218.81	3125.51	1905	2005	1739	3612	4034	2975
AT1G67105	ncRNA [Source:NCBI gene (formerly Entrezgene);Acc:6240510]	AT1G67105	ncRNA	138.514	2.43172	0.46604	5.21782	1.81037e-07	1.80948e-05	33.4961	26.0067	70.6727	165.201	202.672	333.038	29	24	58	211	254	317
AT5G66350	Lateral root primordium (LRP) protein-like protein [Source:NCBI gene (formerly Entrezgene);Acc:836767]	SHI	protein_coding	228.756	1.65355	0.317189	5.21315	1.85656e-07	1.84736e-05	92.4031	121.365	116.976	221.572	375.82	444.4	80	112	96	283	471	423
AT1G15010	mediator of RNA polymerase II transcription subunit [Source:NCBI gene (formerly Entrezgene);Acc:838066]	AT1G15010	protein_coding	169.298	2.17635	0.418039	5.20609	1.92863e-07	1.90225e-05	43.8915	81.271	58.4878	173.03	240.972	418.136	38	75	48	221	302	398
AT3G51180	Zinc finger C-x8-C-x5-C-x3-H type family protein [Source:NCBI gene (formerly Entrezgene);Acc:824281]	AT3G51180	protein_coding	118.165	1.00996	0.193996	5.20607	1.92879e-07	1.90225e-05	75.0775	84.5218	75.5467	167.55	150.807	155.488	65	78	62	214	189	148
AT2G36080	AP2/B3-like transcriptional factor family protein [Source:NCBI gene (formerly Entrezgene);Acc:818181]	ABS2	protein_coding	589.646	1.29534	0.248867	5.20496	1.94035e-07	1.90522e-05	370.768	355.425	297.313	616.958	822.655	1074.76	321	328	244	788	1031	1023
AT3G28540	P-loop containing nucleoside triphosphate hydrolases superfamily protein [Source:NCBI gene (formerly Entrezgene);Acc:822484]	AT3G28540	protein_coding	353.595	2.69864	0.51873	5.2024	1.96729e-07	1.92319e-05	131.674	55.2643	96.2611	264.634	584.077	989.658	114	51	79	338	732	942
AT4G21840	methionine sulfoxide reductase B8 [Source:NCBI gene (formerly Entrezgene);Acc:828272]	MSRB8	protein_coding	153.767	3.19409	0.614585	5.19715	2.0237e-07	1.96656e-05	16.1705	36.8429	37.7733	129.968	172.351	529.498	14	34	31	166	216	504
AT4G11080	HMG (high mobility group) box protein [Source:NCBI gene (formerly Entrezgene);Acc:826709]	3xHMG-box1	protein_coding	800.485	-0.846422	0.162879	-5.19663	2.02929e-07	1.96656e-05	964.458	1132.38	990.636	653.756	572.108	489.576	835	1045	813	835	717	466
AT5G24350	neuroblastoma-amplified sequence protein [Source:NCBI gene (formerly Entrezgene);Acc:832505]	AT5G24350	protein_coding	1545.48	0.505965	0.0973925	5.19511	2.04596e-07	1.9669e-05	1268.23	1238.57	1325.72	1753.01	1934.95	1752.39	1098	1143	1088	2239	2425	1668
AT2G31865	poly(ADP-ribose) glycohydrolase 2 [Source:NCBI gene (formerly Entrezgene);Acc:817744]	PARG2	protein_coding	778.335	2.33223	0.448938	5.19499	2.04729e-07	1.9669e-05	173.256	317.499	282.691	739.88	959.897	2196.79	150	293	232	945	1203	2091
AT1G13340	Regulator of Vps4 activity in the MVB pathway protein [Source:NCBI gene (formerly Entrezgene);Acc:837894]	AT1G13340	protein_coding	452.08	2.30934	0.445153	5.18773	2.1287e-07	2.03634e-05	149	123.532	182.774	398.517	580.087	1278.57	129	114	150	509	727	1217
AT4G00030	Plastid-lipid associated protein PAP / fibrillin family protein [Source:NCBI gene (formerly Entrezgene);Acc:828231]	AT4G00030	protein_coding	1521.35	0.494589	0.0953686	5.18608	2.14769e-07	2.04572e-05	1193.16	1252.66	1344	1739.7	1833.62	1764.99	1033	1156	1103	2222	2298	1680
AT1G18330	Homeodomain-like superfamily protein [Source:NCBI gene (formerly Entrezgene);Acc:838413]	EPR1	protein_coding	506.507	-1.06776	0.206122	-5.18025	2.21585e-07	2.10166e-05	806.217	628.496	623.869	376.595	339.116	264.749	698	580	512	481	425	252
AT2G04450	nudix hydrolase homolog 6 [Source:NCBI gene (formerly Entrezgene);Acc:814985]	NUDT6	protein_coding	419.673	2.22294	0.42995	5.17023	2.33811e-07	2.206e-05	139.76	160.375	143.782	417.308	464.389	1192.42	121	148	118	533	582	1135
AT1G10340	Ankyrin repeat family protein [Source:NCBI gene (formerly Entrezgene);Acc:837573]	AT1G10340	protein_coding	431.276	1.97415	0.381875	5.16962	2.34565e-07	2.206e-05	144.38	163.626	216.892	376.595	690.2	995.961	125	151	178	481	865	948
AT4G37260	myb domain protein 73 [Source:NCBI gene (formerly Entrezgene);Acc:829880]	MYB73	protein_coding	1753.29	-0.69793	0.13506	-5.16756	2.37176e-07	2.21566e-05	2252.33	2372.03	1883.79	1404.6	1342.1	1264.91	1950	2189	1546	1794	1682	1204
AT1G14580	C2H2-like zinc finger protein [Source:NCBI gene (formerly Entrezgene);Acc:838020]	AT1G14580	protein_coding	375.681	-0.935371	0.18102	-5.16724	2.3758e-07	2.21566e-05	549.799	496.295	435.003	283.425	272.09	217.473	476	458	357	362	341	207
AT4G23680	Polyketide cyclase/dehydrase and lipid transport superfamily protein [Source:NCBI gene (formerly Entrezgene);Acc:828468]	AT4G23680	protein_coding	2727.97	1.39009	0.269506	5.15793	2.49699e-07	2.31898e-05	1819.19	1176.8	1524.34	2762.22	4622.35	4462.92	1575	1086	1251	3528	5793	4248
AT5G42070		AT5G42070	protein_coding	584.485	-1.25188	0.243082	-5.15001	2.60473e-07	2.409e-05	708.039	1087.95	673.828	390.688	317.572	328.835	613	1004	553	499	398	313
AT5G25120	cytochrome p450, family 71, subfamily B, polypeptide 11 [Source:NCBI gene (formerly Entrezgene);Acc:832583]	CYP71B11	protein_coding	160.449	1.54536	0.300267	5.14663	2.65208e-07	2.44265e-05	99.3333	80.1874	65.7987	169.898	261.718	285.761	86	74	54	217	328	272
AT2G45600	alpha/beta-Hydrolases superfamily protein [Source:NCBI gene (formerly Entrezgene);Acc:819168]	AT2G45600	protein_coding	90.6124	-1.25768	0.244538	-5.14309	2.70255e-07	2.47889e-05	132.829	115.947	135.253	64.2012	50.2689	45.1755	115	107	111	82	63	43
AT3G60140	Glycosyl hydrolase superfamily protein [Source:NCBI gene (formerly Entrezgene);Acc:825184]	DIN2	protein_coding	86.0554	3.33881	0.649859	5.13774	2.78063e-07	2.54006e-05	21.9457	8.66891	15.8404	100.999	72.6107	296.267	19	8	13	129	91	282
AT2G29320	NAD(P)-binding Rossmann-fold superfamily protein [Source:NCBI gene (formerly Entrezgene);Acc:817481]	AT2G29320	protein_coding	707.273	1.22429	0.23894	5.12385	2.99363e-07	2.72347e-05	497.822	422.609	350.927	748.492	1046.07	1177.71	431	390	288	956	1311	1121
AT1G26665	Mediator complex, subunit Med10 [Source:NCBI gene (formerly Entrezgene);Acc:839207]	AT1G26665	protein_coding	1655.62	0.471079	0.0922359	5.10732	3.26757e-07	2.96061e-05	1335.23	1460.71	1365.93	1858.7	1908.62	2004.53	1156	1348	1121	2374	2392	1908
AT3G21530	DNAse I-like superfamily protein [Source:NCBI gene (formerly Entrezgene);Acc:821707]	AT3G21530	protein_coding	323.978	1.053	0.20629	5.10449	3.31692e-07	2.99315e-05	202.132	222.141	207.144	360.936	415.716	535.802	175	205	170	461	521	510
AT3G61840	auxin response factor, putative (DUF688) [Source:NCBI gene (formerly Entrezgene);Acc:825357]	AT3G61840	protein_coding	15.8181	-5.76975	1.13127	-5.10023	3.39239e-07	3.04891e-05	31.1861	29.2576	32.8994	1.56588	0	0	27	27	27	2	0	0
AT5G04230	phenyl alanine ammonia-lyase 3 [Source:NCBI gene (formerly Entrezgene);Acc:830302]	PAL3	protein_coding	581.905	1.2381	0.243161	5.09168	3.54914e-07	3.17698e-05	448.155	282.823	308.279	685.074	819.463	947.634	388	261	253	875	1027	902
AT4G05070	Wound-responsive family protein [Source:NCBI gene (formerly Entrezgene);Acc:825849]	AT4G05070	protein_coding	3114.48	-0.761243	0.149542	-5.09051	3.57093e-07	3.1837e-05	4404.16	3554.25	3795.61	2312.81	2566.11	2053.91	3813	3280	3115	2954	3216	1955
AT4G32980	homeobox protein ATH1 [Source:NCBI gene (formerly Entrezgene);Acc:829435]	ATH1	protein_coding	513.074	0.882814	0.173606	5.08517	3.67297e-07	3.26163e-05	376.543	395.519	309.498	577.028	691.796	728.06	326	365	254	737	867	693
AT1G68110	ENTH/ANTH/VHS superfamily protein [Source:NCBI gene (formerly Entrezgene);Acc:843139]	AT1G68110	protein_coding	212.343	1.29595	0.254892	5.08433	3.68924e-07	3.26307e-05	145.535	101.86	121.849	303.781	364.649	236.383	126	94	100	388	457	225
AT5G06980		AT5G06980	protein_coding	417.353	-1.88905	0.371855	-5.08006	3.77306e-07	3.32402e-05	739.225	761.78	471.558	257.588	169.957	104.009	640	703	387	329	213	99
AT2G47800	multidrug resistance-associated protein 4 [Source:NCBI gene (formerly Entrezgene);Acc:819392]	ABCC4	protein_coding	1190.6	1.40885	0.27741	5.07859	3.80242e-07	3.3367e-05	684.938	511.465	757.904	1201.03	1800.9	2187.33	593	472	622	1534	2257	2082
AT5G40060	Disease resistance protein (NBS-LRR class) family [Source:NCBI gene (formerly Entrezgene);Acc:834003]	AT5G40060	protein_coding	288.835	1.07435	0.211631	5.07652	3.84409e-07	3.36003e-05	190.581	206.97	159.623	323.355	393.374	459.109	165	191	131	413	493	437
ATCG00160		rps2	protein_coding	209.183	-1.93623	0.381513	-5.07513	3.87233e-07	3.3715e-05	490.892	253.566	251.01	118.224	71.0148	70.3897	425	234	206	151	89	67
AT2G40200	basic helix-loop-helix (bHLH) DNA-binding superfamily protein [Source:NCBI gene (formerly Entrezgene);Acc:818611]	AT2G40200	protein_coding	103.775	2.61267	0.51514	5.07178	3.9412e-07	3.41811e-05	41.5814	23.8395	21.9329	92.3871	153.998	288.913	36	22	18	118	193	275
AT1G69700	HVA22 homologue C [Source:NCBI gene (formerly Entrezgene);Acc:843306]	HVA22C	protein_coding	907.132	-0.87952	0.173506	-5.06911	3.99683e-07	3.45292e-05	1176.98	1327.43	1022.32	735.182	610.408	570.471	1019	1225	839	939	765	543
AT2G18960	H[+]-ATPase 1 [Source:NCBI gene (formerly Entrezgene);Acc:816413]	HA1	protein_coding	24142.7	0.910025	0.179651	5.06551	4.073e-07	3.50514e-05	17759.9	16871.9	15680.8	25436.2	31283.2	37824.5	15376	15570	12869	32488	39206	36003
AT1G57630	Toll-Interleukin-Resistance (TIR) domain family protein [Source:NCBI gene (formerly Entrezgene);Acc:842139]	AT1G57630	protein_coding	132.176	3.06333	0.606286	5.05261	4.35809e-07	3.73606e-05	15.0155	27.0903	42.6473	115.875	159.584	432.844	13	25	35	148	200	412
AT5G62720	Integral membrane HPP family protein [Source:NCBI gene (formerly Entrezgene);Acc:836393]	AT5G62720	protein_coding	7326.51	1.02977	0.203999	5.04792	4.46652e-07	3.81434e-05	4146.59	5372.55	4932.47	7586.7	10811.8	11109	3590	4958	4048	9690	13550	10574
AT4G00800	transducin family protein / WD-40 repeat family protein [Source:NCBI gene (formerly Entrezgene);Acc:828005]	SETH5	protein_coding	2378.87	0.554809	0.110111	5.03865	4.68828e-07	3.98844e-05	1888.49	2046.95	1844.8	2597.02	3005.76	2890.18	1635	1889	1514	3317	3767	2751
AT2G05630	Ubiquitin-like superfamily protein [Source:NCBI gene (formerly Entrezgene);Acc:815112]	ATG8D	protein_coding	789.524	0.679995	0.135322	5.02503	5.0335e-07	4.26585e-05	596	616.576	606.81	882.375	934.363	1101.02	516	569	498	1127	1171	1048
AT3G23890	topoisomerase II [Source:NCBI gene (formerly Entrezgene);Acc:821972]	TOPII	protein_coding	1767.76	-0.795519	0.15834	-5.02412	5.05749e-07	4.26994e-05	2149.53	2380.7	2200.6	1495.42	1295.02	1085.26	1861	2197	1806	1910	1623	1033
AT4G11460	cysteine-rich RLK (RECEPTOR-like protein kinase) 30 [Source:NCBI gene (formerly Entrezgene);Acc:826751]	CRK30	protein_coding	703.306	1.36871	0.272905	5.01532	5.29461e-07	4.45327e-05	401.954	477.873	297.313	783.725	961.493	1297.48	348	441	244	1001	1205	1235
AT5G25560	CHY-type/CTCHY-type/RING-type Zinc finger protein [Source:NCBI gene (formerly Entrezgene);Acc:832631]	AT5G25560	protein_coding	5994.82	0.419756	0.0837773	5.01038	5.43218e-07	4.54949e-05	5154.94	5136.33	5094.53	6416.21	7140.58	7026.36	4463	4740	4181	8195	8949	6688
AT1G03130	photosystem I subunit D-2 [Source:NCBI gene (formerly Entrezgene);Acc:838400]	PSAD-2	protein_coding	19982.3	-1.2826	0.256021	-5.00976	5.44984e-07	4.54949e-05	30798	31738	22432.5	15373.8	10470.3	9081.32	26664	29289	18410	19636	13122	8644
AT3G61280	O-glucosyltransferase rumi-like protein (DUF821) [Source:NCBI gene (formerly Entrezgene);Acc:825300]	AT3G61280	protein_coding	225.293	2.22017	0.443359	5.00762	5.51085e-07	4.58325e-05	101.643	53.0971	84.0762	201.216	342.307	569.421	88	49	69	257	429	542
AT3G23590	REF4-related 1 [Source:NCBI gene (formerly Entrezgene);Acc:821938]	RFR1	protein_coding	1020.23	0.511549	0.102202	5.00526	5.57875e-07	4.62248e-05	852.419	787.787	883.409	1177.54	1168.95	1251.26	738	727	725	1504	1465	1191
AT3G01550	phosphoenolpyruvate (pep)/phosphate translocator 2 [Source:NCBI gene (formerly Entrezgene);Acc:821114]	PPT2	protein_coding	74.1357	-2.21629	0.443057	-5.00227	5.66586e-07	4.67606e-05	113.194	156.04	97.4796	38.3641	27.1293	12.6071	98	144	80	49	34	12
AT1G69410	eukaryotic elongation factor 5A-3 [Source:NCBI gene (formerly Entrezgene);Acc:843273]	ELF5A-3	protein_coding	4743.06	1.30679	0.261273	5.00161	5.68537e-07	4.67606e-05	2780.18	2109.8	3302.12	5000.65	6869.29	8396.33	2407	1947	2710	6387	8609	7992
AT4G01720	WRKY family transcription factor [Source:NCBI gene (formerly Entrezgene);Acc:828001]	WRKY47	protein_coding	951.487	1.58078	0.317094	4.9852	6.18964e-07	5.05931e-05	516.302	402.021	511.768	927.003	1295.82	2056.01	447	371	420	1184	1624	1957
AT3G06290	SAC3/GANP/Nin1/mts3/eIF-3 p25 family [Source:NCBI gene (formerly Entrezgene);Acc:819803]	SAC3B	protein_coding	1894.58	0.686014	0.137632	4.98442	6.2149e-07	5.05931e-05	1526.96	1510.56	1319.63	2136.65	2624.36	2249.32	1322	1394	1083	2729	3289	2141
AT1G33730	cytochrome P450, family 76, subfamily C, polypeptide 5 [Source:NCBI gene (formerly Entrezgene);Acc:840264]	CYP76C5	protein_coding	28.4363	7.09251	1.42298	4.98428	6.21944e-07	5.05931e-05	0	0	1.21849	24.2712	32.7147	112.413	0	0	1	31	41	107
AT5G45990	crooked neck protein, putative / cell cycle protein [Source:NCBI gene (formerly Entrezgene);Acc:834639]	AT5G45990	protein_coding	49.7137	2.70522	0.54352	4.97723	6.45007e-07	5.22784e-05	17.3256	5.41807	17.0589	52.4571	92.5586	113.464	15	5	14	67	116	108
AT2G11215		AT2G11215	protein_coding	378.057	0.703569	0.141399	4.97576	6.49912e-07	5.23973e-05	279.519	301.245	282.691	468.982	511.466	424.439	242	278	232	599	641	404
AT5G45820	CBL-interacting protein kinase 20 [Source:NCBI gene (formerly Entrezgene);Acc:834622]	CIPK20	protein_coding	306.069	-2.20084	0.442346	-4.97539	6.51175e-07	5.23973e-05	556.729	601.405	350.927	175.379	97.3462	54.6308	482	555	288	224	122	52
AT2G33850	E6-like protein [Source:NCBI gene (formerly Entrezgene);Acc:817954]	AT2G33850	protein_coding	974.95	-2.33664	0.470395	-4.9674	6.7856e-07	5.44044e-05	1665.57	1417.37	1800.94	550.408	287.251	128.172	1442	1308	1478	703	360	122
AT2G32590	condensin complex subunit [Source:NCBI gene (formerly Entrezgene);Acc:817819]	EMB2795	protein_coding	248.953	-0.739884	0.149046	-4.96412	6.90128e-07	5.51335e-05	304.93	306.663	322.901	203.565	170.755	184.904	264	283	265	260	214	176
AT3G55515	ROTUNDIFOLIA like 7 [Source:NCBI gene (formerly Entrezgene);Acc:28719406]	RTFL7	protein_coding	52.0471	2.11225	0.425688	4.96198	6.97785e-07	5.55462e-05	21.9457	20.5887	15.8404	63.4183	68.6211	121.869	19	19	13	81	86	116
AT2G17930	Phosphatidylinositol 3- and 4-kinase family protein with FAT domain-containing protein [Source:NCBI gene (formerly Entrezgene);Acc:816303]	AT2G17930	protein_coding	3159.5	0.482338	0.0972807	4.95821	7.11457e-07	5.6433e-05	2744.37	2575.75	2589.3	3590.57	3961.67	3495.32	2376	2377	2125	4586	4965	3327
AT3G03640	beta glucosidase 25 [Source:NCBI gene (formerly Entrezgene);Acc:821201]	BGLU25	protein_coding	1648.99	1.44079	0.290909	4.9527	7.31891e-07	5.78479e-05	830.473	841.968	990.636	1728.74	2029.91	3472.21	719	777	813	2208	2544	3305
AT5G47770	farnesyl diphosphate synthase 1 [Source:NCBI gene (formerly Entrezgene);Acc:834828]	FPS1	protein_coding	3170.81	-0.556162	0.112326	-4.95131	7.37148e-07	5.80576e-05	3686.88	3855.5	3782.21	2857.74	2424.08	2418.46	3192	3558	3104	3650	3038	2302
AT1G53035	transmembrane protein [Source:NCBI gene (formerly Entrezgene);Acc:841737]	AT1G53035	protein_coding	260.485	0.815448	0.164796	4.94821	7.48982e-07	5.87819e-05	192.892	206.97	165.715	340.58	304.805	351.948	167	191	136	435	382	335
AT3G33528		AT3G33528	protein_coding	18.6623	-3.57967	0.723888	-4.94506	7.61223e-07	5.9533e-05	20.7907	52.0134	30.4624	1.56588	3.9896	3.15178	18	48	25	2	5	3
AT3G17690	cyclic nucleotide gated channel 19 [Source:NCBI gene (formerly Entrezgene);Acc:821036]	CNGC19	protein_coding	138.345	2.75256	0.556852	4.94308	7.68994e-07	5.99305e-05	24.2558	49.8462	32.8994	132.317	151.605	439.147	21	46	27	169	190	418
AT3G62930	Thioredoxin superfamily protein [Source:NCBI gene (formerly Entrezgene);Acc:825468]	AT3G62930	protein_coding	159.099	1.18546	0.240157	4.9362	7.96599e-07	6.18655e-05	73.9225	124.616	92.6056	220.79	217.832	224.827	64	115	76	282	273	214
AT5G44510	target of AVRB operation1 [Source:NCBI gene (formerly Entrezgene);Acc:834478]	TAO1	protein_coding	743.6	0.656654	0.133088	4.93399	8.05673e-07	6.23529e-05	537.093	630.663	562.945	833.05	920.799	977.051	465	582	462	1064	1154	930
AT5G49890	chloride channel C [Source:NCBI gene (formerly Entrezgene);Acc:835052]	CLC-C	protein_coding	1966.98	1.02489	0.20825	4.92142	8.59169e-07	6.6263e-05	1350.24	1213.65	1324.5	1972.23	2766.39	3174.89	1169	1120	1087	2519	3467	3022
AT3G58120	Basic-leucine zipper (bZIP) transcription factor family protein [Source:NCBI gene (formerly Entrezgene);Acc:824981]	BZIP61	protein_coding	885.6	-0.923993	0.187885	-4.91786	8.74958e-07	6.71673e-05	1163.12	1085.78	1231.9	754.756	556.948	521.094	1007	1002	1011	964	698	496
AT2G43510	trypsin inhibitor protein 1 [Source:NCBI gene (formerly Entrezgene);Acc:818952]	TI1	protein_coding	979.429	2.04157	0.415171	4.91742	8.76921e-07	6.71673e-05	431.985	404.188	311.935	767.283	1464.98	2496.21	374	373	256	980	1836	2376
AT5G02065	transmembrane protein [Source:NCBI gene (formerly Entrezgene);Acc:28720437]	AT5G02065	protein_coding	183.842	1.057	0.215012	4.916	8.83289e-07	6.74234e-05	97.0233	111.612	149.875	252.107	249.749	242.687	84	103	123	322	313	231
AT4G31970	cytochrome P450, family 82, subfamily C, polypeptide 2 [Source:NCBI gene (formerly Entrezgene);Acc:829327]	CYP82C2	protein_coding	67.4291	3.64333	0.741751	4.91179	9.02476e-07	6.86528e-05	11.5504	8.66891	9.74796	25.8371	165.967	182.803	10	8	8	33	208	174
AT4G22860	Cell cycle regulated microtubule associated protein [Source:NCBI gene (formerly Entrezgene);Acc:828385]	AT4G22860	protein_coding	264.287	-0.910549	0.185406	-4.91112	9.05567e-07	6.86537e-05	329.186	395.519	310.716	208.262	173.946	168.095	285	365	255	266	218	160
AT3G02620	Plant stearoyl-acyl-carrier-protein desaturase family protein [Source:NCBI gene (formerly Entrezgene);Acc:820737]	AT3G02620	protein_coding	119.08	1.1297	0.230226	4.90691	9.25227e-07	6.97637e-05	64.6822	67.184	92.6056	152.674	175.542	161.791	56	62	76	195	220	154
AT3G24100	Uncharacterized protein family SERF [Source:NCBI gene (formerly Entrezgene);Acc:821996]	AT3G24100	protein_coding	1712.08	0.65326	0.133138	4.90665	9.26468e-07	6.97637e-05	1358.33	1159.47	1475.6	1989.45	2146.4	2143.21	1176	1070	1211	2541	2690	2040
AT1G02850	beta glucosidase 11 [Source:NCBI gene (formerly Entrezgene);Acc:839435]	BGLU11	protein_coding	1966.23	1.96081	0.399896	4.90328	9.42474e-07	7.073e-05	724.209	780.202	906.56	1535.35	2919.59	4931.48	627	720	744	1961	3659	4694
AT5G52820	WD-40 repeat family protein / notchless protein [Source:NCBI gene (formerly Entrezgene);Acc:835359]	AT5G52820	protein_coding	1719.62	0.399094	0.0817103	4.88425	1.03822e-06	7.76538e-05	1511.95	1443.37	1493.87	1919.77	1919	2029.74	1309	1332	1226	2452	2405	1932
AT5G27740	ATPase family associated with various cellular activities (AAA) [Source:NCBI gene (formerly Entrezgene);Acc:832836]	EMB2775	protein_coding	912.728	-0.459077	0.0940064	-4.88347	1.04238e-06	7.7704e-05	1059.17	1061.94	1049.12	804.864	733.288	767.983	917	980	861	1028	919	731
AT2G42280	basic helix-loop-helix (bHLH) DNA-binding superfamily protein [Source:NCBI gene (formerly Entrezgene);Acc:818829]	FBH4	protein_coding	859.825	1.05222	0.215594	4.88058	1.05774e-06	7.85869e-05	650.287	483.292	544.667	900.383	1287.04	1293.28	563	446	447	1150	1613	1231
AT5G02120	one helix protein [Source:NCBI gene (formerly Entrezgene);Acc:831799]	OHP	protein_coding	1491.02	-1.08053	0.221587	-4.8763	1.08097e-06	8.00454e-05	1994.75	2547.57	1531.65	1056.97	906.436	908.762	1727	2351	1257	1350	1136	865
AT2G22080	transmembrane protein [Source:NCBI gene (formerly Entrezgene);Acc:816743]	AT2G22080	protein_coding	1603.54	-0.876297	0.179794	-4.87388	1.09426e-06	8.07611e-05	2256.95	2002.52	1970.31	1269.15	1227.2	895.104	1954	1848	1617	1621	1538	852
ATCG00520		ycf4	protein_coding	292.459	-2.33005	0.478257	-4.87197	1.10492e-06	8.12788e-05	690.713	231.893	541.012	129.968	55.0564	106.11	598	214	444	166	69	101
AT4G33150	lysine-ketoglutarate reductase/saccharopine dehydrogenase bifunctional enzyme [Source:NCBI gene (formerly Entrezgene);Acc:829452]	AT4G33150	protein_coding	2795.59	0.934789	0.192004	4.86858	1.12401e-06	8.24114e-05	1982.05	1849.73	1928.88	2791.97	4226.58	3994.35	1716	1707	1583	3566	5297	3802
AT1G70780		AT1G70780	protein_coding	6765.74	0.941604	0.193586	4.864	1.15036e-06	8.40668e-05	4151.21	4773.32	4973.9	7043.34	8953.45	10699.2	3594	4405	4082	8996	11221	10184
AT3G01970	WRKY DNA-binding protein 45 [Source:NCBI gene (formerly Entrezgene);Acc:821270]	WRKY45	protein_coding	947.167	2.26669	0.466152	4.86256	1.1588e-06	8.44067e-05	425.054	189.632	363.111	777.461	1457.8	2469.94	368	175	298	993	1827	2351
AT1G68130	indeterminate(ID)-domain 14 [Source:NCBI gene (formerly Entrezgene);Acc:843141]	IDD14	protein_coding	455.559	0.618518	0.127361	4.85641	1.19536e-06	8.6786e-05	383.473	367.345	326.557	548.842	531.414	575.724	332	339	268	701	666	548
AT5G22540	transmembrane protein, putative (DUF247) [Source:NCBI gene (formerly Entrezgene);Acc:832315]	AT5G22540	protein_coding	30.7628	4.06109	0.836511	4.85479	1.20513e-06	8.69372e-05	2.31008	3.25084	4.87398	26.62	35.1084	112.413	2	3	4	34	44	107
AT5G02370	ATP binding microtubule motor family protein [Source:NCBI gene (formerly Entrezgene);Acc:831740]	AT5G02370	protein_coding	328.558	-0.822908	0.169505	-4.85477	1.20524e-06	8.69372e-05	426.209	411.773	422.818	266.983	248.153	195.41	369	380	347	341	311	186
AT4G23990	cellulose synthase like G3 [Source:NCBI gene (formerly Entrezgene);Acc:828499]	CSLG3	protein_coding	66.3489	-1.78002	0.367753	-4.84025	1.29676e-06	9.3237e-05	116.659	109.445	82.8577	41.4959	28.7251	18.9107	101	101	68	53	36	18
AT4G29990	Leucine-rich repeat transmembrane protein kinase protein [Source:NCBI gene (formerly Entrezgene);Acc:829122]	AT4G29990	protein_coding	117.831	0.973385	0.201143	4.83926	1.30324e-06	9.34014e-05	72.7675	85.6055	80.4207	165.984	160.382	141.83	63	79	66	212	201	135
AT3G60300	RWD domain-containing protein [Source:NCBI gene (formerly Entrezgene);Acc:825201]	AT3G60300	protein_coding	3958.73	0.4502	0.0930446	4.83854	1.30798e-06	9.3441e-05	3191.37	3318.02	3528.76	4324.97	4757.19	4632.06	2763	3062	2896	5524	5962	4409
AT1G72670	IQ-domain 8 [Source:NCBI gene (formerly Entrezgene);Acc:843599]	iqd8	protein_coding	381.952	-1.19095	0.246215	-4.83704	1.31787e-06	9.38463e-05	492.047	597.071	505.675	277.944	256.132	162.842	426	551	415	355	321	155
AT5G24210	alpha/beta-Hydrolases superfamily protein [Source:NCBI gene (formerly Entrezgene);Acc:832488]	AT5G24210	protein_coding	1757.52	2.12672	0.439958	4.83393	1.33867e-06	9.50241e-05	909.016	496.295	559.289	1305.95	3111.09	4163.5	787	458	459	1668	3899	3963
AT5G61380	CCT motif -containing response regulator protein [Source:NCBI gene (formerly Entrezgene);Acc:836259]	TOC1	protein_coding	4462.26	0.621739	0.128753	4.82892	1.37272e-06	9.71321e-05	3180.98	4007.2	3356.95	5219.87	5436.22	5572.34	2754	3698	2755	6667	6813	5304
AT5G62680	Major facilitator superfamily protein [Source:NCBI gene (formerly Entrezgene);Acc:836389]	GTR2	protein_coding	3277.55	1.12014	0.232006	4.82808	1.37857e-06	9.7237e-05	2165.7	1774.96	2255.43	3325.94	4522.61	5620.67	1875	1638	1851	4248	5668	5350
AT4G39360		AT4G39360	protein_coding	21.2496	3.31845	0.688008	4.82328	1.41219e-06	9.92943e-05	2.31008	3.25084	6.09247	25.0541	35.1084	55.6814	2	3	5	32	44	53
AT5G47560	tonoplast dicarboxylate transporter [Source:NCBI gene (formerly Entrezgene);Acc:834806]	TDT	protein_coding	6411.67	1.08403	0.225315	4.81119	1.50033e-06	0.00010516	4563.56	3869.58	3896.75	6235.35	9600.56	10304.2	3951	3571	3198	7964	12032	9808
AT3G04110	glutamate receptor 1.1 [Source:NCBI gene (formerly Entrezgene);Acc:819566]	GLR1.1	protein_coding	493.857	1.50315	0.312801	4.80544	1.54414e-06	0.000107891	278.364	219.974	274.161	466.633	713.34	1010.67	241	203	225	596	894	962
AT1G20090	RHO-related protein from plants 2 [Source:NCBI gene (formerly Entrezgene);Acc:838598]	ROP2	protein_coding	1931.75	-0.656301	0.136691	-4.80133	1.57612e-06	0.000109602	2362.05	2629.93	2099.47	1621.47	1469.77	1407.79	2045	2427	1723	2071	1842	1340
AT1G15820	light harvesting complex photosystem II subunit 6 [Source:NCBI gene (formerly Entrezgene);Acc:838151]	LHCB6	protein_coding	50171.8	-1.0534	0.219437	-4.80046	1.58304e-06	0.000109602	67747.7	77888	57513	40669.1	31305.6	25907.6	58654	71878	47200	51944	39234	24660
AT5G55700	beta-amylase 4 [Source:NCBI gene (formerly Entrezgene);Acc:835664]	BAM4	protein_coding	1471.02	-1.23439	0.257165	-4.8	1.58669e-06	0.000109602	2243.09	2541.07	1409.8	982.592	892.074	757.477	1942	2345	1157	1255	1118	721
AT1G31820	Amino acid permease family protein [Source:NCBI gene (formerly Entrezgene);Acc:840072]	PUT1	protein_coding	229.133	2.10293	0.438129	4.79979	1.5883e-06	0.000109602	106.264	49.8462	103.572	211.394	374.224	529.498	92	46	85	270	469	504
AT4G24520	P450 reductase 1 [Source:NCBI gene (formerly Entrezgene);Acc:828554]	ATR1	protein_coding	7584.21	0.417125	0.0869254	4.79865	1.59738e-06	0.000109826	6410.47	6385.73	6689.54	8097.97	8972.6	8948.94	5550	5893	5490	10343	11245	8518
AT4G21650	Subtilase family protein [Source:NCBI gene (formerly Entrezgene);Acc:828252]	AT4G21650	protein_coding	395.857	-1.88975	0.393849	-4.79815	1.60139e-06	0.000109826	703.419	780.202	387.481	213.743	194.692	95.6039	609	720	318	273	244	91
AT1G80160	Lactoylglutathione lyase / glyoxalase I family protein [Source:NCBI gene (formerly Entrezgene);Acc:844356]	GLYI7	protein_coding	112.449	2.29755	0.479126	4.7953	1.62435e-06	0.000111052	46.2016	31.4248	36.5548	122.922	316.774	120.818	40	29	30	157	397	115
AT1G06100	Fatty acid desaturase family protein [Source:NCBI gene (formerly Entrezgene);Acc:837119]	AT1G06100	protein_coding	25.0999	-7.32371	1.52746	-4.79469	1.62924e-06	0.000111052	13.8605	23.8395	112.102	0	0.797919	0	12	22	92	0	1	0
AT5G63370	Protein kinase superfamily protein [Source:NCBI gene (formerly Entrezgene);Acc:836456]	AT5G63370	protein_coding	4187.87	0.360576	0.0752223	4.79347	1.6392e-06	0.000111391	3673.02	3697.29	3631.11	4514.44	4895.23	4716.11	3180	3412	2980	5766	6135	4489
AT4G16563	Eukaryotic aspartyl protease family protein [Source:NCBI gene (formerly Entrezgene);Acc:827356]	AT4G16563	protein_coding	1117.9	1.39882	0.29192	4.7918	1.65294e-06	0.000111983	778.496	495.211	570.256	1233.92	1427.48	2202.04	674	457	468	1576	1789	2096
AT3G25980	DNA-binding HORMA family protein [Source:NCBI gene (formerly Entrezgene);Acc:822195]	MAD2	protein_coding	868.064	-0.85509	0.178546	-4.78917	1.6747e-06	0.000113113	1116.92	1183.31	1055.22	719.523	637.538	495.879	967	1092	866	919	799	472
AT4G03260	Outer arm dynein light chain 1 protein [Source:NCBI gene (formerly Entrezgene);Acc:828003]	AT4G03260	protein_coding	2799.32	0.589326	0.123264	4.78102	1.74411e-06	0.000117445	2216.52	2069.7	2419.93	3044.86	3481.32	3563.61	1919	1910	1986	3889	4363	3392
AT5G51465		AT5G51465	protein_coding	79.8005	3.34277	0.699327	4.77998	1.75309e-06	0.000117694	11.5504	11.9197	19.4959	49.3253	96.5482	289.963	10	11	16	63	121	276
AT3G20500	purple acid phosphatase 18 [Source:NCBI gene (formerly Entrezgene);Acc:821596]	PAP18	protein_coding	689.039	1.04183	0.218191	4.77484	1.79847e-06	0.000120379	481.651	447.532	421.599	753.973	840.209	1189.27	417	413	346	963	1053	1132
AT2G05520	glycine-rich protein 3 [Source:NCBI gene (formerly Entrezgene);Acc:815101]	GRP-3	protein_coding	34104.5	0.991988	0.207817	4.77337	1.81167e-06	0.000120839	23506.2	24281.6	20673	34584.1	45667.3	55914.6	20351	22408	16966	44172	57233	53222
AT1G68290	endonuclease 2 [Source:NCBI gene (formerly Entrezgene);Acc:843158]	ENDO2	protein_coding	60.7775	2.2653	0.474622	4.77285	1.81639e-06	0.000120839	28.876	10.8361	23.1514	67.333	98.942	135.526	25	10	19	86	124	129
AT5G43290	WRKY DNA-binding protein 49 [Source:NCBI gene (formerly Entrezgene);Acc:834347]	WRKY49	protein_coding	187.064	1.89401	0.396894	4.77208	1.82331e-06	0.000120839	45.0465	117.03	75.5467	209.828	330.339	344.594	39	108	62	268	414	328
AT1G28580	GDSL-like Lipase/Acylhydrolase superfamily protein [Source:NCBI gene (formerly Entrezgene);Acc:839758]	AT1G28580	protein_coding	4314.58	1.03911	0.217766	4.77167	1.82703e-06	0.000120839	2759.39	2490.14	3224.14	4486.26	5759.38	7168.19	2389	2298	2646	5730	7218	6823
AT3G04070	NAC domain containing protein 47 [Source:NCBI gene (formerly Entrezgene);Acc:819562]	NAC047	protein_coding	843.677	2.05923	0.432084	4.7658	1.88102e-06	0.000124042	422.744	205.887	350.927	709.345	1321.35	2051.81	366	190	288	906	1656	1953
AT2G45540	WD-40 repeat family protein / beige-like protein [Source:NCBI gene (formerly Entrezgene);Acc:819162]	AT2G45540	protein_coding	3782.6	0.454624	0.0955163	4.75965	1.93931e-06	0.000127508	3118.61	3214	3242.42	4162.12	4730.86	4227.58	2700	2966	2661	5316	5929	4024
AT5G07940	dentin sialophosphoprotein-like protein [Source:NCBI gene (formerly Entrezgene);Acc:830688]	AT5G07940	protein_coding	1257.18	0.446673	0.0938663	4.75861	1.94933e-06	0.00012779	1085.74	1012.09	1094.21	1395.2	1448.22	1507.6	940	934	898	1782	1815	1435
AT4G11900	S-locus lectin protein kinase family protein [Source:NCBI gene (formerly Entrezgene);Acc:826797]	AT4G11900	protein_coding	236.886	1.54815	0.325499	4.75624	1.97235e-06	0.00012892	108.574	160.375	92.6056	250.541	357.468	451.755	94	148	76	320	448	430
AT5G15840	B-box type zinc finger protein with CCT domain-containing protein [Source:NCBI gene (formerly Entrezgene);Acc:831441]	CO	protein_coding	119.623	1.02206	0.215159	4.75028	2.03138e-06	0.000132043	69.3023	82.3546	85.2946	180.077	145.221	155.488	60	76	70	230	182	148
AT1G73120	F-box/RNI superfamily protein [Source:NCBI gene (formerly Entrezgene);Acc:843643]	AT1G73120	protein_coding	239.361	1.97827	0.416459	4.75022	2.03197e-06	0.000132043	91.2481	70.4349	129.16	198.084	472.368	474.868	79	65	106	253	592	452
AT4G32150	vesicle-associated membrane protein 711 [Source:NCBI gene (formerly Entrezgene);Acc:829347]	VAMP711	protein_coding	5842.81	0.562757	0.118517	4.7483	2.0513e-06	0.000132911	4680.22	4235.84	5237.09	6712.94	7154.94	7035.81	4052	3909	4298	8574	8967	6697
AT1G69880	thioredoxin H-type 8 [Source:NCBI gene (formerly Entrezgene);Acc:843324]	TH8	protein_coding	438.692	2.62633	0.553482	4.74511	2.08389e-06	0.000134632	196.357	69.3513	101.135	313.96	725.309	1226.04	170	64	83	401	909	1167
AT2G41700	ATP-binding cassette A1 [Source:NCBI gene (formerly Entrezgene);Acc:818768]	ABCA1	protein_coding	2518.84	0.894225	0.188533	4.74308	2.10494e-06	0.000135112	1836.51	1611.33	1838.71	2546.13	3553.93	3726.45	1590	1487	1509	3252	4454	3547
AT5G64280	dicarboxylate transporter 2.2 [Source:NCBI gene (formerly Entrezgene);Acc:836549]	DiT2.2	protein_coding	1051.6	0.600256	0.126562	4.74277	2.10812e-06	0.000135112	885.915	819.212	801.77	1139.96	1282.26	1380.48	767	756	658	1456	1607	1314
AT1G21240	wall associated kinase 3 [Source:NCBI gene (formerly Entrezgene);Acc:838719]	WAK3	protein_coding	114.189	3.20006	0.674742	4.74264	2.10951e-06	0.000135112	19.6357	7.58529	40.2103	89.2553	189.107	339.341	17	7	33	114	237	323
AT2G45570	cytochrome P450, family 76, subfamily C, polypeptide 2 [Source:NCBI gene (formerly Entrezgene);Acc:819165]	CYP76C2	protein_coding	37.6895	3.14413	0.663558	4.73829	2.15532e-06	0.00013765	10.3954	7.58529	4.87398	31.3177	57.4502	114.515	9	7	4	40	72	109
AT5G24530	2-oxoglutarate (2OG) and Fe(II)-dependent oxygenase superfamily protein [Source:NCBI gene (formerly Entrezgene);Acc:832524]	DMR6	protein_coding	1136.83	1.71501	0.362094	4.73636	2.17595e-06	0.000138571	489.737	340.255	762.778	1266.8	1607.01	2354.38	424	314	626	1618	2014	2241
AT2G29140	pumilio 3 [Source:NCBI gene (formerly Entrezgene);Acc:817463]	PUM3	protein_coding	1921.4	0.495943	0.104752	4.73446	2.19638e-06	0.000139473	1483.07	1605.91	1693.71	2124.12	2272.47	2349.12	1284	1482	1390	2713	2848	2236
AT2G46330	arabinogalactan protein 16 [Source:NCBI gene (formerly Entrezgene);Acc:819241]	AGP16	protein_coding	2978.18	-0.567658	0.120029	-4.72935	2.25235e-06	0.000142621	3659.16	3700.54	3310.65	2657.3	2243.75	2297.64	3168	3415	2717	3394	2812	2187
AT4G23260	cysteine-rich RLK (RECEPTOR-like protein kinase) 18 [Source:NCBI gene (formerly Entrezgene);Acc:828425]	CRK18	protein_coding	2110.06	1.74932	0.370366	4.72323	2.32124e-06	0.000146567	1000.26	1030.52	871.224	1709.94	3095.93	4952.49	866	951	715	2184	3880	4714
AT4G38470	ACT-like protein tyrosine kinase family protein [Source:NCBI gene (formerly Entrezgene);Acc:830003]	STY46	protein_coding	4785.56	-0.460064	0.0974758	-4.71978	2.36105e-06	0.00014866	5966.93	5215.43	5444.24	3869.3	4161.15	4056.34	5166	4813	4468	4942	5215	3861
AT4G37790	Homeobox-leucine zipper protein family [Source:NCBI gene (formerly Entrezgene);Acc:829935]	HAT22	protein_coding	1037.9	0.870348	0.184889	4.70742	2.50872e-06	0.000157512	667.613	837.633	695.761	1119.61	1350.88	1555.93	578	773	571	1430	1693	1481
AT4G17140	pleckstrin homology (PH) domain-containing protein [Source:NCBI gene (formerly Entrezgene);Acc:827424]	AT4G17140	protein_coding	4750.07	0.638385	0.135696	4.70452	2.5446e-06	0.000159316	3448.95	4239.1	3459.31	5488.42	6222.97	5641.68	2986	3912	2839	7010	7799	5370
AT1G51500	ABC-2 type transporter family protein [Source:NCBI gene (formerly Entrezgene);Acc:841575]	ABCG12	protein_coding	1869.85	0.445086	0.0946198	4.70394	2.55194e-06	0.000159328	1667.88	1587.49	1495.09	2063.05	2221.41	2184.18	1444	1465	1227	2635	2784	2079
AT5G24740	vacuolar protein sorting-associated protein, putative (DUF1162) [Source:NCBI gene (formerly Entrezgene);Acc:832543]	AT5G24740	protein_coding	1511.19	0.502481	0.106882	4.70127	2.58548e-06	0.000160971	1174.67	1351.27	1225.81	1720.91	1863.14	1731.38	1017	1247	1006	2198	2335	1648
AT5G04130	DNA GYRASE B2 [Source:NCBI gene (formerly Entrezgene);Acc:830291]	GYRB2	protein_coding	1017.44	-0.455557	0.0969587	-4.69847	2.62118e-06	0.00016274	1198.93	1191.97	1139.29	902.732	815.474	856.233	1038	1100	935	1153	1022	815
AT2G28470	beta-galactosidase 8 [Source:NCBI gene (formerly Entrezgene);Acc:817395]	BGAL8	protein_coding	1406.85	-0.842553	0.179662	-4.68966	2.73654e-06	0.000168707	1931.23	1846.48	1642.53	1203.38	982.239	835.221	1672	1704	1348	1537	1231	795
AT3G13310	Chaperone DnaJ-domain superfamily protein [Source:NCBI gene (formerly Entrezgene);Acc:820531]	AT3G13310	protein_coding	1212.07	-0.972718	0.207418	-4.68965	2.73667e-06	0.000168707	2025.94	1383.77	1408.58	841.662	889.68	722.807	1754	1277	1156	1075	1115	688
AT3G53530	Chloroplast-targeted copper chaperone protein [Source:NCBI gene (formerly Entrezgene);Acc:824521]	NAKR3	protein_coding	414.438	-1.1874	0.25321	-4.68941	2.74e-06	0.000168707	534.783	749.86	443.532	290.471	247.355	220.624	463	692	364	371	310	210
ATCG00350		psaA	protein_coding	5218.02	-2.30785	0.49234	-4.6875	2.76562e-06	0.000169481	11452.2	3941.1	10654.5	2807.63	1013.36	1439.31	9915	3637	8744	3586	1270	1370
AT2G40740	WRKY DNA-binding protein 55 [Source:NCBI gene (formerly Entrezgene);Acc:818669]	WRKY55	protein_coding	30.1121	3.06253	0.653361	4.68734	2.76778e-06	0.000169481	5.77519	10.8361	2.43699	34.4494	46.2793	80.8956	5	10	2	44	58	77
AT5G13320	Auxin-responsive GH3 family protein [Source:NCBI gene (formerly Entrezgene);Acc:831173]	PBS3	protein_coding	517.174	2.60474	0.556051	4.68436	2.80838e-06	0.000171118	79.6977	105.11	253.447	425.92	802.707	1436.16	69	97	208	544	1006	1367
AT5G60450	auxin response factor 4 [Source:NCBI gene (formerly Entrezgene);Acc:836166]	ARF4	protein_coding	1419.97	0.478123	0.10207	4.68425	2.80988e-06	0.000171118	1118.08	1272.16	1169.76	1594.85	1718.72	1646.28	968	1174	960	2037	2154	1567
AT5G42700	AP2/B3-like transcriptional factor family protein [Source:NCBI gene (formerly Entrezgene);Acc:834279]	AT5G42700	protein_coding	127.228	-0.946483	0.202102	-4.6832	2.82431e-06	0.000171529	164.016	162.542	176.682	100.999	81.3878	77.7438	142	150	145	129	102	74
AT4G15710	cystatin-like protein [Source:NCBI gene (formerly Entrezgene);Acc:827248]	AT4G15710	protein_coding	51.9321	2.72075	0.581195	4.68131	2.8505e-06	0.000172649	8.08527	7.58529	25.5884	56.3718	97.3462	116.616	7	7	21	72	122	111
AT1G52100	Mannose-binding lectin superfamily protein [Source:NCBI gene (formerly Entrezgene);Acc:841640]	AT1G52100	protein_coding	631.777	1.13326	0.242119	4.68058	2.86069e-06	0.000172797	427.364	457.285	302.187	791.554	1071.61	740.667	370	422	248	1011	1343	705
AT5G37260	Homeodomain-like superfamily protein [Source:NCBI gene (formerly Entrezgene);Acc:833700]	RVE2	protein_coding	466.675	1.89103	0.404436	4.67571	2.92932e-06	0.000176464	135.14	133.284	326.557	548.842	837.815	818.411	117	123	268	701	1050	779
AT2G29350	senescence-associated 13 [Source:NCBI gene (formerly Entrezgene);Acc:817484]	SAG13	protein_coding	107.631	1.97394	0.422361	4.67357	2.96006e-06	0.000177835	41.5814	45.5118	43.8658	87.6895	236.982	190.157	36	42	36	112	297	181
AT5G63225	Carbohydrate-binding X8 domain superfamily protein [Source:NCBI gene (formerly Entrezgene);Acc:5008330]	AT5G63225	protein_coding	15.256	7.16483	1.53451	4.66913	3.0248e-06	0.000181236	0	0	0	11.7441	16.7563	63.0355	0	0	0	15	21	60
AT4G32920	glycine-rich protein [Source:NCBI gene (formerly Entrezgene);Acc:829429]	AT4G32920	protein_coding	851.128	0.760355	0.162975	4.66547	3.07918e-06	0.000183975	608.706	554.81	732.315	965.367	1086.77	1158.8	527	512	601	1233	1362	1103
AT1G06150	basic helix loop helix (bHLH) DNA-binding superfamily protein [Source:NCBI gene (formerly Entrezgene);Acc:6241227]	EMB1444	protein_coding	1515.96	0.530279	0.113673	4.66494	3.08703e-06	0.000183975	1180.45	1372.94	1167.32	1742.83	1853.57	1778.65	1022	1267	958	2226	2323	1693
AT1G73130	mucin [Source:NCBI gene (formerly Entrezgene);Acc:843644]	AT1G73130	protein_coding	323.063	0.734229	0.157421	4.66411	3.09962e-06	0.000184233	249.488	232.977	244.917	350.758	425.291	434.945	216	215	201	448	533	414
AT1G36060	Integrase-type DNA-binding superfamily protein [Source:NCBI gene (formerly Entrezgene);Acc:840510]	AT1G36060	protein_coding	1299.95	1.99877	0.42949	4.65383	3.25829e-06	0.000193149	576.364	361.927	622.651	1180.68	1597.43	3460.65	499	334	511	1508	2002	3294
AT4G00750	S-adenosyl-L-methionine-dependent methyltransferases superfamily protein [Source:NCBI gene (formerly Entrezgene);Acc:825923]	AT4G00750	protein_coding	779.777	0.85807	0.184407	4.65313	3.26934e-06	0.00019329	615.636	565.646	481.305	847.143	1006.97	1161.95	533	522	395	1082	1262	1106
AT1G34315	transmembrane protein [Source:NCBI gene (formerly Entrezgene);Acc:840332]	AT1G34315	protein_coding	686.037	0.552695	0.118841	4.65072	3.30777e-06	0.000194864	522.078	540.723	606.81	840.096	832.23	774.286	452	499	498	1073	1043	737
AT4G38870	F-box and associated interaction domains-containing protein [Source:NCBI gene (formerly Entrezgene);Acc:830042]	AT4G38870	protein_coding	19.8814	3.39017	0.729011	4.65037	3.31345e-06	0.000194864	3.46512	3.25084	3.65548	18.0077	44.6835	46.2261	3	3	3	23	56	44
AT1G68530	3-ketoacyl-CoA synthase 6 [Source:NCBI gene (formerly Entrezgene);Acc:843182]	KCS6	protein_coding	7273.95	0.761972	0.163933	4.64808	3.35041e-06	0.000196519	5789.06	5090.82	5308.98	7491.19	9543.91	10419.8	5012	4698	4357	9568	11961	9918
ATCG00290			tRNA	194.289	-2.1455	0.461699	-4.64697	3.36847e-06	0.00019706	425.054	160.375	365.548	101.782	44.6835	68.2885	368	148	300	130	56	65
AT1G62290	Saposin-like aspartyl protease family protein [Source:NCBI gene (formerly Entrezgene);Acc:842526]	AT1G62290	protein_coding	333.138	1.24854	0.269154	4.63875	3.50525e-06	0.000204525	254.109	164.709	173.026	359.37	497.104	550.51	220	152	142	459	623	524
AT4G34290	SWIB/MDM2 domain superfamily protein [Source:NCBI gene (formerly Entrezgene);Acc:829579]	AT4G34290	protein_coding	1921.72	-0.90354	0.194871	-4.63662	3.54161e-06	0.00020565	2185.33	3053.62	2274.93	1543.96	1229.59	1242.85	1892	2818	1867	1972	1541	1183
ATCG00170		rpoC2	protein_coding	735.993	-2.08327	0.449316	-4.63653	3.54299e-06	0.00020565	1913.9	757.446	901.686	413.393	176.34	253.193	1657	699	740	528	221	241
AT4G22730	Leucine-rich repeat protein kinase family protein [Source:NCBI gene (formerly Entrezgene);Acc:828369]	AT4G22730	protein_coding	154.149	0.808473	0.174429	4.63497	3.56984e-06	0.00020667	120.124	101.86	114.539	205.914	192.299	190.157	104	94	94	263	241	181
AT5G48880	peroxisomal 3-keto-acyl-CoA thiolase 2 [Source:NCBI gene (formerly Entrezgene);Acc:834946]	KAT5	protein_coding	435.577	-1.17694	0.254186	-4.63023	3.6526e-06	0.000210914	645.667	685.927	481.305	316.308	288.847	195.41	559	633	395	404	362	186
AT4G13810	receptor like protein 47 [Source:NCBI gene (formerly Entrezgene);Acc:827015]	RLP47	protein_coding	159.686	1.61686	0.349328	4.6285	3.68326e-06	0.000212047	106.264	46.5954	82.8577	190.255	253.738	278.407	92	43	68	243	318	265
AT2G29650	phosphate transporter 4;1 [Source:NCBI gene (formerly Entrezgene);Acc:817515]	PHT4;1	protein_coding	1070.1	-0.906343	0.195837	-4.62805	3.69124e-06	0.000212047	1486.54	1624.34	1075.93	803.298	724.511	705.998	1287	1499	883	1026	908	672
AT5G13100	Gap junction beta-4 protein [Source:NCBI gene (formerly Entrezgene);Acc:831149]	AT5G13100	protein_coding	1217.26	-0.678508	0.146676	-4.62591	3.72959e-06	0.000213699	1407.99	1611.33	1476.82	1064.8	920.001	822.614	1219	1487	1212	1360	1153	783
AT3G56020	Ribosomal protein L41 family [Source:NCBI gene (formerly Entrezgene);Acc:824768]	AT3G56020	protein_coding	4809.06	-0.55183	0.119308	-4.62525	3.74146e-06	0.000213829	5448.32	6025.97	5679.4	4344.54	3603.4	3752.71	4717	5561	4661	5549	4516	3572
AT3G51290	pyridoxal-phosphate-dependent serine hydroxymethyltransferase, putative (DUF632) [Source:NCBI gene (formerly Entrezgene);Acc:824292]	AT3G51290	protein_coding	415.61	-1.10215	0.238337	-4.62433	3.7581e-06	0.000214231	562.504	603.573	536.138	345.277	246.557	199.612	487	557	440	441	309	190
AT3G01330	DP-E2F-like protein 3 [Source:NCBI gene (formerly Entrezgene);Acc:821221]	DEL3	protein_coding	216.812	-0.823425	0.178162	-4.62177	3.80477e-06	0.000216338	292.225	245.98	293.657	176.162	146.817	146.032	253	227	241	225	184	139
AT2G41260	glycine-rich protein / late embryosis abundant protein (M17) [Source:NCBI gene (formerly Entrezgene);Acc:818725]	M17	protein_coding	42.8145	3.9835	0.862202	4.62015	3.8346e-06	0.000217479	8.08527	0	7.31097	36.7983	70.2169	134.476	7	0	6	47	88	128
AT3G22550	NAD(P)H-quinone oxidoreductase subunit, putative (DUF581) [Source:NCBI gene (formerly Entrezgene);Acc:821826]	AT3G22550	protein_coding	312.364	1.40945	0.305345	4.61594	3.91327e-06	0.000221378	154.775	183.131	174.245	292.037	459.602	610.394	134	169	143	373	576	581
ATCG00730		petD	protein_coding	1030.93	-2.43092	0.526739	-4.61504	3.9302e-06	0.000221773	2353.97	797.539	2066.57	520.656	151.605	295.216	2038	736	1696	665	190	281
AT1G53850	20S proteasome alpha subunit E1 [Source:NCBI gene (formerly Entrezgene);Acc:841822]	PAE1	protein_coding	2086.92	-0.356708	0.0773016	-4.6145	3.94038e-06	0.000221786	2275.43	2400.2	2354.13	1790.59	1821.65	1879.51	1970	2215	1932	2287	2283	1789
AT5G02480	HSP20-like chaperones superfamily protein [Source:NCBI gene (formerly Entrezgene);Acc:831883]	AT5G02480	protein_coding	6998.31	0.987459	0.214164	4.61076	4.01206e-06	0.000225252	4627.09	5655.38	3794.39	7716.67	9310.12	10886.2	4006	5219	3114	9856	11668	10362
AT5G51550	EXORDIUM like 3 [Source:NCBI gene (formerly Entrezgene);Acc:835229]	EXL3	protein_coding	3013.01	-1.07149	0.232524	-4.6081	4.06364e-06	0.000227574	4420.33	4603.19	3226.57	2435.73	1795.32	1596.9	3827	4248	2648	3111	2250	1520
AT5G46350	WRKY DNA-binding protein 8 [Source:NCBI gene (formerly Entrezgene);Acc:834678]	WRKY8	protein_coding	74.9938	2.57411	0.558814	4.60639	4.09727e-06	0.000228347	17.3256	21.6723	25.5884	70.4647	83.7815	231.13	15	20	21	90	105	220
AT1G34420	leucine-rich repeat transmembrane protein kinase family protein [Source:NCBI gene (formerly Entrezgene);Acc:840345]	AT1G34420	protein_coding	216.286	1.85523	0.402777	4.60609	4.10314e-06	0.000228347	108.574	74.7693	97.4796	211.394	269.697	535.802	94	69	80	270	338	510
AT1G79110	zinc ion binding protein [Source:NCBI gene (formerly Entrezgene);Acc:844252]	BRG2	protein_coding	654.053	0.498602	0.108254	4.60583	4.10819e-06	0.000228347	541.713	517.967	567.819	776.678	793.132	727.01	469	478	466	992	994	692
AT5G41410	POX (plant homeobox) family protein [Source:NCBI gene (formerly Entrezgene);Acc:834143]	BEL1	protein_coding	489.284	0.694217	0.15094	4.59928	4.2395e-06	0.00023506	367.302	344.589	409.414	535.532	632.75	646.114	318	318	336	684	793	615
AT2G30520	Phototropic-responsive NPH3 family protein [Source:NCBI gene (formerly Entrezgene);Acc:817601]	RPT2	protein_coding	2564.22	0.68422	0.148902	4.5951	4.32538e-06	0.000238822	2073.29	1835.64	1992.24	2739.51	3115.87	3628.74	1795	1694	1635	3499	3905	3454
AT3G52960	Thioredoxin superfamily protein [Source:NCBI gene (formerly Entrezgene);Acc:824462]	AT3G52960	protein_coding	9248.63	-0.644424	0.140247	-4.59494	4.32878e-06	0.000238822	10353.8	12997.9	10488.8	7196.02	6757.58	7697.69	8964	11995	8608	9191	8469	7327
AT4G30650	Low temperature and salt responsive protein family [Source:NCBI gene (formerly Entrezgene);Acc:829188]	AT4G30650	protein_coding	1279.28	-0.818434	0.178159	-4.59383	4.35182e-06	0.0002395	1647.09	1524.64	1727.83	1112.56	897.659	765.882	1426	1407	1418	1421	1125	729
AT5G07830	glucuronidase 2 [Source:NCBI gene (formerly Entrezgene);Acc:830676]	GUS2	protein_coding	2219.56	0.744409	0.162106	4.59212	4.38756e-06	0.000240873	1655.17	1612.42	1709.55	2307.33	2782.34	3250.53	1433	1488	1403	2947	3487	3094
AT3G52430	alpha/beta-Hydrolases superfamily protein [Source:NCBI gene (formerly Entrezgene);Acc:824408]	PAD4	protein_coding	870.053	2.01512	0.438871	4.59159	4.39878e-06	0.000240895	310.705	307.746	416.725	804.081	944.736	2436.32	269	284	342	1027	1184	2319
AT2G42360		ATL41	protein_coding	162.039	3.04493	0.663502	4.58919	4.44971e-06	0.000242717	23.1008	47.679	34.1179	106.48	165.169	595.686	20	44	28	136	207	567
AT3G23110	receptor like protein 37 [Source:NCBI gene (formerly Entrezgene);Acc:821886]	RLP37	protein_coding	127.171	2.15363	0.469302	4.589	4.45383e-06	0.000242717	49.6667	49.8462	40.2103	133.1	134.05	356.151	43	46	33	170	168	339
AT4G13250	NAD(P)-binding Rossmann-fold superfamily protein [Source:NCBI gene (formerly Entrezgene);Acc:826942]	NYC1	protein_coding	5291.41	0.850029	0.185313	4.58698	4.49694e-06	0.000244469	4070.36	4158.91	3098.63	5800.81	7707.9	6911.85	3524	3838	2543	7409	9660	6579
AT3G51860	cation exchanger 3 [Source:NCBI gene (formerly Entrezgene);Acc:824349]	CAX3	protein_coding	1226.14	1.95559	0.42645	4.58575	4.5237e-06	0.000245325	565.969	312.081	629.962	988.072	2054.64	2806.13	490	288	517	1262	2575	2671
AT4G02660	Beige/BEACH and WD40 domain-containing protein [Source:NCBI gene (formerly Entrezgene);Acc:828210]	AT4G02660	protein_coding	400.355	0.954649	0.2083	4.58305	4.5824e-06	0.000247906	254.109	229.726	333.868	465.85	521.839	596.736	220	212	274	595	654	568
AT5G12470	UvrABC system C protein, putative (DUF3411) [Source:NCBI gene (formerly Entrezgene);Acc:831122]	AT5G12470	protein_coding	2926.62	-0.448382	0.0979223	-4.57896	4.67301e-06	0.000251821	3354.23	3366.79	3414.22	2634.6	2520.63	2269.28	2904	3107	2802	3365	3159	2160
AT2G43200	S-adenosyl-L-methionine-dependent methyltransferases superfamily protein [Source:NCBI gene (formerly Entrezgene);Acc:818921]	AT2G43200	protein_coding	428.988	0.533016	0.116411	4.57876	4.67736e-06	0.000251821	330.341	350.007	371.641	506.563	502.689	512.689	286	323	305	647	630	488
AT2G11225		AT2G11225	protein_coding	6450.13	0.357453	0.0781378	4.57466	4.77001e-06	0.00025619	5601.94	5845.01	5517.35	6916.51	7423.84	7396.17	4850	5394	4528	8834	9304	7040
AT1G69200	fructokinase-like protein [Source:NCBI gene (formerly Entrezgene);Acc:843251]	FLN2	protein_coding	1846.42	-0.941409	0.205815	-4.57406	4.78367e-06	0.000256306	2136.82	3104.55	2043.42	1359.19	1183.31	1251.26	1850	2865	1677	1736	1483	1191
AT4G14330	P-loop containing nucleoside triphosphate hydrolases superfamily protein [Source:NCBI gene (formerly Entrezgene);Acc:827075]	AT4G14330	protein_coding	518.321	-1.00039	0.218814	-4.57188	4.83365e-06	0.000258266	639.892	772.616	661.643	440.796	300.816	294.166	554	713	543	563	377	280
AT1G62560	flavin-monooxygenase glucosinolate S-oxygenase 3 [Source:NCBI gene (formerly Entrezgene);Acc:842553]	FMO GS-OX3	protein_coding	461.624	0.747148	0.163438	4.57146	4.84343e-06	0.000258266	363.837	310.997	359.456	504.214	647.113	584.129	315	287	295	644	811	556
AT3G23730	xyloglucan endotransglucosylase/hydrolase 16 [Source:NCBI gene (formerly Entrezgene);Acc:821955]	XTH16	protein_coding	1423.84	-0.971988	0.212646	-4.57093	4.85573e-06	0.000258304	2186.49	1920.16	1552.36	1172.85	883.297	827.867	1893	1772	1274	1498	1107	788
AT3G60966	RING/U-box superfamily protein [Source:NCBI gene (formerly Entrezgene);Acc:3769752]	AT3G60966	protein_coding	35.5095	3.29632	0.721346	4.56968	4.88465e-06	0.000259224	11.5504	3.25084	4.87398	28.1859	62.2377	102.958	10	3	4	36	78	98
ATCG00340		psaB	protein_coding	5410.66	-2.30894	0.505808	-4.56485	4.99853e-06	0.000264253	12081.7	4045.13	10886	2954.04	992.612	1504.45	10460	3733	8934	3773	1244	1432
ATCG01080		ndhG	protein_coding	168.361	-2.68471	0.588151	-4.56466	5.00313e-06	0.000264253	418.124	113.779	342.397	71.2477	21.5438	43.0743	362	105	281	91	27	41
AT3G05770		AT3G05770	protein_coding	51.8715	3.33222	0.730299	4.56282	5.04712e-06	0.000265946	9.24031	4.33445	14.6219	44.6277	56.6523	181.752	8	4	12	57	71	173
AT3G23810	S-adenosyl-l-homocysteine (SAH) hydrolase 2 [Source:NCBI gene (formerly Entrezgene);Acc:821964]	SAHH2	protein_coding	2736.49	-0.590928	0.129541	-4.56171	5.07378e-06	0.00026672	3150.95	3204.24	3514.14	2423.99	2183.11	1942.54	2728	2957	2884	3096	2736	1849
AT1G69930	glutathione S-transferase TAU 11 [Source:NCBI gene (formerly Entrezgene);Acc:843329]	GSTU11	protein_coding	56.6216	3.45247	0.757117	4.56002	5.11495e-06	0.000268252	8.08527	14.087	6.09247	32.1006	76.6003	202.764	7	13	5	41	96	193
AT1G13640	Phosphatidylinositol 3- and 4-kinase family protein [Source:NCBI gene (formerly Entrezgene);Acc:837925]	AT1G13640	protein_coding	2591.33	0.359564	0.0788772	4.55853	5.15124e-06	0.000269521	2266.19	2356.86	2187.2	2930.55	2967.46	2839.75	1962	2175	1795	3743	3719	2703
AT1G30260	galactosyltransferase family protein [Source:NCBI gene (formerly Entrezgene);Acc:839906]	AT1G30260	protein_coding	81.5168	1.50108	0.329536	4.55512	5.23546e-06	0.000273286	34.6512	47.679	45.0843	85.3406	129.263	147.083	30	44	37	109	162	140
AT3G10620	nudix hydrolase homolog 26 [Source:NCBI gene (formerly Entrezgene);Acc:820231]	NUDX26	protein_coding	764.539	-0.6638	0.145782	-4.55339	5.27885e-06	0.000274907	943.667	1030.52	838.325	654.539	566.523	553.662	817	951	688	836	710	527
AT5G23920	transmembrane protein [Source:NCBI gene (formerly Entrezgene);Acc:832457]	AT5G23920	protein_coding	1027.91	0.541732	0.11902	4.55159	5.32417e-06	0.000276621	880.14	810.543	820.047	1104.73	1247.15	1304.84	762	748	673	1411	1563	1242
AT1G72210	basic helix-loop-helix (bHLH) DNA-binding superfamily protein [Source:NCBI gene (formerly Entrezgene);Acc:843553]	AT1G72210	protein_coding	144.156	-0.808735	0.177756	-4.5497	5.37234e-06	0.000278475	185.961	189.632	175.463	115.092	102.134	96.6545	161	175	144	147	128	92
AT1G05680	Uridine diphosphate glycosyltransferase 74E2 [Source:NCBI gene (formerly Entrezgene);Acc:837075]	UGT74E2	protein_coding	153.71	-1.9194	0.422161	-4.5466	5.45188e-06	0.000281942	236.783	210.221	281.472	33.6665	55.0564	105.059	205	194	231	43	69	100
AT2G45490	ataurora3 [Source:NCBI gene (formerly Entrezgene);Acc:819157]	AUR3	protein_coding	194.859	-0.909502	0.200066	-4.54601	5.46732e-06	0.000282086	234.473	273.071	255.884	162.069	119.688	123.97	203	252	210	207	150	118
AT1G69730	Wall-associated kinase family protein [Source:NCBI gene (formerly Entrezgene);Acc:843309]	AT1G69730	protein_coding	188.998	1.37693	0.303054	4.5435	5.53284e-06	0.000284803	114.349	102.943	97.4796	194.952	248.153	376.112	99	95	80	249	311	358
AT5G46260	disease resistance protein (TIR-NBS-LRR class) family [Source:NCBI gene (formerly Entrezgene);Acc:834668]	AT5G46260	protein_coding	223.894	1.46769	0.323065	4.54301	5.54553e-06	0.000284803	129.364	81.271	146.219	234.1	351.084	401.326	112	75	120	299	440	382
AT5G22530		AT5G22530	protein_coding	45.6471	3.54588	0.78073	4.54175	5.57882e-06	0.000285854	6.93023	10.8361	3.65548	37.5812	44.6835	170.196	6	10	3	48	56	162
AT3G13040	myb-like HTH transcriptional regulator family protein [Source:NCBI gene (formerly Entrezgene);Acc:820490]	AT3G13040	protein_coding	942.152	-0.452258	0.0996202	-4.53982	5.63018e-06	0.000287504	1157.35	1084.7	1023.54	793.903	793.93	799.501	1002	1001	840	1014	995	761
AT2G37260	WRKY family transcription factor family protein [Source:NCBI gene (formerly Entrezgene);Acc:818303]	TTG2	protein_coding	87.2498	-1.24302	0.273854	-4.539	5.65219e-06	0.000287504	125.899	123.532	119.413	65.7671	51.0668	37.8213	109	114	98	84	64	36
ATCG00720		petB	protein_coding	1429.69	-2.29945	0.506625	-4.53876	5.65858e-06	0.000287504	3280.31	1102.03	2747.71	786.073	261.718	400.276	2840	1017	2255	1004	328	381
AT5G57320	actin filament bundling protein P-115-ABP protein [Source:NCBI gene (formerly Entrezgene);Acc:835837]	VLN5	protein_coding	80.7516	1.10702	0.243911	4.53861	5.66262e-06	0.000287504	54.2868	56.3479	42.6473	100.217	116.496	114.515	47	52	35	128	146	109
AT5G44578	transmembrane protein [Source:NCBI gene (formerly Entrezgene);Acc:5008300]	AT5G44578	protein_coding	72.9439	-1.40199	0.309196	-4.53432	5.77895e-06	0.000292743	100.488	136.535	80.4207	43.8447	37.5022	38.8719	87	126	66	56	47	37
AT4G37520	Peroxidase superfamily protein [Source:NCBI gene (formerly Entrezgene);Acc:829907]	AT4G37520	protein_coding	8800.5	1.77539	0.391599	4.53371	5.79573e-06	0.000292927	3591.02	3262.76	5083.56	7134.16	12971.8	20759.7	3109	3011	4172	9112	16257	19760
AT3G62820	Plant invertase/pectin methylesterase inhibitor superfamily protein [Source:NCBI gene (formerly Entrezgene);Acc:825457]	AT3G62820	protein_coding	724.156	1.05774	0.233529	4.52939	5.91544e-06	0.000297991	498.977	532.054	378.952	945.011	1207.25	782.691	432	491	311	1207	1513	745
AT5G62210	Embryo-specific protein 3, (ATS3) [Source:NCBI gene (formerly Entrezgene);Acc:836342]	AT5G62210	protein_coding	72.3704	-1.58172	0.349231	-4.52913	5.92264e-06	0.000297991	123.589	85.6055	116.976	49.3253	33.5126	25.2142	107	79	96	63	42	24
AT2G28740	histone H4 [Source:NCBI gene (formerly Entrezgene);Acc:817423]	HIS4	protein_coding	1539.03	-0.678913	0.149985	-4.52655	5.99536e-06	0.00030097	1812.26	2210.57	1660.81	1237.05	1160.97	1152.5	1569	2040	1363	1580	1455	1097
AT2G34210	Transcription elongation factor Spt5 [Source:NCBI gene (formerly Entrezgene);Acc:817982]	AT2G34210	protein_coding	45.0358	3.4942	0.772255	4.52467	6.04912e-06	0.000302986	10.3954	4.33445	7.31097	21.1394	92.5586	134.476	9	4	6	27	116	128
AT1G27980	dihydrosphingosine phosphate lyase [Source:NCBI gene (formerly Entrezgene);Acc:839691]	DPL1	protein_coding	2061.35	1.04487	0.231214	4.51904	6.2121e-06	0.000310059	1325.98	1351.27	1359.84	1972.23	2864.53	3494.27	1148	1247	1116	2519	3590	3326
AT2G41070	Basic-leucine zipper (bZIP) transcription factor family protein [Source:NCBI gene (formerly Entrezgene);Acc:818706]	EEL	protein_coding	335.927	1.00596	0.222615	4.51883	6.21816e-06	0.000310059	213.682	203.719	252.228	400.866	383.001	562.067	185	188	207	512	480	535
AT3G21351	transmembrane protein [Source:NCBI gene (formerly Entrezgene);Acc:10723059]	AT3G21351	protein_coding	464	1.98372	0.439214	4.51651	6.28662e-06	0.000312773	145.535	251.398	164.497	382.076	660.677	1179.81	126	232	135	488	828	1123
AT1G27020	plant/protein [Source:NCBI gene (formerly Entrezgene);Acc:839591]	AT1G27020	protein_coding	15348.7	1.5581	0.345373	4.51136	6.4413e-06	0.000319755	9015.08	5892.69	8438.08	13362.5	22879.5	32504.3	7805	5438	6925	17067	28674	30939
AT2G38170	cation exchanger 1 [Source:NCBI gene (formerly Entrezgene);Acc:818395]	CAX1	protein_coding	9744.16	1.34841	0.299294	4.5053	6.62796e-06	0.00032829	4332.55	8010.07	4142.88	11572.7	15339.2	15067.6	3751	7392	3400	14781	19224	14342
AT2G41340	RNA polymerase II fifth largest subunit, D [Source:NCBI gene (formerly Entrezgene);Acc:818732]	RPB5D	protein_coding	398.471	-1.64158	0.364497	-4.50367	6.67906e-06	0.000330088	602.93	817.044	391.137	254.456	197.086	128.172	522	754	321	325	247	122
AT5G39760	homeobox protein 23 [Source:NCBI gene (formerly Entrezgene);Acc:833972]	HB23	protein_coding	713.463	0.965073	0.214379	4.50171	6.74096e-06	0.00033241	513.992	503.88	431.347	734.399	938.353	1158.8	445	465	354	938	1176	1103
AT1G20930	cyclin-dependent kinase B2;2 [Source:NCBI gene (formerly Entrezgene);Acc:838687]	CDKB2;2	protein_coding	673.172	-0.750265	0.166726	-4.49998	6.79589e-06	0.00033406	815.457	915.653	802.988	587.206	485.933	431.793	706	845	659	750	609	411
AT5G37010	rho GTPase-activating protein [Source:NCBI gene (formerly Entrezgene);Acc:833671]	AT5G37010	protein_coding	439.274	-0.870141	0.193377	-4.49972	6.80439e-06	0.00033406	547.488	568.897	588.533	374.246	309.593	246.889	474	525	483	478	388	235
AT5G52070	At domain-containing protein [Source:NCBI gene (formerly Entrezgene);Acc:835283]	AT5G52070	protein_coding	289.196	0.707278	0.157248	4.49786	6.86412e-06	0.000336251	220.612	198.301	240.044	334.316	351.084	390.82	191	183	197	427	440	372
AT4G18440	L-Aspartase-like family protein [Source:NCBI gene (formerly Entrezgene);Acc:827575]	AT4G18440	protein_coding	1044.52	-0.802533	0.178461	-4.49697	6.89281e-06	0.000336322	1479.6	1445.54	1057.65	793.903	704.563	785.843	1281	1334	868	1014	883	748
AT2G42840	protodermal factor 1 [Source:NCBI gene (formerly Entrezgene);Acc:818884]	PDF1	protein_coding	4957.83	-1.08853	0.242063	-4.49688	6.89575e-06	0.000336322	6558.31	7151.85	6523.82	4087.74	3214.82	2210.45	5678	6600	5354	5221	4029	2104
AT5G20830	sucrose synthase 1 [Source:NCBI gene (formerly Entrezgene);Acc:832206]	SUS1	protein_coding	1763.11	1.11184	0.247357	4.49486	6.96144e-06	0.000338445	1300.57	1151.88	893.157	1970.66	2140.02	3122.36	1126	1063	733	2517	2682	2972
AT5G23910	ATP binding microtubule motor family protein [Source:NCBI gene (formerly Entrezgene);Acc:832456]	AT5G23910	protein_coding	518.718	-1.0859	0.2416	-4.49461	6.96964e-06	0.000338445	664.147	793.205	659.206	432.967	309.593	253.193	575	732	541	553	388	241
AT3G14900		EMB3120	protein_coding	674.485	-0.777958	0.17314	-4.49324	7.01461e-06	0.000339176	704.574	994.757	856.602	519.873	469.974	501.132	610	918	703	664	589	477
AT5G25910	receptor like protein 52 [Source:NCBI gene (formerly Entrezgene);Acc:832660]	RLP52	protein_coding	133.486	1.62029	0.360607	4.49323	7.01513e-06	0.000339176	69.3023	55.2643	71.8912	120.573	217.034	266.85	60	51	59	154	272	254
AT4G10860		AT4G10860	protein_coding	33.6702	3.11578	0.693556	4.49247	7.04026e-06	0.000339654	9.24031	4.33445	7.31097	27.403	48.6731	105.059	8	4	6	35	61	100
AT5G65950	trafficking protein particle complex subunit-like protein [Source:NCBI gene (formerly Entrezgene);Acc:836725]	AT5G65950	protein_coding	3222.49	0.358124	0.0797326	4.49157	7.07006e-06	0.000340053	2765.16	2816.31	2891.49	3458.25	3652.08	3751.66	2394	2599	2373	4417	4577	3571
AT3G26230	cytochrome P450, family 71, subfamily B, polypeptide 24 [Source:NCBI gene (formerly Entrezgene);Acc:822224]	CYP71B24	protein_coding	390.622	2.20484	0.490915	4.4913	7.07904e-06	0.000340053	189.426	135.452	92.6056	301.433	552.16	1072.65	164	125	76	385	692	1021
AT3G28760	3-dehydroquinate synthase [Source:NCBI gene (formerly Entrezgene);Acc:822508]	AT3G28760	protein_coding	302.627	-0.747899	0.166556	-4.49038	7.10956e-06	0.000340785	366.147	419.358	353.364	245.844	234.588	196.461	317	387	290	314	294	187
AT3G25510	disease resistance protein (TIR-NBS-LRR class) family protein [Source:NCBI gene (formerly Entrezgene);Acc:822137]	AT3G25510	protein_coding	192.024	1.53613	0.342182	4.48921	7.1488e-06	0.000341931	65.8372	105.11	124.286	211.394	267.303	378.213	57	97	102	270	335	360
AT1G26410	FAD-binding Berberine family protein [Source:NCBI gene (formerly Entrezgene);Acc:839183]	AT1G26410	protein_coding	108.969	2.69944	0.601594	4.48714	7.21854e-06	0.000344527	32.3411	30.3412	24.3699	79.0771	122.082	365.606	28	28	20	101	153	348
AT3G26220	cytochrome P450, family 71, subfamily B, polypeptide 3 [Source:NCBI gene (formerly Entrezgene);Acc:822223]	CYP71B3	protein_coding	677.569	1.66095	0.370744	4.48003	7.46311e-06	0.000355439	444.69	269.82	261.976	608.346	1061.23	1419.35	385	249	215	777	1330	1351
AT4G04620	Ubiquitin-like superfamily protein [Source:NCBI gene (formerly Entrezgene);Acc:825794]	ATG8B	protein_coding	1152.79	1.16661	0.260544	4.4776	7.54866e-06	0.000358747	809.682	498.462	823.703	1262.88	1737.07	1784.96	701	460	676	1613	2177	1699
AT1G02065	squamosa promoter binding protein-like 8 [Source:NCBI gene (formerly Entrezgene);Acc:839275]	SPL8	protein_coding	57.6167	-1.36356	0.304658	-4.47571	7.61575e-06	0.000361165	72.7675	96.4416	79.2022	32.8835	25.5334	38.8719	63	89	65	42	32	37
AT5G47810	phosphofructokinase 2 [Source:NCBI gene (formerly Entrezgene);Acc:834832]	PFK2	protein_coding	471.392	0.650859	0.145725	4.46636	7.95616e-06	0.000376507	340.736	421.526	337.523	585.64	557.746	585.18	295	389	277	748	699	557
AT4G28780	GDSL-like Lipase/Acylhydrolase superfamily protein [Source:NCBI gene (formerly Entrezgene);Acc:828999]	AT4G28780	protein_coding	467.674	-1.29714	0.290758	-4.46124	8.1486e-06	0.000384365	567.124	711.934	716.475	353.107	284.059	173.348	491	657	588	451	356	165
AT2G20870	cell wall protein [Source:NCBI gene (formerly Entrezgene);Acc:816620]	AT2G20870	protein_coding	12.4133	-5.42425	1.21599	-4.46077	8.16675e-06	0.000384365	16.1705	33.592	23.1514	1.56588	0	0	14	31	19	2	0	0
AT2G31160	LIGHT-DEPENDENT SHORT HYPOCOTYLS-like protein (DUF640) [Source:NCBI gene (formerly Entrezgene);Acc:817672]	LSH3	protein_coding	141.874	0.799049	0.179136	4.46058	8.17394e-06	0.000384365	97.0233	102.943	110.883	191.038	170.755	178.601	84	95	91	244	214	170
AT5G22580	Stress responsive A/B Barrel Domain-containing protein [Source:NCBI gene (formerly Entrezgene);Acc:832321]	AT5G22580	protein_coding	1694.9	-1.32299	0.296729	-4.45859	8.25011e-06	0.00038713	2482.18	2994.02	1789.97	1199.47	1046.07	657.671	2149	2763	1469	1532	1311	626
AT5G11410	Protein kinase superfamily protein [Source:NCBI gene (formerly Entrezgene);Acc:831012]	AT5G11410	protein_coding	110.875	1.93342	0.434276	4.45206	8.50494e-06	0.000397699	42.7364	70.4349	24.3699	129.185	174.744	223.776	37	65	20	165	219	213
AT4G01600	GRAM domain family protein [Source:NCBI gene (formerly Entrezgene);Acc:828085]	AT4G01600	protein_coding	302.382	1.42899	0.320985	4.45188	8.51207e-06	0.000397699	203.287	145.204	142.564	281.076	481.145	561.016	176	134	117	359	603	534
AT1G10585	basic helix-loop-helix (bHLH) DNA-binding superfamily protein [Source:NCBI gene (formerly Entrezgene);Acc:837600]	AT1G10585	protein_coding	50.6481	3.05735	0.68682	4.45146	8.52887e-06	0.000397699	15.0155	5.41807	12.1849	35.2324	77.3982	158.639	13	5	10	45	97	151
AT4G04510	cysteine-rich RLK (RECEPTOR-like protein kinase) 38 [Source:NCBI gene (formerly Entrezgene);Acc:825781]	CRK38	protein_coding	38.779	3.45437	0.776605	4.44804	8.66587e-06	0.000403243	5.77519	8.66891	4.87398	28.1859	42.2897	142.881	5	8	4	36	53	136
AT4G37310	cytochrome P450, family 81, subfamily H, polypeptide 1 [Source:NCBI gene (formerly Entrezgene);Acc:829886]	CYP81H1	protein_coding	734.122	1.72422	0.387736	4.44689	8.71225e-06	0.000404557	347.667	289.325	386.263	568.416	1142.62	1670.44	301	267	317	726	1432	1590
AT5G36220	cytochrome p450 81d1 [Source:NCBI gene (formerly Entrezgene);Acc:833619]	CYP81D1	protein_coding	355.379	1.65423	0.372251	4.44384	8.83669e-06	0.000409482	202.132	169.044	142.564	300.65	539.393	778.489	175	156	117	384	676	741
AT2G34070	TRICHOME BIREFRINGENCE-LIKE 37 [Source:NCBI gene (formerly Entrezgene);Acc:817968]	TBL37	protein_coding	1440.91	1.04419	0.235023	4.44294	8.87359e-06	0.000410272	1083.43	947.078	792.022	1497.77	1881.49	2443.68	938	874	650	1913	2358	2326
AT1G20610	Cyclin B2;3 [Source:NCBI gene (formerly Entrezgene);Acc:838650]	CYCB2;3	protein_coding	532.546	-0.735105	0.16547	-4.44253	8.89054e-06	0.000410272	615.636	675.091	706.727	451.757	410.928	335.139	533	623	580	577	515	319
AT2G26550	heme oxygenase 2 [Source:NCBI gene (formerly Entrezgene);Acc:817196]	HO2	protein_coding	936.612	-0.792714	0.178466	-4.44183	8.91968e-06	0.000410766	1113.46	1448.79	1000.38	692.903	688.604	675.531	964	1337	821	885	863	643
AT5G45460	transmembrane protein [Source:NCBI gene (formerly Entrezgene);Acc:834582]	AT5G45460	protein_coding	38.6861	-1.82219	0.410489	-4.43906	9.0354e-06	0.000415237	43.8915	82.3546	54.8323	19.5735	16.7563	14.7083	38	76	45	25	21	14
AT4G31650	Transcriptional factor B3 family protein [Source:NCBI gene (formerly Entrezgene);Acc:829293]	AT4G31650	protein_coding	453.559	0.974791	0.219669	4.43754	9.09945e-06	0.00041732	325.721	330.502	260.758	466.633	635.942	701.795	282	305	214	596	797	668
AT1G71110	transmembrane protein [Source:NCBI gene (formerly Entrezgene);Acc:843451]	AT1G71110	protein_coding	532.334	0.759132	0.17109	4.43704	9.12026e-06	0.000417416	355.752	400.937	428.91	606.78	619.983	781.64	308	370	352	775	777	744
AT3G09390	metallothionein 2A [Source:NCBI gene (formerly Entrezgene);Acc:820098]	MT2A	protein_coding	31877.1	1.21658	0.274257	4.43592	9.16799e-06	0.00041874	21884.5	20734.9	14920.5	32034.1	42758.9	58929.8	18947	19135	12245	40915	53588	56092
AT4G03100	Rho GTPase activating protein with PAK-box/P21-Rho-binding domain-containing protein [Source:NCBI gene (formerly Entrezgene);Acc:828092]	AT4G03100	protein_coding	484.773	-0.969191	0.21857	-4.43424	9.23983e-06	0.000421158	607.55	672.924	645.802	419.657	303.209	259.496	526	621	530	536	380	247
AT5G27350	Major facilitator superfamily protein [Source:NCBI gene (formerly Entrezgene);Acc:832794]	SFP1	protein_coding	1944.17	1.28238	0.289479	4.42996	9.4249e-06	0.000428717	1211.64	793.205	1393.96	1990.24	3298.6	2977.38	1049	732	1144	2542	4134	2834
AT3G46590	TRF-like 1 [Source:NCBI gene (formerly Entrezgene);Acc:823812]	TRFL1	protein_coding	1735.78	0.409527	0.0924614	4.42917	9.45972e-06	0.000429425	1526.96	1472.63	1473.16	1855.57	2065.02	2021.34	1322	1359	1209	2370	2588	1924
AT2G44290	Bifunctional inhibitor/lipid-transfer protein/seed storage 2S albumin superfamily protein [Source:NCBI gene (formerly Entrezgene);Acc:819037]	AT2G44290	protein_coding	552.725	2.33512	0.528042	4.42222	9.76901e-06	0.000442564	192.892	249.231	106.009	489.339	600.035	1678.85	167	230	87	625	752	1598
AT2G01680	Ankyrin repeat family protein [Source:NCBI gene (formerly Entrezgene);Acc:814697]	AT2G01680	protein_coding	1075.78	0.794947	0.179808	4.42109	9.82032e-06	0.000443986	779.651	696.763	883.409	1140.75	1393.97	1560.13	675	643	725	1457	1747	1485
AT3G44050	P-loop containing nucleoside triphosphate hydrolases superfamily protein [Source:NCBI gene (formerly Entrezgene);Acc:823523]	AT3G44050	protein_coding	626.336	-0.78355	0.177296	-4.41944	9.89575e-06	0.000445672	772.721	846.302	759.122	550.408	442.845	386.618	669	781	623	703	555	368
ATCG00710		psbH	protein_coding	494.514	-2.1657	0.490044	-4.4194	9.89759e-06	0.000445672	1058.02	390.101	978.451	282.642	101.336	156.538	916	360	803	361	127	149
AT2G40205	Ribosomal protein L41 family [Source:NCBI gene (formerly Entrezgene);Acc:818612]	AT2G40205	protein_coding	1582.6	-0.644395	0.145827	-4.4189	9.92034e-06	0.000445795	1889.64	1882.24	2020.26	1437.48	1164.96	1101.02	1636	1737	1658	1836	1460	1048
AT5G55520	kinesin-like protein [Source:NCBI gene (formerly Entrezgene);Acc:835646]	AT5G55520	protein_coding	601.249	-0.988178	0.223834	-4.41478	1.01112e-05	0.000453458	724.209	892.897	782.274	510.478	381.405	316.228	627	824	642	652	478	301
AT2G05540	Glycine-rich protein family [Source:NCBI gene (formerly Entrezgene);Acc:815103]	AT2G05540	protein_coding	2568.18	1.46286	0.331713	4.41002	1.03362e-05	0.000462616	1332.91	1987.35	781.055	3509.93	3747.83	4050.03	1154	1834	641	4483	4697	3855
AT2G34300	S-adenosyl-L-methionine-dependent methyltransferases superfamily protein [Source:NCBI gene (formerly Entrezgene);Acc:817991]	AT2G34300	protein_coding	2405.69	0.718345	0.162981	4.40753	1.04554e-05	0.000467016	1649.4	1771.71	2034.89	2725.42	2764.79	3487.97	1428	1635	1670	3481	3465	3320
AT4G15700	Thioredoxin superfamily protein [Source:NCBI gene (formerly Entrezgene);Acc:827247]	AT4G15700	protein_coding	302.123	1.48275	0.336708	4.40368	1.06431e-05	0.000474449	157.085	218.89	101.135	331.967	489.922	513.74	136	202	83	424	614	489
AT5G12170	CRT (chloroquine-resistance transporter)-like transporter 3 [Source:NCBI gene (formerly Entrezgene);Acc:831090]	CLT3	protein_coding	1107.25	1.04334	0.237115	4.40013	1.08184e-05	0.0004813	803.907	625.245	740.845	1111.78	1480.14	1881.61	696	577	608	1420	1855	1791
AT5G44560	SNF7 family protein [Source:NCBI gene (formerly Entrezgene);Acc:834483]	VPS2.2	protein_coding	737.436	-0.720826	0.163855	-4.39916	1.08672e-05	0.000482509	870.899	987.172	896.812	647.493	547.373	474.868	754	911	736	827	686	452
AT5G06150	Cyclin family protein [Source:NCBI gene (formerly Entrezgene);Acc:830502]	CYC1BAT	protein_coding	1032.56	-0.872965	0.198461	-4.39868	1.08912e-05	0.000482614	1223.19	1420.62	1364.71	886.29	726.904	573.623	1059	1311	1120	1132	911	546
AT1G70320	ubiquitin-protein ligase 2 [Source:NCBI gene (formerly Entrezgene);Acc:843368]	UPL2	protein_coding	6970.56	0.337895	0.0768455	4.39707	1.09723e-05	0.000484504	6171.37	6289.29	6013.27	7534.25	8159.52	7655.66	5343	5804	4935	9623	10226	7287
AT5G52940		AT5G52940	protein_coding	16.1001	-3.39871	0.772966	-4.39697	1.09774e-05	0.000484504	31.1861	39.0101	18.2774	5.48059	1.59584	1.05059	27	36	15	7	2	1
ATCG01180			rRNA	1642.66	-2.09297	0.476366	-4.39363	1.11475e-05	0.000490021	2821.76	1339.35	3823.64	988.855	365.447	516.891	2443	1236	3138	1263	458	492
AT5G48775	ncRNA [Source:NCBI gene (formerly Entrezgene);Acc:6240340]	AT5G48775	lncRNA	324.009	0.598896	0.136313	4.39354	1.11519e-05	0.000490021	262.194	258.984	252.228	374.246	424.493	371.91	227	239	207	478	532	354
AT1G33560	Disease resistance protein (CC-NBS-LRR class) family [Source:NCBI gene (formerly Entrezgene);Acc:840250]	ADR1	protein_coding	929.263	1.36264	0.310196	4.39285	1.11874e-05	0.000490021	423.899	628.496	508.112	906.646	1238.37	1870.05	367	580	417	1158	1552	1780
AT3G08940	light harvesting complex photosystem II [Source:NCBI gene (formerly Entrezgene);Acc:820043]	LHCB4.2	protein_coding	35228.9	-1.35096	0.30754	-4.39279	1.11903e-05	0.000490021	54837.8	54042	42966.6	28811.5	17651.6	13064.1	47477	49872	35262	36799	22122	12435
AT4G37800	xyloglucan endotransglucosylase/hydrolase 7 [Source:NCBI gene (formerly Entrezgene);Acc:829936]	XTH7	protein_coding	3608.46	1.03275	0.235222	4.39053	1.13076e-05	0.000494185	2783.64	2648.35	1675.43	4209.09	4984.6	5349.61	2410	2444	1375	5376	6247	5092
AT1G67070	Mannose-6-phosphate isomerase, type I [Source:NCBI gene (formerly Entrezgene);Acc:843027]	DIN9	protein_coding	92.1306	1.41827	0.323187	4.38838	1.14198e-05	0.000497815	46.2016	44.4281	59.7063	115.875	106.921	179.651	40	41	49	148	134	171
AT4G23300	cysteine-rich RLK (RECEPTOR-like protein kinase) 22 [Source:NCBI gene (formerly Entrezgene);Acc:828429]	CRK22	protein_coding	1322.98	1.59436	0.363338	4.38809	1.14353e-05	0.000497815	635.271	804.041	534.919	1137.61	1879.1	2946.91	550	742	439	1453	2355	2805
AT1G71400	receptor like protein 12 [Source:NCBI gene (formerly Entrezgene);Acc:843481]	RLP12	protein_coding	541.364	0.992987	0.226344	4.38708	1.14885e-05	0.000499155	338.426	295.826	452.062	632.617	681.423	847.828	293	273	371	808	854	807
ATCG00140		atpH	protein_coding	788.767	-2.27236	0.518087	-4.38606	1.15421e-05	0.000500509	1678.27	619.827	1623.04	429.052	126.071	256.344	1453	572	1332	548	158	244
AT5G26240	chloride channel D [Source:NCBI gene (formerly Entrezgene);Acc:832693]	CLC-D	protein_coding	1532.53	0.395899	0.0903148	4.38354	1.16765e-05	0.000505356	1344.47	1378.36	1247.74	1748.31	1778.56	1697.76	1164	1272	1024	2233	2229	1616
AT1G69720	heme oxygenase 3 [Source:NCBI gene (formerly Entrezgene);Acc:843308]	HO3	protein_coding	94.8906	1.77828	0.405766	4.38252	1.17312e-05	0.000506739	50.8217	43.3445	34.1179	82.2089	173.946	184.904	44	40	28	105	218	176
AT3G14450	CTC-interacting domain 9 [Source:NCBI gene (formerly Entrezgene);Acc:820668]	CID9	protein_coding	121.642	1.75493	0.400502	4.38182	1.17691e-05	0.00050739	78.5426	34.6756	53.6138	125.271	203.469	234.282	68	32	44	160	255	223
AT3G21300	RNA methyltransferase family protein [Source:NCBI gene (formerly Entrezgene);Acc:821684]	AT3G21300	protein_coding	836.981	-0.766721	0.175032	-4.38047	1.18424e-05	0.00050901	955.217	1240.74	967.485	688.206	620.781	549.46	827	1145	794	879	778	523
AT3G26170	cytochrome P450, family 71, subfamily B, polypeptide 19 [Source:NCBI gene (formerly Entrezgene);Acc:822218]	CYP71B19	protein_coding	432.8	2.36268	0.53939	4.38029	1.18523e-05	0.00050901	234.473	53.0971	135.253	404.781	882.499	886.7	203	49	111	517	1106	844
AT5G57410	Afadin/alpha-actinin-binding protein [Source:NCBI gene (formerly Entrezgene);Acc:835847]	AT5G57410	protein_coding	576.959	-0.669275	0.152842	-4.37887	1.19298e-05	0.000510488	680.318	733.606	712.82	484.641	476.358	374.011	589	677	585	619	597	356
AT1G03630	protochlorophyllide oxidoreductase C [Source:NCBI gene (formerly Entrezgene);Acc:839009]	POR C	protein_coding	3021.78	-0.984428	0.224816	-4.37882	1.19325e-05	0.000510488	3835.88	4942.36	3265.57	2468.61	1788.14	1830.13	3321	4561	2680	3153	2241	1742
ATCG00950			rRNA	248.251	-2.25911	0.5161	-4.37727	1.20173e-05	0.000512791	477.031	177.713	577.567	129.185	50.2689	77.7438	413	164	474	165	63	74
AT1G13990	plant/protein [Source:NCBI gene (formerly Entrezgene);Acc:837959]	AT1G13990	protein_coding	2143.19	1.29951	0.296921	4.37661	1.20538e-05	0.000512791	1470.36	899.399	1345.22	2045.83	3465.36	3632.95	1273	830	1104	2613	4343	3458
AT1G15830		AT1G15830	protein_coding	275.603	-1.09423	0.250019	-4.37658	1.20554e-05	0.000512791	354.597	402.021	370.422	233.317	158.786	134.476	307	371	304	298	199	128
AT5G08610	P-loop containing nucleoside triphosphate hydrolases superfamily protein [Source:NCBI gene (formerly Entrezgene);Acc:830762]	PDE340	protein_coding	3075.18	-0.663616	0.151654	-4.37586	1.20953e-05	0.000513509	3478.98	4441.73	3389.85	2523.42	2309.98	2307.1	3012	4099	2782	3223	2895	2196
AT1G73805	Calmodulin binding protein-like protein [Source:NCBI gene (formerly Entrezgene);Acc:843716]	SARD1	protein_coding	628.467	2.72972	0.624114	4.37374	1.22133e-05	0.000517535	100.488	287.158	106.009	432.967	795.526	2048.65	87	265	87	553	997	1950
AT4G11910	STAY-GREEN-like protein [Source:NCBI gene (formerly Entrezgene);Acc:826798]	AT4G11910	protein_coding	96.7957	2.49908	0.571587	4.37217	1.23016e-05	0.000520284	40.4264	14.087	32.8994	70.4647	233.79	189.107	35	13	27	90	293	180
AT3G12965	ncRNA [Source:NCBI gene (formerly Entrezgene);Acc:5007995]	AT3G12965	ncRNA	1502.98	-0.426634	0.097645	-4.36923	1.24684e-05	0.00052485	1690.98	1741.37	1738.79	1374.06	1205.66	1267.01	1464	1607	1427	1755	1511	1206
AT1G29090	Cysteine proteinases superfamily protein [Source:NCBI gene (formerly Entrezgene);Acc:839784]	AT1G29090	protein_coding	12.7923	4.39664	1.0063	4.36911	1.24755e-05	0.00052485	2.31008	0	1.21849	17.2247	25.5334	30.4672	2	0	1	22	32	29
AT4G16940	Disease resistance protein (TIR-NBS-LRR class) family [Source:NCBI gene (formerly Entrezgene);Acc:827402]	AT4G16940	protein_coding	31.584	1.77315	0.405845	4.36903	1.24802e-05	0.00052485	15.0155	10.8361	17.0589	42.2788	45.4814	58.8332	13	10	14	54	57	56
AT3G12110	actin-11 [Source:NCBI gene (formerly Entrezgene);Acc:820385]	ACT11	protein_coding	654.076	-0.719019	0.16469	-4.3659	1.26599e-05	0.000531406	818.923	737.941	885.846	565.284	489.922	426.54	709	681	727	722	614	406
AT4G19200	proline-rich family protein [Source:NCBI gene (formerly Entrezgene);Acc:827660]	AT4G19200	protein_coding	5184.12	0.845806	0.19383	4.36365	1.27911e-05	0.000535905	3937.53	3497.9	3683.51	5301.3	6458.36	8226.14	3409	3228	3023	6771	8094	7830
AT5G51560	Leucine-rich repeat protein kinase family protein [Source:NCBI gene (formerly Entrezgene);Acc:835230]	AT5G51560	protein_coding	547.771	-0.798893	0.183115	-4.36279	1.28414e-05	0.000537004	746.155	670.757	671.391	473.68	398.96	325.684	646	619	551	605	500	310
AT1G28610	GDSL-like Lipase/Acylhydrolase superfamily protein [Source:NCBI gene (formerly Entrezgene);Acc:839761]	AT1G28610	protein_coding	242.811	1.2666	0.290436	4.36104	1.29448e-05	0.00054026	159.395	127.866	140.127	235.665	343.105	450.704	138	118	115	301	430	429
AT3G23670	phragmoplast-associated kinesin-related protein [Source:NCBI gene (formerly Entrezgene);Acc:821947]	KINESIN-12B	protein_coding	756.084	-1.00388	0.230213	-4.36065	1.29678e-05	0.00054026	982.938	1131.29	913.871	625.57	509.87	372.96	851	1044	750	799	639	355
AT4G04220	receptor like protein 46 [Source:NCBI gene (formerly Entrezgene);Acc:825737]	RLP46	protein_coding	175.523	1.473	0.33784	4.36004	1.30041e-05	0.000540762	102.798	96.4416	79.2022	168.332	244.961	361.404	89	89	65	215	307	344
AT3G58970	magnesium transporter 6 [Source:NCBI gene (formerly Entrezgene);Acc:825066]	MGT6	protein_coding	1234.65	0.406354	0.0932436	4.35798	1.31267e-05	0.000544695	1017.59	1086.86	1080.81	1340.4	1445.03	1437.21	881	1003	887	1712	1811	1368
AT1G76100	plastocyanin 1 [Source:NCBI gene (formerly Entrezgene);Acc:843942]	PETE1	protein_coding	4023.3	-0.918936	0.21088	-4.35763	1.31476e-05	0.000544695	5109.89	6377.06	4302.51	3296.97	2647.5	2405.86	4424	5885	3531	4211	3318	2290
AT5G64940	ABC2 homolog 13 [Source:NCBI gene (formerly Entrezgene);Acc:836618]	ATH13	protein_coding	2747.81	-0.815072	0.187087	-4.35665	1.32071e-05	0.000546145	3356.54	4309.53	2845.19	1907.25	1969.26	2099.08	2906	3977	2335	2436	2468	1998
AT5G48870	Small nuclear ribonucleoprotein family protein [Source:NCBI gene (formerly Entrezgene);Acc:834945]	SAD1	protein_coding	986.463	-0.470401	0.108064	-4.353	1.34287e-05	0.000554283	1068.41	1195.23	1174.63	875.329	809.888	795.298	925	1103	964	1118	1015	757
AT3G60130	beta glucosidase 16 [Source:NCBI gene (formerly Entrezgene);Acc:825183]	BGLU16	protein_coding	2223.32	0.401849	0.0923319	4.35222	1.34764e-05	0.000555224	1955.48	1895.24	1895.98	2364.48	2664.25	2564.5	1693	1749	1556	3020	3339	2441
AT3G20100	cytochrome P450, family 705, subfamily A, polypeptide 19 [Source:NCBI gene (formerly Entrezgene);Acc:821553]	CYP705A19	protein_coding	1060.88	0.809402	0.18612	4.34881	1.36879e-05	0.000562895	799.287	752.028	760.341	1173.63	1203.26	1676.74	692	694	624	1499	1508	1596
AT1G05690	BTB and TAZ domain protein 3 [Source:NCBI gene (formerly Entrezgene);Acc:837076]	BT3	protein_coding	72.8979	1.08386	0.249315	4.34736	1.37786e-05	0.000565581	48.5116	47.679	43.8658	86.9065	108.517	101.907	42	44	36	111	136	97
AT5G29000	Homeodomain-like superfamily protein [Source:NCBI gene (formerly Entrezgene);Acc:833026]	PHL1	protein_coding	662.93	0.876908	0.201746	4.34659	1.3827e-05	0.000566525	443.535	412.857	545.886	696.818	905.638	972.848	384	381	448	890	1135	926
AT2G01918	PsbQ-like 3 [Source:NCBI gene (formerly Entrezgene);Acc:3768499]	PQL3	protein_coding	173.627	-1.08545	0.24977	-4.3458	1.38767e-05	0.000566774	242.558	281.739	183.993	131.534	102.134	99.8062	210	260	151	168	128	95
AT3G06730	Thioredoxin z [Source:NCBI gene (formerly Entrezgene);Acc:819858]	TRX z	protein_coding	1450.2	-0.832471	0.191562	-4.34569	1.38839e-05	0.000566774	1607.81	2294.01	1670.56	1142.31	1038.89	947.634	1392	2117	1371	1459	1302	902
AT4G34790	SAUR-like auxin-responsive protein family [Source:NCBI gene (formerly Entrezgene);Acc:829631]	AT4G34790	protein_coding	205.276	0.956604	0.220238	4.34351	1.40226e-05	0.000571387	149	165.793	103.572	272.464	276.08	264.749	129	153	85	348	346	252
AT2G33170	Leucine-rich repeat receptor-like protein kinase family protein [Source:NCBI gene (formerly Entrezgene);Acc:817878]	AT2G33170	protein_coding	1203.04	1.00994	0.232582	4.34231	1.4099e-05	0.000573453	891.69	771.533	731.097	1237.83	1504.88	2081.22	772	712	600	1581	1886	1981
AT1G65190	Protein kinase superfamily protein [Source:NCBI gene (formerly Entrezgene);Acc:842826]	AT1G65190	protein_coding	685.395	1.07644	0.248251	4.33608	1.45045e-05	0.000588873	465.481	510.382	346.053	756.322	855.369	1178.76	403	471	284	966	1072	1122
AT1G29910	chlorophyll A/B binding protein 3 [Source:NCBI gene (formerly Entrezgene);Acc:839869]	CAB3	protein_coding	137360	-1.38574	0.319751	-4.3338	1.46557e-05	0.00059393	188199	249972	157882	110450	62990.1	54665.5	162937	230684	129571	141070	78943	52033
AT5G17890	DA1-related protein 4 [Source:NCBI gene (formerly Entrezgene);Acc:831657]	DAR4	protein_coding	1956.54	0.621235	0.143416	4.3317	1.47961e-05	0.000597829	1447.26	1624.34	1552.36	2063.05	2369.02	2683.21	1253	1499	1274	2635	2969	2554
AT4G19700	SBP (S-ribonuclease binding protein) family protein [Source:NCBI gene (formerly Entrezgene);Acc:827714]	RING	protein_coding	1064.65	1.14751	0.264919	4.33156	1.48056e-05	0.000597829	756.551	473.539	756.685	1139.96	1502.48	1758.69	655	437	621	1456	1883	1674
AT5G59690	Histone superfamily protein [Source:NCBI gene (formerly Entrezgene);Acc:836090]	AT5G59690	protein_coding	3865.46	-0.841108	0.194222	-4.33065	1.48667e-05	0.000599211	4454.99	6016.22	4413.39	3224.94	2619.57	2463.64	3857	5552	3622	4119	3283	2345
AT4G17470	alpha/beta-Hydrolases superfamily protein [Source:NCBI gene (formerly Entrezgene);Acc:827458]	AT4G17470	protein_coding	82.3362	-3.35665	0.775834	-4.32651	1.5149e-05	0.00060855	308.395	104.027	37.7733	23.4882	8.77711	11.5565	267	96	31	30	11	11
AT4G28160	hydroxyproline-rich glycoprotein family protein [Source:NCBI gene (formerly Entrezgene);Acc:828931]	AT4G28160	protein_coding	10.4611	-5.16609	1.19414	-4.3262	1.51706e-05	0.00060855	17.3256	19.505	24.3699	1.56588	0	0	15	18	20	2	0	0
AT1G80370	Cyclin A2;4 [Source:NCBI gene (formerly Entrezgene);Acc:844377]	CYCA2;4	protein_coding	348.23	-0.702152	0.162314	-4.32588	1.51923e-05	0.00060855	426.209	419.358	449.625	306.13	256.93	231.13	369	387	369	391	322	220
AT1G52410	TSK-associating protein 1 [Source:NCBI gene (formerly Entrezgene);Acc:841671]	TSA1	protein_coding	586.8	-1.17621	0.271915	-4.32566	1.52076e-05	0.00060855	981.783	773.7	686.013	483.075	316.774	279.457	850	714	563	617	397	266
AT3G11120	Ribosomal protein L41 family [Source:NCBI gene (formerly Entrezgene);Acc:820283]	AT3G11120	protein_coding	3014.98	-0.549627	0.12714	-4.32301	1.53915e-05	0.000614046	3440.86	3770.97	3536.07	2766.13	2247.74	2328.11	2979	3480	2902	3533	2817	2216
AT5G59870	histone H2A 6 [Source:NCBI gene (formerly Entrezgene);Acc:836109]	HTA6	protein_coding	2239.86	-0.682103	0.157789	-4.32289	1.54e-05	0.000614046	2606.92	2886.75	2786.7	2026.25	1653.29	1479.23	2257	2664	2287	2588	2072	1408
AT4G04920	sensitive to freezing 6 [Source:NCBI gene (formerly Entrezgene);Acc:825831]	SFR6	protein_coding	1653.85	0.794149	0.18374	4.32213	1.54532e-05	0.000615064	1173.52	1174.64	1280.64	1683.32	2096.93	2514.07	1016	1084	1051	2150	2628	2393
AT4G34770	SAUR-like auxin-responsive protein family [Source:NCBI gene (formerly Entrezgene);Acc:829629]	AT4G34770	protein_coding	195.807	0.861843	0.199488	4.32027	1.55837e-05	0.000619154	168.636	130.034	118.194	263.851	237.78	256.344	146	120	97	337	298	244
AT2G45910	U-box domain-containing protein kinase family protein [Source:NCBI gene (formerly Entrezgene);Acc:819199]	AT2G45910	protein_coding	1499.8	0.584668	0.135365	4.31919	1.56606e-05	0.000620933	1207.02	1203.89	1188.03	1559.62	1830.43	2009.78	1045	1111	975	1992	2294	1913
AT2G18190	P-loop containing nucleoside triphosphate hydrolases superfamily protein [Source:NCBI gene (formerly Entrezgene);Acc:816332]	AT2G18190	protein_coding	18.8457	2.83239	0.655887	4.31842	1.57153e-05	0.000620933	3.46512	4.33445	6.09247	24.2712	25.5334	49.3778	3	4	5	31	32	47
ATCG00380		rps4	protein_coding	220.574	-1.94069	0.449405	-4.31834	1.57204e-05	0.000620933	494.357	205.887	349.708	127.619	50.2689	95.6039	428	190	287	163	63	91
AT4G31248	ncRNA [Source:NCBI gene (formerly Entrezgene);Acc:6241235]	AT4G31248	lncRNA	117.687	1.48552	0.344023	4.31807	1.57399e-05	0.000620933	80.8527	47.679	57.2693	119.007	209.055	192.258	70	44	47	152	262	183
AT3G07700	Protein kinase superfamily protein [Source:NCBI gene (formerly Entrezgene);Acc:819961]	AT3G07700	protein_coding	1576.97	0.990084	0.229339	4.31713	1.58075e-05	0.000622495	1203.55	996.924	967.485	1521.26	2313.17	2459.44	1042	920	794	1943	2899	2341
AT1G79700	Integrase-type DNA-binding superfamily protein [Source:NCBI gene (formerly Entrezgene);Acc:844309]	WRI4	protein_coding	1203.06	-1.25581	0.291052	-4.31471	1.5981e-05	0.00062822	1674.81	2259.33	1153.91	870.631	653.496	606.192	1450	2085	947	1112	819	577
AT5G10400	Histone superfamily protein [Source:NCBI gene (formerly Entrezgene);Acc:830904]	AT5G10400	protein_coding	1676.05	-0.650979	0.150916	-4.31352	1.60676e-05	0.00063051	1848.06	2323.27	1972.74	1457.05	1234.38	1220.79	1600	2144	1619	1861	1547	1162
AT4G11820	hydroxymethylglutaryl-CoA synthase / HMG-CoA synthase / 3-hydroxy-3-methylglutaryl coenzyme A synthase [Source:NCBI gene (formerly Entrezgene);Acc:826788]	HMGS	protein_coding	2167.45	-0.543886	0.126381	-4.30354	1.68093e-05	0.000658456	2632.33	2326.52	2756.24	1920.56	1729.09	1639.97	2279	2147	2262	2453	2167	1561
AT3G22370	alternative oxidase 1A [Source:NCBI gene (formerly Entrezgene);Acc:821806]	AOX1A	protein_coding	1309.39	-0.724083	0.168295	-4.30247	1.68901e-05	0.000660463	1686.36	1758.7	1447.57	822.872	1049.26	1091.57	1460	1623	1188	1051	1315	1039
AT5G17070	serine/threonine-protein phosphatase 4 regulatory subunit-like protein [Source:NCBI gene (formerly Entrezgene);Acc:831570]	AT5G17070	protein_coding	638.586	-0.598748	0.139199	-4.30139	1.6973e-05	0.000662543	691.868	823.546	793.24	535.532	528.223	459.109	599	760	651	684	662	437
AT1G58230	binding protein [Source:NCBI gene (formerly Entrezgene);Acc:842191]	AT1G58230	protein_coding	1391.25	0.35279	0.0821056	4.29678	1.73293e-05	0.000675268	1198.93	1220.15	1247.74	1563.53	1602.22	1514.95	1038	1126	1024	1997	2008	1442
AT3G20470	glycine-rich protein 5 [Source:NCBI gene (formerly Entrezgene);Acc:3768804]	GRP5	protein_coding	983.242	1.02611	0.238903	4.29508	1.74628e-05	0.000679284	624.876	469.205	849.291	1273.06	1307.79	1375.22	541	433	697	1626	1639	1309
AT1G19610	defensin-like protein [Source:NCBI gene (formerly Entrezgene);Acc:838548]	PDF1.4	protein_coding	573.4	2.50839	0.58439	4.29233	1.76812e-05	0.000686578	213.682	221.057	79.2022	472.897	622.377	1831.18	185	204	65	604	780	1743
AT4G23160	cysteine-rich RECEPTOR-like kinase [Source:NCBI gene (formerly Entrezgene);Acc:828415]	CRK8	protein_coding	40.653	2.41344	0.56275	4.28865	1.79763e-05	0.000696824	11.5504	7.58529	19.4959	57.9377	42.2897	105.059	10	7	16	74	53	100
AT3G06030	NPK1-related protein kinase 3 [Source:NCBI gene (formerly Entrezgene);Acc:819774]	NP3	protein_coding	547.628	-0.820543	0.191375	-4.28762	1.80597e-05	0.000698842	653.752	714.101	731.097	486.99	367.841	331.987	566	659	600	622	461	316
AT4G14746	neurogenic locus notch-like protein [Source:NCBI gene (formerly Entrezgene);Acc:827129]	AT4G14746	protein_coding	695.934	1.24018	0.289295	4.28689	1.81188e-05	0.000699913	401.954	351.091	488.616	696.818	894.468	1342.66	348	324	401	890	1121	1278
AT4G16240		AT4G16240	protein_coding	88.1675	2.06304	0.481402	4.28547	1.8235e-05	0.000703184	32.3411	27.0903	42.6473	80.643	114.102	232.181	28	25	35	103	143	221
AT4G27310	B-box type zinc finger family protein [Source:NCBI gene (formerly Entrezgene);Acc:828839]	BBX28	protein_coding	606.931	-0.966771	0.225698	-4.28348	1.83995e-05	0.000708301	854.729	951.412	603.155	466.633	402.151	363.505	740	878	495	596	504	346
AT2G26760	Cyclin B1;4 [Source:NCBI gene (formerly Entrezgene);Acc:817217]	CYCB1;4	protein_coding	474.421	-0.901762	0.210568	-4.28252	1.84788e-05	0.000710126	556.729	619.827	678.702	408.696	316.774	265.8	482	572	557	522	397	253
AT1G78865	ncRNA [Source:NCBI gene (formerly Entrezgene);Acc:10723042]	AT1G78865	ncRNA	271.339	-0.931362	0.217544	-4.28125	1.85847e-05	0.000712968	361.527	364.094	343.616	215.309	205.863	137.628	313	336	282	275	258	131
AT1G63710	cytochrome P450, family 86, subfamily A, polypeptide 7 [Source:NCBI gene (formerly Entrezgene);Acc:842675]	CYP86A7	protein_coding	12.1636	-3.93883	0.920734	-4.27793	1.88642e-05	0.000722448	15.0155	22.7559	30.4624	0	1.59584	3.15178	13	21	25	0	2	3
AT4G23800	HMG (high mobility group) box protein [Source:NCBI gene (formerly Entrezgene);Acc:828480]	3xHMG-box2	protein_coding	3122.98	-0.93562	0.218742	-4.27728	1.89188e-05	0.000723294	3614.12	4333.37	4358.56	2566.48	2285.24	1580.09	3129	3999	3577	3278	2864	1504
AT4G27480	Core-2/I-branching beta-1,6-N-acetylglucosaminyltransferase family protein [Source:NCBI gene (formerly Entrezgene);Acc:828857]	AT4G27480	protein_coding	182.378	1.78157	0.416598	4.27646	1.89886e-05	0.000724721	72.7675	50.9298	123.068	182.425	298.422	366.657	63	47	101	233	374	349
AT5G53870	early nodulin-like protein 1 [Source:NCBI gene (formerly Entrezgene);Acc:835468]	ENODL1	protein_coding	89.5728	1.64265	0.384225	4.27524	1.90932e-05	0.000727469	39.2713	41.1773	49.9583	81.4259	182.724	142.881	34	38	41	104	229	136
AT1G22500	RING/U-box superfamily protein [Source:NCBI gene (formerly Entrezgene);Acc:838856]	ATL15	protein_coding	2510.25	1.74884	0.409176	4.27405	1.91955e-05	0.000730119	1049.93	576.482	1827.74	2985.36	4141.2	4480.78	909	532	1500	3813	5190	4265
AT4G23940	FtsH extracellular protease family [Source:NCBI gene (formerly Entrezgene);Acc:828494]	FtsHi1	protein_coding	1374.31	-0.697444	0.163207	-4.27338	1.92531e-05	0.000731061	1511.95	2035.03	1553.58	1095.34	1050.86	999.113	1309	1878	1275	1399	1317	951
AT1G60110	Mannose-binding lectin superfamily protein [Source:NCBI gene (formerly Entrezgene);Acc:842306]	AT1G60110	protein_coding	322.677	2.16367	0.506841	4.26893	1.96417e-05	0.000744504	124.744	52.0134	176.682	307.696	485.933	788.995	108	48	145	393	609	751
AT5G49730	ferric reduction oxidase 6 [Source:NCBI gene (formerly Entrezgene);Acc:835036]	FRO6	protein_coding	432.007	-1.83314	0.429452	-4.26856	1.9674e-05	0.000744504	836.248	762.864	425.255	304.564	121.284	141.83	724	704	349	389	152	135
AT5G64120	Peroxidase superfamily protein [Source:NCBI gene (formerly Entrezgene);Acc:836533]	AT5G64120	protein_coding	16317	2.03267	0.476248	4.2681	1.97146e-05	0.000744776	5421.75	6887.45	6918.61	10608.1	21842.2	46223.9	4694	6356	5678	13549	27374	43998
ATCG01050			protein_coding	453.922	-2.43885	0.571599	-4.26671	1.98375e-05	0.000748153	1171.21	342.422	785.929	231.751	59.8439	132.375	1014	316	645	296	75	126
AT1G53520	Chalcone-flavanone isomerase family protein [Source:NCBI gene (formerly Entrezgene);Acc:841787]	FAP3	protein_coding	1155.09	-0.957554	0.224484	-4.26558	1.99385e-05	0.000750692	1465.74	1860.56	1248.96	952.84	726.904	675.531	1269	1717	1025	1217	911	643
AT4G21400	cysteine-rich RLK (RECEPTOR-like protein kinase) 28 [Source:NCBI gene (formerly Entrezgene);Acc:827892]	CRK28	protein_coding	689.472	1.00511	0.235741	4.26361	2.01149e-05	0.000755927	480.496	499.546	394.792	706.996	885.69	1169.31	416	461	324	903	1110	1113
AT3G04260	plastid transcriptionally active 3 [Source:NCBI gene (formerly Entrezgene);Acc:819581]	PTAC3	protein_coding	2734.03	-0.81732	0.191712	-4.26327	2.01454e-05	0.000755927	3142.86	4344.21	2978	2165.62	1851.97	1921.53	2721	4009	2444	2766	2321	1829
AT4G14490	SMAD/FHA domain-containing protein [Source:NCBI gene (formerly Entrezgene);Acc:827096]	AT4G14490	protein_coding	164.985	-0.739789	0.173579	-4.26197	2.02635e-05	0.000759081	190.581	224.308	204.707	129.185	127.667	113.464	165	207	168	165	160	108
AT4G35950	RAC-like 6 [Source:NCBI gene (formerly Entrezgene);Acc:829750]	RAC6	protein_coding	779.284	-0.498959	0.117104	-4.26081	2.0369e-05	0.000761751	888.225	954.663	895.594	704.647	606.419	626.153	769	881	735	900	760	596
AT1G10020	formin-like protein (DUF1005) [Source:NCBI gene (formerly Entrezgene);Acc:837537]	AT1G10020	protein_coding	958.7	-0.532284	0.124944	-4.26019	2.04251e-05	0.000762571	1224.34	1172.47	1004.04	798.6	796.323	756.426	1060	1082	824	1020	998	720
AT2G42680	multiprotein bridging factor 1A [Source:NCBI gene (formerly Entrezgene);Acc:818868]	MBF1A	protein_coding	5992.98	0.524573	0.123162	4.25921	2.05151e-05	0.000764652	4696.39	4798.24	5250.49	6379.41	7020.09	7813.25	4066	4428	4309	8148	8798	7437
AT1G04600	myosin XI A [Source:NCBI gene (formerly Entrezgene);Acc:839480]	XIA	protein_coding	67.2745	1.78356	0.419089	4.2558	2.08301e-05	0.000774671	31.1861	19.505	40.2103	86.1236	80.5898	146.032	27	18	33	110	101	139
AT2G32660	receptor like protein 22 [Source:NCBI gene (formerly Entrezgene);Acc:817826]	RLP22	protein_coding	93.1714	2.34424	0.550867	4.25555	2.08534e-05	0.000774671	33.4961	19.505	38.9918	68.1159	143.625	255.294	29	18	32	87	180	243
AT3G54560	histone H2A 11 [Source:NCBI gene (formerly Entrezgene);Acc:824621]	HTA11	protein_coding	1270.79	-0.846964	0.199156	-4.25278	2.11136e-05	0.000783032	1431.09	1761.96	1708.33	1114.91	859.359	749.072	1239	1626	1402	1424	1077	713
ATCG01100		ndhA	protein_coding	373.516	-2.09171	0.491901	-4.25229	2.11593e-05	0.000783422	862.814	316.415	636.054	210.611	70.2169	144.982	747	292	522	269	88	138
AT2G38340	Integrase-type DNA-binding superfamily protein [Source:NCBI gene (formerly Entrezgene);Acc:818414]	DREB19	protein_coding	31.775	2.7024	0.635629	4.25154	2.12306e-05	0.000784756	8.08527	8.66891	8.52946	25.8371	47.0772	92.4521	7	8	7	33	59	88
AT4G01580	AP2/B3-like transcriptional factor family protein [Source:NCBI gene (formerly Entrezgene);Acc:828118]	AT4G01580	protein_coding	361.475	-1.21975	0.286932	-4.25102	2.12801e-05	0.000785285	477.031	654.502	386.263	276.378	200.278	174.398	413	604	317	353	251	166
AT3G28080	nodulin MtN21 /EamA-like transporter family protein [Source:NCBI gene (formerly Entrezgene);Acc:822432]	UMAMIT47	protein_coding	321.14	0.799706	0.188166	4.25001	2.1376e-05	0.000786647	250.643	266.569	185.211	385.99	424.493	413.933	217	246	152	493	532	394
AT5G15537	transmembrane protein [Source:NCBI gene (formerly Entrezgene);Acc:28721161]	AT5G15537	protein_coding	120.679	0.909768	0.214072	4.24983	2.13934e-05	0.000786647	95.8682	83.4382	71.8912	141.712	165.169	165.994	83	77	59	181	207	158
AT3G17160		AT3G17160	protein_coding	1551.57	-0.720359	0.169521	-4.24937	2.14374e-05	0.000786647	1760.28	2096.79	1937.41	1341.96	1203.26	969.696	1524	1935	1590	1714	1508	923
AT3G05900	neurofilament protein-like protein [Source:NCBI gene (formerly Entrezgene);Acc:819759]	AT3G05900	protein_coding	2818.41	-0.934491	0.219924	-4.24915	2.14582e-05	0.000786647	3587.55	4144.82	3370.36	2465.48	1833.62	1508.65	3106	3825	2766	3149	2298	1436
AT5G65640	beta HLH protein 93 [Source:NCBI gene (formerly Entrezgene);Acc:836690]	bHLH093	protein_coding	1627.59	1.10287	0.259745	4.24598	2.17643e-05	0.00079656	1164.28	1007.76	929.712	1524.39	2282.85	2856.56	1008	930	763	1947	2861	2719
ATCG00020		psbA	protein_coding	15649.1	-2.72633	0.642343	-4.24435	2.1923e-05	0.000801053	38746.9	9256.22	33565.9	6894.58	1321.35	4109.92	33546	8542	27547	8806	1656	3912
AT3G32940	RNA-binding KH domain-containing protein [Source:NCBI gene (formerly Entrezgene);Acc:823058]	AT3G32940	protein_coding	854.661	0.639955	0.150819	4.2432	2.2035e-05	0.000803829	672.233	581.9	750.593	948.142	1080.38	1094.72	582	537	616	1211	1354	1042
ATCG00680		psbB	protein_coding	4666.27	-1.96199	0.462472	-4.2424	2.21139e-05	0.000804475	9510.59	3748.22	9020.52	2866.35	1019.74	1832.23	8234	3459	7403	3661	1278	1744
AT2G34690	Glycolipid transfer protein (GLTP) family protein [Source:NCBI gene (formerly Entrezgene);Acc:818034]	ACD11	protein_coding	2506.7	0.401085	0.0945445	4.24229	2.2125e-05	0.000804475	2263.88	2207.32	2009.3	2747.34	2894.85	2917.49	1960	2037	1649	3509	3628	2777
AT5G16030	mental retardation GTPase activating protein [Source:NCBI gene (formerly Entrezgene);Acc:831460]	AT5G16030	protein_coding	3580.55	-1.33401	0.314573	-4.24069	2.22832e-05	0.00080891	4818.82	6171.18	4392.67	2926.64	1837.61	1336.35	4172	5695	3605	3738	2303	1272
AT1G77270		AT1G77270	protein_coding	296.542	-1.00147	0.236219	-4.2396	2.23918e-05	0.000811529	363.837	482.208	341.179	230.968	203.469	157.589	315	445	280	295	255	150
AT1G18370	ATP binding microtubule motor family protein [Source:NCBI gene (formerly Entrezgene);Acc:838418]	HIK	protein_coding	1126.46	-0.747891	0.176503	-4.23726	2.2626e-05	0.000818685	1344.47	1557.15	1335.47	1007.65	789.142	724.909	1164	1437	1096	1287	989	690
AT1G55325	RNA polymerase II transcription mediator [Source:NCBI gene (formerly Entrezgene);Acc:841978]	GCT	protein_coding	1218.56	0.402049	0.0948949	4.23679	2.26741e-05	0.000819097	1085.74	1041.35	1022.32	1319.26	1453.81	1388.88	940	961	839	1685	1822	1322
AT2G43590	Chitinase family protein [Source:NCBI gene (formerly Entrezgene);Acc:818961]	AT2G43590	protein_coding	2915.39	-0.986042	0.232787	-4.23582	2.27724e-05	0.000821318	3507.85	4845.92	3269.22	2068.53	1536.79	2264.03	3037	4472	2683	2642	1926	2155
AT1G72800	RNA-binding (RRM/RBD/RNP motifs) family protein [Source:NCBI gene (formerly Entrezgene);Acc:843611]	AT1G72800	protein_coding	177.761	0.967457	0.228466	4.23458	2.28974e-05	0.000824493	144.38	101.86	114.539	197.301	252.142	256.344	125	94	94	252	316	244
AT2G39900	GATA type zinc finger transcription factor family protein [Source:NCBI gene (formerly Entrezgene);Acc:818577]	WLIM2a	protein_coding	1860	-0.614186	0.145068	-4.23379	2.29789e-05	0.000826093	2271.96	2226.83	2253	1667.67	1497.69	1242.85	1967	2055	1849	2130	1877	1183
AT1G52230	photosystem I subunit H2 [Source:NCBI gene (formerly Entrezgene);Acc:841653]	PSAH2	protein_coding	16825.8	-0.927267	0.219066	-4.23281	2.30785e-05	0.000828327	22633	26571.3	16959	13688.2	10724.8	10378.8	19595	24521	13918	17483	13441	9879
AT3G48360	BTB and TAZ domain protein 2 [Source:NCBI gene (formerly Entrezgene);Acc:823994]	BT2	protein_coding	8441.85	1.02356	0.241835	4.23246	2.31154e-05	0.000828327	3837.04	6580.78	6282.56	10213.5	12663	11074.3	3322	6073	5156	13045	15870	10541
AT4G14270	polyadenylate-binding protein interacting protein [Source:NCBI gene (formerly Entrezgene);Acc:827068]	AT4G14270	protein_coding	3033.81	-0.734259	0.173521	-4.23153	2.3211e-05	0.000830418	4465.38	3256.26	3648.17	2379.36	2454.4	1999.28	3866	3005	2994	3039	3076	1903
AT3G18610	nucleolin like 2 [Source:NCBI gene (formerly Entrezgene);Acc:821392]	NUC-L2	protein_coding	83.3361	1.40841	0.33296	4.22997	2.33719e-05	0.000834834	51.9768	30.3412	54.8323	99.4336	146.817	116.616	45	28	45	127	184	111
AT1G53780	26S proteasome regulatory complex ATPase [Source:NCBI gene (formerly Entrezgene);Acc:841815]	AT1G53780	protein_coding	4117.92	0.428314	0.101305	4.22798	2.358e-05	0.000840921	3491.68	3618.18	3423.97	4584.12	5146.58	4442.95	3023	3339	2810	5855	6450	4229
AT5G65750	2-oxoglutarate dehydrogenase, E1 component [Source:NCBI gene (formerly Entrezgene);Acc:836704]	AT5G65750	protein_coding	2955.39	0.798004	0.188947	4.22342	2.40626e-05	0.00085676	2073.29	1958.09	2443.08	3029.98	3839.59	4388.32	1795	1807	2005	3870	4812	4177
AT5G21105	Plant L-ascorbate oxidase [Source:NCBI gene (formerly Entrezgene);Acc:832235]	AT5G21105	protein_coding	3526.48	0.778086	0.184279	4.22233	2.41786e-05	0.000859515	2923.4	2611.51	2257.87	3776.13	4319.14	5270.82	2531	2410	1853	4823	5413	5017
AT4G26660	kinesin-like protein [Source:NCBI gene (formerly Entrezgene);Acc:828773]	AT4G26660	protein_coding	651.397	-0.912913	0.216249	-4.22157	2.42601e-05	0.000861042	769.256	885.312	899.249	563.718	442.047	348.797	666	817	738	720	554	332
AT1G67520	lectin protein kinase family protein [Source:NCBI gene (formerly Entrezgene);Acc:843073]	AT1G67520	protein_coding	224.858	1.98974	0.471411	4.22081	2.43424e-05	0.000862587	86.6279	83.4382	101.135	161.286	316.774	599.888	75	77	83	206	397	571
AT3G11930	Adenine nucleotide alpha hydrolases-like superfamily protein [Source:NCBI gene (formerly Entrezgene);Acc:820366]	AT3G11930	protein_coding	3617.93	0.672931	0.159451	4.22029	2.43986e-05	0.000863206	3060.85	2873.74	2432.12	3821.54	4844.17	4675.13	2650	2652	1996	4881	6071	4450
AT5G23570	XS domain-containing protein / XS zinc finger domain-containing protein-like protein [Source:NCBI gene (formerly Entrezgene);Acc:832422]	SGS3	protein_coding	644.485	0.534343	0.126646	4.21919	2.45179e-05	0.000866053	507.062	486.542	586.096	736.748	760.417	790.045	439	449	481	941	953	752
AT4G28706	pfkB-like carbohydrate kinase family protein [Source:NCBI gene (formerly Entrezgene);Acc:828990]	AT4G28706	protein_coding	1572.42	-0.55039	0.130507	-4.21732	2.47227e-05	0.000871905	1831.89	2110.88	1663.25	1309.08	1267.1	1252.31	1586	1948	1365	1672	1588	1192
AT4G19090	transmembrane protein, putative (DUF594) [Source:NCBI gene (formerly Entrezgene);Acc:827647]	AT4G19090	protein_coding	97.749	0.866886	0.205637	4.21562	2.49091e-05	0.000875711	69.3023	71.5185	67.0172	134.666	125.273	118.717	60	66	55	172	157	113
AT2G22240	myo-inositol-1-phosphate synthase 2 [Source:NCBI gene (formerly Entrezgene);Acc:816757]	MIPS2	protein_coding	232.394	-1.49823	0.3554	-4.21562	2.49092e-05	0.000875711	492.047	295.826	242.48	155.022	119.688	89.3003	426	273	199	198	150	85
AT3G57060	binding protein [Source:NCBI gene (formerly Entrezgene);Acc:824873]	AT3G57060	protein_coding	503.475	-0.610778	0.144904	-4.21505	2.49718e-05	0.000876529	602.93	633.914	589.752	447.843	396.566	349.847	522	585	484	572	497	333
AT1G60130	Mannose-binding lectin superfamily protein [Source:NCBI gene (formerly Entrezgene);Acc:842308]	AT1G60130	protein_coding	142.033	2.27025	0.538701	4.21431	2.50538e-05	0.000877085	50.8217	24.9231	70.6727	125.271	193.894	386.618	44	23	58	160	243	368
AT5G46250	RNA-binding protein [Source:NCBI gene (formerly Entrezgene);Acc:834667]	LARP6a	protein_coding	4566.55	0.493185	0.117036	4.21394	2.50953e-05	0.000877085	3698.43	3523.91	4158.72	4965.42	5654.85	5397.94	3202	3252	3413	6342	7087	5138
AT5G04220	Calcium-dependent lipid-binding (CaLB domain) family protein [Source:NCBI gene (formerly Entrezgene);Acc:830301]	SYTC	protein_coding	949.573	0.882898	0.209523	4.21385	2.51057e-05	0.000877085	769.256	549.392	684.794	1002.95	1425.08	1265.96	666	507	562	1281	1786	1205
AT1G28660	GDSL-like Lipase/Acylhydrolase superfamily protein [Source:NCBI gene (formerly Entrezgene);Acc:839766]	AT1G28660	protein_coding	1347.35	1.17291	0.278391	4.21316	2.5182e-05	0.000878374	1114.61	720.603	648.239	1497.77	1790.53	2312.35	965	665	532	1913	2244	2201
AT5G09900	26S proteasome regulatory subunit, putative (RPN5) [Source:NCBI gene (formerly Entrezgene);Acc:830850]	EMB2107	protein_coding	4165.05	-0.316231	0.075071	-4.21243	2.52643e-05	0.000879869	4562.4	4770.07	4525.49	3754.21	3580.26	3797.89	3950	4402	3714	4795	4487	3615
AT3G24900	receptor like protein 39 [Source:NCBI gene (formerly Entrezgene);Acc:822088]	RLP39	protein_coding	21.9223	3.7131	0.882065	4.20955	2.55878e-05	0.000889015	2.31008	2.16723	4.87398	14.8759	32.7147	74.592	2	2	4	19	41	71
AT1G08380	photosystem I subunit O [Source:NCBI gene (formerly Entrezgene);Acc:837358]	PSAO	protein_coding	56036.7	-0.938126	0.222865	-4.20938	2.56067e-05	0.000889015	75383.6	88192	57344.8	46233.5	36121	32945.5	65265	81387	47062	59051	45269	31359
AT1G60890	Phosphatidylinositol-4-phosphate 5-kinase family protein [Source:NCBI gene (formerly Entrezgene);Acc:842381]	AT1G60890	protein_coding	793.54	1.07978	0.25657	4.2085	2.57068e-05	0.000891101	502.442	447.532	578.785	821.306	971.866	1439.31	435	413	475	1049	1218	1370
ATCG00040			protein_coding	1051.22	-2.55416	0.607089	-4.20723	2.58525e-05	0.000894762	2955.74	913.486	1520.68	569.981	120.486	226.928	2559	843	1248	728	151	216
AT2G44040	Dihydrodipicolinate reductase, bacterial/plant [Source:NCBI gene (formerly Entrezgene);Acc:819009]	AT2G44040	protein_coding	1397.26	-0.91931	0.218616	-4.20513	2.6093e-05	0.000901685	1464.59	2364.44	1654.72	1046.01	907.234	946.583	1268	2182	1358	1336	1137	901
AT1G66100	Plant thionin [Source:NCBI gene (formerly Entrezgene);Acc:842924]	AT1G66100	protein_coding	546.764	-2.9573	0.703345	-4.20462	2.61518e-05	0.00090232	1224.34	1324.18	358.238	263.851	57.4502	52.5296	1060	1222	294	337	72	50
AT5G45040	Cytochrome c [Source:NCBI gene (formerly Entrezgene);Acc:834535]	CYTC6A	protein_coding	753.276	-1.22608	0.291695	-4.2033	2.63046e-05	0.000906187	1033.76	1376.19	756.685	569.981	426.887	356.151	895	1270	621	728	535	339
AT3G11280	Duplicated homeodomain-like superfamily protein [Source:NCBI gene (formerly Entrezgene);Acc:820299]	AT3G11280	protein_coding	2265.16	0.822995	0.195872	4.20169	2.64929e-05	0.000911267	1650.55	1355.6	1902.07	2398.93	3061.62	3222.17	1429	1251	1561	3064	3837	3067
AT1G08560	syntaxin of plants 111 [Source:NCBI gene (formerly Entrezgene);Acc:837378]	SYP111	protein_coding	1817.66	-0.956767	0.227786	-4.20029	2.66568e-05	0.000914179	2049.04	2699.28	2450.39	1531.43	1240.76	935.027	1774	2491	2011	1956	1555	890
AT2G40670	response regulator 16 [Source:NCBI gene (formerly Entrezgene);Acc:818662]	RR16	protein_coding	186.179	1.64579	0.39183	4.20027	2.66596e-05	0.000914179	77.3876	136.535	56.0508	277.944	209.853	359.302	67	126	46	355	263	342
AT3G14270	phosphatidylinositol-4-phosphate 5-kinase family protein [Source:NCBI gene (formerly Entrezgene);Acc:820647]	FAB1B	protein_coding	1634.21	0.71529	0.170336	4.19929	2.67751e-05	0.000916727	1203.55	1039.19	1469.5	1890.8	2173.53	2028.69	1042	959	1206	2415	2724	1931
AT2G32390	glutamate receptor 3.5 [Source:NCBI gene (formerly Entrezgene);Acc:817800]	GLR3.5	protein_coding	342.531	0.514955	0.122659	4.19828	2.68953e-05	0.000919433	276.054	293.659	276.598	409.478	411.726	387.668	239	271	227	523	516	369
AT4G03030	Galactose oxidase/kelch repeat superfamily protein [Source:NCBI gene (formerly Entrezgene);Acc:828110]	AT4G03030	protein_coding	1753.34	0.410929	0.0978954	4.19763	2.69724e-05	0.000920656	1556.99	1491.05	1467.07	1858.7	2061.82	2084.37	1348	1376	1204	2374	2584	1984
AT2G02740	ssDNA-binding transcriptional regulator [Source:NCBI gene (formerly Entrezgene);Acc:814803]	WHY3	protein_coding	855.85	-0.74648	0.177928	-4.19539	2.72397e-05	0.000927435	887.07	1291.67	1038.16	634.966	625.569	657.671	768	1192	852	811	784	626
AT1G75440	ubiquitin-conjugating enzyme 16 [Source:NCBI gene (formerly Entrezgene);Acc:843880]	UBC16	protein_coding	1427.82	0.767435	0.182929	4.19527	2.72543e-05	0.000927435	1053.4	1150.8	965.048	1469.58	1801.7	2126.4	912	1062	792	1877	2258	2024
AT3G15370	expansin 12 [Source:NCBI gene (formerly Entrezgene);Acc:820776]	EXPA12	protein_coding	23.9495	3.83184	0.913695	4.19379	2.74335e-05	0.000932113	3.46512	0	6.09247	26.62	28.7251	78.7944	3	0	5	34	36	75
AT2G25900	Zinc finger C-x8-C-x5-C-x3-H type family protein [Source:NCBI gene (formerly Entrezgene);Acc:817131]	ATCTH	protein_coding	2948.83	-1.01494	0.242118	-4.19192	2.76607e-05	0.0009384	4503.5	4116.65	3216.83	2372.31	2053.84	1429.86	3899	3799	2640	3030	2574	1361
ATCG00550		psbJ	protein_coding	338.422	-2.15408	0.514066	-4.19029	2.78599e-05	0.000942169	740.38	270.903	647.021	204.348	67.0252	100.857	641	250	531	261	84	96
AT5G46180	ornithine-delta-aminotransferase [Source:NCBI gene (formerly Entrezgene);Acc:834660]	DELTA-OAT	protein_coding	2114.97	0.919915	0.219543	4.19013	2.78795e-05	0.000942169	1524.65	1275.41	1587.7	2041.13	3083.96	3176.99	1320	1177	1303	2607	3865	3024
AT5G41610	cation/H+ exchanger 18 [Source:NCBI gene (formerly Entrezgene);Acc:834163]	CHX18	protein_coding	209.756	2.14431	0.511771	4.18997	2.78986e-05	0.000942169	73.9225	60.6823	97.4796	182.425	221.024	623.001	64	56	80	233	277	593
AT3G48740	Nodulin MtN3 family protein [Source:NCBI gene (formerly Entrezgene);Acc:824035]	SWEET11	protein_coding	4246.06	0.891843	0.212888	4.18927	2.79856e-05	0.000943678	3728.47	2582.25	2611.23	4975.59	6491.87	5086.97	3228	2383	2143	6355	8136	4842
AT4G36520	Chaperone DnaJ-domain superfamily protein [Source:NCBI gene (formerly Entrezgene);Acc:829804]	AT4G36520	protein_coding	2175.43	0.366542	0.0875156	4.1883	2.81047e-05	0.000945524	1808.79	1932.08	1960.56	2511.68	2347.48	2492	1566	1783	1609	3208	2942	2372
AT1G72040	P-loop containing nucleoside triphosphate hydrolases superfamily protein [Source:NCBI gene (formerly Entrezgene);Acc:843535]	dNK	protein_coding	1867.99	-0.640984	0.153047	-4.18814	2.81252e-05	0.000945524	2110.26	2637.51	2081.19	1605.03	1395.56	1378.38	1827	2434	1708	2050	1749	1312
ATCG00120		atpA	protein_coding	2057.81	-2.11956	0.506135	-4.18774	2.8174e-05	0.000945739	4122.33	1582.08	4332.97	1243.31	385.395	680.784	3569	1460	3556	1588	483	648
AT4G00040	Chalcone and stilbene synthase family protein [Source:NCBI gene (formerly Entrezgene);Acc:828224]	AT4G00040	protein_coding	2011.72	0.555708	0.132788	4.18493	2.85254e-05	0.000955128	1436.87	1617.83	1832.62	2283.84	2497.49	2401.65	1244	1493	1504	2917	3130	2286
AT2G43920	S-adenosyl-L-methionine-dependent methyltransferases superfamily protein [Source:NCBI gene (formerly Entrezgene);Acc:818996]	HOL2	protein_coding	207.791	-1.49087	0.356256	-4.18482	2.85394e-05	0.000955128	381.163	309.913	229.077	158.937	90.9628	76.6932	330	286	188	203	114	73
AT5G47860	Gut esterase (DUF1350) [Source:NCBI gene (formerly Entrezgene);Acc:834837]	AT5G47860	protein_coding	2099.47	0.865809	0.206924	4.18418	2.86193e-05	0.000955448	1533.89	1351.27	1577.95	2028.6	3138.22	2966.87	1328	1247	1295	2591	3933	2824
AT1G76310	CYCLIN B2;4 [Source:NCBI gene (formerly Entrezgene);Acc:843964]	CYCB2;4	protein_coding	609.976	-0.799058	0.190977	-4.18406	2.86347e-05	0.000955448	720.744	834.382	770.089	538.664	432.472	363.505	624	770	632	688	542	346
AT3G54890	chlorophyll a-b binding protein 6 [Source:NCBI gene (formerly Entrezgene);Acc:824654]	LHCA1	protein_coding	97382.5	-1.20659	0.28854	-4.18171	2.89322e-05	0.000963932	139700	162028	105932	79788.8	55334.9	41511	120948	149526	86937	101909	69349	39512
AT1G02770		AT1G02770	protein_coding	24.364	1.9498	0.466347	4.18102	2.90209e-05	0.000965444	10.3954	6.50168	13.4034	37.5812	44.6835	33.6189	9	6	11	48	56	32
AT4G01360	BPS1-like protein [Source:NCBI gene (formerly Entrezgene);Acc:827971]	BPS3	protein_coding	50.2015	2.31621	0.554092	4.1802	2.91258e-05	0.000967489	21.9457	18.4214	9.74796	48.5424	67.0252	135.526	19	17	8	62	84	129
AT3G10310	P-loop nucleoside triphosphate hydrolases superfamily protein with CH (Calponin Homology) domain-containing protein [Source:NCBI gene (formerly Entrezgene);Acc:820193]	AT3G10310	protein_coding	469.935	-0.696823	0.166742	-4.17905	2.92726e-05	0.000970919	524.388	640.415	580.004	381.293	387.789	305.722	454	591	476	487	486	291
AT5G60800	Heavy metal transport/detoxification superfamily protein [Source:NCBI gene (formerly Entrezgene);Acc:836201]	AT5G60800	protein_coding	596.19	1.81216	0.433752	4.17787	2.94253e-05	0.000974533	218.302	351.091	222.985	577.811	644.719	1562.23	189	324	183	738	808	1487
AT2G15970	cold regulated 413 plasma membrane 1 [Source:NCBI gene (formerly Entrezgene);Acc:816092]	COR413-PM1	protein_coding	4437.12	-0.546257	0.130765	-4.17739	2.94876e-05	0.000975148	5914.95	5164.5	4722.89	3628.93	3811.66	3379.75	5121	4766	3876	4635	4777	3217
AT5G09300	Thiamin diphosphate-binding fold (THDP-binding) superfamily protein [Source:NCBI gene (formerly Entrezgene);Acc:830789]	AT5G09300	protein_coding	371.975	-0.803018	0.192274	-4.17642	2.96127e-05	0.000977832	488.581	456.201	475.213	324.138	271.293	216.422	423	421	390	414	340	206
AT3G13100	multidrug resistance-associated protein 7 [Source:NCBI gene (formerly Entrezgene);Acc:820498]	ABCC7	protein_coding	322.109	1.8784	0.449803	4.17606	2.96602e-05	0.000977954	138.605	94.2744	180.337	308.479	369.437	841.524	120	87	148	394	463	801
ATCG00130		atpF	protein_coding	869.088	-2.001	0.479263	-4.17515	2.97792e-05	0.000980426	1880.4	754.195	1537.74	539.447	170.755	331.987	1628	696	1262	689	214	316
AT1G01620	plasma membrane intrinsic protein 1C [Source:NCBI gene (formerly Entrezgene);Acc:839235]	PIP1C	protein_coding	13996.9	-0.867447	0.207788	-4.17467	2.98425e-05	0.00098106	17774.9	18642.5	17831.5	12496.5	9693.92	7542.2	15389	17204	14634	15961	12149	7179
AT3G07870	F-box and associated interaction domains-containing protein [Source:NCBI gene (formerly Entrezgene);Acc:819978]	AT3G07870	protein_coding	864.697	0.994136	0.238252	4.17263	3.01105e-05	0.000987392	711.504	429.111	593.407	1036.61	1061.23	1356.31	616	396	487	1324	1330	1291
AT3G60961	P-loop containing nucleoside triphosphate hydrolases superfamily protein [Source:NCBI gene (formerly Entrezgene);Acc:6241017]	AT3G60961	protein_coding	19.9077	3.07586	0.737168	4.17253	3.01237e-05	0.000987392	4.62016	4.33445	3.65548	14.8759	44.6835	47.2766	4	4	3	19	56	45
AT3G46030	Histone superfamily protein [Source:NCBI gene (formerly Entrezgene);Acc:823746]	HTB11	protein_coding	3598.54	-0.46247	0.110864	-4.17151	3.02592e-05	0.000990377	4116.56	4222.84	4173.35	3349.42	2958.68	2770.41	3564	3897	3425	4278	3708	2637
AT4G12020	protein kinase family protein [Source:NCBI gene (formerly Entrezgene);Acc:826810]	WRKY19	protein_coding	1000.37	0.698631	0.167525	4.17032	3.04175e-05	0.000994098	743.845	763.947	779.837	1009.21	1290.24	1415.15	644	705	640	1289	1617	1347
AT2G20590	Reticulon family protein [Source:NCBI gene (formerly Entrezgene);Acc:816582]	AT2G20590	protein_coding	187.74	-0.905516	0.217374	-4.16571	3.10386e-05	0.00101291	237.938	243.813	253.447	163.635	117.294	110.312	206	225	208	209	147	105
AT1G07820	Histone superfamily protein [Source:NCBI gene (formerly Entrezgene);Acc:837297]	AT1G07820	protein_coding	2787.69	-0.627309	0.150607	-4.16519	3.11091e-05	0.00101373	3116.3	3830.57	3207.08	2434.17	2187.1	1950.95	2698	3535	2632	3109	2741	1857
AT5G20620	ubiquitin 4 [Source:NCBI gene (formerly Entrezgene);Acc:832184]	UBQ4	protein_coding	2420.82	0.637465	0.153084	4.16415	3.12516e-05	0.00101689	1928.92	1651.43	2103.12	2647.91	2921.98	3271.54	1670	1524	1726	3382	3662	3114
AT5G56580	MAP kinase kinase 6 [Source:NCBI gene (formerly Entrezgene);Acc:835759]	MKK6	protein_coding	349.371	-0.706459	0.169726	-4.16234	3.14999e-05	0.00102347	431.985	419.358	449.625	309.262	260.122	225.877	374	387	369	395	326	215
AT1G72840	Disease resistance protein (TIR-NBS-LRR class) [Source:NCBI gene (formerly Entrezgene);Acc:843615]	AT1G72840	protein_coding	297.16	0.825618	0.198404	4.16131	3.16432e-05	0.00102663	232.163	170.127	241.262	343.711	410.131	385.567	201	157	198	439	514	367
AT1G33900	P-loop containing nucleoside triphosphate hydrolases superfamily protein [Source:NCBI gene (formerly Entrezgene);Acc:840287]	AT1G33900	protein_coding	34.0903	4.87222	1.171	4.16074	3.17219e-05	0.00102769	0	5.41807	1.21849	14.8759	39.098	143.931	0	5	1	19	49	137
AT5G67270	end binding protein 1C [Source:NCBI gene (formerly Entrezgene);Acc:836862]	EB1C	protein_coding	552.882	-0.839154	0.201713	-4.16014	3.18052e-05	0.00102817	642.202	771.533	715.257	476.811	397.364	314.127	556	712	587	609	498	299
AT5G46800	Mitochondrial substrate carrier family protein [Source:NCBI gene (formerly Entrezgene);Acc:834724]	BOU	protein_coding	1485.75	-0.526563	0.126578	-4.15997	3.18289e-05	0.00102817	1736.02	1945.09	1580.39	1287.16	1168.15	1197.67	1503	1795	1297	1644	1464	1140
AT3G23930	troponin T, skeletal protein [Source:NCBI gene (formerly Entrezgene);Acc:821976]	AT3G23930	protein_coding	81.3577	1.31072	0.315378	4.15603	3.23828e-05	0.00104454	45.0465	37.9265	57.2693	87.6895	120.486	139.729	39	35	47	112	151	133
AT3G05270	filament-like protein (DUF869) [Source:NCBI gene (formerly Entrezgene);Acc:819691]	AT3G05270	protein_coding	878.683	0.582317	0.1402	4.15347	3.27464e-05	0.00105346	656.062	697.847	756.685	934.832	1066.82	1159.85	568	644	621	1194	1337	1104
AT1G75180	Erythronate-4-phosphate dehydrogenase family protein [Source:NCBI gene (formerly Entrezgene);Acc:843855]	AT1G75180	protein_coding	1129.81	-0.955931	0.230155	-4.15342	3.27539e-05	0.00105346	1633.23	1743.53	1096.65	861.236	790.738	653.468	1414	1609	900	1100	991	622
AT3G13090	multidrug resistance-associated protein 8 [Source:NCBI gene (formerly Entrezgene);Acc:820497]	ABCC6	protein_coding	188.775	1.62716	0.391807	4.15297	3.28184e-05	0.00105402	95.8682	61.766	119.413	174.596	291.241	389.77	83	57	98	223	365	371
AT2G35050	kinase superfamily with octicosapeptide/Phox/Bem1p domain-containing protein [Source:NCBI gene (formerly Entrezgene);Acc:818070]	AT2G35050	protein_coding	5450.36	0.42019	0.101228	4.15094	3.31114e-05	0.0010619	4786.48	4753.81	4445.07	5728.78	6391.33	6596.67	4144	4387	3648	7317	8010	6279
AT4G37980	cinnamyl alcohol dehydrogenase 7 [Source:NCBI gene (formerly Entrezgene);Acc:829954]	ELI3-1	protein_coding	896.701	-0.879321	0.211923	-4.14924	3.33579e-05	0.00106825	1270.54	1304.67	910.216	738.314	548.171	608.293	1100	1204	747	943	687	579
ATCG01210			rRNA	686.464	-2.73523	0.659265	-4.14892	3.34052e-05	0.00106825	1230.12	464.87	1886.23	337.448	61.4398	138.678	1065	429	1548	431	77	132
AT1G27480	alpha/beta-Hydrolases superfamily protein [Source:NCBI gene (formerly Entrezgene);Acc:839639]	AT1G27480	protein_coding	662.221	1.0401	0.250724	4.14837	3.34851e-05	0.00106831	441.225	547.225	310.716	811.128	825.049	1037.98	382	505	255	1036	1034	988
AT1G10865	cytochrome C oxidase assembly factor [Source:NCBI gene (formerly Entrezgene);Acc:5007681]	AT1G10865	protein_coding	941.798	0.484737	0.116856	4.14817	3.35147e-05	0.00106831	766.946	819.212	767.652	1026.44	1067.62	1202.93	664	756	630	1311	1338	1145
AT5G05430	RNA-binding protein [Source:NCBI gene (formerly Entrezgene);Acc:830426]	AT5G05430	protein_coding	49.9298	1.61059	0.388288	4.14792	3.3551e-05	0.00106831	33.4961	17.3378	23.1514	57.9377	90.9628	76.6932	29	16	19	74	114	73
AT4G14020	Rapid alkalinization factor (RALF) family protein [Source:NCBI gene (formerly Entrezgene);Acc:827038]	AT4G14020	protein_coding	1548.97	1.43737	0.347033	4.14189	3.44457e-05	0.00109524	1112.3	538.556	855.383	1494.64	2421.69	2871.27	963	497	702	1909	3035	2733
AT3G51630	with no lysine (K) kinase 5 [Source:NCBI gene (formerly Entrezgene);Acc:824326]	WNK5	protein_coding	1631.54	0.493231	0.119134	4.14013	3.47105e-05	0.00110208	1337.54	1281.91	1446.35	1726.39	1982.03	2015.04	1158	1183	1187	2205	2484	1918
AT5G51070	Clp ATPase [Source:NCBI gene (formerly Entrezgene);Acc:835180]	ERD1	protein_coding	8258.91	0.976481	0.236016	4.13735	3.51347e-05	0.00111396	6343.47	4566.35	5787.85	8020.45	11965.6	12869.8	5492	4214	4750	10244	14996	12250
AT5G20110	Dynein light chain type 1 family protein [Source:NCBI gene (formerly Entrezgene);Acc:832133]	AT5G20110	protein_coding	241.526	0.736456	0.178041	4.13644	3.52737e-05	0.00111678	175.566	162.542	205.926	276.378	333.53	295.216	152	150	169	353	418	281
AT2G04160	Subtilisin-like serine endopeptidase family protein [Source:NCBI gene (formerly Entrezgene);Acc:814953]	AIR3	protein_coding	1515.2	1.05359	0.254771	4.13545	3.54262e-05	0.00112002	1135.4	835.466	984.544	1510.29	1954.9	2670.6	983	771	808	1929	2450	2542
AT3G61420	BSD domain (BTF2-like transcription factors, Synapse-associated proteins and DOS2-like proteins) [Source:NCBI gene (formerly Entrezgene);Acc:825315]	AT3G61420	protein_coding	947.071	-0.452675	0.109479	-4.13482	3.55226e-05	0.00112056	1099.6	1134.54	1050.34	838.53	825.049	734.364	952	1047	862	1071	1034	699
AT5G13630	magnesium-chelatase subunit chlH, chloroplast, putative / Mg-protoporphyrin IX chelatase, putative (CHLH) [Source:NCBI gene (formerly Entrezgene);Acc:831207]	GUN5	protein_coding	15715.1	-0.66042	0.159727	-4.13469	3.55438e-05	0.00112056	19754.6	22043.9	15952.5	12993.7	11396.7	12149	17103	20343	13092	16596	14283	11564
AT3G18000	S-adenosyl-L-methionine-dependent methyltransferases superfamily protein [Source:NCBI gene (formerly Entrezgene);Acc:821324]	XPL1	protein_coding	2911.63	-0.798338	0.193172	-4.13278	3.58404e-05	0.00112765	3271.07	3724.38	4097.8	2398.15	2313.17	1665.19	2832	3437	3363	3063	2899	1585
AT4G32340	Tetratricopeptide repeat (TPR)-like superfamily protein [Source:NCBI gene (formerly Entrezgene);Acc:829368]	AT4G32340	protein_coding	3568.21	0.835846	0.202257	4.13259	3.58699e-05	0.00112765	2285.82	3272.51	2128.71	4384.47	4903.21	4434.55	1979	3020	1747	5600	6145	4221
AT4G00330	calmodulin-binding receptor-like cytoplasmic kinase 2 [Source:NCBI gene (formerly Entrezgene);Acc:828125]	CRCK2	protein_coding	2338.5	0.694375	0.168065	4.13158	3.60283e-05	0.00113103	1715.23	1963.51	1679.09	2470.96	2795.11	3407.07	1485	1812	1378	3156	3503	3243
AT1G20580	Small nuclear ribonucleoprotein family protein [Source:NCBI gene (formerly Entrezgene);Acc:838647]	AT1G20580	protein_coding	2346.11	-0.525882	0.127316	-4.13054	3.61916e-05	0.00113456	2494.88	2988.61	2824.47	2077.93	1914.21	1776.55	2160	2758	2318	2654	2399	1691
AT1G02475	Polyketide cyclase/dehydrase and lipid transport superfamily protein [Source:NCBI gene (formerly Entrezgene);Acc:839236]	AT1G02475	protein_coding	1742.49	0.873333	0.211559	4.12808	3.65804e-05	0.00114514	1248.6	1395.69	1046.69	1751.44	2384.98	2627.53	1081	1288	859	2237	2989	2501
AT3G46640	Homeodomain-like superfamily protein [Source:NCBI gene (formerly Entrezgene);Acc:823817]	PCL1	protein_coding	3429.66	0.464303	0.112544	4.12552	3.69903e-05	0.00115635	2598.84	3083.96	2964.6	3826.24	4183.49	3920.81	2250	2846	2433	4887	5243	3732
AT1G58602	LRR and NB-ARC domains-containing disease resistance protein [Source:NCBI gene (formerly Entrezgene);Acc:842220]	AT1G58602	protein_coding	5938.82	0.982219	0.238268	4.12233	3.75054e-05	0.00117081	4111.94	4653.04	3209.52	6099.12	7727.85	9831.44	3560	4294	2634	7790	9685	9358
AT5G65850	F-box and associated interaction domains-containing protein [Source:NCBI gene (formerly Entrezgene);Acc:836714]	AT5G65850	protein_coding	64.876	1.06722	0.258924	4.12175	3.76011e-05	0.00117216	45.0465	37.9265	42.6473	85.3406	80.5898	97.7051	39	35	35	109	101	93
AT1G33390	RNA helicase family protein [Source:NCBI gene (formerly Entrezgene);Acc:840232]	FAS4	protein_coding	807.177	0.656916	0.159549	4.11732	3.83303e-05	0.00119322	553.264	678.342	647.021	926.22	908.83	1129.39	479	626	531	1183	1139	1075
AT2G38250	Homeodomain-like superfamily protein [Source:NCBI gene (formerly Entrezgene);Acc:818404]	AT2G38250	protein_coding	126.567	1.98985	0.483425	4.11616	3.85243e-05	0.00119645	47.3566	56.3479	48.7398	113.527	140.434	352.999	41	52	40	145	176	336
AT3G47295		AT3G47295	protein_coding	299.625	-1.13235	0.275105	-4.11605	3.85414e-05	0.00119645	419.279	482.208	333.868	238.014	189.905	134.476	363	445	274	304	238	128
AT5G59910	Histone superfamily protein [Source:NCBI gene (formerly Entrezgene);Acc:836113]	HTB4	protein_coding	5918.73	-0.399101	0.0969774	-4.1154	3.86514e-05	0.00119819	6571.02	6988.22	6638.36	5523.65	4947.9	4843.23	5689	6449	5448	7055	6201	4610
AT1G44575	Chlorophyll A-B binding family protein [Source:NCBI gene (formerly Entrezgene);Acc:841033]	NPQ4	protein_coding	17689.3	-0.731913	0.17799	-4.11211	3.92056e-05	0.00121368	19638	27078.4	19531.3	14468	12769.9	12650.2	17002	24989	16029	18479	16004	12041
AT2G23000	serine carboxypeptidase-like 10 [Source:NCBI gene (formerly Entrezgene);Acc:816831]	scpl10	protein_coding	46.2581	-1.33658	0.325129	-4.11093	3.94069e-05	0.00121822	61.2171	74.7693	63.3617	28.9688	30.3209	18.9107	53	69	52	37	38	18
AT4G11840	phospholipase D gamma 3 [Source:NCBI gene (formerly Entrezgene);Acc:826790]	PLDGAMMA3	protein_coding	628.87	0.551409	0.134207	4.10865	3.97978e-05	0.00122861	474.721	490.877	565.382	707.779	804.303	730.161	411	453	464	904	1008	695
AT4G05520	EPS15 homology domain 2 [Source:NCBI gene (formerly Entrezgene);Acc:825902]	EHD2	protein_coding	733.686	-0.760605	0.185159	-4.10785	3.99366e-05	0.00123119	860.504	1002.34	906.56	634.183	562.533	435.996	745	925	744	810	705	415
AT2G05790	O-Glycosyl hydrolases family 17 protein [Source:NCBI gene (formerly Entrezgene);Acc:815130]	AT2G05790	protein_coding	3264.99	-0.656764	0.159964	-4.10569	4.03117e-05	0.00124103	4128.11	4275.94	3583.59	2946.21	2445.62	2210.45	3574	3946	2941	3763	3065	2104
AT4G01730	DHHC-type zinc finger family protein [Source:NCBI gene (formerly Entrezgene);Acc:826911]	AT4G01730	protein_coding	465.613	-0.843675	0.205549	-4.10449	4.05205e-05	0.00124574	577.519	632.83	584.878	401.649	341.509	255.294	500	584	480	513	428	243
AT5G23310	Fe superoxide dismutase 3 [Source:NCBI gene (formerly Entrezgene);Acc:832395]	FSD3	protein_coding	1872.25	-0.647264	0.157719	-4.1039	4.06235e-05	0.00124719	1992.44	2717.7	2145.77	1500.12	1463.38	1414.1	1725	2508	1761	1916	1834	1346
AT2G38460	iron regulated 1 [Source:NCBI gene (formerly Entrezgene);Acc:818427]	IREG1	protein_coding	243.718	-1.02547	0.249975	-4.10226	4.09126e-05	0.00125433	321.101	394.435	265.632	193.387	159.584	128.172	278	364	218	247	200	122
ATCG00280		psbC	protein_coding	4650.69	-2.07966	0.507078	-4.10126	4.10905e-05	0.00125806	10179.4	3362.45	9024.17	2846.78	937.555	1553.83	8813	3103	7406	3636	1175	1479
AT5G03495	RNA-binding (RRM/RBD/RNP motifs) family protein [Source:NCBI gene (formerly Entrezgene);Acc:5008197]	AT5G03495	protein_coding	79.4777	1.61958	0.395198	4.09814	4.16476e-05	0.00127337	35.8062	31.4248	49.9583	73.5965	151.605	134.476	31	29	41	94	190	128
AT5G40610	NAD-dependent glycerol-3-phosphate dehydrogenase family protein [Source:NCBI gene (formerly Entrezgene);Acc:834060]	GPDHp	protein_coding	1026.76	-0.751478	0.183448	-4.09641	4.19603e-05	0.00128117	1257.84	1531.15	1075.93	854.189	719.723	721.757	1089	1413	883	1091	902	687
AT3G13520	arabinogalactan protein 12 [Source:NCBI gene (formerly Entrezgene);Acc:820554]	AGP12	protein_coding	2969.48	-0.462401	0.112898	-4.09573	4.20846e-05	0.00128321	3446.64	3596.51	3281.41	2755.95	2357.85	2378.54	2984	3319	2693	3520	2955	2264
AT3G59050	polyamine oxidase 3 [Source:NCBI gene (formerly Entrezgene);Acc:825074]	PAO3	protein_coding	761.717	0.851014	0.207855	4.09426	4.23517e-05	0.00128959	490.892	594.904	543.449	771.98	976.653	1192.42	425	549	446	986	1224	1135
AT4G23320	cysteine-rich RLK (RECEPTOR-like protein kinase) 24 [Source:NCBI gene (formerly Entrezgene);Acc:828431]	CRK24	protein_coding	54.0931	2.76055	0.674401	4.09334	4.25201e-05	0.00129295	12.7054	11.9197	17.0589	37.5812	61.4398	183.854	11	11	14	48	77	175
AT2G31200	actin depolymerizing factor 6 [Source:NCBI gene (formerly Entrezgene);Acc:817676]	ADF6	protein_coding	1643.49	0.761136	0.185985	4.09245	4.26832e-05	0.00129614	1297.11	1196.31	1164.88	1688.81	1992.4	2521.42	1123	1104	956	2157	2497	2400
AT1G76540	cyclin-dependent kinase B2;1 [Source:NCBI gene (formerly Entrezgene);Acc:843987]	CDKB2;1	protein_coding	1067.13	-0.767012	0.187487	-4.09102	4.29475e-05	0.00130087	1307.5	1421.7	1305.01	944.228	800.313	624.052	1132	1312	1071	1206	1003	594
ATCG00580		psbE	protein_coding	540.341	-2.5685	0.627844	-4.09098	4.29558e-05	0.00130087	1122.7	384.683	1267.23	292.82	59.046	115.565	972	355	1040	374	74	110
AT2G34770	fatty acid hydroxylase 1 [Source:NCBI gene (formerly Entrezgene);Acc:818042]	FAH1	protein_coding	1859.09	-0.914994	0.223688	-4.09049	4.30456e-05	0.00130182	2469.47	2932.26	1887.45	1537.7	1182.52	1145.15	2138	2706	1549	1964	1482	1090
AT3G53420	plasma membrane intrinsic protein 2A [Source:NCBI gene (formerly Entrezgene);Acc:824510]	PIP2A	protein_coding	12240.1	-0.769725	0.188322	-4.08727	4.3648e-05	0.00131732	15044.4	15368.9	15878.2	11063.7	8965.42	7119.86	13025	14183	13031	14131	11236	6777
AT5G01420	Glutaredoxin family protein [Source:NCBI gene (formerly Entrezgene);Acc:831671]	AT5G01420	protein_coding	66.1875	-1.10406	0.270132	-4.08712	4.36761e-05	0.00131732	77.3876	94.2744	99.9166	46.1936	44.6835	34.6695	67	87	82	59	56	33
AT2G33080	receptor like protein 28 [Source:NCBI gene (formerly Entrezgene);Acc:817870]	RLP28	protein_coding	12.5964	4.40438	1.07823	4.08481	4.41129e-05	0.00132869	0	3.25084	0	20.3565	18.3521	33.6189	0	3	0	26	23	32
AT5G37630	ARM repeat superfamily protein [Source:NCBI gene (formerly Entrezgene);Acc:833741]	EMB2656	protein_coding	353.153	-0.628478	0.154004	-4.08092	4.48574e-05	0.00134929	468.946	416.108	402.103	310.045	260.122	261.597	406	384	330	396	326	249
AT5G52760	Copper transport protein family [Source:NCBI gene (formerly Entrezgene);Acc:835353]	AT5G52760	protein_coding	371.482	3.18308	0.78057	4.0779	4.54447e-05	0.00136512	36.9612	158.208	25.5884	273.247	406.939	1327.95	32	146	21	349	510	1264
ATCG00360			protein_coding	305.302	-2.08769	0.512133	-4.07647	4.57251e-05	0.00137169	673.388	269.82	539.793	180.077	51.0668	117.666	583	249	443	230	64	112
AT2G46640	NAD-dependent protein deacetylase HST1-like protein [Source:NCBI gene (formerly Entrezgene);Acc:819276]	AT2G46640	protein_coding	128.535	-1.05939	0.259986	-4.07479	4.60554e-05	0.00137974	202.132	175.545	143.782	103.348	71.8127	74.592	175	162	118	132	90	71
AT5G65510	AINTEGUMENTA-like 7 [Source:NCBI gene (formerly Entrezgene);Acc:836677]	AIL7	protein_coding	136.463	1.3572	0.333374	4.0711	4.67922e-05	0.00139994	73.9225	93.1907	62.1432	159.72	155.594	274.205	64	86	51	204	195	261
AT3G13130	transmembrane protein [Source:NCBI gene (formerly Entrezgene);Acc:820501]	AT3G13130	protein_coding	7.36659	6.11145	1.50201	4.06884	4.72486e-05	0.00141169	0	0	0	8.61236	10.373	25.2142	0	0	0	11	13	24
AT5G45430	Protein kinase superfamily protein [Source:NCBI gene (formerly Entrezgene);Acc:834579]	AT5G45430	protein_coding	3300.29	0.396325	0.0974362	4.06753	4.75137e-05	0.00141771	2772.09	2748.04	3029.18	3521.67	3843.58	3887.19	2400	2536	2486	4498	4817	3700
AT4G37490	CYCLIN B1;1 [Source:NCBI gene (formerly Entrezgene);Acc:829904]	CYCB1;1	protein_coding	395.233	-0.904204	0.222322	-4.06708	4.76051e-05	0.00141854	485.116	526.636	534.919	349.192	263.313	212.22	420	486	439	446	330	202
AT5G05110	Cystatin/monellin family protein [Source:NCBI gene (formerly Entrezgene);Acc:830393]	AT5G05110	protein_coding	806.612	0.788892	0.194011	4.06622	4.77811e-05	0.00142189	646.822	497.379	629.962	836.965	1090.76	1137.79	560	459	517	1069	1367	1083
AT3G50685	anti-muellerian hormone type-2 receptor [Source:NCBI gene (formerly Entrezgene);Acc:824232]	AT3G50685	protein_coding	1486.19	-0.877744	0.215969	-4.06421	4.81961e-05	0.00143232	1938.16	2364.44	1471.94	1179.89	981.441	981.253	1678	2182	1208	1507	1230	934
AT3G44720	arogenate dehydratase 4 [Source:NCBI gene (formerly Entrezgene);Acc:823601]	ADT4	protein_coding	1591.17	1.17221	0.288473	4.06349	4.83454e-05	0.00143485	853.574	1026.18	1054	1615.21	1836.81	3161.23	739	947	865	2063	2302	3009
AT3G28050	nodulin MtN21 /EamA-like transporter family protein [Source:NCBI gene (formerly Entrezgene);Acc:822429]	UMAMIT41	protein_coding	2131.08	0.615897	0.151603	4.06258	4.85336e-05	0.00143852	1763.74	1506.22	1779	2213.38	2806.28	2717.88	1527	1390	1460	2827	3517	2587
AT5G44973	defensin-like protein [Source:NCBI gene (formerly Entrezgene);Acc:3771434]	AT5G44973	protein_coding	7.7695	-5.6108	1.383	-4.05697	4.97135e-05	0.00147153	18.4806	17.3378	9.74796	0	0	1.05059	16	16	8	0	0	1
AT1G74350	Intron maturase, type II family protein [Source:NCBI gene (formerly Entrezgene);Acc:843776]	AT1G74350	protein_coding	94.3477	1.02097	0.251722	4.05595	4.99314e-05	0.00147595	61.2171	59.5987	65.7987	101.782	131.657	146.032	53	55	54	130	165	139
AT1G73530	RNA-binding (RRM/RBD/RNP motifs) family protein [Source:NCBI gene (formerly Entrezgene);Acc:843687]	AT1G73530	protein_coding	1119.71	-0.873348	0.215345	-4.05558	5.00111e-05	0.00147595	1302.88	1870.32	1172.19	809.562	739.671	823.664	1128	1726	962	1034	927	784
AT1G69870	nitrate transporter 1.7 [Source:NCBI gene (formerly Entrezgene);Acc:843323]	NRT1.7	protein_coding	1352.33	1.31129	0.323348	4.05534	5.00613e-05	0.00147595	1004.88	639.332	686.013	1216.69	2026.72	2540.33	870	590	563	1554	2540	2418
AT3G23290	LIGHT-DEPENDENT SHORT HYPOCOTYLS-like protein (DUF640) [Source:NCBI gene (formerly Entrezgene);Acc:821908]	LSH4	protein_coding	526.647	0.738162	0.182094	4.05374	5.04044e-05	0.0014841	329.186	458.368	396.011	605.214	636.74	734.364	285	423	325	773	798	699
AT1G52890	NAC domain containing protein 19 [Source:NCBI gene (formerly Entrezgene);Acc:841722]	NAC019	protein_coding	68.0067	2.65169	0.654393	4.05214	5.07521e-05	0.00149055	28.876	18.4214	8.52946	62.6353	74.2065	215.371	25	17	7	80	93	205
AT3G49940	LOB domain-containing protein 38 [Source:NCBI gene (formerly Entrezgene);Acc:824156]	LBD38	protein_coding	2903.85	0.6405	0.158066	4.05211	5.07571e-05	0.00149055	1913.9	2468.47	2426.02	3158.39	3655.27	3801.04	1657	2278	1991	4034	4581	3618
AT1G07900	LOB domain-containing protein 1 [Source:NCBI gene (formerly Entrezgene);Acc:837305]	LBD1	protein_coding	36.4046	2.88288	0.711874	4.0497	5.12832e-05	0.00150402	10.3954	13.0034	2.43699	36.7983	45.4814	110.312	9	12	2	47	57	105
AT5G25980	glucoside glucohydrolase 2 [Source:NCBI gene (formerly Entrezgene);Acc:832667]	TGG2	protein_coding	9154.14	-1.54699	0.382074	-4.04894	5.14509e-05	0.00150695	14150.4	14939.8	11831.6	6750.52	5025.3	2227.26	12251	13787	9710	8622	6298	2120
AT5G08330	TCP family transcription factor [Source:NCBI gene (formerly Entrezgene);Acc:830730]	TCP11	protein_coding	1359.72	-0.949182	0.234469	-4.04821	5.16101e-05	0.00150902	1649.4	2275.59	1450.01	1110.21	867.338	805.804	1428	2100	1190	1418	1087	767
AT4G15950			nontranslating_CDS	381.302	-0.707087	0.174676	-4.048	5.16571e-05	0.00150902	436.605	546.141	436.221	325.704	272.09	271.053	378	504	358	416	341	258
AT2G17620	Cyclin B2;1 [Source:NCBI gene (formerly Entrezgene);Acc:816269]	CYCB2;1	protein_coding	153.437	-0.828437	0.204772	-4.04566	5.21769e-05	0.00152221	180.186	185.298	224.203	126.054	106.123	98.7557	156	171	184	161	133	94
AT1G02640	beta-xylosidase 2 [Source:NCBI gene (formerly Entrezgene);Acc:837940]	BXL2	protein_coding	2028.96	-0.896163	0.22154	-4.04516	5.22872e-05	0.00152344	2680.85	2841.23	2398	1684.89	1542.38	1026.43	2321	2622	1968	2152	1933	977
AT5G40720	C3H4 type zinc finger protein (DUF23) [Source:NCBI gene (formerly Entrezgene);Acc:834072]	AT5G40720	protein_coding	410.407	1.20215	0.297243	4.04435	5.24694e-05	0.00152675	333.806	184.214	227.859	435.316	592.056	689.188	289	170	187	556	742	656
AT3G53560	Tetratricopeptide repeat (TPR)-like superfamily protein [Source:NCBI gene (formerly Entrezgene);Acc:824524]	AT3G53560	protein_coding	2281.55	-0.765334	0.189484	-4.03904	5.36712e-05	0.00155968	2770.94	3519.58	2327.33	1637.91	1611.8	1821.73	2399	3248	1910	2092	2020	1734
AT1G73066	Leucine-rich repeat family protein [Source:NCBI gene (formerly Entrezgene);Acc:6240885]	AT1G73066	protein_coding	66.6184	1.04405	0.258575	4.0377	5.39788e-05	0.00156658	43.8915	46.5954	40.2103	95.5189	95.7503	77.7438	38	43	33	122	120	74
AT5G56510	pumilio 12 [Source:NCBI gene (formerly Entrezgene);Acc:835752]	PUM12	protein_coding	22.2443	3.94033	0.976178	4.03649	5.4257e-05	0.00157261	1.15504	2.16723	4.87398	14.0929	27.1293	84.0474	1	2	4	18	34	80
ATCG00150		atpI	protein_coding	514.488	-2.01917	0.500692	-4.03277	5.51233e-05	0.00159564	1231.27	433.445	811.518	318.657	102.932	189.107	1066	400	666	407	129	180
AT2G25880	ataurora2 [Source:NCBI gene (formerly Entrezgene);Acc:817129]	AUR2	protein_coding	462.78	-0.939589	0.233026	-4.03212	5.52769e-05	0.00159801	579.83	627.412	618.995	407.913	307.199	235.333	502	579	508	521	385	224
AT4G28390	ADP/ATP carrier 3 [Source:NCBI gene (formerly Entrezgene);Acc:828955]	AAC3	protein_coding	579.896	1.22401	0.303595	4.03172	5.53691e-05	0.0015986	367.302	301.245	374.078	559.02	718.925	1158.8	318	278	307	714	901	1103
AT1G16260	Wall-associated kinase family protein [Source:NCBI gene (formerly Entrezgene);Acc:838195]	AT1G16260	protein_coding	490.356	0.943105	0.233954	4.03115	5.5505e-05	0.00160046	336.116	374.93	294.876	479.16	683.817	773.236	291	346	242	612	857	736
AT4G21770	Pseudouridine synthase family protein [Source:NCBI gene (formerly Entrezgene);Acc:828265]	AT4G21770	protein_coding	908.631	-0.592196	0.14698	-4.0291	5.5992e-05	0.00161241	981.783	1273.25	1022.32	730.485	728.5	715.453	850	1175	839	933	913	681
AT2G25510	transmembrane protein [Source:NCBI gene (formerly Entrezgene);Acc:817089]	AT2G25510	protein_coding	7172.06	1.7395	0.431897	4.02758	5.63532e-05	0.00162072	4890.43	1993.85	3032.83	5772.63	13101.8	14240.8	4234	1840	2489	7373	16420	13555
AT1G76390	ARM repeat superfamily protein [Source:NCBI gene (formerly Entrezgene);Acc:843971]	PUB43	protein_coding	678.853	0.899836	0.223677	4.02293	5.74794e-05	0.001649	519.768	426.944	473.995	688.206	850.582	1113.63	450	394	389	879	1066	1060
AT5G35210	PHD type transcription factor with transmembrane domain protein (PTM) [Source:NCBI gene (formerly Entrezgene);Acc:833475]	PTM	protein_coding	3771.32	0.56928	0.14151	4.02291	5.74845e-05	0.001649	2889.91	3520.66	2698.97	4330.45	4706.13	4481.83	2502	3249	2215	5531	5898	4266
AT2G17560	high mobility group B4 [Source:NCBI gene (formerly Entrezgene);Acc:816263]	HMGB4	protein_coding	2511.92	-0.551868	0.137233	-4.02138	5.7857e-05	0.00165755	2958.05	2686.28	3316.74	2230.6	1997.19	1882.66	2561	2479	2722	2849	2503	1792
AT3G11010	receptor like protein 34 [Source:NCBI gene (formerly Entrezgene);Acc:820272]	RLP34	protein_coding	438.514	1.76082	0.437948	4.02062	5.80441e-05	0.00166078	236.783	151.706	210.8	415.742	460.399	1155.65	205	140	173	531	577	1100
ATCG00560		psbL	protein_coding	92.7728	-2.76123	0.687451	-4.01661	5.90402e-05	0.00168528	249.488	65.0168	170.589	39.1471	7.18127	25.2142	216	60	140	50	9	24
AT1G78290	Protein kinase superfamily protein [Source:NCBI gene (formerly Entrezgene);Acc:844164]	SNRK2-8	protein_coding	370.852	1.22496	0.304991	4.01639	5.90976e-05	0.00168528	191.736	177.713	297.313	377.378	533.808	647.165	166	164	244	482	669	616
AT4G15620	Uncharacterized protein family (UPF0497) [Source:NCBI gene (formerly Entrezgene);Acc:827239]	AT4G15620	protein_coding	219.419	-1.26825	0.315778	-4.01627	5.91274e-05	0.00168528	298	356.509	276.598	180.077	121.284	84.0474	258	329	227	230	152	80
AT5G38250	Protein kinase family protein [Source:NCBI gene (formerly Entrezgene);Acc:833807]	AT5G38250	protein_coding	27.5313	3.62352	0.902399	4.01543	5.93372e-05	0.0016891	2.31008	8.66891	1.21849	29.7518	25.5334	97.7051	2	8	1	38	32	93
ATCG00660		rpl20	protein_coding	258.265	-1.56187	0.389111	-4.01394	5.97131e-05	0.00169761	515.147	300.161	342.397	191.821	78.1961	121.869	446	277	281	245	98	116
AT1G09750	Eukaryotic aspartyl protease family protein [Source:NCBI gene (formerly Entrezgene);Acc:837504]	AT1G09750	protein_coding	7454.98	-1.22986	0.306419	-4.01364	5.97886e-05	0.00169761	10148.2	12721.6	8490.47	6222.82	4171.52	2975.28	8786	11740	6968	7948	5228	2832
AT1G72540	Protein kinase superfamily protein [Source:NCBI gene (formerly Entrezgene);Acc:843586]	AT1G72540	protein_coding	18.8442	2.96564	0.738955	4.01328	5.98804e-05	0.00169806	2.31008	3.25084	7.31097	24.2712	22.3417	53.5802	2	3	6	31	28	51
AT2G35980	Late embryosis abundant (LEA) hydroxyproline-rich glycoprotein family [Source:NCBI gene (formerly Entrezgene);Acc:818171]	YLS9	protein_coding	138.353	1.1292	0.281389	4.01296	5.9962e-05	0.00169821	88.938	71.5185	99.9166	140.147	202.672	226.928	77	66	82	179	254	216
AT1G52855		AT1G52855	protein_coding	24.1211	2.89688	0.72205	4.01202	6.02024e-05	0.00170286	9.24031	6.50168	1.21849	34.4494	27.1293	66.1873	8	6	1	44	34	63
ATCG00180		rpoC1	protein_coding	561.158	-1.70715	0.42572	-4.01002	6.07127e-05	0.00171371	1387.2	519.051	671.391	351.541	183.521	254.243	1201	479	551	449	230	242
AT5G15780	Pollen Ole e 1 allergen and extensin family protein [Source:NCBI gene (formerly Entrezgene);Acc:831434]	AT5G15780	protein_coding	1905.51	-1.20456	0.300394	-4.00992	6.07399e-05	0.00171371	2587.29	3636.61	1749.76	1374.06	1128.26	957.089	2240	3356	1436	1755	1414	911
AT1G20030	Pathosis-related thaumatin superfamily protein [Source:NCBI gene (formerly Entrezgene);Acc:838592]	AT1G20030	protein_coding	345.476	-1.37957	0.344317	-4.00668	6.15769e-05	0.00173513	562.504	528.803	406.977	245.844	222.619	106.11	487	488	334	314	279	101
AT5G61390	Polynucleotidyl transferase, ribonuclease H-like superfamily protein [Source:NCBI gene (formerly Entrezgene);Acc:836260]	AT5G61390	protein_coding	216.75	0.846472	0.211413	4.00387	6.23144e-05	0.00175177	144.38	162.542	157.186	228.619	273.686	334.088	125	150	129	292	343	318
AT3G07730		AT3G07730	protein_coding	145.51	1.18326	0.295531	4.00383	6.23247e-05	0.00175177	109.729	81.271	75.5467	148.759	206.661	251.092	95	75	62	190	259	239
AT4G02075	RING/FYVE/PHD zinc finger superfamily protein [Source:NCBI gene (formerly Entrezgene);Acc:828146]	PIT1	protein_coding	286.905	0.96367	0.240761	4.00259	6.26515e-05	0.00175708	243.713	148.455	191.304	326.487	390.183	421.287	211	137	157	417	489	401
AT3G03380	DegP protease 7 [Source:NCBI gene (formerly Entrezgene);Acc:821268]	DEG7	protein_coding	4142.72	0.2919	0.072929	4.00252	6.26713e-05	0.00175708	3651.08	3854.41	3668.89	4440.84	4647.88	4593.19	3161	3557	3011	5672	5825	4372
AT2G03140	alpha/beta-Hydrolases superfamily protein [Source:NCBI gene (formerly Entrezgene);Acc:814843]	AT2G03140	protein_coding	1122.48	0.396104	0.0989783	4.00193	6.28288e-05	0.00175928	971.388	1024.01	912.653	1299.68	1299.01	1228.14	841	945	749	1660	1628	1169
AT5G60260		AT5G60260	protein_coding	98.4576	1.3554	0.338732	4.0014	6.2969e-05	0.001761	63.5271	61.766	40.2103	103.348	138.04	183.854	55	57	33	132	173	175
AT1G61800	glucose-6-phosphate/phosphate translocator 2 [Source:NCBI gene (formerly Entrezgene);Acc:842477]	GPT2	protein_coding	63.1494	2.23227	0.558077	3.99993	6.33619e-05	0.00176977	24.2558	24.9231	17.0589	52.4571	77.3982	182.803	21	23	14	67	97	174
AT3G54710	CDT1-like protein B [Source:NCBI gene (formerly Entrezgene);Acc:824636]	CDT1B	protein_coding	249.937	-0.715864	0.179005	-3.99913	6.35753e-05	0.0017735	319.946	313.164	299.75	223.921	174.744	168.095	277	289	246	286	219	160
AT3G14150	Aldolase-type TIM barrel family protein [Source:NCBI gene (formerly Entrezgene);Acc:820632]	HAOX2	protein_coding	1074.67	-0.673108	0.168335	-3.99863	6.37109e-05	0.00177377	1257.84	1556.07	1149.04	907.429	810.686	766.932	1089	1436	943	1159	1016	730
AT4G28050	tetraspanin7 [Source:NCBI gene (formerly Entrezgene);Acc:828920]	TET7	protein_coding	800.936	-0.652011	0.163064	-3.9985	6.37438e-05	0.00177377	960.992	1131.29	844.417	680.376	592.854	595.686	832	1044	693	869	743	567
AT4G39950	cytochrome P450, family 79, subfamily B, polypeptide 2 [Source:NCBI gene (formerly Entrezgene);Acc:830154]	CYP79B2	protein_coding	2727	1.0899	0.272702	3.99665	6.42441e-05	0.00178546	1934.69	1240.74	2054.38	3019.81	3361.63	4750.78	1675	1145	1686	3857	4213	4522
AT1G14290	sphingoid base hydroxylase 2 [Source:NCBI gene (formerly Entrezgene);Acc:837990]	SBH2	protein_coding	978.674	-0.825429	0.206631	-3.99471	6.47736e-05	0.00179662	1316.74	1444.46	993.073	806.43	709.35	601.989	1140	1333	815	1030	889	573
AT1G15790	mediator of RNA polymerase II transcription subunit 15a-like protein [Source:NCBI gene (formerly Entrezgene);Acc:838148]	AT1G15790	protein_coding	329.596	1.29625	0.324501	3.99459	6.48071e-05	0.00179662	198.667	119.197	254.665	363.285	512.264	529.498	172	110	209	464	642	504
AT5G21170	5'-AMP-activated protein kinase beta-2 subunit protein [Source:NCBI gene (formerly Entrezgene);Acc:832243]	AKINBETA1	protein_coding	3431.25	-0.724964	0.181583	-3.99247	6.53887e-05	0.0018105	4572.8	4801.49	3453.21	2856.17	2621.96	2281.89	3959	4431	2834	3648	3286	2172
AT5G16080	carboxyesterase 17 [Source:NCBI gene (formerly Entrezgene);Acc:831465]	CXE17	protein_coding	110.621	1.99205	0.49911	3.9912	6.57409e-05	0.00181799	58.907	50.9298	23.1514	104.131	152.403	274.205	51	47	19	133	191	261
AT5G07550	glycine-rich protein 19 [Source:NCBI gene (formerly Entrezgene);Acc:830648]	GRP19	protein_coding	26.884	3.52533	0.883446	3.99043	6.59541e-05	0.00182163	5.77519	1.08361	6.09247	21.9224	28.7251	97.7051	5	1	5	28	36	93
AT5G02490	Heat shock protein 70 (Hsp 70) family protein [Source:NCBI gene (formerly Entrezgene);Acc:831856]	Hsp70-2	protein_coding	1065.09	1.58732	0.398023	3.988	6.66336e-05	0.00183812	485.116	347.84	762.778	1269.93	1124.27	2400.6	420	321	626	1622	1409	2285
AT3G01600	NAC domain containing protein 44 [Source:NCBI gene (formerly Entrezgene);Acc:819872]	NAC044	protein_coding	240.604	-0.999249	0.250788	-3.98443	6.7641e-05	0.0018636	265.659	419.358	276.598	143.278	161.18	177.55	230	387	227	183	202	169
AT3G63510	FMN-linked oxidoreductases superfamily protein [Source:NCBI gene (formerly Entrezgene);Acc:825526]	AT3G63510	protein_coding	709.633	-0.820272	0.20614	-3.9792	6.91477e-05	0.00190276	769.256	1130.21	818.829	575.462	472.368	491.677	666	1043	672	735	592	468
AT2G47520	Integrase-type DNA-binding superfamily protein [Source:NCBI gene (formerly Entrezgene);Acc:819365]	ERF71	protein_coding	200.548	-2.29895	0.578249	-3.97571	7.01699e-05	0.0019285	328.031	574.315	97.4796	57.9377	64.6315	80.8956	284	530	80	74	81	77
AT5G64220	Calmodulin-binding transcription activator protein with CG-1 and Ankyrin domain [Source:NCBI gene (formerly Entrezgene);Acc:836543]	AT5G64220	protein_coding	1157.28	0.460426	0.115824	3.97521	7.03181e-05	0.00192907	942.512	966.583	1012.57	1222.95	1346.09	1452.97	816	892	831	1562	1687	1383
AT2G40330	PYR1-like 6 [Source:NCBI gene (formerly Entrezgene);Acc:818626]	PYL6	protein_coding	1048.71	0.795302	0.200073	3.97505	7.03637e-05	0.00192907	731.14	623.078	946.771	1232.35	1476.15	1282.77	633	575	777	1574	1850	1221
AT2G45510	cytochrome P450, family 704, subfamily A, polypeptide 2 [Source:NCBI gene (formerly Entrezgene);Acc:819159]	CYP704A2	protein_coding	1474.31	1.12065	0.282036	3.97343	7.08454e-05	0.00193989	951.752	614.409	1220.93	1706.81	2324.34	2027.64	824	567	1002	2180	2913	1930
AT1G48090	calcium-dependent lipid-binding family protein [Source:NCBI gene (formerly Entrezgene);Acc:841226]	AT1G48090	protein_coding	2814.08	0.517098	0.130154	3.97295	7.09873e-05	0.00194139	2433.67	2142.3	2369.97	3051.91	3719.1	3167.54	2107	1977	1945	3898	4661	3015
AT1G09932	Phosphoglycerate mutase family protein [Source:NCBI gene (formerly Entrezgene);Acc:837526]	AT1G09932	protein_coding	382.335	2.03259	0.512129	3.96891	7.22029e-05	0.00197222	102.798	184.214	163.278	312.394	406.141	1125.18	89	170	134	399	509	1071
AT3G47470	light-harvesting chlorophyll-protein complex I subunit A4 [Source:NCBI gene (formerly Entrezgene);Acc:823901]	LHCA4	protein_coding	107847	-1.16006	0.29232	-3.96844	7.23447e-05	0.00197367	152038	178172	116828	91199.4	62198.6	46648.4	131630	164424	95879	116483	77951	44402
AT4G27820	beta glucosidase 9 [Source:NCBI gene (formerly Entrezgene);Acc:828895]	BGLU9	protein_coding	489.307	0.775895	0.195872	3.96123	7.45637e-05	0.00203172	373.078	415.024	293.657	533.183	675.838	645.064	323	383	241	681	847	614
AT3G17650	YELLOW STRIPE like 5 [Source:NCBI gene (formerly Entrezgene);Acc:821032]	YSL5	protein_coding	1938.42	0.445899	0.112598	3.9601	7.49169e-05	0.00203886	1732.56	1674.18	1515.81	2072.45	2271.68	2363.83	1500	1545	1244	2647	2847	2250
AT3G56290	potassium transporter [Source:NCBI gene (formerly Entrezgene);Acc:824796]	AT3G56290	protein_coding	146.623	-1.16663	0.294895	-3.95609	7.61868e-05	0.00207089	203.287	255.733	149.875	85.3406	110.911	74.592	176	236	123	109	139	71
AT4G35090	catalase 2 [Source:NCBI gene (formerly Entrezgene);Acc:829661]	CAT2	protein_coding	4398.56	-0.574869	0.14537	-3.95453	7.66847e-05	0.00208054	5749.78	4695.3	5346.76	3938.2	3511.64	3149.67	4978	4333	4388	5030	4401	2998
AT1G18550	ATP binding microtubule motor family protein [Source:NCBI gene (formerly Entrezgene);Acc:838436]	AT1G18550	protein_coding	274.165	-0.665965	0.168411	-3.95439	7.67286e-05	0.00208054	343.047	338.087	328.994	242.712	211.449	180.702	297	312	270	310	265	172
AT3G44670	Disease resistance protein (TIR-NBS-LRR class) family [Source:NCBI gene (formerly Entrezgene);Acc:823593]	AT3G44670	protein_coding	1898.07	0.681936	0.172666	3.94945	7.83319e-05	0.00212143	1488.85	1596.16	1286.73	2001.2	2286.04	2729.44	1289	1473	1056	2556	2865	2598
AT2G01130	DEA(D/H)-box RNA helicase family protein [Source:NCBI gene (formerly Entrezgene);Acc:814642]	AT2G01130	protein_coding	1106.77	0.421707	0.10685	3.94674	7.92228e-05	0.00214296	906.706	961.165	969.922	1169.71	1306.19	1326.9	785	887	796	1494	1637	1263
AT1G52570	phospholipase D alpha 2 [Source:NCBI gene (formerly Entrezgene);Acc:841689]	PLDALPHA2	protein_coding	100.449	1.23666	0.313434	3.9455	7.96336e-05	0.00215146	41.5814	68.2676	69.4542	111.961	141.232	170.196	36	63	57	143	177	162
AT3G59100	glucan synthase-like 11 [Source:NCBI gene (formerly Entrezgene);Acc:825079]	GSL11	protein_coding	1397.91	0.652294	0.1654	3.94373	8.02232e-05	0.00216476	1001.42	1054.36	1205.09	1536.91	1583.07	2006.63	867	973	989	1963	1984	1910
ATCG00540		petA	protein_coding	727.917	-2.22092	0.563229	-3.94319	8.04053e-05	0.00216705	1701.37	516.884	1378.12	443.928	121.284	205.916	1473	477	1131	567	152	196
AT3G02150	plastid transcription factor 1 [Source:NCBI gene (formerly Entrezgene);Acc:821061]	PTF1	protein_coding	427.915	1.11856	0.283729	3.94235	8.06859e-05	0.00217199	272.589	331.586	204.707	425.137	609.61	723.858	236	306	168	543	764	689
AT1G76130	alpha-amylase-like 2 [Source:NCBI gene (formerly Entrezgene);Acc:843945]	AMY2	protein_coding	310.015	1.23121	0.312363	3.94159	8.0942e-05	0.00217626	203.287	145.204	207.144	277.944	510.668	515.841	176	134	170	355	640	491
ATCG01090		ndhI	protein_coding	127.758	-2.19262	0.556459	-3.94031	8.1377e-05	0.00218531	314.171	112.696	202.27	75.9453	21.5438	39.9225	272	104	166	97	27	38
AT1G36160	acetyl-CoA carboxylase 1 [Source:NCBI gene (formerly Entrezgene);Acc:840521]	ACC1	protein_coding	5076.19	0.282734	0.0717978	3.93792	8.21915e-05	0.00220453	4640.95	4646.53	4453.6	5457.1	5760.18	5498.8	4018	4288	3655	6970	7219	5234
AT2G26180	IQ-domain 6 [Source:NCBI gene (formerly Entrezgene);Acc:817158]	IQD6	protein_coding	225.764	-0.834228	0.211869	-3.93746	8.23476e-05	0.00220607	313.016	282.823	272.943	198.084	156.392	131.324	271	261	224	253	196	125
AT1G02860	SPX (SYG1/Pho81/XPR1) domain-containing protein [Source:NCBI gene (formerly Entrezgene);Acc:839559]	NLA	protein_coding	785.409	0.506881	0.128805	3.93526	8.31051e-05	0.00222368	686.093	569.981	690.887	887.073	942.343	936.078	594	526	567	1133	1181	891
AT4G00780	TRAF-like family protein [Source:NCBI gene (formerly Entrezgene);Acc:828009]	AT4G00780	protein_coding	3403.23	1.06113	0.269866	3.93205	8.42247e-05	0.00225094	2886.44	1907.16	1821.65	3395.62	4982.21	5426.31	2499	1760	1495	4337	6244	5165
AT5G44820	Nucleotide-diphospho-sugar transferase family protein [Source:NCBI gene (formerly Entrezgene);Acc:834512]	AT5G44820	protein_coding	197.338	1.5771	0.401247	3.93048	8.47757e-05	0.00226295	107.419	93.1907	96.2611	190.255	217.832	479.07	93	86	79	243	273	456
AT4G16180	transmembrane protein [Source:NCBI gene (formerly Entrezgene);Acc:827310]	AT4G16180	protein_coding	2163.02	0.301671	0.0767992	3.92805	8.56382e-05	0.00228324	1912.74	1918	1982.49	2315.94	2453.6	2395.35	1656	1770	1627	2958	3075	2280
AT4G12000	SNARE associated Golgi protein family [Source:NCBI gene (formerly Entrezgene);Acc:826807]	AT4G12000	protein_coding	81.711	1.06377	0.270896	3.92687	8.60574e-05	0.00229168	65.8372	49.8462	42.6473	98.6506	109.315	123.97	57	46	35	126	137	118
ATCG00690		psbT	protein_coding	265.985	-2.03762	0.518965	-3.92631	8.62584e-05	0.00229429	637.582	193.967	452.062	164.418	63.8335	84.0474	552	179	371	210	80	80
AT4G14310	Transducin/WD40 repeat-like superfamily protein [Source:NCBI gene (formerly Entrezgene);Acc:827072]	AT4G14310	protein_coding	623.711	-0.562157	0.143297	-3.92303	8.74431e-05	0.00232303	753.085	718.436	760.341	577.028	456.41	476.969	652	663	624	737	572	454
AT1G15340	methyl-CPG-binding domain 10 [Source:NCBI gene (formerly Entrezgene);Acc:838103]	MBD10	protein_coding	3257.86	-0.492212	0.125492	-3.92225	8.77255e-05	0.00232775	3953.7	3970.36	3501.95	2871.05	2839	2411.11	3423	3664	2874	3667	3558	2295
AT3G02910	AIG2-like (avirulence induced family protein [Source:NCBI gene (formerly Entrezgene);Acc:821189]	AT3G02910	protein_coding	861.666	0.842002	0.214789	3.92014	8.84991e-05	0.00234549	628.341	465.954	757.904	1106.3	1197.68	1013.82	544	430	622	1413	1501	965
AT4G39830	Cupredoxin superfamily protein [Source:NCBI gene (formerly Entrezgene);Acc:830142]	AT4G39830	protein_coding	387.121	2.27963	0.581912	3.91748	8.94793e-05	0.00236865	123.589	177.713	95.0426	295.169	349.489	1281.72	107	164	78	377	438	1220
AT3G48320	cytochrome P450, family 71, subfamily A, polypeptide 21 [Source:NCBI gene (formerly Entrezgene);Acc:823990]	CYP71A21	protein_coding	302.024	1.71795	0.439158	3.91192	9.15635e-05	0.00242095	122.434	187.465	112.102	230.968	450.026	709.15	106	173	92	295	564	675
AT1G76110	HMG (high mobility group) box protein with ARID/BRIGHT DNA-binding domain-containing protein [Source:NCBI gene (formerly Entrezgene);Acc:843943]	AT1G76110	protein_coding	373.717	-0.954822	0.244193	-3.91011	9.22545e-05	0.00243633	467.791	634.997	376.515	283.425	250.547	229.029	405	586	309	362	314	218
AT3G10690	DNA GYRASE A [Source:NCBI gene (formerly Entrezgene);Acc:820238]	GYRA	protein_coding	1884.14	-0.487267	0.124648	-3.90914	9.26265e-05	0.00244326	2009.77	2476.06	2111.65	1612.08	1512.06	1583.24	1740	2285	1733	2059	1895	1507
AT1G16410	cytochrome p450 79f1 [Source:NCBI gene (formerly Entrezgene);Acc:838211]	CYP79F1	protein_coding	1158.75	1.29692	0.331855	3.9081	9.3024e-05	0.00244902	947.132	458.368	605.592	1164.23	1853.57	1923.63	820	423	497	1487	2323	1831
AT3G26830	Cytochrome P450 superfamily protein [Source:NCBI gene (formerly Entrezgene);Acc:822298]	PAD3	protein_coding	456.303	2.18197	0.558361	3.90782	9.31321e-05	0.00244902	164.016	96.4416	233.951	367.2	471.57	1404.64	142	89	192	469	591	1337
AT1G76930	extensin 4 [Source:NCBI gene (formerly Entrezgene);Acc:844028]	EXT4	protein_coding	49869.1	1.77535	0.454332	3.9076	9.32157e-05	0.00244902	20772.2	21107.7	25766.3	35562	59314.9	136691	17984	19479	21146	45421	74337	130109
AT1G58030	cationic amino acid transporter 2 [Source:NCBI gene (formerly Entrezgene);Acc:842170]	CAT2	protein_coding	3786.91	0.501608	0.128373	3.90743	9.32846e-05	0.00244902	3454.72	3012.45	2937.79	3999.27	4712.51	4604.74	2991	2780	2411	5108	5906	4383
AT2G32150	Haloacid dehalogenase-like hydrolase (HAD) superfamily protein [Source:NCBI gene (formerly Entrezgene);Acc:817774]	AT2G32150	protein_coding	2410.47	-0.632009	0.161802	-3.90606	9.38132e-05	0.00246	3339.22	2986.44	2463.8	1760.05	1838.41	2074.92	2891	2756	2022	2248	2304	1975
AT1G26560	beta glucosidase 40 [Source:NCBI gene (formerly Entrezgene);Acc:839196]	BGLU40	protein_coding	169.92	0.885389	0.226821	3.90347	9.48234e-05	0.00248357	136.295	131.117	90.1686	198.867	232.992	230.08	118	121	74	254	292	219
AT2G39710	Eukaryotic aspartyl protease family protein [Source:NCBI gene (formerly Entrezgene);Acc:818555]	AT2G39710	protein_coding	181.568	1.2648	0.324108	3.90239	9.52457e-05	0.00249005	121.279	99.6924	98.6981	199.65	200.278	369.808	105	92	81	255	251	352
AT1G06660	aspartyl/glutamyl-tRNA(Asn/Gln) amidotransferase subunit [Source:NCBI gene (formerly Entrezgene);Acc:837176]	JASON	protein_coding	232.149	-0.850156	0.217862	-3.90227	9.52942e-05	0.00249005	279.519	329.418	287.565	206.697	146.817	142.881	242	304	236	264	184	136
ATCG00270		psbD	protein_coding	2181.97	-1.88489	0.483149	-3.90125	9.56962e-05	0.00249763	4847.7	1716.44	3738.34	1440.61	485.135	863.587	4197	1584	3068	1840	608	822
AT5G39610	NAC domain containing protein 6 [Source:NCBI gene (formerly Entrezgene);Acc:833957]	NAC6	protein_coding	653.529	1.89156	0.48495	3.90054	9.59795e-05	0.00249971	471.256	152.789	208.363	591.904	1102.72	1394.14	408	141	171	756	1382	1327
AT5G36890	beta glucosidase 42 [Source:NCBI gene (formerly Entrezgene);Acc:833656]	BGLU42	protein_coding	856.095	-0.363333	0.0931507	-3.90048	9.60004e-05	0.00249971	950.597	991.506	946.771	738.314	730.894	778.489	823	915	777	943	916	741
AT5G61140	U5 small nuclear ribonucleoprotein helicase [Source:NCBI gene (formerly Entrezgene);Acc:836235]	AT5G61140	protein_coding	2397.95	0.433435	0.111177	3.89861	9.67467e-05	0.00251621	1921.98	2233.33	1965.43	2629.12	2905.22	2732.59	1664	2061	1613	3358	3641	2601
AT3G47340	glutamine-dependent asparagine synthase 1 [Source:NCBI gene (formerly Entrezgene);Acc:823888]	ASN1	protein_coding	8255.56	-2.18118	0.559523	-3.89829	9.68747e-05	0.0025166	15201.5	21387.3	3995.44	2777.09	1921.39	4250.7	13161	19737	3279	3547	2408	4046
AT1G50240	kinase family with ARM repeat domain-containing protein [Source:NCBI gene (formerly Entrezgene);Acc:841446]	FU	protein_coding	582.505	-0.815245	0.209471	-3.89192	9.94531e-05	0.00258057	760.016	771.533	698.198	509.695	437.26	318.329	658	712	573	651	548	303
AT4G32830	ataurora1 [Source:NCBI gene (formerly Entrezgene);Acc:829419]	AUR1	protein_coding	663.796	-0.797078	0.205036	-3.88751	0.000101278	0.00262377	813.147	859.305	856.602	610.694	456.41	386.618	704	793	703	780	572	368
AT5G66550	Maf-like protein [Source:NCBI gene (formerly Entrezgene);Acc:836787]	AT5G66550	protein_coding	553.643	-0.721378	0.185572	-3.88733	0.000101353	0.00262377	678.008	828.964	560.508	422.006	423.695	408.68	587	765	460	539	531	389
AT3G61580	Fatty acid/sphingolipid desaturase [Source:NCBI gene (formerly Entrezgene);Acc:825331]	SLD1	protein_coding	7213.27	-0.741197	0.190737	-3.88596	0.000101926	0.00263554	9324.63	10431.9	7323.15	6265.88	4971.04	4963	8073	9627	6010	8003	6230	4724
AT5G36910	thionin 2.2 [Source:NCBI gene (formerly Entrezgene);Acc:833659]	THI2.2	protein_coding	144.976	-2.12007	0.545898	-3.88363	0.000102907	0.00265782	259.884	209.137	238.825	97.8677	46.2793	17.8601	225	193	196	125	58	17
AT3G19590	Transducin/WD40 repeat-like superfamily protein [Source:NCBI gene (formerly Entrezgene);Acc:821496]	BUB3.1	protein_coding	447.979	-0.829	0.213524	-3.88247	0.000103403	0.00266753	560.194	611.158	549.541	397.734	322.359	246.889	485	564	451	508	404	235
AT5G53160	regulatory components of ABA receptor 3 [Source:NCBI gene (formerly Entrezgene);Acc:835397]	RCAR3	protein_coding	4830.98	0.463549	0.119406	3.88211	0.000103554	0.00266834	4322.16	4277.02	3584.81	5445.36	5873.48	5483.04	3742	3947	2942	6955	7361	5219
AT3G45240	geminivirus rep interacting kinase 1 [Source:NCBI gene (formerly Entrezgene);Acc:823660]	GRIK1	protein_coding	1164.78	0.406514	0.104745	3.88099	0.000104031	0.00267755	1044.16	1011.01	949.208	1240.18	1363.64	1380.48	904	933	779	1584	1709	1314
AT4G01010	cyclic nucleotide-gated channel 13 [Source:NCBI gene (formerly Entrezgene);Acc:826427]	CNGC13	protein_coding	507.686	1.49898	0.386302	3.88033	0.000104316	0.00267871	211.372	288.241	296.094	441.579	627.962	1180.87	183	266	243	564	787	1124
AT2G19590	ACC oxidase 1 [Source:NCBI gene (formerly Entrezgene);Acc:816478]	ACO1	protein_coding	458.529	0.603851	0.155619	3.88032	0.000104317	0.00267871	348.822	389.017	354.582	565.284	614.398	479.07	302	359	291	722	770	456
AT4G32450	Pentatricopeptide repeat (PPR) superfamily protein [Source:NCBI gene (formerly Entrezgene);Acc:829380]	MEF8S	protein_coding	376.413	0.583003	0.150306	3.87877	0.000104985	0.0026902	293.38	317.499	292.439	396.951	467.581	490.626	254	293	240	507	586	467
AT2G23910	NAD(P)-binding Rossmann-fold superfamily protein [Source:NCBI gene (formerly Entrezgene);Acc:816923]	AT2G23910	protein_coding	193.084	1.56837	0.404352	3.87872	0.000105006	0.0026902	75.0775	87.7727	129.16	175.379	259.324	431.793	65	81	106	224	325	411
AT4G31570	nucleoporin [Source:NCBI gene (formerly Entrezgene);Acc:829284]	AT4G31570	protein_coding	2131.28	0.308561	0.0795854	3.87711	0.000105705	0.002705	1821.5	1926.66	1964.21	2324.55	2352.27	2398.5	1577	1778	1612	2969	2948	2283
AT4G12480	Bifunctional inhibitor/lipid-transfer protein/seed storage 2S albumin superfamily protein [Source:NCBI gene (formerly Entrezgene);Acc:826860]	EARLI1	protein_coding	21607.3	2.1468	0.554839	3.86922	0.000109182	0.00279078	5880.3	12083.4	5918.23	12963.9	28804.1	63993.7	5091	11151	4857	16558	36099	60912
AT3G05600	alpha/beta-Hydrolases superfamily protein [Source:NCBI gene (formerly Entrezgene);Acc:819726]	AT3G05600	protein_coding	282.832	-1.19105	0.307949	-3.86769	0.000109871	0.00280517	400.799	447.532	332.649	231.751	173.946	110.312	347	413	273	296	218	105
AT2G16700	actin depolymerizing factor 5 [Source:NCBI gene (formerly Entrezgene);Acc:816171]	ADF5	protein_coding	1146.32	1.05281	0.272283	3.86661	0.000110359	0.00281441	747.31	682.676	806.644	1031.92	1557.54	2051.81	647	630	662	1318	1952	1953
ATCG01060		psaC	protein_coding	273.32	-2.50654	0.64834	-3.86609	0.000110594	0.00281718	623.721	198.301	572.693	151.891	27.1293	66.1873	540	183	470	194	34	63
AT1G14640	SWAP (Suppressor-of-White-APricot)/surp domain-containing protein [Source:NCBI gene (formerly Entrezgene);Acc:838026]	AT1G14640	protein_coding	193.328	0.7281	0.188373	3.8652	0.000110999	0.00282428	169.791	123.532	143.782	241.146	253.738	227.978	147	114	118	308	318	217
AT4G32330	TPX2 (targeting protein for Xklp2) protein family [Source:NCBI gene (formerly Entrezgene);Acc:829367]	AT4G32330	protein_coding	2415.69	-0.390451	0.101039	-3.86436	0.000111382	0.00283079	2731.67	2833.65	2656.32	2243.13	1939.74	2089.63	2365	2615	2180	2865	2431	1989
AT2G37420	ATP binding microtubule motor family protein [Source:NCBI gene (formerly Entrezgene);Acc:818318]	AT2G37420	protein_coding	505.815	-0.860425	0.222755	-3.86264	0.000112166	0.00284746	667.613	704.349	586.096	438.447	369.437	268.952	578	650	481	560	463	256
AT4G02840	Small nuclear ribonucleoprotein family protein [Source:NCBI gene (formerly Entrezgene);Acc:828163]	AT4G02840	protein_coding	1299.47	-0.422136	0.109297	-3.86229	0.000112328	0.00284833	1487.69	1528.98	1448.79	1216.69	1058.84	1055.85	1288	1411	1189	1554	1327	1005
AT3G26340	N-terminal nucleophile aminohydrolases (Ntn hydrolases) superfamily protein [Source:NCBI gene (formerly Entrezgene);Acc:822238]	AT3G26340	protein_coding	683.724	-0.445745	0.115424	-3.86181	0.000112549	0.00284915	753.085	810.543	800.551	555.106	553.756	629.305	652	748	657	709	694	599
AT1G18870	isochorismate synthase 2 [Source:NCBI gene (formerly Entrezgene);Acc:838468]	ICS2	protein_coding	182.466	-2.01858	0.522723	-3.86167	0.000112616	0.00284915	492.047	154.957	231.514	67.333	106.921	42.0237	426	143	190	86	134	40
AT1G24260	K-box region and MADS-box transcription factor family protein [Source:NCBI gene (formerly Entrezgene);Acc:839040]	SEP3	protein_coding	412.312	0.899667	0.233012	3.86104	0.000112905	0.00285321	316.481	279.572	266.85	391.471	611.206	608.293	274	258	219	500	766	579
AT2G33480	NAC domain containing protein 41 [Source:NCBI gene (formerly Entrezgene);Acc:817913]	NAC041	protein_coding	765.086	0.765421	0.198292	3.86008	0.000113349	0.00286121	568.279	490.877	640.928	783.725	987.824	1118.88	492	453	526	1001	1238	1065
AT5G53370	pectin methylesterase PCR fragment F [Source:NCBI gene (formerly Entrezgene);Acc:835418]	PMEPCRF	protein_coding	2387.44	1.15069	0.298139	3.85957	0.000113586	0.00286393	1509.64	1435.79	1502.4	2154.66	2965.07	4757.08	1307	1325	1233	2752	3716	4528
AT5G55180	O-Glycosyl hydrolases family 17 protein [Source:NCBI gene (formerly Entrezgene);Acc:835611]	AT5G55180	protein_coding	2219.58	-0.79347	0.20561	-3.85911	0.0001138	0.00286609	2639.26	2830.4	2976.78	1981.63	1661.27	1228.14	2285	2612	2443	2531	2082	1169
AT5G01015	transmembrane protein [Source:NCBI gene (formerly Entrezgene);Acc:831731]	AT5G01015	protein_coding	134.583	-1.4596	0.378293	-3.85839	0.000114137	0.00287132	206.752	248.147	137.69	104.131	58.2481	52.5296	179	229	113	133	73	50
AT5G06370	NC domain-containing protein-like protein [Source:NCBI gene (formerly Entrezgene);Acc:830525]	AT5G06370	protein_coding	1356.36	0.661322	0.171441	3.85743	0.000114584	0.00287877	1006.04	1090.11	1055.22	1422.6	1557.54	2006.63	871	1006	866	1817	1952	1910
AT1G32350	alternative oxidase 1D [Source:NCBI gene (formerly Entrezgene);Acc:840127]	AOX1D	protein_coding	30.5687	2.40721	0.624082	3.85721	0.000114691	0.00287877	10.3954	6.50168	12.1849	25.0541	46.2793	82.9968	9	6	10	32	58	79
AT3G44970	Cytochrome P450 superfamily protein [Source:NCBI gene (formerly Entrezgene);Acc:823632]	AT3G44970	protein_coding	256.781	1.12537	0.291913	3.85515	0.00011566	0.00289983	195.202	159.291	129.16	295.169	288.049	473.817	169	147	106	377	361	451
AT5G64840	ral control non-repressible 5 [Source:NCBI gene (formerly Entrezgene);Acc:836607]	ABCF5	protein_coding	2775.03	-0.583422	0.151373	-3.8542	0.000116108	0.0029078	3840.5	3192.32	2953.63	2201.63	2414.5	2047.6	3325	2946	2424	2812	3026	1949
AT5G54270	light-harvesting chlorophyll B-binding protein 3 [Source:NCBI gene (formerly Entrezgene);Acc:835515]	LHCB3	protein_coding	80300.3	-1.23992	0.321753	-3.85364	0.000116373	0.00291115	123462	124728	90297.8	69764	42596.9	30952.5	106890	115104	74106	89105	53385	29462
AT5G47130	Bax inhibitor-1 family protein [Source:NCBI gene (formerly Entrezgene);Acc:834759]	AT5G47130	protein_coding	53.7653	1.73021	0.449245	3.85137	0.000117459	0.00293504	30.031	24.9231	19.4959	48.5424	82.9836	116.616	26	23	16	62	104	111
AT1G20691	ncRNA [Source:NCBI gene (formerly Entrezgene);Acc:10723128]	AT1G20691	lncRNA	206.248	0.818044	0.212477	3.85003	0.000118102	0.00294555	147.845	174.462	125.505	302.998	251.345	235.333	128	161	103	387	315	224
AT1G15480	Tetratricopeptide repeat (TPR)-like superfamily protein [Source:NCBI gene (formerly Entrezgene);Acc:838118]	AT1G15480	protein_coding	664.14	-0.551932	0.143367	-3.84977	0.000118229	0.00294555	829.318	813.794	726.223	607.563	496.306	511.638	718	751	596	776	622	487
AT5G55820	inner centromere protein, ARK-binding region protein [Source:NCBI gene (formerly Entrezgene);Acc:835676]	WYR	protein_coding	556.907	-0.784894	0.203886	-3.84967	0.000118276	0.00294555	642.202	763.947	709.164	504.214	390.98	330.936	556	705	582	644	490	315
AT5G12210	RAB geranylgeranyl transferase beta subunit 1 [Source:NCBI gene (formerly Entrezgene);Acc:831094]	RGTB1	protein_coding	1945.89	0.437147	0.113644	3.84663	0.000119753	0.002979	1584.71	1628.67	1746.1	2029.38	2316.36	2370.14	1372	1503	1433	2592	2903	2256
AT5G23540	Mov34/MPN/PAD-1 family protein [Source:NCBI gene (formerly Entrezgene);Acc:832420]	AT5G23540	protein_coding	3616.21	-0.352836	0.091754	-3.84545	0.000120331	0.00299004	4166.23	3805.65	4196.5	3212.41	3031.3	3285.2	3607	3512	3444	4103	3799	3127
AT2G38695	Gag-Pol polyprotein/retrotransposon [Source:NCBI gene (formerly Entrezgene);Acc:2745586]	AT2G38695	protein_coding	227.822	-0.753538	0.195983	-3.84493	0.000120589	0.0029931	286.45	335.92	235.17	173.813	161.18	174.398	248	310	193	222	202	166
AT5G45830	delay of germination 1 [Source:NCBI gene (formerly Entrezgene);Acc:834623]	DOG1	protein_coding	55.026	-2.20775	0.574588	-3.84232	0.000121879	0.00302175	91.2481	135.452	45.0843	28.9688	19.948	9.45533	79	125	37	37	25	9
AT4G19450	Major facilitator superfamily protein [Source:NCBI gene (formerly Entrezgene);Acc:827686]	AT4G19450	protein_coding	982.728	0.726494	0.189157	3.8407	0.000122684	0.00303834	791.202	745.526	683.576	981.026	1239.97	1455.07	685	688	561	1253	1554	1385
AT3G27970	Exonuclease family protein [Source:NCBI gene (formerly Entrezgene);Acc:822421]	AT3G27970	protein_coding	25.7763	3.35662	0.874059	3.84026	0.000122903	0.00304039	11.5504	2.16723	0	36.7983	52.6627	51.479	10	2	0	47	66	49
AT4G35620	Cyclin B2;2 [Source:NCBI gene (formerly Entrezgene);Acc:829714]	CYCB2;2	protein_coding	475.462	-0.884843	0.230618	-3.83684	0.000124629	0.00307966	569.434	662.088	620.214	413.393	343.903	243.737	493	611	509	528	431	232
AT3G03990	alpha/beta-Hydrolases superfamily protein [Source:NCBI gene (formerly Entrezgene);Acc:819554]	AT3G03990	protein_coding	1156.55	0.855722	0.223205	3.83379	0.000126184	0.00311464	941.357	734.69	793.24	1137.61	1506.47	1825.93	815	678	651	1453	1888	1738
AT1G18590	sulfotransferase 17 [Source:NCBI gene (formerly Entrezgene);Acc:838440]	SOT17	protein_coding	965.611	1.44029	0.375767	3.83292	0.000126629	0.00312217	600.62	369.512	589.752	941.879	1103.52	2188.38	520	341	484	1203	1383	2083
AT1G27120	Galactosyltransferase family protein [Source:NCBI gene (formerly Entrezgene);Acc:839601]	AT1G27120	protein_coding	288.482	-0.82779	0.215989	-3.83256	0.000126818	0.00312336	309.55	391.184	406.977	252.107	185.117	185.955	268	361	334	322	232	177
AT5G10980	Histone superfamily protein [Source:NCBI gene (formerly Entrezgene);Acc:830965]	AT5G10980	protein_coding	5951.43	-0.379028	0.0989097	-3.83206	0.000127073	0.00312618	6676.13	7204.94	6305.71	5341.23	5277.44	4903.11	5780	6649	5175	6822	6614	4667
AT2G28910	CAX interacting protein 4 [Source:NCBI gene (formerly Entrezgene);Acc:817440]	CXIP4	protein_coding	10194.5	0.395789	0.103297	3.83158	0.000127324	0.00312892	8588.87	8546.46	9278.84	10589.3	12157.1	12006.2	7436	7887	7615	13525	15236	11428
AT5G47500	Pectin lyase-like superfamily protein [Source:NCBI gene (formerly Entrezgene);Acc:834800]	PME5	protein_coding	3044.22	-0.88015	0.229793	-3.83018	0.000128051	0.00314331	3235.26	4605.36	3995.44	2609.54	2163.96	1655.73	2801	4250	3279	3333	2712	1576
AT2G29400	type one protein phosphatase 1 [Source:NCBI gene (formerly Entrezgene);Acc:817489]	TOPP1	protein_coding	4528.45	0.363694	0.0950085	3.82801	0.000129182	0.00316759	3823.18	3860.91	4197.72	4786.12	5231.96	5270.82	3310	3563	3445	6113	6557	5017
AT2G05990	NAD(P)-binding Rossmann-fold superfamily protein [Source:NCBI gene (formerly Entrezgene);Acc:815152]	MOD1	protein_coding	5530.44	-0.5933	0.155016	-3.82734	0.000129535	0.00317274	6345.78	7680.65	5929.2	4910.61	4110.88	4205.52	5494	7088	4866	6272	5152	4003
AT3G19680		AT3G19680	protein_coding	1134.35	-0.859931	0.22476	-3.826	0.000130244	0.00318661	1904.66	1338.26	1145.39	865.933	766.003	785.843	1649	1235	940	1106	960	748
AT1G71880	sucrose-proton symporter 1 [Source:NCBI gene (formerly Entrezgene);Acc:843519]	SUC1	protein_coding	2883.22	0.966564	0.252682	3.82522	0.000130655	0.00319317	1973.96	1965.67	1915.47	2951.69	3199.66	5292.88	1709	1814	1572	3770	4010	5038
AT5G05490	Rad21/Rec8-like family protein [Source:NCBI gene (formerly Entrezgene);Acc:830432]	SYN1	protein_coding	33.8905	1.50287	0.393179	3.82236	0.000132183	0.00322486	12.7054	19.505	20.7144	50.8912	40.6939	58.8332	11	18	17	65	51	56
AT2G29120	glutamate receptor 2.7 [Source:NCBI gene (formerly Entrezgene);Acc:817460]	GLR2.7	protein_coding	269.925	1.91213	0.500263	3.82225	0.000132241	0.00322486	127.054	122.448	90.1686	178.511	363.851	737.516	110	113	74	228	456	702
AT5G57710	Double Clp-N motif-containing P-loop nucleoside triphosphate hydrolases superfamily protein [Source:NCBI gene (formerly Entrezgene);Acc:835878]	AT5G57710	protein_coding	2745.54	1.08421	0.28393	3.81857	0.000134229	0.00326977	1790.31	1870.32	1618.16	2682.36	3147.79	5364.32	1550	1726	1328	3426	3945	5106
AT2G36200	P-loop containing nucleoside triphosphate hydrolases superfamily protein [Source:NCBI gene (formerly Entrezgene);Acc:818192]	AT2G36200	protein_coding	687.569	-0.801407	0.209912	-3.81782	0.000134638	0.00327614	822.388	936.242	863.913	605.214	519.445	378.213	712	864	709	773	651	360
AT5G42680	MIZU-KUSSEI-like protein (Protein of unknown function, DUF617) [Source:NCBI gene (formerly Entrezgene);Acc:834277]	AT5G42680	protein_coding	362.156	1.05422	0.276191	3.817	0.000135083	0.00328194	266.814	202.636	236.388	368.765	436.462	661.873	231	187	194	471	547	630
AT1G45000	AAA-type ATPase family protein [Source:NCBI gene (formerly Entrezgene);Acc:841065]	AT1G45000	protein_coding	3584.42	-0.27282	0.071482	-3.81663	0.000135286	0.00328194	3787.37	3971.44	4007.63	3243.73	3196.46	3299.91	3279	3665	3289	4143	4006	3141
AT4G20760	NAD(P)-binding Rossmann-fold superfamily protein [Source:NCBI gene (formerly Entrezgene);Acc:827824]	AT4G20760	protein_coding	492.746	-0.767347	0.201056	-3.81657	0.000135318	0.00328194	647.977	704.349	510.549	422.006	357.468	314.127	561	650	419	539	448	299
AT1G06645	2-oxoglutarate (2OG) and Fe(II)-dependent oxygenase superfamily protein [Source:NCBI gene (formerly Entrezgene);Acc:3766668]	AT1G06645	protein_coding	369.41	0.735585	0.192783	3.8156	0.000135851	0.00328847	303.775	307.746	219.329	423.571	458.804	503.234	263	284	180	541	575	479
AT3G13180	NOL1/NOP2/sun family protein / antitermination NusB domain-containing protein [Source:NCBI gene (formerly Entrezgene);Acc:820508]	AT3G13180	protein_coding	1272.58	-0.681207	0.178535	-3.81555	0.000135882	0.00328847	1396.44	1925.58	1380.55	1020.96	975.855	936.078	1209	1777	1133	1304	1223	891
AT1G19200	cyclin-dependent kinase, putative (DUF581) [Source:NCBI gene (formerly Entrezgene);Acc:838503]	AT1G19200	protein_coding	110.343	1.78267	0.467608	3.81232	0.000137668	0.00332808	69.3023	34.6756	45.0843	85.3406	215.438	212.22	60	32	37	109	270	202
AT1G15125	S-adenosyl-L-methionine-dependent methyltransferases superfamily protein [Source:NCBI gene (formerly Entrezgene);Acc:838076]	AT1G15125	protein_coding	5585.86	-1.52738	0.400943	-3.80946	0.000139271	0.00336318	12595.7	7572.29	4715.58	3576.48	3186.09	1869	10905	6988	3870	4568	3993	1779
AT1G01730		AT1G01730	protein_coding	1025.39	0.40386	0.106039	3.80859	0.000139762	0.00336887	888.225	836.549	923.619	1092.99	1208.05	1202.93	769	772	758	1396	1514	1145
AT4G14150	phragmoplast-associated kinesin-related protein 1 [Source:NCBI gene (formerly Entrezgene);Acc:827054]	PAKRP1	protein_coding	233.714	-0.762802	0.200289	-3.80851	0.000139809	0.00336887	301.465	308.83	272.943	205.914	172.351	140.779	261	285	224	263	216	134
ATCG00490		rbcL	protein_coding	15311.4	-2.30503	0.605546	-3.80654	0.000140925	0.0033921	24488	9197.71	42721.7	9028.88	2479.93	3952.33	21201	8488	35061	11532	3108	3762
AT5G43980	plasmodesmata-located protein 1 [Source:NCBI gene (formerly Entrezgene);Acc:834421]	PDLP1	protein_coding	73.3937	1.35604	0.356311	3.80578	0.000141358	0.00339885	49.6667	33.592	40.2103	93.1701	79.7919	143.931	43	31	33	119	100	137
AT5G13800	pheophytinase [Source:NCBI gene (formerly Entrezgene);Acc:831225]	PPH	protein_coding	2343.55	0.865505	0.227495	3.8045	0.000142089	0.00341275	1912.74	1524.64	1545.05	2203.2	3448.61	3427.03	1656	1407	1268	2814	4322	3262
AT2G37330	aluminum sensitive 3 [Source:NCBI gene (formerly Entrezgene);Acc:818310]	ALS3	protein_coding	483.117	0.695996	0.18296	3.80409	0.000142326	0.00341475	419.279	379.265	307.061	527.703	605.621	659.772	363	350	252	674	759	628
AT3G61390	RING/U-box superfamily protein [Source:NCBI gene (formerly Entrezgene);Acc:825311]	AT3G61390	protein_coding	258.943	2.17423	0.571625	3.80359	0.000142614	0.00341557	33.4961	89.9399	158.404	265.417	351.882	654.519	29	83	130	339	441	623
AT1G17850	Rhodanese/Cell cycle control phosphatase superfamily protein [Source:NCBI gene (formerly Entrezgene);Acc:838364]	AT1G17850	protein_coding	1098.48	-0.572772	0.150591	-3.8035	0.000142666	0.00341557	1230.12	1539.81	1170.97	912.91	874.52	862.536	1065	1421	961	1166	1096	821
AT5G57660	CONSTANS-like 5 [Source:NCBI gene (formerly Entrezgene);Acc:835872]	COL5	protein_coding	2393.7	-0.791865	0.208218	-3.80306	0.000142922	0.00341769	3415.45	3070.96	2618.55	1961.27	1953.31	1342.66	2957	2834	2149	2505	2448	1278
AT2G25440	receptor like protein 20 [Source:NCBI gene (formerly Entrezgene);Acc:817082]	RLP20	protein_coding	16.5738	3.73732	0.982777	3.80281	0.000143062	0.00341769	2.31008	2.16723	2.43699	7.82942	31.1189	53.5802	2	2	2	10	39	51
AT3G48990	AMP-dependent synthetase and ligase family protein [Source:NCBI gene (formerly Entrezgene);Acc:824060]	AAE3	protein_coding	16096.8	0.933391	0.245614	3.80024	0.000144558	0.00344974	10475	9226.97	13490	15557	22452.7	25379.2	9069	8515	11071	19870	28139	24157
AT5G61090	Polynucleotidyl transferase, ribonuclease H-like superfamily protein [Source:NCBI gene (formerly Entrezgene);Acc:836230]	AT5G61090	protein_coding	15.6785	3.4	0.894778	3.79983	0.000144795	0.0034517	4.62016	1.08361	2.43699	21.1394	14.3625	50.4284	4	1	2	27	18	48
AT5G10160	Thioesterase superfamily protein [Source:NCBI gene (formerly Entrezgene);Acc:830880]	AT5G10160	protein_coding	2172.96	-0.476334	0.125378	-3.79918	0.000145174	0.00345703	2393.24	2831.48	2360.22	1920.56	1714.73	1817.52	2072	2613	1937	2453	2149	1730
AT3G21870	cyclin p2;1 [Source:NCBI gene (formerly Entrezgene);Acc:821742]	CYCP2;1	protein_coding	101.311	-1.27742	0.336325	-3.79817	0.00014577	0.00346523	142.07	191.8	96.2611	67.333	49.471	60.9343	123	177	79	86	62	58
AT5G54610	ankyrin [Source:NCBI gene (formerly Entrezgene);Acc:835550]	ANK	protein_coding	33.9158	3.52895	0.929143	3.79807	0.000145829	0.00346523	9.24031	2.16723	4.87398	14.8759	129.263	43.0743	8	2	4	19	162	41
AT3G18035	winged-helix DNA-binding transcription factor family protein [Source:NCBI gene (formerly Entrezgene);Acc:821328]	HON4	protein_coding	3231.86	-0.457351	0.120467	-3.7965	0.000146755	0.00348352	3925.98	3943.27	3350.86	2905.5	2707.34	2558.19	3399	3639	2750	3711	3393	2435
AT5G15510	TPX2 (targeting protein for Xklp2) protein family [Source:NCBI gene (formerly Entrezgene);Acc:831404]	AT5G15510	protein_coding	485.667	-0.814794	0.21468	-3.79539	0.000147413	0.00349532	563.659	676.175	618.995	438.447	338.318	278.407	488	624	508	560	424	265
AT2G18180	Sec14p-like phosphatidylinositol transfer family protein [Source:NCBI gene (formerly Entrezgene);Acc:816331]	AT2G18180	protein_coding	22.5445	2.78686	0.734397	3.79476	0.000147784	0.00349532	4.62016	8.66891	3.65548	16.4418	39.896	61.9849	4	8	3	21	50	59
AT4G11640	serine racemase [Source:NCBI gene (formerly Entrezgene);Acc:826769]	SR	protein_coding	140.433	-0.850474	0.224125	-3.79463	0.000147862	0.00349532	191.736	185.298	165.715	121.356	96.5482	81.9462	166	171	136	155	121	78
AT2G39705	ROTUNDIFOLIA like 8 [Source:NCBI gene (formerly Entrezgene);Acc:818554]	RTFL8	protein_coding	367.619	0.785834	0.207095	3.79456	0.000147906	0.00349532	333.806	231.893	243.699	422.006	453.218	521.094	289	214	200	539	568	496
AT2G30140	UDP-Glycosyltransferase superfamily protein [Source:NCBI gene (formerly Entrezgene);Acc:817566]	UGT87A2	protein_coding	1701.98	1.60514	0.423035	3.79434	0.000148036	0.00349532	859.349	726.021	940.678	1244.09	2187.89	4253.85	744	670	772	1589	2742	4049
AT4G39250	RAD-like 1 [Source:NCBI gene (formerly Entrezgene);Acc:830081]	RL1	protein_coding	31.9518	-2.38845	0.629634	-3.7934	0.000148601	0.00350493	80.8527	50.9298	29.2439	16.4418	4.78752	9.45533	70	47	24	21	6	9
AT3G24760	Galactose oxidase/kelch repeat superfamily protein [Source:NCBI gene (formerly Entrezgene);Acc:822074]	AT3G24760	protein_coding	350.68	0.491057	0.129494	3.79212	0.000149368	0.00351931	285.295	278.489	310.716	395.386	401.353	432.844	247	257	255	505	503	412
AT1G15175	ncRNA [Source:NCBI gene (formerly Entrezgene);Acc:5007696]	AT1G15175	lncRNA	153.051	-1.13774	0.300118	-3.79098	0.000150053	0.00353171	214.837	275.238	141.345	100.999	99.7399	86.1485	186	254	116	129	125	82
AT5G58575	SAGA-associated factor-like protein [Source:NCBI gene (formerly Entrezgene);Acc:835971]	AT5G58575	protein_coding	592.268	0.518488	0.136835	3.78914	0.000151169	0.00355422	492.047	516.884	450.843	631.834	701.371	760.629	426	477	370	807	879	724
AT1G31350	KAR-UP F-box 1 [Source:NCBI gene (formerly Entrezgene);Acc:840024]	KUF1	protein_coding	274.83	1.13919	0.300675	3.78877	0.000151395	0.00355579	165.171	201.552	147.438	294.386	311.986	528.448	143	186	121	376	391	503
AT4G12490	Bifunctional inhibitor/lipid-transfer protein/seed storage 2S albumin superfamily protein [Source:NCBI gene (formerly Entrezgene);Acc:826861]	AT4G12490	protein_coding	12755.1	3.59868	0.950011	3.78804	0.000151839	0.00356247	2583.82	2648.35	603.155	5374.89	16048.6	49271.7	2237	2444	495	6865	20113	46899
AT5G18310	ubiquitin hydrolase [Source:NCBI gene (formerly Entrezgene);Acc:831949]	AT5G18310	protein_coding	2210.08	0.894246	0.236239	3.78535	0.000153492	0.0035955	1532.74	1413.03	1692.49	2103.76	2818.25	3700.19	1327	1304	1389	2687	3532	3522
AT4G39420	spatacsin carboxy-terminus protein [Source:NCBI gene (formerly Entrezgene);Acc:830097]	AT4G39420	protein_coding	1185.48	0.375169	0.0991208	3.78497	0.000153729	0.0035955	1062.64	1055.44	977.233	1299.68	1303.8	1414.1	920	974	802	1660	1634	1346
AT3G23030	indole-3-acetic acid inducible 2 [Source:NCBI gene (formerly Entrezgene);Acc:821877]	IAA2	protein_coding	1458.63	-0.682083	0.180209	-3.78496	0.000153731	0.0035955	1711.77	2197.57	1481.69	1115.69	1128.26	1116.78	1482	2028	1216	1425	1414	1063
AT3G12570	FYD [Source:NCBI gene (formerly Entrezgene);Acc:820437]	FYD	protein_coding	2303.21	0.307804	0.0813306	3.78461	0.000153952	0.0035969	2040.95	2065.37	2067.79	2444.34	2530.2	2670.6	1767	1906	1697	3122	3171	2542
AT5G44390	FAD-binding Berberine family protein [Source:NCBI gene (formerly Entrezgene);Acc:834465]	AT5G44390	protein_coding	258.378	2.12576	0.56174	3.78424	0.000154179	0.00359842	113.194	107.278	68.2357	167.55	300.816	793.197	98	99	56	214	377	755
AT3G62460	Putative endonuclease or glycosyl hydrolase [Source:NCBI gene (formerly Entrezgene);Acc:825420]	AT3G62460	protein_coding	367.053	0.918712	0.24287	3.78273	0.000155121	0.00361162	266.814	178.796	316.809	496.385	447.633	495.879	231	165	260	634	561	472
AT1G06002	ncRNA [Source:NCBI gene (formerly Entrezgene);Acc:10723079]	AT1G06002	lncRNA	236.096	0.737465	0.194958	3.78269	0.00015514	0.00361162	143.225	196.134	191.304	274.03	287.251	324.633	124	181	157	350	360	309
AT4G24820	26S proteasome regulatory subunit Rpn7 [Source:NCBI gene (formerly Entrezgene);Acc:828585]	AT4G24820	protein_coding	4246.87	-0.269912	0.0713571	-3.78255	0.00015523	0.00361162	4721.8	4569.6	4637.59	3962.47	3721.5	3868.28	4088	4217	3806	5061	4664	3682
AT3G10450	serine carboxypeptidase-like 7 [Source:NCBI gene (formerly Entrezgene);Acc:820209]	SCPL7	protein_coding	419.479	1.01032	0.267349	3.77902	0.000157449	0.00365627	274.899	321.833	237.607	389.122	619.983	673.43	238	297	195	497	777	641
AT1G33040	nascent polypeptide-associated complex subunit alpha-like protein 5 [Source:NCBI gene (formerly Entrezgene);Acc:840199]	NACA5	protein_coding	2344	-0.553827	0.146555	-3.77897	0.000157478	0.00365627	2414.03	3160.9	2790.35	2034.87	1780.16	1883.71	2090	2917	2290	2599	2231	1793
AT3G15354	SPA1-related 3 [Source:NCBI gene (formerly Entrezgene);Acc:820767]	SPA3	protein_coding	317.101	0.776905	0.205666	3.77751	0.000158405	0.00367398	194.047	276.321	230.296	342.928	432.472	426.54	168	255	189	438	542	406
AT4G27660		AT4G27660	protein_coding	75.7606	-0.885095	0.234338	-3.777	0.000158729	0.00367767	86.6279	107.278	101.135	53.24	55.8544	50.4284	75	99	83	68	70	48
AT1G77210	sugar transporter 14 [Source:NCBI gene (formerly Entrezgene);Acc:844057]	STP14	protein_coding	914.274	-0.919288	0.243493	-3.77542	0.000159739	0.00369721	1518.88	1136.71	933.367	689.772	697.381	509.537	1315	1049	766	881	874	485
AT4G02450	HSP20-like chaperones superfamily protein [Source:NCBI gene (formerly Entrezgene);Acc:828006]	AT4G02450	protein_coding	6048.15	-0.29299	0.0776201	-3.77466	0.000160225	0.00370462	6324.99	6706.48	6949.08	5466.5	5358.83	5483.04	5476	6189	5703	6982	6716	5219
AT2G30230	6,7-dimethyl-8-ribityllumazine synthase [Source:NCBI gene (formerly Entrezgene);Acc:817573]	AT2G30230	protein_coding	238.369	1.08387	0.287164	3.7744	0.000160394	0.00370468	175.566	149.539	132.816	227.053	323.955	421.287	152	138	109	290	406	401
AT3G62550	Adenine nucleotide alpha hydrolases-like superfamily protein [Source:NCBI gene (formerly Entrezgene);Acc:825429]	AT3G62550	protein_coding	4464.8	-1.53427	0.406556	-3.77382	0.000160767	0.00370946	9257.64	6698.9	3957.67	3170.91	2380.99	1322.7	8015	6182	3248	4050	2984	1259
AT4G35100	plasma membrane intrinsic protein 3 [Source:NCBI gene (formerly Entrezgene);Acc:829662]	PIP3	protein_coding	14247.8	-0.764121	0.202494	-3.77356	0.000160937	0.00370953	16289.5	20455.4	17061.4	13095.5	9910.16	8674.74	14103	18877	14002	16726	12420	8257
AT2G26400	acireductone dioxygenase 3 [Source:NCBI gene (formerly Entrezgene);Acc:817180]	ARD3	protein_coding	365.967	2.39008	0.633431	3.77324	0.000161142	0.00371043	124.744	165.793	60.9247	295.169	300.018	1249.15	108	153	50	377	376	1189
AT1G44100	amino acid permease 5 [Source:NCBI gene (formerly Entrezgene);Acc:841013]	AAP5	protein_coding	909.688	0.934596	0.247711	3.77293	0.000161341	0.00371117	653.752	540.723	679.92	872.98	1173.74	1537.02	566	499	558	1115	1471	1463
AT3G12870	transmembrane protein [Source:NCBI gene (formerly Entrezgene);Acc:820470]	AT3G12870	protein_coding	386.802	-0.922872	0.2448	-3.7699	0.000163313	0.00375267	492.047	519.051	509.331	352.324	250.547	197.511	426	479	418	450	314	188
AT5G06845	ncRNA [Source:NCBI gene (formerly Entrezgene);Acc:28720842]	AT5G06845	lncRNA	221.397	0.567354	0.150536	3.7689	0.000163969	0.00376387	184.806	173.378	176.682	266.2	245.759	281.559	160	160	145	340	308	268
AT1G33030	O-methyltransferase family protein [Source:NCBI gene (formerly Entrezgene);Acc:840198]	AT1G33030	protein_coding	110.216	2.41702	0.641473	3.76792	0.00016461	0.00377469	30.031	19.505	54.8323	64.9842	168.361	323.582	26	18	45	83	211	308
AT2G43570	chitinase [Source:NCBI gene (formerly Entrezgene);Acc:818959]	CHI	protein_coding	1022.87	1.96627	0.52197	3.76702	0.000165208	0.0037845	274.899	226.475	749.374	991.204	1421.09	2474.14	238	209	615	1266	1781	2355
AT1G30160		AT1G30160	protein_coding	25.7539	1.71719	0.456008	3.76572	0.000166073	0.00379713	10.3954	8.66891	17.0589	36.0153	35.1084	47.2766	9	8	14	46	44	45
AT5G67520	adenosine-5'-phosphosulfate (APS) kinase 4 [Source:NCBI gene (formerly Entrezgene);Acc:836888]	APK4	protein_coding	203.961	1.12261	0.298116	3.76567	0.0001661	0.00379713	124.744	99.6924	160.841	199.65	321.561	317.279	108	92	132	255	403	302
AT5G38430	Ribulose bisphosphate carboxylase (small chain) family protein [Source:NCBI gene (formerly Entrezgene);Acc:833830]	RBCS1B	protein_coding	22502.8	0.996779	0.264983	3.76167	0.000168784	0.00384967	11738.7	20742.5	12590.7	28221.9	26631.4	35091.9	10163	19142	10333	36046	33376	33402
AT2G41410	Calcium-binding EF-hand family protein [Source:NCBI gene (formerly Entrezgene);Acc:818739]	AT2G41410	protein_coding	5885.82	0.924941	0.245907	3.76134	0.000169003	0.00384967	3922.51	4454.73	3805.36	5470.41	7576.24	10085.7	3396	4111	3123	6987	9495	9600
AT1G69550	disease resistance protein (TIR-NBS-LRR class) [Source:NCBI gene (formerly Entrezgene);Acc:843291]	AT1G69550	protein_coding	626.918	0.799232	0.212489	3.76129	0.000169039	0.00384967	415.814	542.89	413.07	653.756	788.344	947.634	360	501	339	835	988	902
AT3G53900	uracil phosphoribosyltransferase [Source:NCBI gene (formerly Entrezgene);Acc:824557]	UPP	protein_coding	1475.89	-0.775902	0.206301	-3.76102	0.000169224	0.00384967	1674.81	2334.1	1581.61	1237.83	1020.54	1006.47	1450	2154	1298	1581	1279	958
AT2G22490	Cyclin D2;1 [Source:NCBI gene (formerly Entrezgene);Acc:816782]	CYCD2;1	protein_coding	1121.74	0.598321	0.159098	3.76072	0.000169428	0.00384967	793.512	864.723	1018.66	1241.75	1295.82	1516	687	798	836	1586	1624	1443
AT2G30695	bacterial trigger factor [Source:NCBI gene (formerly Entrezgene);Acc:817620]	AT2G30695	protein_coding	1181.66	-0.836681	0.22248	-3.76071	0.000169434	0.00384967	1410.3	1964.59	1169.76	879.243	806.696	859.384	1221	1813	960	1123	1011	818
AT4G04840	methionine sulfoxide reductase B6 [Source:NCBI gene (formerly Entrezgene);Acc:825821]	MSRB6	protein_coding	401.369	-1.67946	0.446651	-3.76011	0.000169837	0.00385488	748.465	832.215	254.665	240.363	167.563	164.943	648	768	209	307	210	157
AT3G55710	UDP-Glycosyltransferase superfamily protein [Source:NCBI gene (formerly Entrezgene);Acc:824737]	AT3G55710	protein_coding	187.55	-0.878202	0.233646	-3.75869	0.000170804	0.00387289	254.109	286.074	188.867	147.976	131.657	116.616	220	264	155	189	165	111
AT3G44480	Disease resistance protein (TIR-NBS-LRR class) family [Source:NCBI gene (formerly Entrezgene);Acc:823573]	RPP1	protein_coding	1519.84	0.702055	0.186825	3.75782	0.000171399	0.00387948	1112.3	1200.64	1157.57	1547.88	1780.96	2319.71	963	1108	950	1977	2232	2208
AT5G47710	Calcium-dependent lipid-binding (CaLB domain) family protein [Source:NCBI gene (formerly Entrezgene);Acc:834822]	AT5G47710	protein_coding	435.28	-0.468109	0.124572	-3.75773	0.000171463	0.00387948	493.202	516.884	506.894	380.51	382.203	331.987	427	477	416	486	479	316
AT4G39900	adenine deaminase [Source:NCBI gene (formerly Entrezgene);Acc:830149]	AT4G39900	protein_coding	1638.59	-0.623598	0.165961	-3.7575	0.000171617	0.00387948	2050.19	2290.76	1620.6	1345.09	1243.16	1281.72	1775	2114	1330	1718	1558	1220
AT3G16650	Transducin/WD40 repeat-like superfamily protein [Source:NCBI gene (formerly Entrezgene);Acc:820917]	AT3G16650	protein_coding	151.46	0.726061	0.193259	3.75693	0.000172009	0.0038844	118.969	102.943	120.631	167.55	207.459	191.208	103	95	99	214	260	182
AT3G18960	AP2/B3-like transcriptional factor family protein [Source:NCBI gene (formerly Entrezgene);Acc:821429]	AT3G18960	protein_coding	384.309	-0.97448	0.259558	-3.75439	0.000173765	0.00392009	479.341	666.422	382.607	294.386	259.324	223.776	415	615	314	376	325	213
AT5G43730	Disease resistance protein (CC-NBS-LRR class) family [Source:NCBI gene (formerly Entrezgene);Acc:834393]	AT5G43730	protein_coding	298.78	0.48247	0.12854	3.75345	0.000174419	0.00392832	255.264	249.231	243.699	349.192	362.255	333.038	221	230	200	446	454	317
AT3G14930	Uroporphyrinogen decarboxylase [Source:NCBI gene (formerly Entrezgene);Acc:820722]	HEME1	protein_coding	5244.87	-0.735387	0.195928	-3.75336	0.000174482	0.00392832	5954.23	8182.36	5523.44	4366.47	3638.51	3804.19	5155	7551	4533	5577	4560	3621
AT1G21500		AT1G21500	protein_coding	4237.62	-0.911552	0.242953	-3.75197	0.000175453	0.00394619	5158.4	6745.49	4697.3	3788.65	2636.33	2399.55	4466	6225	3855	4839	3304	2284
AT3G22880	DNA repair (Rad51) family protein [Source:NCBI gene (formerly Entrezgene);Acc:821860]	DMC1	protein_coding	513.609	-0.853706	0.227615	-3.75066	0.000176371	0.00395788	679.163	750.944	554.415	456.455	342.307	298.368	588	693	455	583	429	284
ATCG00300		psbZ	protein_coding	190.042	-1.85704	0.495139	-3.75053	0.00017646	0.00395788	415.814	144.121	333.868	124.488	49.471	72.4909	360	133	274	159	62	69
AT3G18950	Transducin/WD40 repeat-like superfamily protein [Source:NCBI gene (formerly Entrezgene);Acc:821427]	AT3G18950	protein_coding	113.971	1.90463	0.507838	3.75047	0.000176505	0.00395788	63.5271	49.8462	30.4624	93.1701	151.605	295.216	55	46	25	119	190	281
AT4G27970	SLAC1 homologue 2 [Source:NCBI gene (formerly Entrezgene);Acc:828910]	SLAH2	protein_coding	298.059	1.0577	0.28204	3.75017	0.000176712	0.00395852	160.55	204.803	214.455	333.533	325.551	549.46	139	189	176	426	408	523
AT4G13370	serine/arginine repetitive matrix protein, putative (DUF936) [Source:NCBI gene (formerly Entrezgene);Acc:826968]	AT4G13370	protein_coding	305.368	-0.888419	0.237239	-3.74483	0.000180516	0.00403869	420.434	399.853	370.422	261.502	226.609	153.386	364	369	304	334	284	146
AT1G31910	GHMP kinase family protein [Source:NCBI gene (formerly Entrezgene);Acc:840081]	AT1G31910	protein_coding	7292.74	0.490119	0.130886	3.74464	0.000180653	0.00403869	5635.44	5704.14	6857.69	7925.72	8555.29	9078.17	4879	5264	5628	10123	10722	8641
AT3G02720	Class I glutamine amidotransferase-like superfamily protein [Source:NCBI gene (formerly Entrezgene);Acc:820875]	DJ1D	protein_coding	1467.8	-0.453167	0.121129	-3.74121	0.000183138	0.00408928	1757.97	1796.63	1535.3	1322.39	1236.77	1157.75	1522	1658	1260	1689	1550	1102
AT2G42220	Rhodanese/Cell cycle control phosphatase superfamily protein [Source:NCBI gene (formerly Entrezgene);Acc:818822]	AT2G42220	protein_coding	7756.57	-0.844253	0.225675	-3.74101	0.000183283	0.00408928	9432.05	12835.4	7622.9	6206.38	5152.96	5289.73	8166	11845	6256	7927	6458	5035
AT5G46500	protein VARIATION IN COMPOUND TRIGGERED ROOT growth protein [Source:NCBI gene (formerly Entrezgene);Acc:834693]	AT5G46500	protein_coding	63.0467	2.1098	0.564059	3.74039	0.000183738	0.00409368	23.1008	15.1706	32.8994	47.7594	93.3566	165.994	20	14	27	61	117	158
AT4G28420	Tyrosine transaminase family protein [Source:NCBI gene (formerly Entrezgene);Acc:828959]	AT4G28420	protein_coding	49.9982	3.51752	0.9405	3.74005	0.000183983	0.00409368	13.8605	6.50168	3.65548	19.5735	46.2793	210.118	12	6	3	25	58	200
AT5G16400	thioredoxin F2 [Source:NCBI gene (formerly Entrezgene);Acc:831501]	TRXF2	protein_coding	2019.6	-0.790117	0.211274	-3.73978	0.000184181	0.00409368	2679.69	3076.38	1921.57	1634.78	1416.31	1388.88	2320	2839	1577	2088	1775	1322
AT1G51270	vesicle-associated protein 1-4 [Source:NCBI gene (formerly Entrezgene);Acc:841550]	AT1G51270	protein_coding	748.52	1.43024	0.382445	3.73972	0.000184225	0.00409368	408.884	294.743	511.768	642.012	998.995	1634.72	354	272	420	820	1252	1556
AT3G15550	trichohyalin [Source:NCBI gene (formerly Entrezgene);Acc:820794]	AT3G15550	protein_coding	592.256	-0.856939	0.229169	-3.73934	0.000184508	0.00409368	691.868	851.72	746.937	520.656	429.281	313.076	599	786	613	665	538	298
AT3G08920	Rhodanese/Cell cycle control phosphatase superfamily protein [Source:NCBI gene (formerly Entrezgene);Acc:820041]	AT3G08920	protein_coding	1467.73	-0.957954	0.25619	-3.73923	0.000184582	0.00409368	1672.5	2567.08	1574.3	1208.86	923.193	860.435	1448	2369	1292	1544	1157	819
AT4G26690	PLC-like phosphodiesterase family protein [Source:NCBI gene (formerly Entrezgene);Acc:828776]	SHV3	protein_coding	2132.01	-0.351167	0.0939346	-3.73842	0.00018518	0.00410234	2312.39	2564.91	2293.21	1925.25	1853.57	1842.74	2002	2367	1882	2459	2323	1754
AT2G35310	Transcriptional factor B3 family protein [Source:NCBI gene (formerly Entrezgene);Acc:818098]	AT2G35310	protein_coding	41.4525	-1.43567	0.384073	-3.738	0.000185489	0.00410234	65.8372	63.9332	52.3953	29.7518	23.1397	13.6577	57	59	43	38	29	13
AT1G69760	suppressor SRP40-like protein [Source:NCBI gene (formerly Entrezgene);Acc:843312]	AT1G69760	protein_coding	1000.73	0.636988	0.170411	3.73795	0.000185525	0.00410234	920.566	707.599	721.349	1210.43	1092.35	1352.11	797	653	592	1546	1369	1287
AT1G21520		AT1G21520	protein_coding	584.613	1.60571	0.429764	3.73626	0.000186779	0.00412195	322.256	302.328	242.48	522.222	599.237	1519.16	279	279	199	667	751	1446
ATCG00760		rpl36	protein_coding	205.358	-1.14912	0.307559	-3.73626	0.000186781	0.00412195	354.597	236.228	258.321	160.503	86.9732	135.526	307	218	212	205	109	129
AT4G26860	Putative pyridoxal phosphate-dependent enzyme, YBL036C type [Source:NCBI gene (formerly Entrezgene);Acc:828793]	AT4G26860	protein_coding	956.785	-0.706494	0.18911	-3.7359	0.000187048	0.00412375	1263.61	1368.6	927.275	774.329	726.107	680.784	1094	1263	761	989	910	648
AT5G36930	Disease resistance protein (TIR-NBS-LRR class) family [Source:NCBI gene (formerly Entrezgene);Acc:833662]	AT5G36930	protein_coding	597.712	1.00345	0.268635	3.73537	0.00018744	0.00412832	358.062	499.546	335.086	604.431	776.375	1012.77	310	461	275	772	973	964
AT4G23290	cysteine-rich RLK (RECEPTOR-like protein kinase) 21 [Source:NCBI gene (formerly Entrezgene);Acc:828428]	CRK21	protein_coding	938.535	1.55352	0.415923	3.73511	0.000187634	0.0041285	474.721	603.573	352.145	707.779	1347.69	2145.31	411	557	289	904	1689	2042
AT3G48870	Clp ATPase [Source:NCBI gene (formerly Entrezgene);Acc:824048]	HSP93-III	protein_coding	8559.44	-0.584793	0.15658	-3.73479	0.000187869	0.0041296	9845.55	12068.2	8898.67	7383.92	6560.49	6599.82	8524	11137	7303	9431	8222	6282
AT1G77230	Tetratricopeptide repeat (TPR)-like superfamily protein [Source:NCBI gene (formerly Entrezgene);Acc:844059]	AT1G77230	protein_coding	677.674	0.451997	0.121107	3.73222	0.000189803	0.004168	540.558	563.479	614.121	789.988	829.836	728.06	468	520	504	1009	1040	693
AT1G68400	leucine-rich repeat transmembrane protein kinase family protein [Source:NCBI gene (formerly Entrezgene);Acc:843169]	AT1G68400	protein_coding	547.034	-0.627751	0.168229	-3.73152	0.000190326	0.00417538	669.923	696.763	626.306	508.912	375.82	404.478	580	643	514	650	471	385
AT4G17460	Homeobox-leucine zipper protein 4 (HB-4) / HD-ZIP protein [Source:NCBI gene (formerly Entrezgene);Acc:827457]	HAT1	protein_coding	1046.27	-0.908268	0.24345	-3.73081	0.000190863	0.0041798	1292.49	1259.16	1545.05	923.871	734.884	522.144	1119	1162	1268	1180	921	497
AT1G02940	glutathione S-transferase (class phi) 5 [Source:NCBI gene (formerly Entrezgene);Acc:839479]	GSTF5	protein_coding	38.764	2.59488	0.695537	3.73076	0.000190903	0.0041798	9.24031	16.2542	7.31097	28.1859	48.6731	122.919	8	15	6	36	61	117
AT3G21250	multidrug resistance-associated protein 6 [Source:NCBI gene (formerly Entrezgene);Acc:821679]	ABCC8	protein_coding	2053.62	0.628937	0.168707	3.72799	0.000193012	0.00422183	1857.3	1484.55	1496.31	2167.18	2487.11	2829.24	1608	1370	1228	2768	3117	2693
AT5G43990	SET-domain containing protein lysine methyltransferase family protein [Source:NCBI gene (formerly Entrezgene);Acc:834422]	SUVR2	protein_coding	293.202	-0.681729	0.182927	-3.72679	0.000193934	0.00423785	364.992	354.342	365.548	263.068	227.407	183.854	316	327	300	336	285	175
AT3G26932	dsRNA-binding protein 3 [Source:NCBI gene (formerly Entrezgene);Acc:822310]	DRB3	protein_coding	277.394	-0.959518	0.257483	-3.72653	0.000194133	0.00423802	393.868	396.602	309.498	241.146	183.521	139.729	341	366	254	308	230	133
AT5G02810	pseudo-response regulator 7 [Source:NCBI gene (formerly Entrezgene);Acc:831793]	PRR7	protein_coding	5181.01	-0.974578	0.261549	-3.72618	0.000194402	0.00423976	6502.87	8727.42	5372.34	4101.83	3784.53	2597.06	5630	8054	4409	5239	4743	2472
AT5G61520	Major facilitator superfamily protein [Source:NCBI gene (formerly Entrezgene);Acc:836273]	AT5G61520	protein_coding	1172.24	1.18113	0.317047	3.72541	0.000194997	0.00424857	869.744	711.934	570.256	1097.68	1480.94	2302.9	753	657	468	1402	1856	2192
AT3G28220	TRAF-like family protein [Source:NCBI gene (formerly Entrezgene);Acc:822448]	AT3G28220	protein_coding	76.4803	-1.56957	0.421358	-3.72503	0.000195289	0.00425079	145.535	128.95	68.2357	25.8371	39.896	50.4284	126	119	56	33	50	48
AT3G17185	ncRNA [Source:NCBI gene (formerly Entrezgene);Acc:3768766]	TAS3	ncRNA	211.348	-0.789082	0.211882	-3.72416	0.000195967	0.00426138	284.14	244.897	275.38	180.077	162.776	120.818	246	226	226	230	204	115
AT2G26300	G protein alpha subunit 1 [Source:NCBI gene (formerly Entrezgene);Acc:817170]	GP ALPHA 1	protein_coding	2862.21	0.6891	0.185107	3.72272	0.000197091	0.00428163	2105.64	2297.26	2170.14	2869.48	3402.33	4328.44	1823	2120	1781	3665	4264	4120
AT1G16710	histone acetyltransferase of the CBP family 12 [Source:NCBI gene (formerly Entrezgene);Acc:838242]	HAC12	protein_coding	1270.32	0.345004	0.0927287	3.72057	0.000198772	0.00431395	1112.3	1159.47	1085.68	1381.89	1493.7	1388.88	963	1070	891	1765	1872	1322
AT5G10240	asparagine synthetase 3 [Source:NCBI gene (formerly Entrezgene);Acc:830888]	ASN3	protein_coding	944.408	-0.364589	0.0980162	-3.71968	0.000199473	0.00432496	1103.06	1037.02	1050.34	865.933	824.251	785.843	955	957	862	1106	1033	748
AT3G01820	P-loop containing nucleoside triphosphate hydrolases superfamily protein [Source:NCBI gene (formerly Entrezgene);Acc:821071]	AT3G01820	protein_coding	1165.87	0.533474	0.143437	3.71923	0.000199828	0.00432842	820.078	1005.59	1032.07	1287.94	1372.42	1477.13	710	928	847	1645	1720	1406
AT3G63445	ncRNA [Source:NCBI gene (formerly Entrezgene);Acc:5008107]	AT3G63445	lncRNA	470.434	0.808468	0.217389	3.71899	0.000200021	0.00432842	318.791	423.693	282.691	508.912	648.708	639.811	276	391	232	650	813	609
AT3G59910	Ankyrin repeat family protein [Source:NCBI gene (formerly Entrezgene);Acc:825161]	AT3G59910	protein_coding	1220.39	0.321488	0.0864663	3.71807	0.000200749	0.00433406	1061.48	1080.36	1112.49	1313.78	1351.68	1402.54	919	997	913	1678	1694	1335
AT3G45620	Transducin/WD40 repeat-like superfamily protein [Source:NCBI gene (formerly Entrezgene);Acc:823704]	AT3G45620	protein_coding	1197.75	0.700572	0.188429	3.71797	0.000200832	0.00433406	903.24	839.8	994.292	1166.58	1620.57	1662.04	782	775	816	1490	2031	1582
AT4G28230		AT4G28230	protein_coding	377.756	-0.60757	0.163416	-3.71793	0.000200865	0.00433406	448.155	447.532	473.995	345.277	295.23	256.344	388	413	389	441	370	244
AT5G19220	ADP glucose pyrophosphorylase large subunit 1 [Source:NCBI gene (formerly Entrezgene);Acc:832042]	APL1	protein_coding	4492.81	-0.77223	0.207719	-3.71767	0.000201069	0.00433426	5858.36	6922.12	4220.87	3239.03	3237.96	3478.51	5072	6388	3464	4137	4058	3311
AT1G44000	STAY-GREEN-like protein [Source:NCBI gene (formerly Entrezgene);Acc:841000]	AT1G44000	protein_coding	895.635	-0.558341	0.15031	-3.7146	0.000203523	0.00438293	1048.78	1198.48	952.863	791.554	658.283	723.858	908	1106	782	1011	825	689
ATCG00920			rRNA	131.236	-2.79131	0.751594	-3.71385	0.000204129	0.00439174	274.899	67.184	346.053	60.2865	9.57503	29.4166	238	62	284	77	12	28
AT4G15530	pyruvate orthophosphate dikinase [Source:NCBI gene (formerly Entrezgene);Acc:827226]	PPDK	protein_coding	3120.26	1.28547	0.346257	3.71247	0.000205248	0.00440818	2168.01	1763.04	1514.59	2509.33	4442.02	6324.56	1877	1627	1243	3205	5567	6020
AT1G07450	NAD(P)-binding Rossmann-fold superfamily protein [Source:NCBI gene (formerly Entrezgene);Acc:837257]	AT1G07450	protein_coding	26.7324	-1.94916	0.525038	-3.71242	0.000205289	0.00440818	55.4419	49.8462	21.9329	9.3953	11.1709	12.6071	48	46	18	12	14	12
AT3G17360	phragmoplast orienting kinesin 1 [Source:NCBI gene (formerly Entrezgene);Acc:820999]	POK1	protein_coding	594.795	-0.802478	0.21618	-3.71208	0.000205564	0.00440983	718.434	844.135	706.727	523.005	447.633	328.835	622	779	580	668	561	313
AT5G66558	ncRNA [Source:NCBI gene (formerly Entrezgene);Acc:6240262]	AT5G66558	lncRNA	261.851	0.768445	0.207035	3.71167	0.000205898	0.00441275	165.171	179.88	236.388	292.82	360.66	336.189	143	166	194	374	452	320
AT2G21640	marker for oxidative stress response protein [Source:NCBI gene (formerly Entrezgene);Acc:816702]	AT2G21640	protein_coding	320.138	-0.881421	0.237493	-3.71135	0.000206154	0.00441353	388.093	536.389	320.464	233.317	231.397	211.169	336	495	263	298	290	201
AT3G01990	ACT domain repeat 6 [Source:NCBI gene (formerly Entrezgene);Acc:821217]	ACR6	protein_coding	83.6952	1.52557	0.411094	3.71099	0.000206447	0.00441353	57.7519	32.5084	38.9918	87.6895	104.527	180.702	50	30	32	112	131	172
AT4G00150	GRAS family transcription factor [Source:NCBI gene (formerly Entrezgene);Acc:828208]	HAM3	protein_coding	464.454	0.669207	0.180336	3.71089	0.000206529	0.00441353	347.667	306.663	421.599	523.788	554.554	632.456	301	283	346	669	695	602
AT2G46420	helicase with zinc finger protein [Source:NCBI gene (formerly Entrezgene);Acc:819250]	AT2G46420	protein_coding	825.896	0.698431	0.188293	3.70928	0.000207849	0.00443749	620.256	688.094	580.004	833.05	1020.54	1213.43	537	635	476	1064	1279	1155
AT1G20650	Protein kinase superfamily protein [Source:NCBI gene (formerly Entrezgene);Acc:838654]	ASG5	protein_coding	626.036	-0.822238	0.22175	-3.70795	0.00020894	0.00444749	948.287	798.623	653.113	533.966	452.42	369.808	821	737	536	682	567	352
AT2G46790	pseudo-response regulator 9 [Source:NCBI gene (formerly Entrezgene);Acc:819292]	PRR9	protein_coding	52.9381	-1.6379	0.441739	-3.70785	0.000209026	0.00444749	90.093	50.9298	99.9166	26.62	34.3105	15.7589	78	47	82	34	43	15
AT2G33490	hydroxyproline-rich glycoprotein family protein [Source:NCBI gene (formerly Entrezgene);Acc:817914]	AT2G33490	protein_coding	704.114	0.726563	0.195958	3.70774	0.000209114	0.00444749	535.938	513.633	541.012	727.353	813.08	1093.67	464	474	444	929	1019	1041
AT4G15140		AT4G15140	protein_coding	295.439	-0.526832	0.14209	-3.70774	0.000209115	0.00444749	367.302	347.84	331.431	263.068	226.609	236.383	318	321	272	336	284	225
AT4G21940	calcium-dependent protein kinase 15 [Source:NCBI gene (formerly Entrezgene);Acc:828283]	CPK15	protein_coding	67.4234	1.65255	0.445752	3.70734	0.000209445	0.00445026	28.876	37.9265	30.4624	69.6818	75.8023	161.791	25	35	25	89	95	154
AT2G19810	CCCH-type zinc finger family protein [Source:NCBI gene (formerly Entrezgene);Acc:816500]	OZF1	protein_coding	458.642	-1.12877	0.304578	-3.70601	0.000210549	0.00446945	831.628	640.415	416.725	309.262	327.945	225.877	720	591	342	395	411	215
AT3G51280	Tetratricopeptide repeat (TPR)-like superfamily protein [Source:NCBI gene (formerly Entrezgene);Acc:824291]	AT3G51280	protein_coding	826.103	-0.837562	0.226114	-3.70415	0.000212097	0.00449686	890.535	1182.22	1106.39	727.353	592.056	458.058	771	1091	908	929	742	436
AT1G22930	T-complex protein 11 [Source:NCBI gene (formerly Entrezgene);Acc:838900]	AT1G22930	protein_coding	5524.13	0.799341	0.215806	3.70398	0.000212243	0.00449686	4263.25	3371.12	4460.91	5326.35	7919.35	7803.8	3691	3111	3661	6803	9925	7428
AT5G52780	transmembrane protein, putative (DUF3464) [Source:NCBI gene (formerly Entrezgene);Acc:835355]	AT5G52780	protein_coding	890.091	0.776128	0.209589	3.7031	0.00021298	0.00450817	586.76	836.549	544.667	1106.3	1041.28	1224.99	508	772	447	1413	1305	1166
AT1G26770	expansin A10 [Source:NCBI gene (formerly Entrezgene);Acc:839218]	EXPA10	protein_coding	873.967	1.22172	0.330072	3.70137	0.000214437	0.00453472	420.434	735.773	416.725	916.825	1106.71	1647.33	364	679	342	1171	1387	1568
AT1G71030	MYB-like 2 [Source:NCBI gene (formerly Entrezgene);Acc:843443]	MYBL2	protein_coding	1199.17	-1.19306	0.322443	-3.70007	0.000215542	0.00455376	2400.17	1411.95	1194.13	871.414	769.992	547.358	2078	1303	980	1113	965	521
AT1G59740	Major facilitator superfamily protein [Source:NCBI gene (formerly Entrezgene);Acc:842267]	AT1G59740	protein_coding	183.892	1.2563	0.339631	3.69903	0.000216427	0.0045663	116.659	96.4416	112.102	194.952	198.682	384.517	101	89	92	249	249	366
AT5G46490	Disease resistance protein (TIR-NBS-LRR class) family [Source:NCBI gene (formerly Entrezgene);Acc:834692]	AT5G46490	protein_coding	313.158	1.33834	0.361836	3.69875	0.000216668	0.0045663	152.465	221.057	158.404	279.51	407.737	659.772	132	204	130	357	511	628
AT3G13540	myb domain protein 5 [Source:NCBI gene (formerly Entrezgene);Acc:820556]	MYB5	protein_coding	7.84456	-4.10271	1.10924	-3.69865	0.00021675	0.0045663	9.24031	20.5887	14.6219	1.56588	0	1.05059	8	19	12	2	0	1
AT5G01460	LMBR1-like membrane protein [Source:NCBI gene (formerly Entrezgene);Acc:831815]	AT5G01460	protein_coding	1251.08	-0.384708	0.10403	-3.69803	0.000217279	0.00456802	1528.12	1396.78	1325.72	1115.69	1058.04	1082.11	1323	1289	1088	1425	1326	1030
AT2G21430	Papain family cysteine protease [Source:NCBI gene (formerly Entrezgene);Acc:816682]	AT2G21430	protein_coding	71.7933	1.19294	0.322601	3.69787	0.000217417	0.00456802	47.3566	55.2643	28.0254	104.131	87.7711	108.211	41	51	23	133	110	103
AT4G39210	Glucose-1-phosphate adenylyltransferase family protein [Source:NCBI gene (formerly Entrezgene);Acc:830076]	APL3	protein_coding	329.633	-0.476779	0.128937	-3.69778	0.000217496	0.00456802	410.039	359.76	381.389	281.076	274.484	271.053	355	332	313	359	344	258
AT1G54920		AT1G54920	protein_coding	2164.02	0.315368	0.0852903	3.69758	0.000217666	0.00456802	1941.62	1945.09	1898.42	2283.84	2519.83	2395.35	1681	1795	1558	2917	3158	2280
AT3G56400	WRKY DNA-binding protein 70 [Source:NCBI gene (formerly Entrezgene);Acc:824807]	WRKY70	protein_coding	1078.66	1.78351	0.482375	3.69736	0.000217856	0.00456802	359.217	740.108	357.019	754.756	1716.32	2544.53	311	683	293	964	2151	2422
AT3G01710	TPX2 (targeting protein for Xklp2) protein family [Source:NCBI gene (formerly Entrezgene);Acc:821092]	AT3G01710	protein_coding	279.058	-0.959853	0.259655	-3.69665	0.000218466	0.00457649	299.155	434.529	372.859	238.797	181.926	147.083	259	401	306	305	228	140
AT4G26530	Aldolase superfamily protein [Source:NCBI gene (formerly Entrezgene);Acc:828759]	FBA5	protein_coding	2562.89	-1.67208	0.452518	-3.69505	0.000219844	0.00460059	4059.96	5078.9	2566.15	2093.59	880.105	698.644	3515	4687	2106	2674	1103	665
AT5G17670	alpha/beta-Hydrolases superfamily protein [Source:NCBI gene (formerly Entrezgene);Acc:831633]	AT5G17670	protein_coding	1213.51	-0.910983	0.246556	-3.69483	0.000220031	0.00460059	1389.51	2108.71	1255.05	970.848	793.132	763.78	1203	1946	1030	1240	994	727
AT1G06360	Fatty acid desaturase family protein [Source:NCBI gene (formerly Entrezgene);Acc:837147]	AT1G06360	protein_coding	742.951	-1.22694	0.332091	-3.6946	0.000220235	0.00460059	861.659	1245.07	1017.44	639.663	416.514	277.356	746	1149	835	817	522	264
AT2G12550	ubiquitin-associated (UBA)/TS-N domain-containing protein [Source:NCBI gene (formerly Entrezgene);Acc:815729]	NUB1	protein_coding	360.07	0.691721	0.187279	3.69353	0.000221162	0.00461357	251.798	252.482	321.683	388.339	446.037	500.082	218	233	264	496	559	476
AT5G59540	2-oxoglutarate (2OG) and Fe(II)-dependent oxygenase superfamily protein [Source:NCBI gene (formerly Entrezgene);Acc:836073]	AT5G59540	protein_coding	1631.5	1.08988	0.295089	3.69341	0.000221271	0.00461357	1220.88	994.757	912.653	1551.79	1964.48	3144.42	1057	918	749	1982	2462	2993
AT1G69400	Transducin/WD40 repeat-like superfamily protein [Source:NCBI gene (formerly Entrezgene);Acc:843272]	AT1G69400	protein_coding	119.418	-0.748869	0.20278	-3.69301	0.000221616	0.00461644	152.465	165.793	130.379	87.6895	84.5794	95.6039	132	153	107	112	106	91
AT2G22610	Di-glucose binding protein with Kinesin motor domain-containing protein [Source:NCBI gene (formerly Entrezgene);Acc:816792]	AT2G22610	protein_coding	499.511	-0.910957	0.246687	-3.69277	0.000221827	0.00461652	615.636	682.676	659.206	461.936	319.168	258.446	533	630	541	590	400	246
AT1G62810	Copper amine oxidase family protein [Source:NCBI gene (formerly Entrezgene);Acc:842580]	CuAO1	protein_coding	1331.92	0.888636	0.240701	3.69187	0.000222613	0.00462856	1034.91	717.352	1050.34	1335.7	1819.26	2033.95	896	662	862	1706	2280	1936
AT3G02120	hydroxyproline-rich glycoprotein family protein [Source:NCBI gene (formerly Entrezgene);Acc:821311]	AT3G02120	protein_coding	1022.14	-0.828042	0.224316	-3.69141	0.000223014	0.00463257	1252.06	1369.69	1302.57	882.375	801.909	524.245	1084	1264	1069	1127	1005	499
AT4G19670	RING/U-box superfamily protein [Source:NCBI gene (formerly Entrezgene);Acc:827711]	AT4G19670	protein_coding	1339	0.57332	0.155344	3.69066	0.000223676	0.00464201	1144.64	912.402	1172.19	1455.49	1618.98	1730.33	991	842	962	1859	2029	1647
AT1G02690	importin alpha [Source:NCBI gene (formerly Entrezgene);Acc:839517]	IMPA-6	protein_coding	950.335	-0.623033	0.168871	-3.68939	0.000224789	0.00466077	1067.26	1131.29	1259.92	878.46	722.117	642.962	924	1044	1034	1122	905	612
AT3G15450	aluminum induced protein with YGL and LRDR motifs [Source:NCBI gene (formerly Entrezgene);Acc:820784]	AT3G15450	protein_coding	34313.5	-0.757824	0.205476	-3.68814	0.000225896	0.00467937	50774.4	44322	34276.3	28462.3	26826	21219.9	43959	40902	28130	36353	33620	20198
AT2G17880	Chaperone DnaJ-domain superfamily protein [Source:NCBI gene (formerly Entrezgene);Acc:816298]	AT2G17880	protein_coding	608.459	-1.08858	0.295213	-3.68744	0.000226518	0.00468789	1022.21	931.907	528.827	450.974	320.764	396.073	885	860	434	576	402	377
AT1G63100	GRAS family transcription factor [Source:NCBI gene (formerly Entrezgene);Acc:842613]	AT1G63100	protein_coding	1069.27	-0.709321	0.192378	-3.68712	0.000226808	0.00468858	1170.05	1471.55	1340.34	955.189	821.857	656.62	1013	1358	1100	1220	1030	625
AT3G63180	TIC-like protein [Source:NCBI gene (formerly Entrezgene);Acc:825493]	TKL	protein_coding	986.689	0.353306	0.0958266	3.68693	0.000226972	0.00468858	821.233	891.814	885.846	1068.72	1117.88	1134.64	711	823	727	1365	1401	1080
AT4G21620	glycine-rich protein [Source:NCBI gene (formerly Entrezgene);Acc:828249]	AT4G21620	protein_coding	2226.17	0.643723	0.17463	3.68622	0.000227611	0.00469051	1716.39	2002.52	1492.66	2419.29	2619.57	3106.6	1486	1848	1225	3090	3283	2957
AT5G22570	WRKY DNA-binding protein 38 [Source:NCBI gene (formerly Entrezgene);Acc:832320]	WRKY38	protein_coding	33.7344	2.0468	0.555271	3.68613	0.000227693	0.00469051	10.3954	11.9197	17.0589	28.9688	51.0668	82.9968	9	11	14	37	64	79
AT3G43270	Plant invertase/pectin methylesterase inhibitor superfamily [Source:NCBI gene (formerly Entrezgene);Acc:823402]	AT3G43270	protein_coding	387.803	1.25139	0.339487	3.68612	0.000227697	0.00469051	273.744	197.218	216.892	377.378	448.431	813.158	237	182	178	482	562	774
AT1G09200	Histone superfamily protein [Source:NCBI gene (formerly Entrezgene);Acc:837440]	AT1G09200	protein_coding	2449.17	-0.64365	0.174833	-3.68152	0.00023185	0.00476998	2625.4	3099.13	3236.32	2271.31	1791.33	1671.49	2273	2860	2656	2901	2245	1591
AT4G28680	L-tyrosine decarboxylase [Source:NCBI gene (formerly Entrezgene);Acc:828986]	TYRDC	protein_coding	37.65	-1.66667	0.45275	-3.68121	0.00023213	0.00476998	57.7519	47.679	67.0172	22.7053	22.3417	8.40474	50	44	55	29	28	8
AT1G69080	Adenine nucleotide alpha hydrolases-like superfamily protein [Source:NCBI gene (formerly Entrezgene);Acc:843240]	AT1G69080	protein_coding	143.576	-0.989595	0.268832	-3.68109	0.000232235	0.00476998	210.217	171.211	192.522	109.612	111.709	66.1873	182	158	158	140	140	63
AT1G30440	Phototropic-responsive NPH3 family protein [Source:NCBI gene (formerly Entrezgene);Acc:839923]	AT1G30440	protein_coding	1301.29	-0.412337	0.112021	-3.6809	0.00023241	0.00476998	1472.67	1560.4	1425.64	1216.69	1082.78	1049.54	1275	1440	1170	1554	1357	999
AT1G01670	RING/U-box superfamily protein [Source:NCBI gene (formerly Entrezgene);Acc:839365]	AT1G01670	protein_coding	78.5772	1.13404	0.308194	3.67964	0.000233567	0.0047893	46.2016	35.7592	65.7987	98.6506	102.134	122.919	40	33	54	126	128	117
AT2G25000	WRKY DNA-binding protein 60 [Source:NCBI gene (formerly Entrezgene);Acc:817039]	WRKY60	protein_coding	636.794	1.47943	0.402292	3.67751	0.000235524	0.004825	269.124	346.756	392.355	515.959	796.323	1500.25	233	320	322	659	998	1428
AT2G29460	glutathione S-transferase tau 4 [Source:NCBI gene (formerly Entrezgene);Acc:817495]	GSTU4	protein_coding	197.587	1.86143	0.506347	3.6762	0.000236734	0.00484533	75.0775	44.4281	136.471	187.123	266.505	475.918	65	41	112	239	334	453
AT5G66910	Disease resistance protein (CC-NBS-LRR class) family [Source:NCBI gene (formerly Entrezgene);Acc:836825]	AT5G66910	protein_coding	645.036	0.57733	0.157081	3.67538	0.0002375	0.00485655	496.667	478.957	577.567	675.679	844.997	796.349	430	442	474	863	1059	758
AT2G08455	ncRNA [Source:NCBI gene (formerly Entrezgene);Acc:28717960]	AT2G08455	lncRNA	19.7158	1.89502	0.515642	3.67507	0.00023778	0.00485781	8.08527	10.8361	6.09247	28.9688	39.098	25.2142	7	10	5	37	49	24
AT4G19960	K+ uptake permease 9 [Source:NCBI gene (formerly Entrezgene);Acc:827740]	KUP9	protein_coding	359.067	1.24143	0.337853	3.67446	0.000238354	0.00486508	207.907	219.974	212.018	303.781	476.358	734.364	180	203	174	388	597	699
AT1G01380	Homeodomain-like superfamily protein [Source:NCBI gene (formerly Entrezgene);Acc:838096]	ETC1	protein_coding	36.8155	-1.54527	0.420635	-3.67365	0.00023911	0.0048731	69.3023	43.3445	52.3953	20.3565	23.9376	11.5565	60	40	43	26	30	11
AT4G15070	Cysteine/Histidine-rich C1 domain family protein [Source:NCBI gene (formerly Entrezgene);Acc:827170]	AT4G15070	protein_coding	147.446	1.03913	0.282866	3.67357	0.000239184	0.0048731	73.9225	87.7727	127.942	165.984	201.076	227.978	64	81	105	212	252	217
AT3G22160	VQ motif-containing protein [Source:NCBI gene (formerly Entrezgene);Acc:821780]	AT3G22160	protein_coding	268.471	1.27617	0.347528	3.67213	0.000240541	0.00489626	154.775	177.713	137.69	236.448	349.489	554.713	134	164	113	302	438	528
AT2G21180	transmembrane protein [Source:NCBI gene (formerly Entrezgene);Acc:816653]	AT2G21180	protein_coding	215.294	1.08099	0.294486	3.67075	0.000241837	0.00491816	157.085	117.03	140.127	219.224	260.122	398.174	136	108	115	280	326	379
AT1G34750	Protein phosphatase 2C family protein [Source:NCBI gene (formerly Entrezgene);Acc:840379]	AT1G34750	protein_coding	531.204	1.0856	0.295876	3.66909	0.000243419	0.00494583	326.876	321.833	371.641	493.253	653.496	1020.12	283	297	305	630	819	971
AT5G52910	timeless family protein [Source:NCBI gene (formerly Entrezgene);Acc:835368]	ATIM	protein_coding	563.232	1.43107	0.39014	3.66809	0.000244368	0.00496059	258.729	356.509	298.531	445.494	743.661	1276.47	224	329	245	569	932	1215
AT5G40870	uridine kinase/uracil phosphoribosyltransferase 1 [Source:NCBI gene (formerly Entrezgene);Acc:834088]	UK/UPRT1	protein_coding	1029.71	-0.346716	0.0945426	-3.66729	0.00024513	0.00497153	1160.81	1208.23	1089.33	920.739	904.043	895.104	1005	1115	894	1176	1133	852
AT5G14660	peptide deformylase 1B [Source:NCBI gene (formerly Entrezgene);Acc:831318]	PDF1B	protein_coding	1012.91	-0.71013	0.193662	-3.66685	0.000245555	0.00497418	1210.48	1524.64	1035.72	748.492	702.967	855.182	1048	1407	850	956	881	814
AT5G25260	SPFH/Band 7/PHB domain-containing membrane-associated protein family [Source:NCBI gene (formerly Entrezgene);Acc:832597]	AT5G25260	protein_coding	343.502	2.34429	0.639346	3.66669	0.000245708	0.00497418	65.8372	125.699	147.438	175.379	414.12	1132.54	57	116	121	224	519	1078
AT1G74470	Pyridine nucleotide-disulfide oxidoreductase family protein [Source:NCBI gene (formerly Entrezgene);Acc:843788]	AT1G74470	protein_coding	31217	-0.762796	0.208057	-3.66629	0.000246096	0.00497753	39545.1	46684.2	31618.7	27642.5	20942.2	20869	34237	43082	25949	35306	26246	19864
AT5G09290	Inositol monophosphatase family protein [Source:NCBI gene (formerly Entrezgene);Acc:830788]	AT5G09290	protein_coding	213.957	1.60389	0.437735	3.66406	0.000248253	0.0050166	97.0233	55.2643	165.715	234.1	307.199	424.439	84	51	136	299	385	404
AT1G76470	NAD(P)-binding Rossmann-fold superfamily protein [Source:NCBI gene (formerly Entrezgene);Acc:843980]	AT1G76470	protein_coding	83.7535	3.51768	0.960126	3.66377	0.000248533	0.0050177	15.0155	1.08361	24.3699	47.7594	91.7607	322.532	13	1	20	61	115	307
AT4G14690	Chlorophyll A-B binding family protein [Source:NCBI gene (formerly Entrezgene);Acc:827119]	ELIP2	protein_coding	40.405	-1.31894	0.360075	-3.66295	0.00024933	0.00502924	41.5814	60.6823	70.6727	21.1394	23.1397	25.2142	36	56	58	27	29	24
AT5G48600	structural maintenance of chromosome 3 [Source:NCBI gene (formerly Entrezgene);Acc:834917]	SMC3	protein_coding	661.284	-0.583481	0.159316	-3.66242	0.000249848	0.00503101	764.636	775.867	839.543	614.609	457.208	515.841	662	716	689	785	573	491
AT5G45350	proline-rich family protein [Source:NCBI gene (formerly Entrezgene);Acc:834571]	AT5G45350	protein_coding	3042.22	0.948741	0.259063	3.6622	0.000250054	0.00503101	2541.09	1626.5	2061.69	2913.33	4432.44	4678.29	2200	1501	1692	3721	5555	4453
AT5G19140	aluminum induced protein with YGL and LRDR motifs [Source:NCBI gene (formerly Entrezgene);Acc:832034]	AILP1	protein_coding	12581.4	-1.16927	0.319283	-3.66216	0.000250094	0.00503101	23838.8	16247.7	12167.9	9425.05	8427.62	5381.13	20639	14994	9986	12038	10562	5122
AT2G05620	proton gradient regulation 5 [Source:NCBI gene (formerly Entrezgene);Acc:815111]	PGR5	protein_coding	1584.42	-0.726669	0.198505	-3.6607	0.000251522	0.00505337	2054.81	2364.44	1506.06	1249.57	1143.42	1188.22	1779	2182	1236	1596	1433	1131
AT4G39955	alpha/beta-Hydrolases superfamily protein [Source:NCBI gene (formerly Entrezgene);Acc:830156]	AT4G39955	protein_coding	858.199	1.52383	0.416283	3.66056	0.00025166	0.00505337	418.124	240.562	670.172	833.05	1338.91	1648.38	362	222	550	1064	1678	1569
AT2G25450	2-oxoglutarate (2OG) and Fe(II)-dependent oxygenase superfamily protein [Source:NCBI gene (formerly Entrezgene);Acc:817083]	AT2G25450	protein_coding	13951.2	1.04251	0.284883	3.65944	0.00025277	0.00507109	10878.2	6500.6	9978.25	13315.5	20292.7	22742.2	9418	5999	8189	17007	25432	21647
AT3G59300	Pentatricopeptide repeat (PPR) superfamily protein [Source:NCBI gene (formerly Entrezgene);Acc:825099]	AT3G59300	protein_coding	1259.27	0.493256	0.134854	3.65771	0.000254479	0.00510079	1077.65	939.493	1121.02	1327.87	1520.04	1569.58	933	867	920	1696	1905	1494
AT2G42270	U5 small nuclear ribonucleoprotein helicase [Source:NCBI gene (formerly Entrezgene);Acc:818828]	AT2G42270	protein_coding	2007.75	0.434847	0.118914	3.65682	0.000255362	0.00510962	1692.13	1772.79	1658.37	2493.67	2374.61	2054.96	1465	1636	1361	3185	2976	1956
AT2G01270	quiescin-sulfhydryl oxidase 2 [Source:NCBI gene (formerly Entrezgene);Acc:814654]	QSOX2	protein_coding	1988.94	0.369055	0.100926	3.6567	0.000255483	0.00510962	1629.76	1841.06	1736.36	2121.77	2329.13	2275.58	1411	1699	1425	2710	2919	2166
AT4G38370	Phosphoglycerate mutase family protein [Source:NCBI gene (formerly Entrezgene);Acc:829994]	AT4G38370	protein_coding	541.513	-0.695109	0.190098	-3.65658	0.000255607	0.00510962	621.411	722.77	665.298	501.083	394.97	343.544	538	667	546	640	495	327
AT2G16710	Iron-sulfur cluster biosynthesis family protein [Source:NCBI gene (formerly Entrezgene);Acc:816172]	AT2G16710	protein_coding	1149.85	0.608071	0.166327	3.65588	0.000256302	0.0051184	829.318	972.001	930.93	1172.06	1394.76	1600.05	718	897	764	1497	1748	1523
AT5G47455		AT5G47455	protein_coding	485.959	-0.528669	0.144616	-3.65568	0.000256506	0.0051184	611.016	545.057	566.6	448.626	366.245	378.213	529	503	465	573	459	360
AT4G20320	CTP synthase family protein [Source:NCBI gene (formerly Entrezgene);Acc:827780]	AT4G20320	protein_coding	1012.76	1.20005	0.32833	3.65501	0.000257175	0.00512718	627.186	394.435	821.266	1137.61	1237.57	1858.5	543	364	674	1453	1551	1769
AT1G75410	BEL1-like homeodomain 3 [Source:NCBI gene (formerly Entrezgene);Acc:843877]	BLH3	protein_coding	1055.91	0.685477	0.187642	3.65311	0.00025908	0.00516053	835.093	715.185	878.535	1044.44	1395.56	1466.63	723	660	721	1334	1749	1396
AT5G07810	SNF2 domain-containing protein / helicase domain-containing protein / HNH endonuclease domain-containing protein [Source:NCBI gene (formerly Entrezgene);Acc:830674]	AT5G07810	protein_coding	228.843	-0.878111	0.240408	-3.65259	0.000259612	0.00516651	298	244.897	347.271	196.518	153.998	132.375	258	226	285	251	193	126
AT5G16870	Peptidyl-tRNA hydrolase II (PTH2) family protein [Source:NCBI gene (formerly Entrezgene);Acc:831550]	AT5G16870	protein_coding	419.764	-0.428614	0.117356	-3.65227	0.000259934	0.0051683	507.062	485.459	452.062	357.021	353.478	363.505	439	448	371	456	443	346
AT4G10955	alpha/beta-Hydrolases superfamily protein [Source:NCBI gene (formerly Entrezgene);Acc:826695]	AT4G10955	protein_coding	267.492	-0.689433	0.188807	-3.65153	0.000260688	0.00517867	341.892	300.161	349.708	240.363	199.48	173.348	296	277	287	307	250	165
AT2G42530	cold regulated 15b [Source:NCBI gene (formerly Entrezgene);Acc:818853]	COR15B	protein_coding	167.337	-1.62292	0.444896	-3.64788	0.000264415	0.00524804	166.326	176.629	415.507	97.8677	90.9628	56.732	144	163	341	125	114	54
AT1G13260	related to ABI3/VP1 1 [Source:NCBI gene (formerly Entrezgene);Acc:837886]	RAV1	protein_coding	1583.19	0.403217	0.110579	3.64642	0.000265918	0.00527318	1239.36	1463.96	1386.65	1748.31	1875.91	1784.96	1073	1351	1138	2233	2351	1699
AT2G43970	RNA-binding protein [Source:NCBI gene (formerly Entrezgene);Acc:819002]	LARP6b	protein_coding	21221	0.507759	0.139278	3.64566	0.000266705	0.00528407	16427	16301.9	19845.6	22471.2	26774.2	25506.3	14222	15044	16287	28701	33555	24278
AT4G19080		AT4G19080	protein_coding	30.072	1.35427	0.371568	3.64474	0.000267664	0.00529836	15.0155	15.1706	20.7144	42.2788	46.2793	40.9731	13	14	17	54	58	39
AT1G01060	Homeodomain-like superfamily protein [Source:NCBI gene (formerly Entrezgene);Acc:839341]	LHY	protein_coding	48.7151	-1.20581	0.330862	-3.64445	0.000267959	0.00529951	79.6977	60.6823	63.3617	21.9224	35.1084	31.5178	69	56	52	28	44	30
AT2G45470	FASCICLIN-like arabinogalactan protein 8 [Source:NCBI gene (formerly Entrezgene);Acc:819155]	FLA8	protein_coding	2801.09	-0.816264	0.224013	-3.64383	0.000268615	0.00530776	3505.54	3848.99	3365.48	2658.87	1836.01	1591.65	3035	3552	2762	3396	2301	1515
AT5G01750	LURP-one-like protein (DUF567) [Source:NCBI gene (formerly Entrezgene);Acc:831684]	AT5G01750	protein_coding	10260.3	0.524553	0.144021	3.64221	0.000270312	0.00533634	8628.14	8640.73	7976.27	10163.4	13034.8	13118.7	7470	7974	6546	12981	16336	12487
AT3G10410	SERINE CARBOXYPEPTIDASE-LIKE 49 [Source:NCBI gene (formerly Entrezgene);Acc:820205]	SCPL49	protein_coding	3753.04	0.419962	0.115311	3.64199	0.00027054	0.00533634	3107.05	3009.19	3515.36	4072.08	4206.63	4607.9	2690	2777	2885	5201	5272	4386
AT1G23130	Polyketide cyclase/dehydrase and lipid transport superfamily protein [Source:NCBI gene (formerly Entrezgene);Acc:838921]	AT1G23130	protein_coding	19008	1.08639	0.298355	3.64125	0.000271314	0.00534688	17019.5	8939.81	10554.6	19765.4	30894.6	26874.1	14735	8250	8662	25245	38719	25580
AT3G46740	translocon at the outer envelope membrane of chloroplasts 75-III [Source:NCBI gene (formerly Entrezgene);Acc:823827]	TOC75-III	protein_coding	3398.05	-0.578045	0.158826	-3.63948	0.000273189	0.00537756	3984.88	4774.4	3449.56	2829.55	2563.71	2786.17	3450	4406	2831	3614	3213	2652
AT1G24147	transmembrane protein [Source:NCBI gene (formerly Entrezgene);Acc:5007719]	AT1G24147	protein_coding	92.0476	2.56482	0.704812	3.63901	0.000273691	0.00537756	28.876	21.6723	29.2439	34.4494	142.828	295.216	25	20	24	44	179	281
AT3G03470	cytochrome P450, family 87, subfamily A, polypeptide 9 [Source:NCBI gene (formerly Entrezgene);Acc:821250]	CYP89A9	protein_coding	1466.3	1.59364	0.437932	3.639	0.000273697	0.00537756	846.644	319.666	1023.54	1500.12	2677.82	2430.02	733	295	840	1916	3356	2313
AT2G04032	zinc transporter 7 [Source:NCBI gene (formerly Entrezgene);Acc:814931]	ZIP7	protein_coding	5.49681	-5.10726	1.40353	-3.63887	0.000273836	0.00537756	10.3954	10.8361	10.9665	0.782942	0	0	9	10	9	1	0	0
AT1G49340	Phosphatidylinositol 3- and 4-kinase family protein [Source:NCBI gene (formerly Entrezgene);Acc:841357]	ATPI4K ALPHA	protein_coding	2462.59	0.284618	0.0782391	3.6378	0.000274977	0.00539522	2166.85	2195.4	2299.3	2625.2	2768.78	2719.98	1876	2026	1887	3353	3470	2589
AT2G45770	signal recognition particle receptor protein, chloroplast (FTSY) [Source:NCBI gene (formerly Entrezgene);Acc:819185]	CPFTSY	protein_coding	1583.1	-0.697564	0.191878	-3.63546	0.000277487	0.00543968	1814.57	2452.22	1608.41	1226.87	1187.3	1209.23	1571	2263	1320	1567	1488	1151
AT5G39590	TLD-domain containing nucleolar protein [Source:NCBI gene (formerly Entrezgene);Acc:833955]	AT5G39590	protein_coding	4624	0.833277	0.229229	3.63512	0.000277847	0.00544147	3035.44	3401.46	3536.07	4368.81	5803.27	7598.93	2628	3139	2902	5580	7273	7233
AT4G33550	Bifunctional inhibitor/lipid-transfer protein/seed storage 2S albumin superfamily protein [Source:NCBI gene (formerly Entrezgene);Acc:829494]	AT4G33550	protein_coding	75.5873	-1.639	0.450928	-3.63472	0.000278287	0.00544147	173.256	73.6857	96.2611	45.4106	23.9376	40.9731	150	68	79	58	30	39
AT3G45980	Histone superfamily protein [Source:NCBI gene (formerly Entrezgene);Acc:823741]	HTB9	protein_coding	3575.27	-0.555087	0.152721	-3.63464	0.000278371	0.00544147	4287.5	4685.54	3791.96	3226.5	2935.55	2524.57	3712	4324	3112	4121	3679	2403
AT4G35180	LYS/HIS transporter 7 [Source:NCBI gene (formerly Entrezgene);Acc:829671]	LHT7	protein_coding	121.618	2.75017	0.756742	3.63423	0.000278816	0.00544147	27.7209	32.5084	34.1179	33.6665	186.713	414.984	24	30	28	43	234	395
AT3G57080	Eukaryotic rpb5 RNA polymerase subunit family protein [Source:NCBI gene (formerly Entrezgene);Acc:824875]	NRPE5	protein_coding	870.681	-0.484674	0.133371	-3.63404	0.00027902	0.00544147	978.318	1125.87	943.115	766.5	745.257	665.025	847	1039	774	979	934	633
AT5G12410	THUMP domain-containing protein [Source:NCBI gene (formerly Entrezgene);Acc:831116]	AT5G12410	protein_coding	1525.84	-0.287654	0.0791597	-3.63385	0.000279223	0.00544147	1647.09	1693.69	1692.49	1410.08	1376.41	1335.3	1426	1563	1389	1801	1725	1271
AT1G77760	nitrate reductase 1 [Source:NCBI gene (formerly Entrezgene);Acc:844112]	NIA1	protein_coding	16742.1	1.12717	0.31019	3.63379	0.000279288	0.00544147	7711.04	14843.3	8991.27	16972.6	24194.5	27739.8	6676	13698	7379	21678	30322	26404
AT3G07880	Immunoglobulin E-set superfamily protein [Source:NCBI gene (formerly Entrezgene);Acc:819979]	SCN1	protein_coding	2148.21	-0.466883	0.128493	-3.63353	0.000279575	0.00544231	2526.07	2581.17	2372.41	2020.77	1779.36	1609.51	2187	2382	1947	2581	2230	1532
AT1G29290	B-cell lymphoma 6 protein [Source:NCBI gene (formerly Entrezgene);Acc:28717277]	AT1G29290	protein_coding	59.5231	1.71685	0.472678	3.63218	0.000281034	0.00546594	30.031	23.8395	29.2439	53.24	75.8023	144.982	26	22	24	68	95	138
AT1G27340	Galactose oxidase/kelch repeat superfamily protein [Source:NCBI gene (formerly Entrezgene);Acc:839623]	LCR	protein_coding	1635.53	0.519746	0.14313	3.63128	0.00028202	0.00548033	1279.78	1214.73	1537.74	1798.42	1908.62	2073.87	1108	1121	1262	2297	2392	1974
AT2G18690	transmembrane protein [Source:NCBI gene (formerly Entrezgene);Acc:816384]	AT2G18690	protein_coding	1194.78	2.04335	0.562783	3.63079	0.000282557	0.005486	480.496	478.957	439.877	774.329	1070.01	3925.01	416	442	361	989	1341	3736
ATCG00190		rpoB	protein_coding	743.297	-1.19116	0.328143	-3.62999	0.000283431	0.00549817	1466.9	847.386	787.148	565.284	325.551	467.513	1270	782	646	722	408	445
AT1G11700	senescence regulator (Protein of unknown function, DUF584) [Source:NCBI gene (formerly Entrezgene);Acc:837714]	AT1G11700	protein_coding	297.275	0.917631	0.252824	3.62952	0.000283947	0.00550338	236.783	149.539	231.514	335.099	458.804	371.91	205	138	190	428	575	354
AT4G32280	indole-3-acetic acid inducible 29 [Source:NCBI gene (formerly Entrezgene);Acc:829361]	IAA29	protein_coding	91.9579	-1.57457	0.433968	-3.6283	0.000285292	0.00552089	122.434	197.218	93.8241	65.7671	43.0876	29.4166	106	182	77	84	54	28
AT1G51850	Leucine-rich repeat protein kinase family protein [Source:NCBI gene (formerly Entrezgene);Acc:841612]	AT1G51850	protein_coding	1834.21	2.20516	0.607774	3.62825	0.000285345	0.00552089	532.473	661.004	767.652	885.507	1974.85	6183.78	461	610	630	1131	2475	5886
AT1G67230	little nuclei1 [Source:NCBI gene (formerly Entrezgene);Acc:843043]	LINC1	protein_coding	3498.11	-0.390921	0.107762	-3.62764	0.000286027	0.00552927	4100.39	4170.83	3635.99	3203.01	2868.52	3009.95	3550	3849	2984	4091	3595	2865
AT5G19940	Plastid-lipid associated protein PAP / fibrillin family protein [Source:NCBI gene (formerly Entrezgene);Acc:832116]	AT5G19940	protein_coding	9293.38	-0.684605	0.188788	-3.62632	0.000287493	0.00554915	11635.9	13639.4	9098.5	7877.96	6850.94	6657.6	10074	12587	7467	10062	8586	6337
AT2G48020	Major facilitator superfamily protein [Source:NCBI gene (formerly Entrezgene);Acc:819414]	AT2G48020	protein_coding	1030	-0.504819	0.139212	-3.62626	0.000287553	0.00554915	1287.87	1297.09	1039.38	808.779	863.349	883.548	1115	1197	853	1033	1082	841
AT1G15670	Galactose oxidase/kelch repeat superfamily protein [Source:NCBI gene (formerly Entrezgene);Acc:838136]	AT1G15670	protein_coding	2823.92	1.38937	0.383239	3.62533	0.000288587	0.0055643	2092.93	1039.19	1548.71	2495.23	3788.52	5978.92	1812	959	1271	3187	4748	5691
AT3G19150	KIP-related protein 6 [Source:NCBI gene (formerly Entrezgene);Acc:821449]	KRP6	protein_coding	311.43	0.811399	0.223843	3.62485	0.000289126	0.00556985	214.837	191.8	271.724	321.789	429.281	439.147	186	177	223	411	538	418
AT4G15560	Deoxyxylulose-5-phosphate synthase [Source:NCBI gene (formerly Entrezgene);Acc:827230]	CLA1	protein_coding	7459.14	-0.600302	0.165667	-3.62354	0.000290599	0.0055934	9695.4	10080.9	7190.34	6127.3	5748.21	5912.73	8394	9303	5901	7826	7204	5628
AT3G21690	MATE efflux family protein [Source:NCBI gene (formerly Entrezgene);Acc:821723]	AT3G21690	protein_coding	1678.54	0.870062	0.240151	3.62298	0.00029123	0.0056007	1379.12	1109.62	1072.28	1575.28	2251.73	2683.21	1194	1024	880	2012	2822	2554
AT4G02770	photosystem I subunit D-1 [Source:NCBI gene (formerly Entrezgene);Acc:828183]	PSAD-1	protein_coding	44739.6	-0.677186	0.186948	-3.62233	0.000291963	0.0056086	55095.4	64009	46049.4	40218.1	32457.8	30607.9	47700	59070	37792	51368	40678	29134
AT2G40940	ethylene response sensor 1 [Source:NCBI gene (formerly Entrezgene);Acc:818693]	ERS1	protein_coding	3941.78	0.701532	0.193677	3.62217	0.000292143	0.0056086	3253.74	2831.48	2919.51	3923.32	4706.93	6015.69	2817	2613	2396	5011	5899	5726
AT1G11600	cytochrome P450, family 77, subfamily B, polypeptide 1 [Source:NCBI gene (formerly Entrezgene);Acc:837704]	CYP77B1	protein_coding	274.097	-1.01459	0.280146	-3.62164	0.000292746	0.00561533	373.078	357.592	370.422	246.627	173.946	122.919	323	330	304	315	218	117
AT1G30120	pyruvate dehydrogenase E1 beta [Source:NCBI gene (formerly Entrezgene);Acc:839891]	PDH-E1 BETA	protein_coding	3557.18	-0.399926	0.110494	-3.61944	0.000295241	0.00565832	4088.84	4148.07	3905.28	3394.05	2935.55	2871.27	3540	3828	3205	4335	3679	2733
AT4G38560	phospholipase-like protein (PEARLI 4) family protein [Source:NCBI gene (formerly Entrezgene);Acc:830013]	AT4G38560	protein_coding	166.734	2.47466	0.683757	3.61921	0.000295506	0.00565853	28.876	85.6055	37.7733	111.961	166.765	569.421	25	79	31	143	209	542
AT1G23150		AT1G23150	protein_coding	368.886	1.40523	0.388398	3.61802	0.000296868	0.00567973	182.496	124.616	299.75	356.238	610.408	639.811	158	115	246	455	765	609
AT5G07820	Plant calmodulin-binding protein-like protein [Source:NCBI gene (formerly Entrezgene);Acc:830675]	AT5G07820	protein_coding	674.545	0.774632	0.214186	3.61664	0.000298453	0.00570096	483.961	473.539	534.919	671.764	811.484	1071.6	419	437	439	858	1017	1020
AT3G13224	RNA-binding (RRM/RBD/RNP motifs) family protein [Source:NCBI gene (formerly Entrezgene);Acc:820515]	AT3G13224	protein_coding	986.3	0.462662	0.127927	3.61661	0.000298489	0.00570096	813.147	776.951	898.031	1046.01	1145.01	1238.65	704	717	737	1336	1435	1179
AT1G70260	nodulin MtN21 /EamA-like transporter family protein [Source:NCBI gene (formerly Entrezgene);Acc:843362]	UMAMIT36	protein_coding	24.4272	-2.54662	0.704315	-3.61574	0.000299489	0.00571516	61.2171	21.6723	42.6473	11.7441	7.18127	2.10118	53	20	35	15	9	2
AT5G36160	Tyrosine transaminase family protein [Source:NCBI gene (formerly Entrezgene);Acc:833613]	AT5G36160	protein_coding	1832.97	0.578046	0.15988	3.6155	0.000299769	0.00571561	1398.75	1547.4	1464.63	1826.6	2242.15	2518.27	1211	1428	1202	2333	2810	2397
AT3G12320		AT3G12320	protein_coding	101.607	-1.0027	0.277489	-3.61348	0.000302118	0.00575298	123.589	151.706	130.379	54.023	60.6419	89.3003	107	140	107	69	76	85
AT5G51600	Microtubule associated protein (MAP65/ASE1) family protein [Source:NCBI gene (formerly Entrezgene);Acc:835234]	PLE	protein_coding	672.515	-0.944452	0.261379	-3.61334	0.000302281	0.00575298	828.163	985.005	843.198	590.338	476.358	312.026	717	909	692	754	597	297
AT4G30330	Small nuclear ribonucleoprotein family protein [Source:NCBI gene (formerly Entrezgene);Acc:829156]	AT4G30330	protein_coding	605.324	-0.570854	0.157999	-3.61302	0.00030265	0.00575298	664.147	826.797	679.92	540.23	462.793	458.058	575	763	558	690	580	436
AT4G26120	Ankyrin repeat family protein / BTB/POZ domain-containing protein [Source:NCBI gene (formerly Entrezgene);Acc:828718]	AT4G26120	protein_coding	233.438	1.18204	0.327171	3.61292	0.000302766	0.00575298	118.969	160.375	148.656	208.262	319.966	444.4	103	148	122	266	401	423
AT2G43030	Ribosomal protein L3 family protein [Source:NCBI gene (formerly Entrezgene);Acc:818905]	AT2G43030	protein_coding	12574.3	-0.767156	0.21235	-3.6127	0.000303019	0.00575298	14684	20075	12763.7	10553.3	8710.88	8658.98	12713	18526	10475	13479	10917	8242
AT5G42850	Thioredoxin superfamily protein [Source:NCBI gene (formerly Entrezgene);Acc:834296]	AT5G42850	protein_coding	2427.52	0.313057	0.0866665	3.6122	0.000303608	0.00575926	2246.55	2147.72	2100.69	2556.3	2779.15	2734.69	1945	1982	1724	3265	3483	2603
AT2G43140	basic helix-loop-helix (bHLH) DNA-binding superfamily protein [Source:NCBI gene (formerly Entrezgene);Acc:818916]	AT2G43140	protein_coding	631.449	0.685183	0.189733	3.6113	0.000304665	0.0057689	537.093	419.358	495.927	652.19	779.567	904.56	465	387	407	833	977	861
AT1G19400	Erythronate-4-phosphate dehydrogenase family protein [Source:NCBI gene (formerly Entrezgene);Acc:838523]	AT1G19400	protein_coding	1390.45	-0.606899	0.168065	-3.61111	0.000304893	0.0057689	1747.57	1934.25	1353.75	1104.73	1100.33	1102.07	1513	1785	1111	1411	1379	1049
AT3G04220	Disease resistance protein (TIR-NBS-LRR class) family [Source:NCBI gene (formerly Entrezgene);Acc:819577]	AT3G04220	protein_coding	71.4087	1.54186	0.426976	3.61111	0.000304893	0.0057689	40.4264	34.6756	34.1179	81.4259	71.8127	165.994	35	32	28	104	90	158
AT4G25110	metacaspase 2 [Source:NCBI gene (formerly Entrezgene);Acc:828614]	MC2	protein_coding	572.32	2.03631	0.564079	3.60997	0.000306238	0.00578943	182.496	150.622	339.96	344.494	776.375	1639.97	158	139	279	440	973	1561
AT1G23550	similar to RCD one 2 [Source:NCBI gene (formerly Entrezgene);Acc:838965]	SRO2	protein_coding	72.8129	1.82218	0.504872	3.6092	0.000307141	0.00580157	30.031	37.9265	28.0254	69.6818	75.8023	195.41	26	35	23	89	95	186
AT2G22230	Thioesterase superfamily protein [Source:NCBI gene (formerly Entrezgene);Acc:816756]	AT2G22230	protein_coding	1544.16	-0.508526	0.14092	-3.60862	0.000307831	0.00580817	1645.93	2054.53	1740.01	1382.67	1193.69	1248.1	1425	1896	1428	1766	1496	1188
AT1G21690	ATPase family associated with various cellular activities (AAA) [Source:NCBI gene (formerly Entrezgene);Acc:838771]	EMB1968	protein_coding	887.919	-0.433316	0.120083	-3.60847	0.000308011	0.00580817	1002.57	1105.29	952.863	807.996	718.127	740.667	868	1020	782	1032	900	705
AT4G09040	RNA-binding (RRM/RBD/RNP motifs) family protein [Source:NCBI gene (formerly Entrezgene);Acc:826483]	AT4G09040	protein_coding	2633.38	-0.809627	0.224491	-3.6065	0.000310357	0.00584591	2976.54	4399.47	2684.34	2093.59	1825.64	1820.68	2577	4060	2203	2674	2288	1733
AT2G30070	potassium transporter 1 [Source:NCBI gene (formerly Entrezgene);Acc:817558]	KT1	protein_coding	886.949	0.779056	0.216024	3.60635	0.000310537	0.00584591	665.302	722.77	570.256	933.266	1014.95	1415.15	576	667	468	1192	1272	1347
AT2G28630	3-ketoacyl-CoA synthase 12 [Source:NCBI gene (formerly Entrezgene);Acc:817412]	KCS12	protein_coding	1925.32	1.24119	0.344205	3.60597	0.000310984	0.00584938	1396.44	1029.43	1007.7	1699.77	2350.67	4067.89	1209	950	827	2171	2946	3872
AT5G15220	Ribosomal protein L27 family protein [Source:NCBI gene (formerly Entrezgene);Acc:831374]	AT5G15220	protein_coding	657.848	-0.437126	0.121239	-3.60549	0.000311562	0.00585532	712.659	784.536	773.744	608.346	536.202	531.6	617	724	635	777	672	506
AT4G39180	Sec14p-like phosphatidylinositol transfer family protein [Source:NCBI gene (formerly Entrezgene);Acc:830073]	SEC14	protein_coding	304.29	0.5566	0.154417	3.60454	0.000312711	0.00587196	254.109	267.652	216.892	388.339	344.701	354.05	220	247	178	496	432	337
AT1G80165	cotton fiber protein [Source:NCBI gene (formerly Entrezgene);Acc:28717439]	AT1G80165	protein_coding	41.0241	1.63431	0.453494	3.60383	0.00031356	0.00588294	24.2558	15.1706	20.7144	45.4106	90.1649	50.4284	21	14	17	58	113	48
AT4G08935	ncRNA [Source:NCBI gene (formerly Entrezgene);Acc:28720026]	AT4G08935	lncRNA	19.2174	2.17452	0.603703	3.60197	0.00031582	0.0059155	4.62016	6.50168	9.74796	24.2712	23.9376	46.2261	4	6	8	31	30	44
AT3G53730	Histone superfamily protein [Source:NCBI gene (formerly Entrezgene);Acc:824540]	AT3G53730	protein_coding	3105.96	-0.641958	0.178235	-3.60175	0.000316087	0.0059155	3343.84	4452.57	3561.66	2755.17	2412.91	2109.59	2895	4109	2923	3519	3024	2008
AT1G32990	plastid ribosomal protein l11 [Source:NCBI gene (formerly Entrezgene);Acc:840194]	PRPL11	protein_coding	7693.25	-0.719755	0.199846	-3.60155	0.000316327	0.0059155	8975.81	12062.8	7681.39	6141.39	5424.26	5873.86	7771	11132	6304	7844	6798	5591
AT3G21090	ABC-2 type transporter family protein [Source:NCBI gene (formerly Entrezgene);Acc:821661]	ABCG15	protein_coding	211.186	0.772732	0.214557	3.60152	0.000316357	0.0059155	180.186	151.706	135.253	239.58	244.163	316.228	156	140	111	306	306	301
AT3G54180	cyclin-dependent kinase B1;1 [Source:NCBI gene (formerly Entrezgene);Acc:824585]	CDKB1;1	protein_coding	361.228	-0.601613	0.167228	-3.59757	0.000321209	0.0060012	436.605	411.773	459.373	326.487	290.443	242.687	378	380	377	417	364	231
AT2G36850	glucan synthase-like 8 [Source:NCBI gene (formerly Entrezgene);Acc:818258]	GSL8	protein_coding	3249.83	0.409312	0.113818	3.59619	0.000322908	0.00602789	2714.34	2956.1	2703.84	3365.87	3755.01	4003.81	2350	2728	2219	4299	4706	3811
AT4G37022		AT4G37022	protein_coding	20.9942	1.67087	0.464867	3.59429	0.000325273	0.00606198	8.08527	8.66891	13.4034	28.9688	31.1189	35.7201	7	8	11	37	39	34
AT5G59970	Histone superfamily protein [Source:NCBI gene (formerly Entrezgene);Acc:836119]	AT5G59970	protein_coding	1309.4	-0.7422	0.206494	-3.59429	0.000325278	0.00606198	1402.22	1768.46	1747.32	1191.64	959.897	786.893	1214	1632	1434	1522	1203	749
AT3G27820	monodehydroascorbate reductase 4 [Source:NCBI gene (formerly Entrezgene);Acc:822402]	MDAR4	protein_coding	3131.5	0.633194	0.176196	3.5937	0.00032602	0.00607073	2390.93	2260.42	2713.59	3115.32	3896.24	4412.49	2070	2086	2227	3979	4883	4200
AT4G16670	auxin canalization protein (DUF828) [Source:NCBI gene (formerly Entrezgene);Acc:827369]	AT4G16670	protein_coding	488.997	0.896647	0.24964	3.59176	0.000328453	0.00611093	349.977	293.659	381.389	457.238	677.433	774.286	303	271	313	584	849	737
AT1G68765	Putative membrane lipoprotein [Source:NCBI gene (formerly Entrezgene);Acc:843208]	IDA	protein_coding	15.2073	3.61674	1.0071	3.59125	0.000329091	0.0061177	2.31008	3.25084	1.21849	10.1782	17.5542	56.732	2	3	1	13	22	54
AT5G45250	Disease resistance protein (TIR-NBS-LRR class) family [Source:NCBI gene (formerly Entrezgene);Acc:834561]	RPS4	protein_coding	975.472	0.543356	0.151408	3.58869	0.000332345	0.00617303	753.085	882.061	745.719	1006.08	1230.39	1235.5	652	814	612	1285	1542	1176
AT5G11110	sucrose phosphate synthase 2F [Source:NCBI gene (formerly Entrezgene);Acc:830979]	SPS2F	protein_coding	579.459	0.894533	0.249282	3.58844	0.000332667	0.00617386	418.124	313.164	484.961	577.811	853.774	828.917	362	289	398	738	1070	789
AT5G10790	ubiquitin-specific protease 22 [Source:NCBI gene (formerly Entrezgene);Acc:830946]	UBP22	protein_coding	619.909	0.462504	0.128944	3.58686	0.000334679	0.00620605	517.457	538.556	506.894	665.5	692.594	798.45	448	497	416	850	868	760
AT2G25470	receptor like protein 21 [Source:NCBI gene (formerly Entrezgene);Acc:817085]	RLP21	protein_coding	113.223	2.60996	0.727802	3.58608	0.000335687	0.00621956	20.7907	46.5954	28.0254	64.2012	100.538	419.186	18	43	23	82	126	399
AT5G54390	HAL2-like protein [Source:NCBI gene (formerly Entrezgene);Acc:835527]	HL	protein_coding	3521.89	0.605591	0.168894	3.58563	0.000336263	0.00622506	2783.64	2827.15	2768.42	3425.37	4360.63	4966.15	2410	2609	2272	4375	5465	4727
AT4G39030	MATE efflux family protein [Source:NCBI gene (formerly Entrezgene);Acc:830058]	EDS5	protein_coding	616.354	1.4331	0.399711	3.58534	0.000336634	0.00622675	298	289.325	411.851	599.733	619.983	1479.23	258	267	338	766	777	1408
AT1G13480		AT1G13480	protein_coding	257.161	2.33097	0.650352	3.58416	0.000338166	0.00624989	54.2868	74.7693	126.723	143.278	279.272	864.637	47	69	104	183	350	823
AT1G50420	scarecrow-like 3 [Source:NCBI gene (formerly Entrezgene);Acc:841464]	SCL3	protein_coding	607.701	0.888431	0.248075	3.58129	0.000341898	0.00631364	474.721	325.084	478.869	674.113	703.765	989.658	411	300	393	861	882	942
AT5G66630	DA1-related protein 5 [Source:NCBI gene (formerly Entrezgene);Acc:836795]	DAR5	protein_coding	204.032	1.18052	0.329677	3.58083	0.000342508	0.00631967	140.915	76.9365	157.186	219.224	323.157	306.773	122	71	129	280	405	292
AT3G49120	peroxidase CB [Source:NCBI gene (formerly Entrezgene);Acc:824073]	PRXCB	protein_coding	10319.3	1.35857	0.379532	3.57959	0.000344131	0.00634436	6834.37	3599.76	6936.89	8834.71	14948.2	20761.8	5917	3322	5693	11284	18734	19762
AT5G66050	Wound-responsive family protein [Source:NCBI gene (formerly Entrezgene);Acc:836735]	AT5G66050	protein_coding	1502.77	-0.379749	0.106101	-3.57912	0.000344753	0.00635057	1767.21	1790.13	1540.18	1292.64	1303.8	1322.7	1530	1652	1264	1651	1634	1259
AT3G06490	myb domain protein 108 [Source:NCBI gene (formerly Entrezgene);Acc:819827]	MYB108	protein_coding	46.8395	1.1201	0.312979	3.57884	0.000345117	0.00635204	33.4961	26.0067	29.2439	59.5036	75.0044	57.7826	29	24	24	76	94	55
AT3G17830	Molecular chaperone Hsp40/DnaJ family protein [Source:NCBI gene (formerly Entrezgene);Acc:821051]	AT3G17830	protein_coding	265.666	-0.611895	0.171033	-3.57764	0.000346715	0.00637265	307.24	339.171	318.027	241.146	206.661	181.752	266	313	261	308	259	173
AT3G13810	indeterminate(ID)-domain 11 [Source:NCBI gene (formerly Entrezgene);Acc:820593]	IDD11	protein_coding	615.565	0.610588	0.170671	3.57757	0.000346809	0.00637265	537.093	425.86	498.364	643.578	756.427	832.069	465	393	409	822	948	792
AT4G09010	ascorbate peroxidase 4 [Source:NCBI gene (formerly Entrezgene);Acc:826480]	TL29	protein_coding	9076.27	-0.845209	0.236322	-3.57651	0.000348208	0.00639309	10778.8	15113.2	9092.41	7626.63	5914.98	5931.64	9332	13947	7462	9741	7413	5646
AT5G46690	beta HLH protein 71 [Source:NCBI gene (formerly Entrezgene);Acc:834712]	bHLH071	protein_coding	372.064	-1.17099	0.327522	-3.5753	0.000349826	0.0064175	574.054	527.72	444.751	342.145	181.926	161.791	497	487	365	437	228	154
AT2G30550	alpha/beta-Hydrolases superfamily protein [Source:NCBI gene (formerly Entrezgene);Acc:817604]	AT2G30550	protein_coding	793.868	1.13472	0.317505	3.57385	0.000351764	0.00644775	559.039	398.77	532.482	663.152	1184.11	1425.65	484	368	437	847	1484	1357
AT4G26850	GDP-L-galactose phosphorylase 1 [Source:NCBI gene (formerly Entrezgene);Acc:828792]	VTC2	protein_coding	1471.35	0.513176	0.143656	3.57226	0.000353913	0.00647712	1290.18	1261.33	1084.46	1547.88	1722.71	1921.53	1117	1164	890	1977	2159	1829
AT1G19830	SAUR-like auxin-responsive protein family [Source:NCBI gene (formerly Entrezgene);Acc:838570]	AT1G19830	protein_coding	10.5358	-2.36045	0.660777	-3.57224	0.000353947	0.00647712	21.9457	15.1706	15.8404	3.91471	3.19168	3.15178	19	14	13	5	4	3
AT5G44567		AT5G44567	protein_coding	40.1163	2.14914	0.601898	3.5706	0.000356159	0.00651224	15.0155	9.75252	19.4959	31.3177	55.8544	109.262	13	9	16	40	70	104
AT5G43170	zinc-finger protein 3 [Source:NCBI gene (formerly Entrezgene);Acc:834334]	ZF3	protein_coding	189.989	1.21977	0.341676	3.56996	0.00035704	0.006523	115.504	139.786	86.5131	179.294	255.334	363.505	100	129	71	229	320	346
AT5G05510	Mad3/BUB1 homology region 1 [Source:NCBI gene (formerly Entrezgene);Acc:830434]	AT5G05510	protein_coding	160.325	-0.819757	0.229673	-3.56923	0.000358026	0.00653453	224.078	209.137	181.556	141.712	110.911	94.5533	194	193	149	181	139	90
AT3G54630	kinetochore protein [Source:NCBI gene (formerly Entrezgene);Acc:824628]	AT3G54630	protein_coding	190.733	-0.701619	0.196583	-3.56907	0.000358257	0.00653453	243.713	226.475	238.825	173.03	123.677	138.678	211	209	196	221	155	132
AT3G19720	P-loop containing nucleoside triphosphate hydrolases superfamily protein [Source:NCBI gene (formerly Entrezgene);Acc:821509]	ARC5	protein_coding	1761	-0.406416	0.113902	-3.56812	0.000359546	0.00655267	2040.95	2127.13	1854.55	1633.22	1469.77	1440.36	1767	1963	1522	2086	1842	1371
AT3G59700	lectin-receptor kinase [Source:NCBI gene (formerly Entrezgene);Acc:825139]	HLECRK	protein_coding	328.109	1.6711	0.468448	3.56731	0.000360662	0.00656764	152.465	128.95	188.867	242.712	394.172	861.485	132	119	155	310	494	820
AT1G15520	pleiotropic drug resistance 12 [Source:NCBI gene (formerly Entrezgene);Acc:838122]	ABCG40	protein_coding	125.49	1.982	0.555658	3.56695	0.00036116	0.00657135	36.9612	66.1004	48.7398	100.217	130.061	370.859	32	61	40	128	163	353
AT2G42540	cold-regulated 15a [Source:NCBI gene (formerly Entrezgene);Acc:818854]	COR15A	protein_coding	65.1448	-1.54016	0.432082	-3.56451	0.00036453	0.00662725	71.6124	68.2676	151.093	39.1471	27.1293	33.6189	62	63	124	50	34	32
AT1G28010	P-glycoprotein 14 [Source:NCBI gene (formerly Entrezgene);Acc:839694]	ABCB14	protein_coding	374.11	1.31098	0.367815	3.56424	0.000364916	0.00662886	209.062	263.318	171.808	357.021	426.089	817.361	181	243	141	456	534	778
AT1G26380	FAD-binding Berberine family protein [Source:NCBI gene (formerly Entrezgene);Acc:839180]	AT1G26380	protein_coding	717.128	2.39702	0.672784	3.56284	0.000366858	0.00665872	184.806	248.147	253.447	353.107	576.896	2686.36	160	229	208	451	723	2557
AT1G04110	Subtilase family protein [Source:NCBI gene (formerly Entrezgene);Acc:839287]	SDD1	protein_coding	161.937	-1.24611	0.349841	-3.56194	0.000368123	0.00667624	255.264	275.238	153.53	120.573	102.932	64.0861	221	254	126	154	129	61
AT5G66230	Chalcone-flavanone isomerase family protein [Source:NCBI gene (formerly Entrezgene);Acc:836755]	AT5G66230	protein_coding	938.563	-0.854932	0.240057	-3.56138	0.000368917	0.00668519	1062.64	1312.26	1252.61	835.399	689.402	479.07	920	1211	1028	1067	864	456
AT4G38540	FAD/NAD(P)-binding oxidoreductase family protein [Source:NCBI gene (formerly Entrezgene);Acc:830011]	AT4G38540	protein_coding	3116.44	1.08221	0.303896	3.56113	0.000369262	0.00668602	1957.79	1586.41	2454.05	2768.48	4297.59	5634.33	1695	1464	2014	3536	5386	5363
AT4G26370	antitermination NusB domain-containing protein [Source:NCBI gene (formerly Entrezgene);Acc:828743]	AT4G26370	protein_coding	2508.11	-0.750168	0.210729	-3.55986	0.000371046	0.00671285	2896.84	4046.21	2494.26	1960.49	1791.33	1859.55	2508	3734	2047	2504	2245	1770
AT3G08770	lipid transfer protein 6 [Source:NCBI gene (formerly Entrezgene);Acc:820024]	LTP6	protein_coding	1995.9	-1.02227	0.287217	-3.55922	0.000371959	0.00672392	2231.54	2788.14	3006.03	1632.43	1487.32	829.968	1932	2573	2467	2085	1864	790
AT1G74420	fucosyltransferase 3 [Source:NCBI gene (formerly Entrezgene);Acc:843783]	FUT3	protein_coding	46.3829	-1.29705	0.364559	-3.55785	0.000373902	0.00675356	62.3721	84.5218	51.1768	32.8835	26.3313	21.0118	54	78	42	42	33	20
AT1G13470		AT1G13470	protein_coding	97.7524	1.80085	0.506263	3.55714	0.00037492	0.00676474	34.6512	52.0134	43.8658	68.1159	142.03	245.839	30	48	36	87	178	234
AT2G16270	transmembrane protein [Source:NCBI gene (formerly Entrezgene);Acc:816123]	AT2G16270	protein_coding	395.277	-0.948411	0.266643	-3.55685	0.000375324	0.00676474	533.628	549.392	480.087	361.719	257.728	189.107	462	507	394	462	323	180
AT1G75550	glycine-rich protein [Source:NCBI gene (formerly Entrezgene);Acc:843891]	AT1G75550	protein_coding	61.1071	-1.13183	0.318225	-3.55671	0.000375529	0.00676474	76.2326	73.6857	102.354	48.5424	34.3105	31.5178	66	68	84	62	43	30
AT3G12145	Leucine-rich repeat (LRR) family protein [Source:NCBI gene (formerly Entrezgene);Acc:820391]	FLR1	protein_coding	779.024	-0.68166	0.191662	-3.55657	0.000375734	0.00676474	1109.99	994.757	773.744	626.353	524.233	645.064	961	918	635	800	657	614
AT1G55860	LOW protein: E3 ubiquitin ligase-like protein [Source:NCBI gene (formerly Entrezgene);Acc:842036]	UPL1	protein_coding	4357.15	0.414026	0.116425	3.55617	0.000376307	0.00676957	3738.86	4045.13	3423.97	4658.5	5322.92	4953.54	3237	3733	2810	5950	6671	4715
AT2G29050	RHOMBOID-like 1 [Source:NCBI gene (formerly Entrezgene);Acc:817453]	RBL1	protein_coding	499.32	-0.457574	0.128679	-3.55592	0.000376655	0.00677037	560.194	610.074	564.163	455.672	421.301	384.517	485	563	463	582	528	366
AT1G45191	Glycosyl hydrolase superfamily protein [Source:NCBI gene (formerly Entrezgene);Acc:841088]	BGLU1	protein_coding	96.8552	-1.24779	0.350931	-3.55565	0.000377045	0.00677192	139.76	140.87	129.16	73.5965	66.2273	31.5178	121	130	106	94	83	30
AT2G47500	P-loop nucleoside triphosphate hydrolases superfamily protein with CH (Calponin Homology) domain-containing protein [Source:NCBI gene (formerly Entrezgene);Acc:819363]	AT2G47500	protein_coding	1059.22	-0.576761	0.162295	-3.55379	0.000379729	0.00681463	1241.67	1209.31	1354.97	993.553	833.028	722.807	1075	1116	1112	1269	1044	688
AT4G09350	Chaperone DnaJ-domain superfamily protein [Source:NCBI gene (formerly Entrezgene);Acc:826517]	NdhT	protein_coding	88.5633	1.1768	0.331181	3.55335	0.000380352	0.00682033	50.8217	62.8496	48.7398	93.953	106.921	168.095	44	58	40	120	134	160
AT1G06515	transmembrane protein, putative (DUF3317) [Source:NCBI gene (formerly Entrezgene);Acc:5007668]	AT1G06515	protein_coding	596.415	-0.447904	0.126079	-3.55257	0.000381493	0.00683529	690.713	729.272	643.365	490.121	475.56	549.46	598	673	528	626	596	523
AT4G11350	transferring glycosyl group transferase (DUF604) [Source:NCBI gene (formerly Entrezgene);Acc:826737]	AT4G11350	protein_coding	81.2681	1.22264	0.344249	3.5516	0.000382896	0.00685	48.5116	37.9265	59.7063	95.5189	92.5586	153.386	42	35	49	122	116	146
AT2G33560	BUB1-related (BUB1: budding uninhibited by benzymidazol 1) [Source:NCBI gene (formerly Entrezgene);Acc:817921]	BUBR1	protein_coding	306.843	-0.919429	0.258879	-3.55158	0.000382929	0.00685	366.147	444.281	394.792	278.727	202.672	154.437	317	410	324	356	254	147
AT3G03630	cysteine synthase 26 [Source:NCBI gene (formerly Entrezgene);Acc:821203]	CS26	protein_coding	1252.03	-0.848124	0.238847	-3.5509	0.000383914	0.00686211	1258.99	2163.98	1406.14	934.832	845.794	902.459	1090	1997	1154	1194	1060	859
AT3G28740	Cytochrome P450 superfamily protein [Source:NCBI gene (formerly Entrezgene);Acc:822506]	CYP81D11	protein_coding	946.831	-1.16778	0.329056	-3.54889	0.000386864	0.00690931	1882.71	916.737	1131.98	472.114	750.044	527.397	1630	846	929	603	940	502
AT3G13470	TCP-1/cpn60 chaperonin family protein [Source:NCBI gene (formerly Entrezgene);Acc:820549]	Cpn60beta2	protein_coding	4816.89	-0.606539	0.170927	-3.54852	0.000387401	0.00691336	4777.24	6601.37	6065.67	4184.04	3447.81	3825.21	4136	6092	4978	5344	4321	3641
AT3G27750	PPR containing protein [Source:NCBI gene (formerly Entrezgene);Acc:822397]	EMB3123	protein_coding	463.445	-0.716375	0.201924	-3.54774	0.000388553	0.00692837	549.799	677.258	502.02	413.393	333.53	304.672	476	625	412	528	418	290
AT2G33793	DNA ligase-like protein [Source:NCBI gene (formerly Entrezgene);Acc:2745578]	AT2G33793	protein_coding	185.079	-1.21084	0.34137	-3.54702	0.000389621	0.00694185	220.612	273.071	282.691	150.325	119.688	64.0861	191	252	232	192	150	61
AT5G25220	homeobox protein knotted-1-like 3 [Source:NCBI gene (formerly Entrezgene);Acc:832593]	KNAT3	protein_coding	1339.73	0.364353	0.102755	3.54584	0.000391358	0.00696326	1197.78	1212.56	1102.74	1421.82	1516.05	1587.44	1037	1119	905	1816	1900	1511
AT5G13080	WRKY DNA-binding protein 75 [Source:NCBI gene (formerly Entrezgene);Acc:831147]	WRKY75	protein_coding	256.909	1.52402	0.429833	3.5456	0.000391717	0.00696326	144.38	89.9399	163.278	228.619	307.997	607.242	125	83	134	292	386	578
AT4G17330	G2484-1 protein [Source:NCBI gene (formerly Entrezgene);Acc:827445]	G2484-1	protein_coding	4322.45	0.253788	0.0715798	3.54553	0.000391824	0.00696326	3804.7	4003.95	4021.03	4608.39	4793.1	4703.5	3294	3695	3300	5886	6007	4477
AT4G10500	2-oxoglutarate (2OG) and Fe(II)-dependent oxygenase superfamily protein [Source:NCBI gene (formerly Entrezgene);Acc:826642]	AT4G10500	protein_coding	184.445	1.89915	0.535673	3.54536	0.000392072	0.00696326	85.4729	40.0937	108.446	142.495	252.142	478.019	74	37	89	182	316	455
AT2G40080	EARLY FLOWERING-like protein (DUF1313) [Source:NCBI gene (formerly Entrezgene);Acc:818596]	ELF4	protein_coding	794.131	1.00411	0.283354	3.54368	0.00039459	0.00700239	459.706	389.017	737.189	995.902	1247.95	935.027	398	359	605	1272	1564	890
AT2G31960	glucan synthase-like 3 [Source:NCBI gene (formerly Entrezgene);Acc:817755]	GSL03	protein_coding	3290.73	0.334776	0.0944923	3.54289	0.000395768	0.0070112	2967.3	2944.18	2820.82	3531.07	3952.09	3528.94	2569	2717	2315	4510	4953	3359
AT3G04615	ncRNA [Source:NCBI gene (formerly Entrezgene);Acc:28718769]	AT3G04615	lncRNA	56.4593	1.07343	0.303003	3.54264	0.000396138	0.0070112	27.7209	43.3445	37.7733	75.9453	67.8231	86.1485	24	40	31	97	85	82
AT5G52730	Copper transport protein family [Source:NCBI gene (formerly Entrezgene);Acc:835350]	AT5G52730	protein_coding	13.1712	3.37387	0.952381	3.54256	0.000396265	0.0070112	4.62016	1.08361	1.21849	12.5271	17.5542	42.0237	4	1	1	16	22	40
AT5G16390	chloroplastic acetylcoenzyme A carboxylase 1 [Source:NCBI gene (formerly Entrezgene);Acc:831500]	CAC1	protein_coding	2831.19	-0.449742	0.126956	-3.54251	0.000396344	0.0070112	3157.88	3646.36	3002.37	2568.05	2258.11	2354.38	2734	3365	2464	3280	2830	2241
AT1G63240		AT1G63240	protein_coding	510.678	-1.04462	0.294918	-3.54207	0.000397004	0.00701213	708.039	892.897	463.028	401.649	326.349	272.103	613	824	380	513	409	259
AT4G05190	kinesin 5 [Source:NCBI gene (formerly Entrezgene);Acc:825867]	ATK5	protein_coding	824.616	-0.722158	0.203887	-3.54195	0.000397175	0.00701213	960.992	1054.36	1066.18	779.027	591.258	495.879	832	973	875	995	741	472
AT1G06233	ncRNA [Source:NCBI gene (formerly Entrezgene);Acc:28716455]	AT1G06233	snoRNA	77.5404	0.884637	0.249767	3.54184	0.00039734	0.00701213	58.907	54.1807	49.9583	87.6895	98.942	115.565	51	50	41	112	124	110
AT5G13840	FIZZY-related 3 [Source:NCBI gene (formerly Entrezgene);Acc:831230]	FZR3	protein_coding	1343.37	-0.739925	0.208934	-3.54143	0.000397958	0.00701747	1530.43	1846.48	1665.68	1240.96	995.005	781.64	1325	1704	1367	1585	1247	744
AT4G20130	plastid transcriptionally active 14 [Source:NCBI gene (formerly Entrezgene);Acc:827759]	PTAC14	protein_coding	2116.47	-0.805007	0.227357	-3.54072	0.000399035	0.00703091	2433.67	3527.16	2115.31	1691.94	1457.8	1472.93	2107	3255	1736	2161	1827	1402
AT5G15720	GDSL-motif lipase 7 [Source:NCBI gene (formerly Entrezgene);Acc:831427]	GLIP7	protein_coding	15.6994	-2.15546	0.608919	-3.53981	0.000400414	0.00704962	30.031	24.9231	21.9329	8.61236	2.39376	6.30355	26	23	18	11	3	6
AT3G13210	crooked neck protein, putative / cell cycle protein [Source:NCBI gene (formerly Entrezgene);Acc:820511]	AT3G13210	protein_coding	35.2136	-1.35658	0.383362	-3.53865	0.000402186	0.00706956	42.7364	62.8496	46.3028	24.2712	15.1605	19.9612	37	58	38	31	19	19
AT4G19160	transglutaminase family protein [Source:NCBI gene (formerly Entrezgene);Acc:827654]	AT4G19160	protein_coding	3948.69	-0.67535	0.190851	-3.53861	0.000402234	0.00706956	5332.81	5478.75	3757.84	3293.05	3062.41	2767.26	4617	5056	3084	4206	3838	2634
AT2G29170	NAD(P)-binding Rossmann-fold superfamily protein [Source:NCBI gene (formerly Entrezgene);Acc:817466]	AT2G29170	protein_coding	44.419	-1.7134	0.48425	-3.53825	0.000402784	0.00706956	77.3876	86.6891	40.2103	29.7518	13.5646	18.9107	67	80	33	38	17	18
AT1G51400	Photosystem II 5 kD protein [Source:NCBI gene (formerly Entrezgene);Acc:841564]	AT1G51400	protein_coding	6565.29	-0.915808	0.258832	-3.53823	0.000402815	0.00706956	9197.58	9720.01	6828.45	6072.5	3949.7	3623.49	7963	8970	5604	7756	4950	3449
AT3G13960	growth-regulating factor 5 [Source:NCBI gene (formerly Entrezgene);Acc:820609]	GRF5	protein_coding	337.731	-0.97237	0.274893	-3.53727	0.000404291	0.00708675	443.535	558.061	341.179	282.642	223.417	177.55	384	515	280	361	280	169
AT5G56250	hapless 8 [Source:NCBI gene (formerly Entrezgene);Acc:835724]	HAP8	protein_coding	654.006	0.479837	0.135656	3.53717	0.00040444	0.00708675	546.333	529.887	561.726	676.462	766.003	843.625	473	489	461	864	960	803
AT4G31390	Protein kinase superfamily protein [Source:NCBI gene (formerly Entrezgene);Acc:829266]	ACDO1	protein_coding	859.099	0.605525	0.171199	3.53697	0.000404748	0.00708675	688.403	735.773	618.995	866.716	1059.64	1185.07	596	679	508	1107	1328	1128
AT1G53625		AT1G53625	protein_coding	355.545	1.89186	0.534939	3.53658	0.000405337	0.00709149	66.9923	150.622	235.17	308.479	477.954	894.054	58	139	193	394	599	851
AT1G08050	Zinc finger (C3HC4-type RING finger) family protein [Source:NCBI gene (formerly Entrezgene);Acc:837321]	AT1G08050	protein_coding	435.864	1.78284	0.504194	3.53602	0.000406205	0.0071011	161.705	151.706	275.38	324.138	506.679	1195.57	140	140	226	414	635	1138
AT4G16960	disease resistance protein (TIR-NBS-LRR class) [Source:NCBI gene (formerly Entrezgene);Acc:827404]	AT4G16960	protein_coding	239.739	0.909652	0.257276	3.53571	0.000406685	0.00710392	127.054	180.963	191.304	252.107	308.795	378.213	110	167	157	322	387	360
AT5G13370	Auxin-responsive GH3 family protein [Source:NCBI gene (formerly Entrezgene);Acc:831178]	AT5G13370	protein_coding	771.827	1.19596	0.338346	3.53474	0.000408181	0.00712447	460.861	537.472	408.196	674.896	946.332	1603.2	399	496	335	862	1186	1526
AT3G53210	nodulin MtN21 /EamA-like transporter family protein [Source:NCBI gene (formerly Entrezgene);Acc:824487]	UMAMIT6	protein_coding	178	0.844106	0.238872	3.53372	0.000409757	0.00713574	113.194	111.612	157.186	206.697	208.257	271.053	98	103	129	264	261	258
AT4G10340	light harvesting complex of photosystem II 5 [Source:NCBI gene (formerly Entrezgene);Acc:826626]	LHCB5	protein_coding	102596	-0.930527	0.263328	-3.53372	0.00040976	0.00713574	139916	162267	101564	91235.4	64854.9	55741.3	121135	149746	83352	116529	81280	53057
AT2G37470	Histone superfamily protein [Source:NCBI gene (formerly Entrezgene);Acc:818324]	AT2G37470	protein_coding	1123.65	-0.746741	0.211322	-3.53366	0.000409851	0.00713574	1285.56	1610.25	1329.38	1046.01	786.748	683.935	1113	1486	1091	1336	986	651
AT5G50915	basic helix-loop-helix (bHLH) DNA-binding superfamily protein [Source:NCBI gene (formerly Entrezgene);Acc:835164]	AT5G50915	protein_coding	307.456	1.99663	0.565059	3.53349	0.000410107	0.00713574	63.5271	236.228	69.4542	321.006	434.866	719.656	55	218	57	410	545	685
AT2G36400	growth-regulating factor 3 [Source:NCBI gene (formerly Entrezgene);Acc:818213]	GRF3	protein_coding	1342.76	-0.792408	0.224301	-3.53279	0.000411194	0.00714906	1849.22	1772.79	1486.56	1232.35	968.674	746.971	1601	1636	1220	1574	1214	711
AT1G08300	no vein-like protein [Source:NCBI gene (formerly Entrezgene);Acc:837350]	NVL	protein_coding	279.407	0.538546	0.152464	3.53228	0.000412	0.0071575	241.403	241.646	199.833	333.533	314.38	345.645	209	223	164	426	394	329
AT1G75240	homeobox protein 33 [Source:NCBI gene (formerly Entrezgene);Acc:843861]	HB33	protein_coding	1172.36	-0.799454	0.226371	-3.53161	0.000413046	0.00717007	1447.26	1721.86	1298.92	1091.42	773.982	700.745	1253	1589	1066	1394	970	667
AT5G58600	Pmr5/Cas1p GDSL/SGNH-like acyl-esterase family protein (DUF828) [Source:NCBI gene (formerly Entrezgene);Acc:835974]	PMR5	protein_coding	663.297	-0.596665	0.168965	-3.5313	0.000413529	0.00717288	747.31	897.232	751.811	607.563	514.658	461.21	647	828	617	776	645	439
AT1G33260	Protein kinase superfamily protein [Source:NCBI gene (formerly Entrezgene);Acc:840220]	AT1G33260	protein_coding	120.067	0.783832	0.222043	3.53009	0.000415417	0.00720001	102.798	79.1038	82.8577	135.449	169.957	150.235	89	73	68	173	213	143
AT1G11260	sugar transporter 1 [Source:NCBI gene (formerly Entrezgene);Acc:837667]	STP1	protein_coding	7687.8	-1.03638	0.293632	-3.52952	0.00041631	0.0072099	12434	12393.3	6181.42	5405.43	5268.66	4444	10765	11437	5073	6904	6603	4230
AT4G09420	Disease resistance protein (TIR-NBS class) [Source:NCBI gene (formerly Entrezgene);Acc:826524]	AT4G09420	protein_coding	343.207	1.2266	0.347681	3.52794	0.000418807	0.00724751	184.806	215.639	215.674	274.813	487.529	680.784	160	199	177	351	611	648
AT5G13210	Uncharacterized conserved protein UCP015417, vWA [Source:NCBI gene (formerly Entrezgene);Acc:831161]	AT5G13210	protein_coding	138.771	1.10785	0.314155	3.52643	0.000421209	0.007279	91.2481	61.766	110.883	156.588	171.553	240.586	79	57	91	200	215	229
AT5G19660	SITE-1 protease [Source:NCBI gene (formerly Entrezgene);Acc:832086]	S1P	protein_coding	1158.69	0.292821	0.0830372	3.52638	0.00042128	0.007279	1040.69	1045.69	1038.16	1244.88	1312.58	1270.17	901	965	852	1590	1645	1209
AT4G23230	cysteine-rich RECEPTOR-like kinase [Source:NCBI gene (formerly Entrezgene);Acc:828422]	CRK15	protein_coding	115.469	2.20167	0.624626	3.52478	0.000423839	0.00731342	31.1861	61.766	30.4624	72.8136	140.434	356.151	27	57	25	93	176	339
AT3G26840	Esterase/lipase/thioesterase family protein [Source:NCBI gene (formerly Entrezgene);Acc:822299]	PES2	protein_coding	456.662	1.19173	0.338107	3.52472	0.000423928	0.00731342	302.62	212.388	319.246	374.246	754.034	777.438	262	196	262	478	945	740
AT1G19150	PSI type II chlorophyll a/b-binding protein (Lhca2*1) [Source:NCBI gene (formerly Entrezgene);Acc:838498]	Lhca6	protein_coding	1241.69	-0.678285	0.192541	-3.5228	0.000427006	0.00735832	1556.99	1771.71	1256.27	1105.51	852.976	906.661	1348	1635	1031	1412	1069	863
AT3G61610	Galactose mutarotase-like superfamily protein [Source:NCBI gene (formerly Entrezgene);Acc:825334]	AT3G61610	protein_coding	330.053	-0.7917	0.224743	-3.52269	0.000427191	0.00735832	352.287	493.044	410.633	282.642	247.355	194.36	305	455	337	361	310	185
AT1G63350	Disease resistance protein (CC-NBS-LRR class) family [Source:NCBI gene (formerly Entrezgene);Acc:842641]	AT1G63350	protein_coding	270.736	1.22365	0.347395	3.52236	0.000427726	0.00736184	150.155	215.639	120.631	248.192	394.97	494.829	130	199	99	317	495	471
AT5G47240	nudix hydrolase homolog 8 [Source:NCBI gene (formerly Entrezgene);Acc:834771]	NUDT8	protein_coding	351.005	-2.06798	0.587296	-3.52118	0.000429629	0.0073889	966.768	574.315	159.623	175.379	136.444	93.5027	837	530	131	224	171	89
AT5G67310	cytochrome P450, family 81, subfamily G, polypeptide 1 [Source:NCBI gene (formerly Entrezgene);Acc:836866]	CYP81G1	protein_coding	20.8226	3.15474	0.896195	3.52015	0.000431301	0.00741193	3.46512	5.41807	3.65548	7.82942	44.6835	59.8837	3	5	3	10	56	57
AT1G70140	formin 8 [Source:NCBI gene (formerly Entrezgene);Acc:843350]	FH8	protein_coding	348.018	1.69298	0.481072	3.51919	0.000432868	0.00743313	162.86	126.783	203.489	245.844	434.068	915.066	141	117	167	314	544	871
AT2G27150	abscisic aldehyde oxidase 3 [Source:NCBI gene (formerly Entrezgene);Acc:817257]	AAO3	protein_coding	1150.63	1.00915	0.28678	3.51889	0.000433353	0.00743533	669.923	718.436	902.905	1008.43	1600.63	2003.48	580	663	741	1288	2006	1907
AT5G17870	plastid-specific 50S ribosomal protein 6 [Source:NCBI gene (formerly Entrezgene);Acc:831655]	PSRP6	protein_coding	5669.46	-0.764574	0.217289	-3.5187	0.000433664	0.00743533	6577.95	9078.51	5756.17	4807.26	3817.25	3979.64	5695	8378	4724	6140	4784	3788
AT1G15690	Inorganic H pyrophosphatase family protein [Source:NCBI gene (formerly Entrezgene);Acc:838138]	AVP1	protein_coding	15095.6	-0.479765	0.136357	-3.51844	0.000434099	0.00743707	18347.8	19332.7	15066.7	12970.2	11887.4	12968.5	15885	17841	12365	16566	14898	12344
AT4G38680	glycine rich protein 2 [Source:NCBI gene (formerly Entrezgene);Acc:830024]	GRP2	protein_coding	5312.51	-0.429823	0.122188	-3.51771	0.00043528	0.00745159	5748.63	5947.95	6599.37	4871.46	4630.33	4077.35	4977	5489	5416	6222	5803	3881
AT2G44980	SNF2 domain-containing protein / helicase domain-containing protein [Source:NCBI gene (formerly Entrezgene);Acc:819106]	ASG3	protein_coding	589.292	0.585528	0.166498	3.51672	0.000436914	0.00747349	487.426	428.027	498.364	594.253	766.003	761.679	422	395	409	759	960	725
AT5G25440	Protein kinase superfamily protein [Source:NCBI gene (formerly Entrezgene);Acc:832618]	AT5G25440	protein_coding	698.572	1.42884	0.406321	3.51653	0.000437231	0.00747349	356.907	397.686	380.17	545.71	822.655	1688.3	309	367	312	697	1031	1607
AT2G33400	FK506-binding nuclear-like protein [Source:NCBI gene (formerly Entrezgene);Acc:817904]	AT2G33400	protein_coding	606.849	-0.933099	0.265386	-3.516	0.000438098	0.00748258	772.721	923.239	694.542	532.4	429.281	288.913	669	852	570	680	538	275
AT1G17140	interactor of constitutive active rops 1 [Source:NCBI gene (formerly Entrezgene);Acc:838284]	ICR1	protein_coding	1223.09	-0.663223	0.188681	-3.51506	0.000439662	0.00750354	1406.84	1735.95	1356.18	1091.42	965.482	782.691	1218	1602	1113	1394	1210	745
AT2G32140	transmembrane receptor [Source:NCBI gene (formerly Entrezgene);Acc:817773]	AT2G32140	protein_coding	86.676	1.88431	0.53644	3.51263	0.000443697	0.00756661	18.4806	53.0971	38.9918	82.9918	106.921	219.574	16	49	32	106	134	209
AT1G16820	vacuolar ATP synthase catalytic subunit-related / V-ATPase-related / vacuolar proton pump-like protein [Source:NCBI gene (formerly Entrezgene);Acc:838253]	AT1G16820	protein_coding	122.458	-0.74027	0.210762	-3.51235	0.00044416	0.00756872	135.14	175.545	148.656	97.8677	82.9836	94.5533	117	162	122	125	104	90
AT1G23790	dicer-like protein (DUF936) [Source:NCBI gene (formerly Entrezgene);Acc:838990]	AT1G23790	protein_coding	305.946	-1.06257	0.302557	-3.51196	0.000444813	0.00757406	339.581	482.208	420.381	266.983	193.096	133.425	294	445	345	341	242	127
AT4G02380	senescence-associated 21 [Source:NCBI gene (formerly Entrezgene);Acc:828053]	SAG21	protein_coding	13170	1.10991	0.316212	3.51003	0.000448052	0.00762338	6415.09	9348.33	9255.69	11291.6	18052.9	24656.3	5554	8627	7596	14422	22625	23469
AT4G20362	ncRNA [Source:NCBI gene (formerly Entrezgene);Acc:5008149]	AT4G20362	lncRNA	189.189	-0.820985	0.233914	-3.50977	0.000448495	0.0076251	263.349	231.893	230.296	174.596	120.486	114.515	228	214	189	223	151	109
AT2G39730	rubisco activase [Source:NCBI gene (formerly Entrezgene);Acc:818558]	RCA	protein_coding	85339.5	-0.514726	0.146713	-3.50839	0.000450825	0.00765797	99753.8	115741	85716.2	73174.5	67203.2	70448.5	86364	106810	70346	93461	84223	67056
AT4G00810	60S acidic ribosomal protein family [Source:NCBI gene (formerly Entrezgene);Acc:828004]	AT4G00810	protein_coding	5013.03	-0.541693	0.154407	-3.50822	0.000451116	0.00765797	5193.06	6577.53	6059.58	4631.1	3751.82	3865.13	4496	6070	4973	5915	4702	3679
AT1G67740	photosystem II BY [Source:NCBI gene (formerly Entrezgene);Acc:843099]	PSBY	protein_coding	24714	-0.577577	0.164661	-3.50768	0.000452034	0.00766443	28803.2	35160	24824.4	20971.1	18778.2	19746.9	24937	32447	20373	26785	23534	18796
AT5G11950	Putative lysine decarboxylase family protein [Source:NCBI gene (formerly Entrezgene);Acc:831068]	LOG8	protein_coding	1322.75	-0.453297	0.129233	-3.50759	0.000452184	0.00766443	1578.94	1651.43	1354.97	1053.06	1109.91	1188.22	1367	1524	1112	1345	1391	1131
AT5G06290	2-cysteine peroxiredoxin B [Source:NCBI gene (formerly Entrezgene);Acc:830517]	2-Cys Prx B	protein_coding	5400.06	-0.740071	0.211015	-3.50719	0.000452859	0.00766794	6385.06	8584.38	5296.8	4379.78	3752.61	4001.71	5528	7922	4347	5594	4703	3809
AT5G42100	beta-1,3-glucanase [Source:NCBI gene (formerly Entrezgene);Acc:834215]	BG_PPAP	protein_coding	1766.54	-0.380545	0.108514	-3.50689	0.000453373	0.00766794	2024.78	2150.97	1817.99	1561.19	1487.32	1556.98	1753	1985	1492	1994	1864	1482
ATCG00030			tRNA	183.176	-2.02018	0.576066	-3.50686	0.000453423	0.00766794	407.729	185.298	288.783	125.271	24.7355	67.2379	353	171	237	160	31	64
AT3G06570	Galactose oxidase/kelch repeat superfamily protein [Source:NCBI gene (formerly Entrezgene);Acc:819836]	AT3G06570	protein_coding	340.794	0.421471	0.120208	3.50618	0.000454589	0.0076817	292.225	295.826	286.346	400.083	394.172	376.112	253	273	235	511	494	358
AT1G30190	cotton fiber protein [Source:NCBI gene (formerly Entrezgene);Acc:839899]	AT1G30190	protein_coding	28.0489	3.81805	1.08901	3.50598	0.000454926	0.0076817	0	9.75252	1.21849	25.0541	33.5126	98.7557	0	9	1	32	42	94
AT3G50000	casein kinase II, alpha chain 2 [Source:NCBI gene (formerly Entrezgene);Acc:824162]	CKA2	protein_coding	3581.07	0.33742	0.0962713	3.50488	0.000456809	0.00769528	3087.42	3324.53	3079.14	3750.29	4011.14	4233.89	2673	3068	2527	4790	5027	4030
AT1G78600	light-regulated zinc finger protein 1 [Source:NCBI gene (formerly Entrezgene);Acc:844196]	LZF1	protein_coding	1435.2	-0.759275	0.216637	-3.50482	0.000456914	0.00769528	2062.9	1988.43	1362.28	1163.45	1127.46	906.661	1786	1835	1118	1486	1413	863
AT1G14410	ssDNA-binding transcriptional regulator [Source:NCBI gene (formerly Entrezgene);Acc:838003]	WHY1	protein_coding	1101.58	-0.548771	0.156577	-3.5048	0.000456949	0.00769528	1149.26	1528.98	1247.74	952.057	888.882	842.575	995	1411	1024	1216	1114	802
AT5G26000	thioglucoside glucohydrolase 1 [Source:NCBI gene (formerly Entrezgene);Acc:832669]	TGG1	protein_coding	26763.1	-0.806089	0.23001	-3.50459	0.000457316	0.00769528	38548.3	36112.5	27494.1	22390.6	21448.1	14585.4	33374	33326	22564	28598	26880	13883
AT4G37550	Acetamidase/Formamidase family protein [Source:NCBI gene (formerly Entrezgene);Acc:829910]	AT4G37550	protein_coding	1432.32	-0.645829	0.184285	-3.50451	0.000457457	0.00769528	1725.63	2110.88	1406.14	1172.06	1074	1105.22	1494	1948	1154	1497	1346	1052
AT1G03870	FASCICLIN-like arabinoogalactan 9 [Source:NCBI gene (formerly Entrezgene);Acc:839384]	FLA9	protein_coding	5442.48	-0.511536	0.145982	-3.50411	0.000458138	0.00770093	6100.92	6189.6	6902.77	5208.91	4182.69	4069.99	5282	5712	5665	6653	5242	3874
AT2G37390	Chloroplast-targeted copper chaperone protein [Source:NCBI gene (formerly Entrezgene);Acc:818315]	NAKR2	protein_coding	252.553	-0.778753	0.222266	-3.5037	0.000458847	0.00770704	271.434	357.592	328.994	226.27	175.542	155.488	235	330	270	289	220	148
AT4G35570	high mobility group B5 [Source:NCBI gene (formerly Entrezgene);Acc:829709]	HMGB5	protein_coding	1846.93	-0.370647	0.105803	-3.50318	0.000459735	0.00771614	2189.95	2056.7	2003.21	1730.3	1602.22	1499.19	1896	1898	1644	2210	2008	1427
AT3G30842	pleiotropic drug resistance 10 [Source:NCBI gene (formerly Entrezgene);Acc:822863]	ABCG38	protein_coding	19.9381	2.6641	0.760623	3.50253	0.000460865	0.00772929	6.93023	3.25084	6.09247	19.5735	20.7459	63.0355	6	3	5	25	26	60
AT3G61035	Cytochrome P450 superfamily protein [Source:NCBI gene (formerly Entrezgene);Acc:825275]	AT3G61035	protein_coding	5.26209	5.62475	1.60607	3.50219	0.000461459	0.00773342	0	0	0	5.48059	7.18127	18.9107	0	0	0	7	9	18
AT1G52590	Putative thiol-disulfide oxidoreductase DCC [Source:NCBI gene (formerly Entrezgene);Acc:841691]	AT1G52590	protein_coding	400.195	0.8641	0.246804	3.50115	0.000463248	0.00775758	289.915	312.081	248.573	394.603	489.922	666.075	251	288	204	504	614	634
AT5G42980	thioredoxin 3 [Source:NCBI gene (formerly Entrezgene);Acc:834313]	TRX3	protein_coding	27213.8	0.788784	0.22539	3.49964	0.000465888	0.00779594	22030.1	15587.8	22244.8	27215.1	35574.4	40630.6	19073	14385	18256	34760	44584	38674
AT5G43900	myosin 2 [Source:NCBI gene (formerly Entrezgene);Acc:834412]	MYA2	protein_coding	2266.87	0.42173	0.12052	3.49926	0.000466543	0.00779654	1898.88	1760.87	2154.3	2470.18	2644.3	2672.71	1644	1625	1768	3155	3314	2544
AT5G64230	1,8-cineole synthase [Source:NCBI gene (formerly Entrezgene);Acc:836544]	AT5G64230	protein_coding	109.899	0.921649	0.263399	3.49906	0.000466907	0.00779654	65.8372	68.2676	93.8241	117.441	159.584	154.437	57	63	77	150	200	147
AT2G45050	GATA transcription factor 2 [Source:NCBI gene (formerly Entrezgene);Acc:819112]	GATA2	protein_coding	569.853	-0.578592	0.165364	-3.4989	0.000467185	0.00779654	735.76	581.9	731.097	508.912	438.058	423.389	637	537	600	650	549	403
AT5G40240	nodulin MtN21 /EamA-like transporter family protein [Source:NCBI gene (formerly Entrezgene);Acc:834022]	UMAMIT40	protein_coding	1111.56	0.951618	0.271983	3.49882	0.000467324	0.00779654	853.574	527.72	891.938	1126.65	1579.08	1690.4	739	487	732	1439	1979	1609
AT3G50810	Uncharacterized protein family (UPF0497) [Source:NCBI gene (formerly Entrezgene);Acc:824245]	AT3G50810	protein_coding	155.045	0.709465	0.202817	3.49805	0.000468668	0.00781312	132.829	102.943	116.976	172.247	189.905	215.371	115	95	96	220	238	205
AT5G64870	SPFH/Band 7/PHB domain-containing membrane-associated protein family [Source:NCBI gene (formerly Entrezgene);Acc:836610]	AT5G64870	protein_coding	100.313	2.18303	0.624203	3.49731	0.000469979	0.00782912	15.0155	62.8496	30.4624	87.6895	131.657	274.205	13	58	25	112	165	261
AT4G34881	transmembrane protein [Source:NCBI gene (formerly Entrezgene);Acc:6240750]	AT4G34881	protein_coding	623.297	0.490421	0.140245	3.49689	0.000470709	0.00783146	498.977	534.221	522.734	732.05	809.888	641.912	432	493	429	935	1015	611
AT5G05670	signal recognition particle binding protein [Source:NCBI gene (formerly Entrezgene);Acc:830451]	AT5G05670	protein_coding	843.13	-0.463211	0.132466	-3.49683	0.000470822	0.00783146	952.907	1057.61	922.401	764.151	726.107	635.608	825	976	757	976	910	605
AT3G50010	Cysteine/Histidine-rich C1 domain family protein [Source:NCBI gene (formerly Entrezgene);Acc:824163]	AT3G50010	protein_coding	218.31	1.05554	0.301952	3.49573	0.000472773	0.00785804	162.86	89.9399	173.026	246.627	332.732	304.672	141	83	142	315	417	290
AT1G21130	O-methyltransferase family protein [Source:NCBI gene (formerly Entrezgene);Acc:838709]	IGMT4	protein_coding	7238.37	-1.09122	0.312412	-3.49289	0.000477827	0.00793613	11305.5	12108.3	6142.43	4120.62	3816.45	5936.9	9788	11174	5041	5263	4783	5651
AT5G01850	Protein kinase superfamily protein [Source:NCBI gene (formerly Entrezgene);Acc:831760]	AT5G01850	protein_coding	306.213	0.805547	0.230653	3.49246	0.000478588	0.00794285	215.992	215.639	236.388	308.479	363.851	496.93	187	199	194	394	456	473
AT1G14280	phytochrome kinase substrate 2 [Source:NCBI gene (formerly Entrezgene);Acc:837989]	PKS2	protein_coding	543.974	-0.939441	0.269017	-3.49212	0.000479204	0.00794715	828.163	769.365	548.323	483.075	343.903	291.014	717	710	450	617	431	277
AT5G02830	Tetratricopeptide repeat (TPR)-like superfamily protein [Source:NCBI gene (formerly Entrezgene);Acc:831772]	AT5G02830	protein_coding	759.779	0.685712	0.196418	3.49108	0.000481064	0.00796956	522.078	723.854	500.801	852.623	942.343	1016.97	452	668	411	1089	1181	968
AT5G66610	DA1-related protein 7 [Source:NCBI gene (formerly Entrezgene);Acc:836793]	DAR7	protein_coding	163.949	-0.771908	0.221116	-3.49097	0.00048127	0.00796956	203.287	242.729	174.245	137.798	106.921	118.717	176	224	143	176	134	113
AT3G56170	Ca-2+ dependent nuclease [Source:NCBI gene (formerly Entrezgene);Acc:824783]	CAN	protein_coding	1156.94	1.06441	0.304977	3.49014	0.000482766	0.0079884	728.83	571.064	945.552	1074.98	1559.93	2061.26	631	527	776	1373	1955	1962
AT1G79500	Aldolase-type TIM barrel family protein [Source:NCBI gene (formerly Entrezgene);Acc:844288]	AtkdsA1	protein_coding	1007.63	-0.452801	0.129782	-3.48893	0.000484954	0.00801013	1108.84	1255.91	1129.54	934.832	843.401	773.236	960	1159	927	1194	1057	736
AT5G53730	Late embryosis abundant (LEA) hydroxyproline-rich glycoprotein family [Source:NCBI gene (formerly Entrezgene);Acc:835454]	AT5G53730	protein_coding	179.755	0.967162	0.277229	3.48868	0.000485412	0.00801013	157.085	93.1907	114.539	196.518	234.588	282.609	136	86	94	251	294	269
AT1G72030	Acyl-CoA N-acyltransferases (NAT) superfamily protein [Source:NCBI gene (formerly Entrezgene);Acc:843534]	AT1G72030	protein_coding	295.231	-1.00197	0.28721	-3.48863	0.000485495	0.00801013	384.628	516.884	280.254	229.402	199.48	160.741	333	477	230	293	250	153
AT3G18800	transmembrane protein [Source:NCBI gene (formerly Entrezgene);Acc:821413]	AT3G18800	protein_coding	222.149	-0.673599	0.193085	-3.48862	0.000485517	0.00801013	277.209	301.245	241.262	198.867	161.978	152.336	240	278	198	254	203	145
AT1G13650		AT1G13650	protein_coding	37.2536	-1.6318	0.467848	-3.48788	0.000486871	0.00802653	46.2016	57.4315	65.7987	28.9688	13.5646	11.5565	40	53	54	37	17	11
AT5G26850		AT5G26850	protein_coding	1811.26	-0.370357	0.106203	-3.48727	0.000487972	0.00803873	2080.23	2079.45	1969.09	1698.98	1591.05	1448.77	1801	1919	1616	2170	1994	1379
AT5G40010	AAA-ATPase 1 [Source:NCBI gene (formerly Entrezgene);Acc:833998]	AATP1	protein_coding	129.955	2.13729	0.613359	3.48457	0.000492924	0.00811318	36.9612	27.0903	80.4207	112.744	134.848	387.668	32	25	66	144	169	369
AT3G48350	Cysteine proteinases superfamily protein [Source:NCBI gene (formerly Entrezgene);Acc:823993]	CEP3	protein_coding	214.216	-1.07883	0.30962	-3.48437	0.000493294	0.00811318	325.721	250.315	297.313	169.115	158.786	84.0474	282	231	244	216	199	80
AT2G27970	CDK-subunit 2 [Source:NCBI gene (formerly Entrezgene);Acc:817341]	CKS2	protein_coding	663.692	-0.736367	0.211344	-3.48421	0.000493583	0.00811318	867.434	710.85	911.434	598.167	500.295	393.972	751	656	748	764	627	375
AT1G63640	P-loop nucleoside triphosphate hydrolases superfamily protein with CH (Calponin Homology) domain-containing protein [Source:NCBI gene (formerly Entrezgene);Acc:842668]	AT1G63640	protein_coding	822.102	-0.319136	0.0916055	-3.48381	0.000494329	0.00811946	910.171	902.65	926.056	755.539	730.096	708.099	788	833	760	965	915	674
AT1G71140	MATE efflux family protein [Source:NCBI gene (formerly Entrezgene);Acc:843454]	AT1G71140	protein_coding	132.797	2.09315	0.601221	3.4815	0.000498616	0.00818384	78.5426	22.7559	49.9583	102.565	173.148	369.808	68	21	41	131	217	352
AT5G58350	with no lysine (K) kinase 4 [Source:NCBI gene (formerly Entrezgene);Acc:835947]	WNK4	protein_coding	2194.36	1.34705	0.387145	3.47945	0.000502445	0.00824061	1222.03	861.473	1631.56	1850.87	2895.65	4704.55	1058	795	1339	2364	3629	4478
AT1G75690	DnaJ/Hsp40 cysteine-rich domain superfamily protein [Source:NCBI gene (formerly Entrezgene);Acc:843903]	LQY1	protein_coding	2379.27	-0.9138	0.262755	-3.47777	0.000505607	0.00828638	2903.77	4187.08	2234.72	1891.59	1485.73	1572.74	2514	3864	1834	2416	1862	1497
AT1G52030	myrosinase-binding protein 2 [Source:NCBI gene (formerly Entrezgene);Acc:841632]	MBP2	protein_coding	108.513	-1.64545	0.473291	-3.47662	0.000507782	0.0083159	255.264	137.619	99.9166	44.6277	35.9064	77.7438	221	127	82	57	45	74
AT5G59890	actin depolymerizing factor 4 [Source:NCBI gene (formerly Entrezgene);Acc:836111]	ADF4	protein_coding	3926.82	0.519727	0.149612	3.47384	0.000513072	0.00839638	3409.67	2922.51	3348.42	4006.31	4643.09	5230.9	2952	2697	2748	5117	5819	4979
AT3G22110	20S proteasome alpha subunit C1 [Source:NCBI gene (formerly Entrezgene);Acc:821774]	PAC1	protein_coding	3405.22	-0.309871	0.0892084	-3.47356	0.000513596	0.00839878	3793.15	3747.13	3768.8	3253.91	2877.3	2991.04	3284	3458	3093	4156	3606	2847
AT2G20635	protein kinase and Mad3-BUB1-I domain-containing protein [Source:NCBI gene (formerly Entrezgene);Acc:816591]	AT2G20635	protein_coding	329.182	-0.722588	0.208174	-3.47107	0.000518382	0.00847084	392.713	422.609	415.507	309.262	235.386	199.612	340	390	341	395	295	190
AT1G24070	cellulose synthase-like A10 [Source:NCBI gene (formerly Entrezgene);Acc:839019]	CSLA10	protein_coding	113.106	-1.22462	0.35299	-3.46928	0.000521858	0.00852138	165.171	185.298	125.505	85.3406	77.3982	39.9225	143	171	103	109	97	38
AT1G66920	Protein kinase superfamily protein [Source:NCBI gene (formerly Entrezgene);Acc:843010]	AT1G66920	protein_coding	597.009	1.91829	0.553049	3.46857	0.000523234	0.00853509	301.465	300.161	147.438	392.254	689.402	1751.34	261	277	121	501	864	1667
AT3G56900	Transducin/WD40 repeat-like superfamily protein [Source:NCBI gene (formerly Entrezgene);Acc:824857]	AT3G56900	protein_coding	459.511	-0.445181	0.128352	-3.46845	0.000523463	0.00853509	529.008	555.894	504.457	418.874	359.064	389.77	458	513	414	535	450	371
AT5G15540	PHD finger family protein [Source:NCBI gene (formerly Entrezgene);Acc:831407]	EMB2773	protein_coding	1297.14	0.358262	0.103313	3.46775	0.000524838	0.00855125	1115.77	1170.3	1124.67	1371.71	1569.51	1430.91	966	1080	923	1752	1967	1362
AT4G35470	plant intracellular ras group-related LRR 4 [Source:NCBI gene (formerly Entrezgene);Acc:829699]	PIRL4	protein_coding	1205.66	-0.503491	0.145311	-3.46491	0.000530408	0.00863569	1455.35	1511.64	1275.76	1088.29	1030.91	871.991	1260	1395	1047	1390	1292	830
AT5G41060	DHHC-type zinc finger family protein [Source:NCBI gene (formerly Entrezgene);Acc:834108]	AT5G41060	protein_coding	393.54	-0.464796	0.134222	-3.46289	0.000534404	0.0086944	458.55	469.205	442.314	362.502	327.147	301.52	397	433	363	463	410	287
AT3G18250	Putative membrane lipoprotein [Source:NCBI gene (formerly Entrezgene);Acc:821353]	AT3G18250	protein_coding	356.732	2.1548	0.622413	3.462	0.000536172	0.0087168	120.124	102.943	169.371	169.115	425.291	1153.55	104	95	139	216	533	1098
AT1G06587	ncRNA [Source:NCBI gene (formerly Entrezgene);Acc:28716522]	AT1G06587	lncRNA	21.3131	-1.62321	0.468947	-3.4614	0.000537372	0.00872994	33.4961	29.2576	34.1179	14.8759	8.77711	7.35414	29	27	28	19	11	7
AT1G70940	Auxin efflux carrier family protein [Source:NCBI gene (formerly Entrezgene);Acc:843432]	PIN3	protein_coding	1483.65	-0.411854	0.119028	-3.46014	0.000539889	0.00876444	1669.03	1824.8	1588.92	1365.45	1282.26	1171.41	1445	1684	1304	1744	1607	1115
AT1G65150	TRAF-like family protein [Source:NCBI gene (formerly Entrezgene);Acc:842822]	AT1G65150	protein_coding	211.311	0.956493	0.276484	3.45948	0.000541214	0.00877776	166.326	148.455	115.757	209.045	275.282	352.999	144	137	95	267	345	336
AT3G18050	GPI-anchored protein [Source:NCBI gene (formerly Entrezgene);Acc:821330]	AT3G18050	protein_coding	2885.65	-0.801973	0.231833	-3.45927	0.000541635	0.00877776	3705.36	4410.31	2887.83	2567.27	2007.56	1735.58	3208	4070	2370	3279	2516	1652
AT1G62630	Disease resistance protein (CC-NBS-LRR class) family [Source:NCBI gene (formerly Entrezgene);Acc:842560]	AT1G62630	protein_coding	329.914	1.07899	0.311931	3.45906	0.000542058	0.00877776	202.132	289.325	143.782	370.331	421.301	552.611	175	267	118	473	528	526
AT5G57350	H[+]-ATPase 3 [Source:NCBI gene (formerly Entrezgene);Acc:835841]	HA3	protein_coding	4719.07	0.613263	0.177297	3.45895	0.000542285	0.00877776	4352.19	3569.42	3270.44	4855.02	5910.19	6357.13	3768	3294	2684	6201	7407	6051
AT5G39520		AT5G39520	protein_coding	302.568	2.67111	0.77254	3.45756	0.000545083	0.00881666	80.8527	19.505	146.219	177.728	1018.15	372.96	70	18	120	227	1276	355
AT2G26330	Leucine-rich receptor-like protein kinase family protein [Source:NCBI gene (formerly Entrezgene);Acc:817173]	ER	protein_coding	2257.15	-0.810059	0.234434	-3.45537	0.000549529	0.00887684	2688.93	3480.57	2455.27	2038.78	1590.25	1289.08	2328	3212	2015	2604	1993	1227
AT1G51055	FBD-like domain family protein [Source:NCBI gene (formerly Entrezgene);Acc:841527]	AT1G51055	protein_coding	15.8054	-1.77895	0.514841	-3.45534	0.0005496	0.00887684	19.6357	27.0903	26.8069	8.61236	6.38335	6.30355	17	25	22	11	8	6
AT2G35060	K+ uptake permease 11 [Source:NCBI gene (formerly Entrezgene);Acc:818071]	KUP11	protein_coding	1213.28	0.44551	0.128949	3.45493	0.000550438	0.00888234	1017.59	1017.51	1046.69	1220.61	1503.28	1473.98	881	939	859	1559	1884	1403
AT1G74710	ADC synthase superfamily protein [Source:NCBI gene (formerly Entrezgene);Acc:843810]	EDS16	protein_coding	763.905	1.45127	0.420076	3.45478	0.000550738	0.00888234	431.985	407.439	387.481	643.578	781.961	1930.99	374	376	318	822	980	1838
AT1G69280		AT1G69280	protein_coding	84.7312	0.749886	0.21707	3.45458	0.000551144	0.00888246	65.8372	65.0168	58.4878	100.217	108.517	110.312	57	60	48	128	136	105
AT3G59750	Concanavalin A-like lectin protein kinase family protein [Source:NCBI gene (formerly Entrezgene);Acc:825144]	AT3G59750	protein_coding	110.498	1.40186	0.405831	3.45429	0.000551737	0.00888559	66.9923	46.5954	68.2357	128.402	106.921	245.839	58	43	56	164	134	234
AT2G42040	WRC protein [Source:NCBI gene (formerly Entrezgene);Acc:818804]	AT2G42040	protein_coding	826.674	-0.553705	0.16042	-3.45159	0.0005573	0.00896871	958.682	1152.96	838.325	677.244	684.615	648.215	830	1064	688	865	858	617
AT1G20816	outer envelope pore-like protein [Source:NCBI gene (formerly Entrezgene);Acc:838673]	AT1G20816	protein_coding	272.205	-0.618366	0.179249	-3.44976	0.000561079	0.00902301	328.031	373.847	287.565	228.619	225.013	190.157	284	345	236	292	282	181
AT3G44880	Pheophorbide a oxygenase family protein with Rieske 2Fe-2S domain-containing protein [Source:NCBI gene (formerly Entrezgene);Acc:823622]	ACD1	protein_coding	2238.02	1.01188	0.293346	3.44944	0.00056174	0.00902713	1554.68	1537.65	1358.62	1823.47	3210.83	3942.87	1346	1419	1115	2329	4024	3753
AT3G01810	EEIG1/EHBP1 protein amino-terminal domain protein [Source:NCBI gene (formerly Entrezgene);Acc:821073]	AT3G01810	protein_coding	839.727	-0.378268	0.109758	-3.44637	0.000568172	0.00912391	915.946	1026.18	905.342	759.453	714.936	716.504	793	947	743	970	896	682
AT5G18660	NAD(P)-binding Rossmann-fold superfamily protein [Source:NCBI gene (formerly Entrezgene);Acc:831984]	PCB2	protein_coding	2132.32	-0.770897	0.22374	-3.4455	0.000570014	0.00914098	2427.89	3471.9	2166.48	1767.1	1406.73	1553.83	2102	3204	1778	2257	1763	1479
AT5G07060	CCCH-type zinc fingerfamily protein with RNA-binding domain-containing protein [Source:NCBI gene (formerly Entrezgene);Acc:830597]	MAC5C	protein_coding	22.5633	1.474	0.427815	3.44543	0.00057016	0.00914098	11.5504	9.75252	14.6219	33.6665	31.1189	34.6695	10	9	12	43	39	33
AT1G02680	TBP-associated factor 13 [Source:NCBI gene (formerly Entrezgene);Acc:837962]	TAF13	protein_coding	484.642	-0.363074	0.105383	-3.44528	0.000570465	0.00914098	556.729	553.726	525.171	422.788	422.897	426.54	482	511	431	540	530	406
AT5G13200	GRAM domain family protein [Source:NCBI gene (formerly Entrezgene);Acc:831159]	AT5G13200	protein_coding	311.701	1.05163	0.305273	3.44487	0.000571329	0.00914824	182.496	191.8	233.951	286.557	393.374	582.028	158	177	192	366	493	554
AT1G35780	N-lysine methyltransferase [Source:NCBI gene (formerly Entrezgene);Acc:840483]	AT1G35780	protein_coding	974.7	-0.451271	0.131024	-3.44419	0.000572771	0.00915917	1082.27	1095.53	1201.44	906.646	825.846	736.465	937	1011	986	1158	1035	701
AT4G04540	cysteine-rich RLK (RECEPTOR-like protein kinase) 39 [Source:NCBI gene (formerly Entrezgene);Acc:825785]	CRK39	protein_coding	43.97	3.87755	1.12583	3.44416	0.000572833	0.00915917	2.31008	11.9197	2.43699	13.31	27.9272	205.916	2	11	2	17	35	196
AT5G40990	GDSL lipase 1 [Source:NCBI gene (formerly Entrezgene);Acc:834101]	GLIP1	protein_coding	18.9532	2.25564	0.655042	3.44351	0.000574222	0.00917479	11.5504	3.25084	4.87398	20.3565	32.7147	40.9731	10	3	4	26	41	39
AT1G15170	MATE efflux family protein [Source:NCBI gene (formerly Entrezgene);Acc:838083]	AT1G15170	protein_coding	428.72	0.760086	0.220827	3.44199	0.000577453	0.0092198	328.031	325.084	300.968	468.982	454.814	694.441	284	300	247	599	570	661
AT1G50970	Membrane trafficking VPS53 family protein [Source:NCBI gene (formerly Entrezgene);Acc:841519]	AT1G50970	protein_coding	402.975	0.434394	0.126287	3.43973	0.000582295	0.00929045	345.357	348.923	333.868	432.184	496.306	461.21	299	322	274	552	622	439
AT4G30660	Low temperature and salt responsive protein family [Source:NCBI gene (formerly Entrezgene);Acc:829189]	AT4G30660	protein_coding	1520.6	-0.562373	0.163517	-3.43923	0.000583376	0.00929693	2040.95	1739.2	1660.81	1368.58	1268.69	1045.34	1767	1605	1363	1748	1590	995
AT1G59540	P-loop containing nucleoside triphosphate hydrolases superfamily protein [Source:NCBI gene (formerly Entrezgene);Acc:842245]	ZCF125	protein_coding	373.528	-0.758274	0.220483	-3.43915	0.000583534	0.00929693	400.799	511.465	497.146	337.448	273.686	220.624	347	472	408	431	343	210
AT4G36850	PQ-loop repeat family protein / transmembrane family protein [Source:NCBI gene (formerly Entrezgene);Acc:829838]	AT4G36850	protein_coding	3047.07	-0.977495	0.284341	-3.43776	0.000586544	0.00933821	3697.28	5678.13	2748.92	1825.04	2198.27	2134.8	3201	5240	2256	2331	2755	2032
AT1G75840	RAC-like GTP binding protein 5 [Source:NCBI gene (formerly Entrezgene);Acc:843917]	ARAC5	protein_coding	1821.6	-0.455963	0.132655	-3.43721	0.000587741	0.00935057	1961.26	2321.1	2039.76	1665.32	1554.35	1387.83	1698	2142	1674	2127	1948	1321
AT5G62410	structural maintenance of chromosomes 2 [Source:NCBI gene (formerly Entrezgene);Acc:836362]	SMC2	protein_coding	756.913	-0.437721	0.127397	-3.43587	0.00059066	0.00939031	852.419	875.56	885.846	717.957	625.569	584.129	738	808	727	917	784	556
AT5G43910	pfkB-like carbohydrate kinase family protein [Source:NCBI gene (formerly Entrezgene);Acc:834413]	AT5G43910	protein_coding	650.682	1.0838	0.315474	3.43546	0.000591539	0.00939759	367.302	327.251	556.852	641.229	827.442	1184.02	318	302	457	819	1037	1127
AT4G01895	systemic acquired resistance (SAR) regulator protein NIMIN-1-like protein [Source:NCBI gene (formerly Entrezgene);Acc:827073]	AT4G01895	protein_coding	45.3562	1.54941	0.451129	3.43451	0.000593634	0.00942415	26.5659	20.5887	21.9329	40.713	64.6315	97.7051	23	19	18	52	81	93
AT2G03150	ATP/GTP-binding protein family [Source:NCBI gene (formerly Entrezgene);Acc:814844]	emb1579	protein_coding	2080.8	0.351386	0.102326	3.43399	0.000594766	0.00943406	1731.4	1984.1	1769.25	2308.89	2268.48	2422.67	1499	1831	1452	2949	2843	2306
AT4G01120	G-box binding factor 2 [Source:NCBI gene (formerly Entrezgene);Acc:826505]	GBF2	protein_coding	1472.64	-0.504356	0.146886	-3.43365	0.000595503	0.00943406	1593.95	1870.32	1719.3	1349.01	1249.54	1053.74	1380	1726	1411	1723	1566	1003
AT2G04795		AT2G04795	protein_coding	93.1051	0.96706	0.281642	3.43364	0.000595528	0.00943406	63.5271	47.679	77.9837	103.348	128.465	137.628	55	44	64	132	161	131
AT2G42600	phosphoenolpyruvate carboxylase 2 [Source:NCBI gene (formerly Entrezgene);Acc:818860]	PPC2	protein_coding	3480.31	-0.870743	0.253612	-3.43336	0.00059614	0.00943704	5213.85	4498.08	3788.3	3291.49	2159.17	1930.99	4514	4151	3109	4204	2706	1838
AT3G27670	ARM repeat superfamily protein [Source:NCBI gene (formerly Entrezgene);Acc:822389]	RST1	protein_coding	965.42	0.326676	0.0951676	3.43264	0.000597743	0.0094497	897.465	839.8	832.232	1035.83	1101.93	1085.26	777	775	683	1323	1381	1033
AT5G46780	VQ motif-containing protein [Source:NCBI gene (formerly Entrezgene);Acc:834721]	AT5G46780	protein_coding	889.851	0.658689	0.191897	3.43251	0.000598016	0.0094497	695.333	613.325	761.559	874.546	1137.83	1256.51	602	566	625	1117	1426	1196
AT3G50480	homolog of RPW8 4 [Source:NCBI gene (formerly Entrezgene);Acc:824212]	HR4	protein_coding	7744.44	1.4896	0.433979	3.43242	0.000598211	0.0094497	3401.59	5825.51	2974.35	6019.26	10229.3	18016.6	2945	5376	2441	7688	12820	17149
AT5G25450	Cytochrome bd ubiquinol oxidase, 14kDa subunit [Source:NCBI gene (formerly Entrezgene);Acc:832619]	AT5G25450	protein_coding	94.8402	1.51645	0.441912	3.43155	0.000600137	0.00947341	48.5116	27.0903	71.8912	108.046	118.092	195.41	42	25	59	138	148	186
AT4G25470	C-repeat/DRE binding factor 2 [Source:NCBI gene (formerly Entrezgene);Acc:828651]	CBF2	protein_coding	30.1903	-2.75945	0.80425	-3.43108	0.000601176	0.00948309	23.1008	110.529	24.3699	10.9612	7.97919	4.20237	20	102	20	14	10	4
AT3G61220	NAD(P)-binding Rossmann-fold superfamily protein [Source:NCBI gene (formerly Entrezgene);Acc:825294]	SDR1	protein_coding	303.057	0.908246	0.264742	3.43069	0.000602058	0.00949029	258.729	151.706	221.766	319.44	438.058	428.642	224	140	182	408	549	408
AT2G38620	cyclin-dependent kinase B1;2 [Source:NCBI gene (formerly Entrezgene);Acc:818444]	CDKB1;2	protein_coding	236.184	-0.806706	0.23521	-3.42972	0.000604198	0.0095173	293.38	302.328	307.061	212.177	177.138	125.02	254	279	252	271	222	119
AT2G02061	Nucleotide-diphospho-sugar transferase family protein [Source:NCBI gene (formerly Entrezgene);Acc:6240321]	AT2G02061	protein_coding	21.8327	1.67163	0.487552	3.42863	0.000606643	0.00954906	13.8605	6.50168	10.9665	33.6665	27.1293	38.8719	12	6	9	43	34	37
AT5G01732	ncRNA [Source:NCBI gene (formerly Entrezgene);Acc:6240681]	AT5G01732	lncRNA	32.2678	2.09332	0.6106	3.4283	0.00060737	0.00955376	10.3954	15.1706	10.9665	28.9688	36.7043	91.4015	9	14	9	37	46	87
AT3G04730	indoleacetic acid-induced protein 16 [Source:NCBI gene (formerly Entrezgene);Acc:819633]	IAA16	protein_coding	7155.95	-0.553354	0.161432	-3.42778	0.000608532	0.00956529	8652.4	8843.37	8040.85	6374.71	6325.11	4699.3	7491	8161	6599	8142	7927	4473
AT1G21770	Acyl-CoA N-acyltransferases (NAT) superfamily protein [Source:NCBI gene (formerly Entrezgene);Acc:838781]	AT1G21770	protein_coding	2659.8	0.380643	0.111053	3.42758	0.000608995	0.00956582	2189.95	2357.94	2384.59	2733.25	3214.82	3078.23	1896	2176	1957	3491	4029	2930
AT5G59950	RNA-binding (RRM/RBD/RNP motifs) family protein [Source:NCBI gene (formerly Entrezgene);Acc:836117]	AT5G59950	protein_coding	2595.92	-0.384034	0.112062	-3.42699	0.000610315	0.0095798	3012.34	3132.73	2673.38	2385.62	2219.81	2151.61	2608	2891	2194	3047	2782	2048
AT4G08310	DNA ligase [Source:NCBI gene (formerly Entrezgene);Acc:826385]	AT4G08310	protein_coding	1209.53	-0.323209	0.0943794	-3.42457	0.000615777	0.00965873	1381.43	1382.69	1269.67	1104.73	1082.78	1035.88	1196	1276	1042	1411	1357	986
AT5G65870	phytosulfokine 5 [Source:NCBI gene (formerly Entrezgene);Acc:836716]	PSK5	protein_coding	168.948	1.17306	0.34261	3.4239	0.000617282	0.00967553	107.419	74.7693	129.16	169.115	213.842	319.38	93	69	106	216	268	304
AT1G76705	calmodulin binding protein [Source:NCBI gene (formerly Entrezgene);Acc:844004]	AT1G76705	protein_coding	90.9367	0.895766	0.261658	3.42343	0.000618363	0.00968566	49.6667	59.5987	81.6392	117.441	113.305	123.97	43	55	67	150	142	118
AT2G29370	NAD(P)-binding Rossmann-fold superfamily protein [Source:NCBI gene (formerly Entrezgene);Acc:817486]	AT2G29370	protein_coding	20.4066	2.29833	0.671531	3.42252	0.000620436	0.0097113	11.5504	5.41807	3.65548	18.0077	43.8856	39.9225	10	5	3	23	55	38
AT3G11850	myosin-binding protein (Protein of unknown function, DUF593) [Source:NCBI gene (formerly Entrezgene);Acc:820358]	AT3G11850	protein_coding	403.011	-0.610884	0.178532	-3.4217	0.000622298	0.00973362	495.512	566.73	398.448	318.657	311.986	326.734	429	523	327	407	391	311
AT3G50670	U1 small nuclear ribonucleoprotein-70K [Source:NCBI gene (formerly Entrezgene);Acc:824230]	U1-70K	protein_coding	3826.65	-0.429362	0.125519	-3.42069	0.000624614	0.00976299	3939.84	4943.44	4291.54	3170.13	3226.79	3388.16	3411	4562	3522	4049	4044	3225
AT5G10480	Protein-tyrosine phosphatase-like, PTPLA [Source:NCBI gene (formerly Entrezgene);Acc:830912]	PAS2	protein_coding	2073.98	-0.289601	0.0846955	-3.41932	0.000627778	0.00980556	2325.09	2174.81	2345.6	1928.39	1850.37	1819.63	2013	2007	1925	2463	2319	1732
AT4G14830		dl3455w	protein_coding	151.358	0.591911	0.173151	3.41846	0.000629758	0.00982961	120.124	132.201	109.665	181.642	185.915	178.601	104	122	90	232	233	170
AT4G18970	GDSL-like Lipase/Acylhydrolase superfamily protein [Source:NCBI gene (formerly Entrezgene);Acc:827632]	AT4G18970	protein_coding	1017.16	-1.22987	0.359796	-3.41823	0.000630296	0.00983112	1469.21	1828.06	982.107	834.616	619.185	369.808	1272	1687	806	1066	776	352
ATCG01070		ndhE	protein_coding	134.139	-2.1434	0.627298	-3.41687	0.000633449	0.00987339	292.225	100.776	263.195	73.5965	15.1605	59.8837	253	93	216	94	19	57
AT3G46530	NB-ARC domain-containing disease resistance protein [Source:NCBI gene (formerly Entrezgene);Acc:823806]	RPP13	protein_coding	1314.49	0.868293	0.254147	3.4165	0.000634313	0.00987994	900.93	1187.64	701.853	1440.61	1586.26	2069.67	780	1096	576	1840	1988	1970
AT3G53750	actin 3 [Source:NCBI gene (formerly Entrezgene);Acc:824542]	ACT3	protein_coding	889.225	-0.550617	0.161233	-3.41504	0.000637722	0.0099261	988.713	1050.02	1133.2	840.096	701.371	621.95	856	969	930	1073	879	592
AT1G17615	Disease resistance protein (TIR-NBS class) [Source:NCBI gene (formerly Entrezgene);Acc:838338]	AT1G17615	protein_coding	8.09331	5.24709	1.53713	3.41356	0.00064119	0.00997312	0	0	1.21849	7.04647	8.77711	31.5178	0	0	1	9	11	30
AT5G37310	Endomembrane protein 70 protein family [Source:NCBI gene (formerly Entrezgene);Acc:833705]	AT5G37310	protein_coding	1172.34	0.424393	0.124359	3.41264	0.000643367	0.01	948.287	965.499	1089.33	1228.44	1368.43	1434.06	821	891	894	1569	1715	1365
AT1G19540	NmrA-like negative transcriptional regulator family protein [Source:NCBI gene (formerly Entrezgene);Acc:838541]	AT1G19540	protein_coding	371.866	-1.13831	0.333732	-3.41086	0.000647578	0.0100585	502.442	694.596	337.523	229.402	292.836	174.398	435	641	277	293	367	166
ATCG00100			tRNA	184.818	-2.30694	0.676565	-3.40978	0.000650155	0.0100829	477.031	130.034	315.59	115.875	19.948	50.4284	413	120	259	148	25	48
AT2G35920	RNA helicase family protein [Source:NCBI gene (formerly Entrezgene);Acc:818165]	AT2G35920	protein_coding	2006.45	0.351599	0.103117	3.40971	0.000650329	0.0100829	1711.77	1824.8	1752.2	2064.62	2369.82	2315.5	1482	1684	1438	2637	2970	2204
AT4G09435	disease resistance protein (TIR-NBS-LRR class) family protein [Source:NCBI gene (formerly Entrezgene);Acc:28720071]	AT4G09435	protein_coding	28.488	1.63452	0.479383	3.40963	0.00065051	0.0100829	12.7054	13.0034	15.8404	26.62	47.0772	55.6814	11	12	13	34	59	53
AT5G43330	Lactate/malate dehydrogenase family protein [Source:NCBI gene (formerly Entrezgene);Acc:834351]	c-NAD-MDH2	protein_coding	1272.8	0.56379	0.165388	3.40889	0.000652266	0.0101031	976.008	897.232	1208.75	1369.36	1599.03	1586.39	845	828	992	1749	2004	1510
AT2G29110	glutamate receptor 2.8 [Source:NCBI gene (formerly Entrezgene);Acc:817459]	GLR2.8	protein_coding	22.2695	2.8731	0.843015	3.40812	0.000654122	0.0101248	3.46512	7.58529	4.87398	12.5271	29.523	75.6426	3	7	4	16	37	72
AT4G17190	farnesyl diphosphate synthase 2 [Source:NCBI gene (formerly Entrezgene);Acc:827430]	FPS2	protein_coding	1189.21	-0.427038	0.125307	-3.40793	0.000654573	0.0101248	1290.18	1435.79	1367.15	1098.47	1038.09	905.61	1117	1325	1122	1403	1301	862
AT4G12640	RNA recognition motif (RRM)-containing protein [Source:NCBI gene (formerly Entrezgene);Acc:826877]	AT4G12640	protein_coding	827.414	0.337189	0.0989587	3.40737	0.000655926	0.0101386	721.899	762.864	707.946	941.096	884.095	946.583	625	704	581	1202	1108	901
AT4G13750	Histidine kinase-, DNA gyrase B-, and HSP90-like ATPase family protein [Source:NCBI gene (formerly Entrezgene);Acc:827009]	NOV	protein_coding	478.032	0.503722	0.147856	3.40684	0.000657193	0.01015	382.318	356.509	448.406	595.819	557.746	527.397	331	329	368	761	699	502
AT4G15550	indole-3-acetate beta-D-glucosyltransferase [Source:NCBI gene (formerly Entrezgene);Acc:827229]	IAGLU	protein_coding	1194.35	1.01816	0.298871	3.40668	0.000657573	0.01015	962.147	774.784	631.18	1081.24	1576.69	2140.06	833	715	518	1381	1976	2037
AT4G13010	Oxidoreductase, zinc-binding dehydrogenase family protein [Source:NCBI gene (formerly Entrezgene);Acc:826914]	AT4G13010	protein_coding	1227.56	-0.514107	0.150948	-3.40586	0.00065956	0.0101737	1485.38	1622.17	1223.37	973.979	984.632	1075.81	1286	1497	1004	1244	1234	1024
AT3G11080	receptor like protein 35 [Source:NCBI gene (formerly Entrezgene);Acc:820279]	RLP35	protein_coding	149.034	1.63847	0.481154	3.40528	0.000660951	0.0101881	51.9768	61.766	103.572	122.139	192.299	362.454	45	57	85	156	241	345
AT1G56120	Leucine-rich repeat transmembrane protein kinase [Source:NCBI gene (formerly Entrezgene);Acc:842064]	AT1G56120	protein_coding	243.776	0.689825	0.202648	3.40406	0.000663916	0.0102267	174.411	199.385	185.211	245.844	304.805	352.999	151	184	152	314	382	336
AT5G01380	Homeodomain-like superfamily protein [Source:NCBI gene (formerly Entrezgene);Acc:831895]	AT5G01380	protein_coding	29.0052	2.24962	0.661285	3.40189	0.000669222	0.0103013	12.7054	6.50168	10.9665	28.1859	29.523	86.1485	11	6	9	36	37	82
AT5G17160	aspartic/glutamic acid-rich protein [Source:NCBI gene (formerly Entrezgene);Acc:831580]	AT5G17160	protein_coding	1044.94	-0.703234	0.206731	-3.40168	0.000669722	0.0103019	1175.83	1188.72	1520.68	959.103	770.79	654.519	1018	1097	1248	1225	966	623
AT2G28710	C2H2-type zinc finger family protein [Source:NCBI gene (formerly Entrezgene);Acc:817420]	AT2G28710	protein_coding	59.5472	1.58337	0.465549	3.40107	0.000671226	0.0103179	40.4264	18.4214	30.4624	59.5036	78.1961	130.273	35	17	25	76	98	124
AT5G51750	subtilase 1.3 [Source:NCBI gene (formerly Entrezgene);Acc:835249]	SBT1.3	protein_coding	1558.71	-1.06703	0.313777	-3.40059	0.000672404	0.0103289	2401.33	2434.88	1495.09	1340.4	996.601	683.935	2079	2247	1227	1712	1249	651
AT5G25970	Core-2/I-branching beta-1,6-N-acetylglucosaminyltransferase family protein [Source:NCBI gene (formerly Entrezgene);Acc:832666]	AT5G25970	protein_coding	66.0822	0.940735	0.276661	3.40032	0.000673074	0.0103321	45.0465	55.2643	35.3364	90.0383	90.9628	79.845	39	51	29	115	114	76
AT2G28290	P-loop containing nucleoside triphosphate hydrolases superfamily protein [Source:NCBI gene (formerly Entrezgene);Acc:817375]	SYD	protein_coding	4116.51	0.301581	0.0887036	3.39987	0.000674171	0.0103396	3712.3	3772.06	3579.94	4555.94	4801.88	4276.96	3214	3481	2938	5819	6018	4071
AT5G38900	Thioredoxin superfamily protein [Source:NCBI gene (formerly Entrezgene);Acc:833882]	AT5G38900	protein_coding	309.698	1.65247	0.486057	3.39974	0.000674493	0.0103396	144.38	102.943	201.052	223.921	402.151	783.742	125	95	165	286	504	746
AT1G75730		AT1G75730	protein_coding	573.864	0.68534	0.201682	3.39812	0.0006785	0.0103927	465.481	510.382	343.616	624.004	754.832	744.87	403	471	282	797	946	709
AT5G20060	alpha/beta-Hydrolases superfamily protein [Source:NCBI gene (formerly Entrezgene);Acc:832128]	AT5G20060	protein_coding	1855.94	-0.445666	0.131157	-3.39796	0.000678891	0.0103927	2061.74	2438.13	1920.35	1564.32	1544.77	1606.36	1785	2250	1576	1998	1936	1529
AT3G13433	transmembrane protein [Source:NCBI gene (formerly Entrezgene);Acc:7922438]	AT3G13433	protein_coding	19.2151	2.61305	0.769102	3.39754	0.00067995	0.0104018	2.31008	6.50168	7.31097	18.7906	21.5438	58.8332	2	6	6	24	27	56
AT1G08450	calreticulin 3 [Source:NCBI gene (formerly Entrezgene);Acc:837365]	CRT3	protein_coding	3321.53	0.823578	0.242435	3.39711	0.000681023	0.0104111	2370.14	2356.86	2467.45	3172.48	3826.02	5736.23	2052	2175	2025	4052	4795	5460
AT5G04660	cytochrome P450, family 77, subfamily A, polypeptide 4 [Source:NCBI gene (formerly Entrezgene);Acc:830343]	CYP77A4	protein_coding	31.5922	-1.33705	0.393694	-3.39615	0.000683407	0.0104403	45.0465	37.9265	52.3953	15.6588	14.3625	24.1636	39	35	43	20	18	23
AT4G24260	glycosyl hydrolase 9A3 [Source:NCBI gene (formerly Entrezgene);Acc:828527]	GH9A3	protein_coding	24.1523	2.16838	0.63856	3.39573	0.000684448	0.0104491	6.93023	11.9197	7.31097	20.3565	34.3105	64.0861	6	11	6	26	43	61
AT5G15530	biotin carboxyl carrier protein 2 [Source:NCBI gene (formerly Entrezgene);Acc:831406]	BCCP2	protein_coding	1254.68	-0.782754	0.230526	-3.39551	0.000684996	0.0104503	1645.93	1309	1807.03	1155.62	879.307	731.212	1425	1208	1483	1476	1102	696
AT1G42430	inactive purple acid phosphatase-like protein [Source:NCBI gene (formerly Entrezgene);Acc:840847]	AT1G42430	protein_coding	770.888	-0.618421	0.182193	-3.39432	0.00068799	0.0104842	852.419	1133.46	815.173	648.276	619.185	556.814	738	1046	669	828	776	530
AT5G14950	golgi alpha-mannosidase II [Source:NCBI gene (formerly Entrezgene);Acc:831347]	GMII	protein_coding	1176.15	0.288321	0.0849437	3.39425	0.000688157	0.0104842	1058.02	1064.11	1054	1284.02	1255.13	1341.61	916	982	865	1640	1573	1277
AT2G26020	plant defensin 1.2b [Source:NCBI gene (formerly Entrezgene);Acc:817143]	PDF1.2b	protein_coding	28.2811	-2.38469	0.702631	-3.39394	0.00068895	0.0104867	51.9768	63.9332	26.8069	6.26353	17.5542	3.15178	45	59	22	8	22	3
AT2G27820	prephenate dehydratase 1 [Source:NCBI gene (formerly Entrezgene);Acc:817329]	PD1	protein_coding	1068.27	0.513306	0.151248	3.39381	0.000689263	0.0104867	934.427	762.864	943.115	1147.79	1233.58	1387.83	809	704	774	1466	1546	1321
AT1G07640	Dof-type zinc finger DNA-binding family protein [Source:NCBI gene (formerly Entrezgene);Acc:837277]	OBP2	protein_coding	786.27	0.551889	0.162684	3.3924	0.000692829	0.0105336	735.76	594.904	582.441	846.36	1038.89	919.268	637	549	478	1081	1302	875
AT1G67900	Phototropic-responsive NPH3 family protein [Source:NCBI gene (formerly Entrezgene);Acc:843118]	AT1G67900	protein_coding	703.427	-1.01802	0.300104	-3.39222	0.000693292	0.0105336	935.582	1240.74	649.458	577.811	452.42	364.555	810	1145	533	738	567	347
AT1G05890	RING/U-box superfamily protein [Source:NCBI gene (formerly Entrezgene);Acc:837099]	ARI5	protein_coding	3369.72	0.243177	0.0717082	3.3912	0.000695877	0.0105621	3080.49	3119.72	3058.42	3527.15	3747.03	3685.48	2667	2879	2510	4505	4696	3508
AT4G17240	structural maintenance of chromosomes protein [Source:NCBI gene (formerly Entrezgene);Acc:827436]	AT4G17240	protein_coding	570.136	-0.801295	0.236293	-3.3911	0.000696118	0.0105621	689.558	929.74	554.415	454.106	425.291	367.707	597	858	455	580	533	350
ATCG00500		accD	protein_coding	141.281	-1.83482	0.541328	-3.38949	0.00070024	0.0106168	352.287	95.358	214.455	85.3406	35.1084	65.1367	305	88	176	109	44	62
AT4G33270	Transducin family protein / WD-40 repeat family protein [Source:NCBI gene (formerly Entrezgene);Acc:829463]	CDC20.1	protein_coding	2021.52	-0.746007	0.220106	-3.38931	0.000700676	0.0106168	2291.6	2728.54	2579.55	1874.36	1532.01	1123.08	1984	2518	2117	2394	1920	1069
AT4G21534	Diacylglycerol kinase family protein [Source:NCBI gene (formerly Entrezgene);Acc:10723114]	SPHK2	protein_coding	792.394	0.627096	0.185059	3.38863	0.000702437	0.0106292	619.101	588.402	660.424	773.546	978.249	1134.64	536	543	542	988	1226	1080
AT3G44430	transmembrane protein [Source:NCBI gene (formerly Entrezgene);Acc:823568]	AT3G44430	protein_coding	950.257	0.389206	0.114857	3.38862	0.000702443	0.0106292	772.721	879.894	816.392	1143.88	1077.99	1010.67	669	812	670	1461	1351	962
AT5G58250	YCF54 [Source:NCBI gene (formerly Entrezgene);Acc:835937]	EMB3143	protein_coding	5633.47	-0.521488	0.153962	-3.38712	0.000706292	0.0106802	6048.94	7938.55	5934.07	4646.76	4595.22	4637.31	5237	7326	4870	5935	5759	4414
AT2G34620	Mitochondrial transcription termination factor family protein [Source:NCBI gene (formerly Entrezgene);Acc:818027]	AT2G34620	protein_coding	759.23	-0.49692	0.146826	-3.38441	0.000713315	0.0107764	960.992	949.245	755.467	654.539	601.631	633.507	832	876	620	836	754	603
AT5G24280	gamma-irradiation and mitomycin c induced 1 [Source:NCBI gene (formerly Entrezgene);Acc:832495]	GMI1	protein_coding	437.148	0.705087	0.208341	3.38429	0.000713624	0.0107764	352.287	337.004	307.061	431.401	532.212	662.924	305	311	252	551	667	631
AT5G61760	inositol polyphosphate kinase 2 beta [Source:NCBI gene (formerly Entrezgene);Acc:836298]	IPK2BETA	protein_coding	688.134	0.453554	0.13405	3.38347	0.000715768	0.0108015	572.899	553.726	615.34	714.826	797.919	874.093	496	511	505	913	1000	832
AT1G30380	photosystem I subunit K [Source:NCBI gene (formerly Entrezgene);Acc:839918]	PSAK	protein_coding	42070.2	-0.749391	0.221562	-3.38231	0.000718792	0.0108397	52590.1	65844.7	39837.5	35756.9	29211.8	29180.2	45531	60764	32694	45670	36610	27775
AT3G55920	Cyclophilin-like peptidyl-prolyl cis-trans isomerase family protein [Source:NCBI gene (formerly Entrezgene);Acc:824758]	AT3G55920	protein_coding	675.405	-0.337445	0.0997773	-3.38198	0.000719665	0.0108439	732.295	792.121	737.189	600.516	587.269	603.04	634	731	605	767	736	574
AT4G16680	P-loop containing nucleoside triphosphate hydrolases superfamily protein [Source:NCBI gene (formerly Entrezgene);Acc:827370]	AT4G16680	protein_coding	240.216	0.612447	0.181099	3.38183	0.000720038	0.0108439	185.961	214.555	169.371	277.161	326.349	267.901	161	198	139	354	409	255
AT1G15660	centromere protein C [Source:NCBI gene (formerly Entrezgene);Acc:838135]	CENP-C	protein_coding	588.439	-0.374191	0.110674	-3.38103	0.000722143	0.0108647	687.248	649.084	655.55	494.036	496.306	548.409	595	599	538	631	622	522
AT3G11520	CYCLIN B1;3 [Source:NCBI gene (formerly Entrezgene);Acc:820325]	CYCB1;3	protein_coding	350.442	-0.727328	0.215126	-3.38093	0.000722396	0.0108647	411.194	407.439	493.49	307.696	280.07	202.764	356	376	405	393	351	193
AT5G67180	target of early activation tagged (EAT) 3 [Source:NCBI gene (formerly Entrezgene);Acc:836853]	TOE3	protein_coding	66.5398	-1.0847	0.320959	-3.37958	0.000725978	0.0109112	113.194	86.6891	71.8912	44.6277	50.2689	32.5684	98	80	59	57	63	31
AT5G48400	Glutamate receptor family protein [Source:NCBI gene (formerly Entrezgene);Acc:834895]	ATGLR1.2	protein_coding	90.4026	1.5671	0.463767	3.37906	0.000727331	0.0109172	42.7364	37.9265	56.0508	74.3795	114.9	216.422	37	35	46	95	144	206
AT4G15210	beta-amylase 5 [Source:NCBI gene (formerly Entrezgene);Acc:827185]	BAM5	protein_coding	33.1444	-1.80363	0.533769	-3.37906	0.000727355	0.0109172	70.4574	29.2576	54.8323	8.61236	19.948	15.7589	61	27	45	11	25	15
AT1G44110	Cyclin A1;1 [Source:NCBI gene (formerly Entrezgene);Acc:841014]	CYCA1;1	protein_coding	514.338	-0.833549	0.246754	-3.37806	0.000729987	0.0109447	602.93	701.098	673.828	472.897	372.628	262.648	522	647	553	604	467	250
AT1G13040	Pentatricopeptide repeat (PPR-like) superfamily protein [Source:NCBI gene (formerly Entrezgene);Acc:837861]	AT1G13040	protein_coding	233.659	0.536169	0.158724	3.37799	0.00073017	0.0109447	168.636	200.468	203.489	284.208	285.655	259.496	146	185	167	363	358	247
AT4G30220	small nuclear ribonucleoprotein F [Source:NCBI gene (formerly Entrezgene);Acc:829145]	RUXF	protein_coding	1751.16	-0.441309	0.130679	-3.37704	0.000732698	0.0109752	2001.68	2108.71	1941.06	1688.81	1382	1384.68	1733	1946	1593	2157	1732	1318
AT1G48610	AT hook motif-containing protein [Source:NCBI gene (formerly Entrezgene);Acc:841282]	AT1G48610	protein_coding	547.421	-0.590835	0.175011	-3.37599	0.000735503	0.0110008	592.535	643.666	738.408	508.912	393.374	407.63	513	594	606	650	493	388
AT5G60880	breaking of asymmetry in the stomatal lineage [Source:NCBI gene (formerly Entrezgene);Acc:836209]	BASL	protein_coding	95.7773	-1.00015	0.296267	-3.37585	0.000735883	0.0110008	115.504	157.124	110.883	81.4259	58.2481	51.479	100	145	91	104	73	49
AT4G01740	Cysteine/Histidine-rich C1 domain family protein [Source:NCBI gene (formerly Entrezgene);Acc:828012]	AT4G01740	protein_coding	211.288	0.754359	0.223458	3.37585	0.000735885	0.0110008	154.775	149.539	166.934	218.441	248.153	329.886	134	138	137	279	311	314
AT4G22010	SKU5 similar 4 [Source:NCBI gene (formerly Entrezgene);Acc:828290]	sks4	protein_coding	1715.67	-0.49422	0.146436	-3.37498	0.000738203	0.011028	1953.17	1922.33	2145.77	1652.01	1328.54	1292.23	1691	1774	1761	2110	1665	1230
AT1G31814	FRIGIDA like 2 [Source:NCBI gene (formerly Entrezgene);Acc:840070]	FRL2	protein_coding	247.496	0.539713	0.159969	3.37386	0.000741216	0.0110656	212.527	191.8	201.052	266.983	324.753	287.862	184	177	165	341	407	274
AT2G16500	arginine decarboxylase 1 [Source:NCBI gene (formerly Entrezgene);Acc:816149]	ADC1	protein_coding	2973.02	0.485593	0.143959	3.37314	0.000743152	0.0110871	2459.08	2291.84	2680.69	3015.11	3528.4	3863.03	2129	2115	2200	3851	4422	3677
AT1G48210	Protein kinase superfamily protein [Source:NCBI gene (formerly Entrezgene);Acc:841241]	AT1G48210	protein_coding	1717.79	0.542274	0.160778	3.37282	0.000744023	0.0110927	1347.93	1327.43	1520.68	1695.07	2269.28	2146.36	1167	1225	1248	2165	2844	2043
AT4G22890	PGR5-LIKE A [Source:NCBI gene (formerly Entrezgene);Acc:828388]	PGR5-LIKE A	protein_coding	4662.46	-0.655218	0.19434	-3.3715	0.000747609	0.0111387	5905.71	6822.43	4381.71	3846.59	3452.6	3565.71	5113	6296	3596	4913	4327	3394
AT2G19130	S-locus lectin protein kinase family protein [Source:NCBI gene (formerly Entrezgene);Acc:816430]	AT2G19130	protein_coding	538.76	0.956022	0.283796	3.36869	0.000755257	0.0112412	363.837	318.582	416.725	506.563	651.9	974.949	315	294	342	647	817	928
AT5G48310	portal protein [Source:NCBI gene (formerly Entrezgene);Acc:834884]	AT5G48310	protein_coding	484.611	-0.690945	0.205115	-3.36858	0.00075556	0.0112412	556.729	642.583	597.063	462.718	343.903	304.672	482	593	490	591	431	290
AT2G31010	Protein kinase superfamily protein [Source:NCBI gene (formerly Entrezgene);Acc:817652]	AT2G31010	protein_coding	1381.46	-0.903036	0.268089	-3.36842	0.000756001	0.0112412	1715.23	2411.04	1274.55	1107.86	934.363	845.727	1485	2225	1046	1415	1171	805
AT5G04160	Nucleotide-sugar transporter family protein [Source:NCBI gene (formerly Entrezgene);Acc:830294]	AT5G04160	protein_coding	460.242	-0.427819	0.127029	-3.36789	0.000757466	0.0112554	511.682	539.639	532.482	422.006	357.468	398.174	443	498	437	539	448	379
AT4G36790	Major facilitator superfamily protein [Source:NCBI gene (formerly Entrezgene);Acc:829832]	AT4G36790	protein_coding	560.522	-0.380602	0.113072	-3.366	0.000762679	0.0113197	671.078	639.332	590.97	476.028	483.539	502.183	581	590	485	608	606	478
AT2G35700	ERF family protein 38 [Source:NCBI gene (formerly Entrezgene);Acc:818139]	ERF38	protein_coding	17.8346	-2.11574	0.628579	-3.36591	0.000762908	0.0113197	30.031	19.505	37.7733	10.9612	5.58544	3.15178	26	18	31	14	7	3
AT1G49500	transcription initiation factor TFIID subunit 1b-like protein [Source:NCBI gene (formerly Entrezgene);Acc:841374]	AT1G49500	protein_coding	2816.07	0.426563	0.126736	3.36577	0.000763313	0.0113197	2594.22	2286.42	2328.54	3174.83	3573.88	2938.51	2246	2110	1911	4055	4479	2797
AT2G21330	fructose-bisphosphate aldolase 1 [Source:NCBI gene (formerly Entrezgene);Acc:816672]	FBA1	protein_coding	9954.54	-0.696447	0.206943	-3.36541	0.000764298	0.0113268	12079.4	15167.3	9688.25	8618.62	7026.48	7147.18	10458	13997	7951	11008	8806	6803
AT5G47620	RNA-binding (RRM/RBD/RNP motifs) family protein [Source:NCBI gene (formerly Entrezgene);Acc:834812]	AT5G47620	protein_coding	1728.7	0.286145	0.085081	3.36321	0.000770425	0.01141	1501.55	1588.58	1582.82	1821.91	1942.14	1935.19	1300	1466	1299	2327	2434	1842
AT2G05914	ncRNA [Source:NCBI gene (formerly Entrezgene);Acc:10723090]	AT2G05914	lncRNA	42.0175	2.17768	0.648019	3.36052	0.000777963	0.011514	13.8605	7.58529	24.3699	30.5347	108.517	67.2379	12	7	20	39	136	64
AT3G52940	Ergosterol biosynthesis ERG4/ERG24 family [Source:NCBI gene (formerly Entrezgene);Acc:824460]	FK	protein_coding	592.988	-0.381339	0.113487	-3.36019	0.0007789	0.0115202	694.178	680.509	638.491	549.625	500.295	494.829	601	628	524	702	627	471
AT4G31805	WRKY family transcription factor [Source:NCBI gene (formerly Entrezgene);Acc:829309]	AT4G31805	protein_coding	204.427	-0.922276	0.274516	-3.35964	0.00078044	0.0115244	286.45	300.161	216.892	183.991	130.859	108.211	248	277	178	235	164	103
AT1G54050	HSP20-like chaperones superfamily protein [Source:NCBI gene (formerly Entrezgene);Acc:841843]	AT1G54050	protein_coding	161.654	-0.973825	0.289869	-3.35954	0.000780732	0.0115244	200.977	276.321	165.715	133.883	103.73	89.3003	174	255	136	171	130	85
AT3G47675	ternary complex factor MIP1 leucine-zipper protein [Source:NCBI gene (formerly Entrezgene);Acc:2745949]	AT3G47675	protein_coding	387.75	-0.659047	0.196172	-3.35954	0.000780734	0.0115244	472.411	550.476	402.103	325.704	321.561	254.243	409	508	330	416	403	242
AT3G16785	phospholipase D P1 [Source:NCBI gene (formerly Entrezgene);Acc:820932]	PLDP1	protein_coding	1350.75	0.404191	0.120376	3.35773	0.000785857	0.0115923	1203.55	1099.87	1184.38	1380.33	1597.43	1638.92	1042	1015	972	1763	2002	1560
AT4G29360	O-Glycosyl hydrolases family 17 protein [Source:NCBI gene (formerly Entrezgene);Acc:829057]	AT4G29360	protein_coding	562.38	-0.792757	0.236142	-3.35712	0.0007876	0.0116103	691.868	775.867	672.609	530.051	398.162	305.722	599	716	552	677	499	291
AT4G38630	regulatory particle non-ATPase 10 [Source:NCBI gene (formerly Entrezgene);Acc:830019]	RPN10	protein_coding	3780.91	-0.270735	0.080674	-3.35592	0.000791016	0.011653	3944.46	4158.91	4300.07	3448.86	3327.32	3505.83	3415	3838	3529	4405	4170	3337
AT5G02575	ncRNA [Source:NCBI gene (formerly Entrezgene);Acc:28720481]	AT5G02575	snoRNA	52.4456	-1.10118	0.328165	-3.35556	0.000792036	0.0116603	90.093	54.1807	70.6727	36.7983	33.5126	29.4166	78	50	58	47	42	28
AT2G37760	NAD(P)-linked oxidoreductase superfamily protein [Source:NCBI gene (formerly Entrezgene);Acc:818353]	AKR4C8	protein_coding	1149.34	1.37924	0.411079	3.35518	0.000793146	0.0116689	617.946	407.439	889.501	953.623	1603.82	2423.72	535	376	730	1218	2010	2307
AT2G40840	disproportionating enzyme 2 [Source:NCBI gene (formerly Entrezgene);Acc:818682]	DPE2	protein_coding	3222.43	-0.556981	0.16607	-3.35388	0.000796855	0.0117158	4431.88	3950.85	3127.88	2759.87	2560.52	2503.56	3837	3646	2567	3525	3209	2383
AT5G23820	MD-2-related lipid recognition domain-containing protein [Source:NCBI gene (formerly Entrezgene);Acc:832447]	AT5G23820	protein_coding	3270.41	-0.814888	0.243012	-3.35329	0.000798583	0.0117334	4922.78	4376.71	3211.95	2850.69	2428.07	1832.23	4262	4039	2636	3641	3043	1744
AT5G18700	kinase family with ARM repeat domain-containing protein [Source:NCBI gene (formerly Entrezgene);Acc:831988]	AT5G18700	protein_coding	663.485	-0.487911	0.145538	-3.35247	0.000800942	0.0117603	736.915	781.285	806.644	634.183	518.648	503.234	638	721	662	810	650	479
AT3G06130	Heavy metal transport/detoxification superfamily protein [Source:NCBI gene (formerly Entrezgene);Acc:819786]	AT3G06130	protein_coding	1009.38	-0.765622	0.228487	-3.35084	0.000805681	0.0118221	1257.84	1349.1	1207.53	937.181	763.609	541.055	1089	1245	991	1197	957	515
AT1G63880	Disease resistance protein (TIR-NBS-LRR class) family [Source:NCBI gene (formerly Entrezgene);Acc:842692]	AT1G63880	protein_coding	1622.62	0.915968	0.273415	3.3501	0.000807835	0.0118459	1078.81	1403.28	889.501	1576.06	2058.63	2729.44	934	1295	730	2013	2580	2598
AT1G33790	jacalin lectin family protein [Source:NCBI gene (formerly Entrezgene);Acc:840271]	AT1G33790	protein_coding	950.529	1.13946	0.340148	3.34991	0.000808386	0.0118462	609.861	752.028	417.944	991.204	1045.27	1886.86	528	694	343	1266	1310	1796
AT5G22090	FAF-like protein (DUF3049) [Source:NCBI gene (formerly Entrezgene);Acc:832270]	AT5G22090	protein_coding	3282.46	0.725683	0.216723	3.34844	0.000812671	0.0119012	2940.73	2054.53	2426.02	3298.53	4094.92	4880	2546	1896	1991	4213	5132	4645
AT2G11910		AT2G11910	protein_coding	3657.63	-0.527881	0.157673	-3.34794	0.000814137	0.0119098	3951.39	4593.44	4414.61	3490.35	2908.42	2587.61	3421	4239	3623	4458	3645	2463
AT1G10522	Serine/Threonine-kinase [Source:NCBI gene (formerly Entrezgene);Acc:837593]	PRIN2	protein_coding	1426.75	-0.730465	0.218188	-3.34788	0.00081433	0.0119098	1559.3	2222.49	1559.67	1277.76	969.472	971.798	1350	2051	1280	1632	1215	925
AT5G38510	Rhomboid-related intramembrane serine protease family protein [Source:NCBI gene (formerly Entrezgene);Acc:833839]	AT5G38510	protein_coding	669.202	0.799821	0.238949	3.34725	0.000816178	0.011929	526.698	584.068	353.364	731.267	855.369	964.444	456	539	290	934	1072	918
AT4G37710	VQ motif-containing protein [Source:NCBI gene (formerly Entrezgene);Acc:829927]	AT4G37710	protein_coding	10.9333	4.80453	1.43552	3.3469	0.000817198	0.0119361	0	2.16723	0	7.04647	14.3625	42.0237	0	2	0	9	18	40
AT3G57180			nontranslating_CDS	556.88	-0.710623	0.212365	-3.34624	0.000819163	0.011957	600.62	871.225	601.936	469.765	383.799	413.933	520	804	494	600	481	394
AT5G14800	pyrroline-5- carboxylate (P5C) reductase [Source:NCBI gene (formerly Entrezgene);Acc:831332]	P5CR	protein_coding	7090.1	0.38743	0.115911	3.34247	0.000830363	0.0120981	5584.61	6299.04	6546.97	7973.48	7516.4	8620.11	4835	5813	5373	10184	9420	8205
ATCG01110		ndhH	protein_coding	228.202	-1.42638	0.426752	-3.34242	0.000830518	0.0120981	472.411	230.81	294.876	183.991	72.6107	114.515	409	213	242	235	91	109
AT5G02565	ncRNA [Source:NCBI gene (formerly Entrezgene);Acc:28720480]	AT5G02565	snoRNA	74.4128	-1.25889	0.37664	-3.34242	0.000830519	0.0120981	146.69	67.184	101.135	50.8912	37.5022	43.0743	127	62	83	65	47	41
AT4G35250	NAD(P)-binding Rossmann-fold superfamily protein [Source:NCBI gene (formerly Entrezgene);Acc:829678]	HCF244	protein_coding	2494.16	-0.723946	0.216604	-3.34226	0.000831003	0.0120981	3018.12	3949.77	2352.91	1899.42	1776.97	1967.76	2613	3645	1931	2426	2227	1873
AT4G19110	Protein kinase superfamily protein [Source:NCBI gene (formerly Entrezgene);Acc:827649]	AT4G19110	protein_coding	6186.67	0.392919	0.117622	3.34053	0.000836174	0.0121655	5725.53	4749.48	5573.4	6661.27	7217.98	7192.35	4957	4383	4574	8508	9046	6846
AT4G13493	ath-MIR850 [Source:miRBase;Acc:MI0005405]	ath-MIR850	miRNA	184.021	0.627844	0.187977	3.34001	0.000837742	0.0121778	139.76	160.375	132.816	215.309	202.672	253.193	121	148	109	275	254	241
AT2G31902	ncRNA [Source:NCBI gene (formerly Entrezgene);Acc:10723053]	AT2G31902	ncRNA	256.732	0.483515	0.144771	3.33986	0.000838204	0.0121778	231.008	196.134	215.674	299.867	308.795	288.913	200	181	177	383	387	275
AT4G24740	LAMMER-type protein kinase AFC2 [Source:NCBI gene (formerly Entrezgene);Acc:828576]	FC2	protein_coding	2113.23	0.274911	0.0823166	3.33967	0.000838769	0.0121778	1921.98	1931	1883.79	2200.07	2384.98	2357.53	1664	1782	1546	2810	2989	2244
AT1G21250	cell wall-associated kinase [Source:NCBI gene (formerly Entrezgene);Acc:838721]	WAK1	protein_coding	1631.57	1.46441	0.438507	3.33953	0.000839205	0.0121778	1090.36	626.328	887.064	1078.89	2452.8	3653.96	944	578	728	1378	3074	3478
AT2G04530	Metallo-hydrolase/oxidoreductase superfamily protein [Source:NCBI gene (formerly Entrezgene);Acc:814995]	CPZ	protein_coding	861.377	-0.717364	0.214873	-3.33855	0.000842155	0.0122082	960.992	1378.36	873.661	649.059	612.802	693.391	832	1272	717	829	768	660
AT5G14120	Major facilitator superfamily protein [Source:NCBI gene (formerly Entrezgene);Acc:831262]	AT5G14120	protein_coding	8947.77	0.659552	0.197561	3.33847	0.000842401	0.0122082	7920.1	7638.39	5252.93	9967.63	11610.5	11297	6857	7049	4311	12731	14551	10753
AT1G71020	ARM repeat superfamily protein [Source:NCBI gene (formerly Entrezgene);Acc:843442]	AT1G71020	protein_coding	1152.45	-0.528887	0.158442	-3.33805	0.000843672	0.0122187	1457.66	1442.29	1184.38	1072.63	868.934	888.801	1262	1331	972	1370	1089	846
AT1G79430	Homeodomain-like superfamily protein [Source:NCBI gene (formerly Entrezgene);Acc:844281]	APL	protein_coding	558.777	0.682425	0.204472	3.3375	0.000845344	0.012235	472.411	346.756	467.902	573.896	723.713	767.983	409	320	384	733	907	731
AT1G02080	transcription regulator [Source:NCBI gene (formerly Entrezgene);Acc:839244]	AT1G02080	protein_coding	4168.38	0.288989	0.0866414	3.33546	0.000851599	0.0123175	3772.36	3825.15	3660.36	4646.76	4803.47	4302.17	3266	3530	3004	5935	6020	4095
AT5G42830	HXXXD-type acyl-transferase family protein [Source:NCBI gene (formerly Entrezgene);Acc:834294]	AT5G42830	protein_coding	608.974	2.13943	0.641611	3.33446	0.000854642	0.0123535	192.892	143.037	339.96	331.967	615.196	2030.79	167	132	279	424	771	1933
AT2G36270	Basic-leucine zipper (bZIP) transcription factor family protein [Source:NCBI gene (formerly Entrezgene);Acc:818199]	ABI5	protein_coding	118.124	0.920064	0.275954	3.33413	0.000855675	0.0123604	80.8527	85.6055	77.9837	121.356	141.232	201.714	70	79	64	155	177	192
AT3G28890	receptor like protein 43 [Source:NCBI gene (formerly Entrezgene);Acc:822523]	RLP43	protein_coding	16.3318	2.31794	0.695436	3.33308	0.000858907	0.0123832	4.62016	3.25084	8.52946	17.2247	22.3417	42.0237	4	3	7	22	28	40
AT2G28305	Putative lysine decarboxylase family protein [Source:NCBI gene (formerly Entrezgene);Acc:817376]	LOG1	protein_coding	292.018	-1.33625	0.400907	-3.33307	0.000858919	0.0123832	444.69	493.044	318.027	246.627	163.573	86.1485	385	455	261	315	205	82
AT5G27630	acyl-CoA binding protein 5 [Source:NCBI gene (formerly Entrezgene);Acc:832825]	ACBP5	protein_coding	129.284	-0.704752	0.211453	-3.33291	0.000859428	0.0123832	139.76	159.291	181.556	104.914	86.1753	104.009	121	147	149	134	108	99
AT2G41060	RNA-binding (RRM/RBD/RNP motifs) family protein [Source:NCBI gene (formerly Entrezgene);Acc:818705]	AT2G41060	protein_coding	1358.09	0.351986	0.10561	3.3329	0.000859471	0.0123832	1141.18	1283	1155.13	1458.62	1603.02	1507.6	988	1184	948	1863	2009	1435
AT1G24190	SIN3-like 3 [Source:NCBI gene (formerly Entrezgene);Acc:839032]	SNL3	protein_coding	1609.77	0.340544	0.102187	3.33256	0.000860517	0.0123902	1450.73	1392.44	1418.33	1651.22	1889.47	1856.4	1256	1285	1164	2109	2368	1767
AT1G79210	N-terminal nucleophile aminohydrolases (Ntn hydrolases) superfamily protein [Source:NCBI gene (formerly Entrezgene);Acc:844262]	AT1G79210	protein_coding	2017.27	-0.354208	0.106337	-3.33098	0.000865394	0.0124411	2214.21	2480.39	2095.81	1756.92	1788.14	1768.15	1917	2289	1720	2244	2241	1683
AT4G38800	methylthioadenosine nucleosidase 1 [Source:NCBI gene (formerly Entrezgene);Acc:830035]	MTN1	protein_coding	6151.97	0.331641	0.0995638	3.33094	0.000865538	0.0124411	5377.86	5084.31	5882.89	6738.78	7149.36	6678.61	4656	4692	4828	8607	8960	6357
AT1G74180	receptor like protein 14 [Source:NCBI gene (formerly Entrezgene);Acc:843758]	RLP14	protein_coding	291.791	0.513107	0.154053	3.33073	0.000866198	0.0124411	211.372	262.234	247.354	352.324	322.359	355.1	183	242	203	450	404	338
AT1G23000	Heavy metal transport/detoxification superfamily protein [Source:NCBI gene (formerly Entrezgene);Acc:838908]	AT1G23000	protein_coding	302.971	-0.813751	0.244319	-3.3307	0.000866286	0.0124411	324.566	458.368	376.515	259.937	231.397	167.044	281	423	309	332	290	159
AT2G44310			protein_coding	1974.71	0.459697	0.138035	3.33028	0.000867586	0.0124518	1563.92	1838.89	1584.04	2081.06	2238.96	2541.38	1354	1697	1300	2658	2806	2419
AT4G14540	nuclear factor Y, subunit B3 [Source:NCBI gene (formerly Entrezgene);Acc:827101]	NF-YB3	protein_coding	862.69	0.456279	0.137019	3.33003	0.000868353	0.0124548	689.558	811.626	679.92	913.693	1018.15	1063.2	597	749	558	1167	1276	1012
AT5G10390	Histone superfamily protein [Source:NCBI gene (formerly Entrezgene);Acc:830903]	AT5G10390	protein_coding	592.001	-0.559939	0.168159	-3.32982	0.000869014	0.0124562	659.527	759.613	698.198	560.586	461.197	412.883	571	701	573	716	578	393
AT5G17860	calcium exchanger 7 [Source:NCBI gene (formerly Entrezgene);Acc:831654]	CAX7	protein_coding	509.151	1.27207	0.382101	3.32915	0.000871113	0.0124576	413.504	289.325	191.304	454.889	734.086	971.798	358	267	157	581	920	925
AT1G04820	tubulin alpha-4 chain [Source:NCBI gene (formerly Entrezgene);Acc:839405]	TUA4	protein_coding	12353.1	-0.388385	0.116663	-3.32912	0.000871199	0.0124576	13756.5	13650.3	14612.2	11967.3	10259.6	9872.41	11910	12597	11992	15285	12858	9397
AT5G18525	protein serine/threonine kinase [Source:NCBI gene (formerly Entrezgene);Acc:2745988]	AT5G18525	protein_coding	1356.21	0.367354	0.11035	3.329	0.000871573	0.0124576	1196.62	1261.33	1095.43	1504.81	1619.78	1459.27	1036	1164	899	1922	2030	1389
AT2G04230	FBD, F-box and Leucine Rich Repeat domains containing protein [Source:NCBI gene (formerly Entrezgene);Acc:814960]	AT2G04230	protein_coding	452.977	0.784686	0.235713	3.32899	0.000871616	0.0124576	368.457	380.348	248.573	490.904	556.15	673.43	319	351	204	627	697	641
AT1G70250	receptor serine/threonine kinase [Source:NCBI gene (formerly Entrezgene);Acc:843361]	AT1G70250	protein_coding	345.409	1.05062	0.315626	3.3287	0.000872536	0.0124576	243.713	201.552	229.077	297.518	449.229	651.367	211	186	188	380	563	620
AT3G14620	cytochrome P450, family 72, subfamily A, polypeptide 8 [Source:NCBI gene (formerly Entrezgene);Acc:820690]	CYP72A8	protein_coding	1540.85	1.36789	0.410942	3.32867	0.000872606	0.0124576	937.892	676.175	967.485	1068.72	2155.18	3439.64	812	624	794	1365	2701	3274
AT5G60310	Concanavalin A-like lectin protein kinase family protein [Source:NCBI gene (formerly Entrezgene);Acc:836153]	AT5G60310	protein_coding	35.5875	1.2326	0.370328	3.3284	0.000873459	0.0124576	23.1008	16.2542	24.3699	41.4959	49.471	58.8332	20	15	20	53	62	56
AT5G39030	Protein kinase superfamily protein [Source:NCBI gene (formerly Entrezgene);Acc:833895]	AT5G39030	protein_coding	230.744	1.15469	0.346925	3.32836	0.000873582	0.0124576	177.876	107.278	143.782	201.216	335.126	419.186	154	99	118	257	420	399
AT5G61960	MEI2-like protein 1 [Source:NCBI gene (formerly Entrezgene);Acc:836317]	ML1	protein_coding	2264.58	0.395596	0.118928	3.32634	0.00087994	0.0125403	2091.78	1823.72	1952.03	2344.13	2621.16	2754.65	1811	1683	1602	2994	3285	2622
AT1G49780	plant U-box 26 [Source:NCBI gene (formerly Entrezgene);Acc:841401]	PUB26	protein_coding	189.077	-0.885854	0.26635	-3.3259	0.000881345	0.0125523	206.752	330.502	198.615	140.147	126.071	132.375	179	305	163	179	158	126
AT1G04990	Zinc finger C-x8-C-x5-C-x3-H type family protein [Source:NCBI gene (formerly Entrezgene);Acc:839351]	AT1G04990	protein_coding	1223.21	0.81943	0.246399	3.32563	0.000882199	0.0125564	846.644	838.717	968.703	1144.66	1476.15	2064.41	733	774	795	1462	1850	1965
AT4G20940	Leucine-rich receptor-like protein kinase family protein [Source:NCBI gene (formerly Entrezgene);Acc:827842]	GHR1	protein_coding	381.716	-0.65237	0.196266	-3.32391	0.00088764	0.0126195	447	494.128	459.373	367.2	267.303	255.294	387	456	377	469	335	243
AT1G28520	vascular plant one zinc finger protein [Source:NCBI gene (formerly Entrezgene);Acc:839752]	VOZ1	protein_coding	1642.45	0.744687	0.224042	3.32387	0.000887762	0.0126195	1310.97	1271.08	1100.3	1519.69	2111.29	2541.38	1135	1173	903	1941	2646	2419
AT5G03460	transmembrane protein [Source:NCBI gene (formerly Entrezgene);Acc:831829]	AT5G03460	protein_coding	2919.08	0.439883	0.132353	3.32356	0.000888754	0.0126255	2323.94	2355.78	2752.58	3028.42	3473.34	3580.42	2012	2174	2259	3868	4353	3408
AT2G04495	transmembrane protein [Source:NCBI gene (formerly Entrezgene);Acc:814990]	AT2G04495	protein_coding	53.7705	2.93712	0.883781	3.32335	0.000889417	0.0126269	8.08527	21.6723	7.31097	28.1859	39.896	217.473	7	20	6	36	50	207
AT5G63030	Thioredoxin superfamily protein [Source:NCBI gene (formerly Entrezgene);Acc:836423]	GRXC1	protein_coding	1608.06	0.690841	0.207901	3.32293	0.000890775	0.0126381	1116.92	1175.72	1397.61	1559.62	1991.61	2406.91	967	1085	1147	1992	2496	2291
AT4G29400	oxidoreductase/transition metal ion-binding protein (DUF3531) [Source:NCBI gene (formerly Entrezgene);Acc:829061]	AT4G29400	protein_coding	621.83	-0.752945	0.226611	-3.32263	0.000891725	0.0126436	616.791	1017.51	706.727	457.238	445.239	487.475	534	939	580	584	558	464
AT5G39670	Calcium-binding EF-hand family protein [Source:NCBI gene (formerly Entrezgene);Acc:833963]	AT5G39670	protein_coding	454.065	1.71111	0.515124	3.32176	0.00089453	0.0126707	120.124	310.997	205.926	346.843	561.735	1178.76	104	287	169	443	704	1122
AT1G06570	4-hydroxyphenylpyruvate dioxygenase [Source:NCBI gene (formerly Entrezgene);Acc:837168]	PDS1	protein_coding	1853.55	-0.79021	0.237895	-3.32167	0.000894815	0.0126707	2504.12	2797.89	1744.88	1319.26	1614.19	1140.94	2168	2582	1432	1685	2023	1086
AT1G01340	cyclic nucleotide gated channel 10 [Source:NCBI gene (formerly Entrezgene);Acc:838832]	CNGC10	protein_coding	641.599	1.16919	0.352005	3.3215	0.000895342	0.0126707	323.411	303.412	558.071	616.175	829.836	1218.69	280	280	458	787	1040	1160
AT5G15310	myb domain protein 16 [Source:NCBI gene (formerly Entrezgene);Acc:831383]	MYB16	protein_coding	366.565	-1.02844	0.309754	-3.32019	0.000899555	0.0127222	524.388	594.904	357.019	327.27	209.853	185.955	454	549	293	418	263	177
AT1G48320	Thioesterase superfamily protein [Source:NCBI gene (formerly Entrezgene);Acc:841252]	DHNAT1	protein_coding	714.435	1.22408	0.36877	3.31936	0.000902256	0.0127523	479.341	423.693	381.389	592.687	837.815	1571.69	415	391	313	757	1050	1496
AT1G20640	Plant regulator RWP-RK family protein [Source:NCBI gene (formerly Entrezgene);Acc:838653]	AT1G20640	protein_coding	494.918	-0.529638	0.159678	-3.31692	0.000910152	0.0128558	649.132	549.392	556.852	449.408	411.726	352.999	562	507	457	574	516	336
AT3G27870	ATPase E1-E2 type family protein / haloacid dehalogenase-like hydrolase family protein [Source:NCBI gene (formerly Entrezgene);Acc:822407]	AT3G27870	protein_coding	520.257	0.633631	0.191044	3.31667	0.000910963	0.012856	396.178	407.439	419.162	499.517	660.677	738.566	343	376	344	638	828	703
AT2G03870	Small nuclear ribonucleoprotein family protein [Source:NCBI gene (formerly Entrezgene);Acc:814913]	EMB2816	protein_coding	1011.96	-0.320462	0.0966248	-3.31656	0.000911321	0.012856	1119.23	1164.88	1088.12	946.576	887.286	865.688	969	1075	893	1209	1112	824
AT5G02530	RNA-binding (RRM/RBD/RNP motifs) family protein [Source:NCBI gene (formerly Entrezgene);Acc:831923]	AT5G02530	protein_coding	2336.28	-0.334163	0.100802	-3.31504	0.000916285	0.0129178	2603.46	2771.88	2441.86	2178.93	2030.7	1990.87	2254	2558	2004	2783	2545	1895
AT2G46550	transmembrane protein [Source:NCBI gene (formerly Entrezgene);Acc:819267]	AT2G46550	protein_coding	2757.4	-0.676898	0.20425	-3.31406	0.000919515	0.0129552	3765.43	3889.09	2523.5	2175.01	2227.79	1963.56	3260	3589	2071	2778	2792	1869
AT3G55660	ROP (rho of plants) guanine nucleotide exchange factor 6 [Source:NCBI gene (formerly Entrezgene);Acc:824732]	ROPGEF6	protein_coding	529.144	-0.934994	0.282182	-3.31345	0.000921535	0.0129754	589.07	841.968	654.332	469.765	368.639	251.092	510	777	537	600	462	239
AT5G45930	magnesium chelatase i2 [Source:NCBI gene (formerly Entrezgene);Acc:834633]	CHLI2	protein_coding	1581.28	-0.750991	0.226713	-3.31252	0.000924604	0.0130104	1910.43	2554.08	1486.56	1258.19	1109.11	1169.31	1654	2357	1220	1607	1390	1113
AT5G26740	organic solute transporter ostalpha protein (DUF300) [Source:NCBI gene (formerly Entrezgene);Acc:832714]	AT5G26740	protein_coding	1237.6	-0.348509	0.10523	-3.31188	0.0009267	0.0130317	1484.23	1331.76	1344	1147.79	1078.79	1039.04	1285	1229	1103	1466	1352	989
AT5G27670	histone H2A 7 [Source:NCBI gene (formerly Entrezgene);Acc:832829]	HTA7	protein_coding	1696.32	-0.503688	0.152093	-3.3117	0.000927295	0.0130318	1923.14	2115.21	1931.31	1593.29	1429.87	1185.07	1665	1952	1585	2035	1792	1128
AT3G23480	Cyclopropane-fatty-acyl-phospholipid synthase [Source:NCBI gene (formerly Entrezgene);Acc:821929]	AT3G23480	protein_coding	181.08	-1.07083	0.323383	-3.31133	0.000928545	0.0130332	277.209	295.826	163.278	150.325	102.134	97.7051	240	273	134	192	128	93
AT5G53030		AT5G53030	protein_coding	118.244	1.39013	0.419811	3.31132	0.000928561	0.0130332	94.7132	49.8462	51.1768	104.914	178.734	230.08	82	46	42	134	224	219
AT3G50370		AT3G50370	protein_coding	5282.08	0.24834	0.0750262	3.31004	0.00093281	0.0130846	5053.3	4646.53	4786.25	5675.54	5807.26	5723.63	4375	4288	3928	7249	7278	5448
AT2G24060	Translation initiation factor 3 protein [Source:NCBI gene (formerly Entrezgene);Acc:816940]	AT2G24060	protein_coding	2480.47	-0.707508	0.213788	-3.30939	0.00093501	0.0131072	2690.09	3980.11	2560.06	2060.7	1798.51	1793.36	2329	3673	2101	2632	2254	1707
AT1G62390	Octicosapeptide/Phox/Bem1p (PB1) domain-containing protein / tetratricopeptide repeat (TPR)-containing protein [Source:NCBI gene (formerly Entrezgene);Acc:842537]	Phox2	protein_coding	4046.13	-0.411019	0.12425	-3.308	0.000939641	0.0131638	4533.53	5169.92	4151.41	3517.76	3312.16	3591.97	3925	4771	3407	4493	4151	3419
AT3G09860	actin T1-like protein [Source:NCBI gene (formerly Entrezgene);Acc:820144]	AT3G09860	protein_coding	3225.45	-0.644105	0.194756	-3.30724	0.000942205	0.0131915	3979.11	4744.06	3077.92	2744.21	2405.73	2401.65	3445	4378	2526	3505	3015	2286
AT1G03780	targeting protein for XKLP2 [Source:NCBI gene (formerly Entrezgene);Acc:839140]	TPX2	protein_coding	755.402	-0.846369	0.255931	-3.30701	0.000942966	0.0131938	854.729	1070.61	988.199	699.167	539.393	380.314	740	988	811	893	676	362
AT2G36050	ovate family protein 15 [Source:NCBI gene (formerly Entrezgene);Acc:818178]	OFP15	protein_coding	239.44	-0.868815	0.262781	-3.30624	0.000945586	0.0132141	375.388	289.325	264.413	206.697	174.744	126.071	325	267	217	264	219	120
AT3G52110	interferon-activable protein [Source:NCBI gene (formerly Entrezgene);Acc:824374]	AT3G52110	protein_coding	602.117	-0.774208	0.234168	-3.3062	0.000945702	0.0132141	646.822	802.957	831.014	548.842	450.026	333.038	560	741	682	701	564	317
AT5G13010	RNA helicase family protein [Source:NCBI gene (formerly Entrezgene);Acc:831141]	EMB3011	protein_coding	3348.22	0.291723	0.0882397	3.30602	0.000946301	0.0132141	3043.53	3001.61	2987.75	3507.58	3936.93	3611.94	2635	2770	2452	4480	4934	3438
AT5G66580		AT5G66580	protein_coding	127.117	-1.06418	0.321905	-3.30588	0.000946786	0.0132141	162.86	161.458	192.522	112.744	80.5898	52.5296	141	149	158	144	101	50
AT5G06120	ARM repeat superfamily protein [Source:NCBI gene (formerly Entrezgene);Acc:830499]	AT5G06120	protein_coding	1405.35	0.386642	0.116964	3.30565	0.000947562	0.0132166	1222.03	1226.65	1205.09	1417.91	1689.99	1670.44	1058	1132	989	1811	2118	1590
AT2G37200	Uncharacterized protein family (UPF0497) [Source:NCBI gene (formerly Entrezgene);Acc:818297]	AT2G37200	protein_coding	851.968	0.398924	0.120698	3.30513	0.000949311	0.0132328	684.938	711.934	807.862	917.608	979.845	1009.62	593	657	663	1172	1228	961
AT1G32930	Galactosyltransferase family protein [Source:NCBI gene (formerly Entrezgene);Acc:840187]	AT1G32930	protein_coding	337.922	-0.497061	0.150411	-3.3047	0.000950794	0.0132439	374.233	367.345	445.969	295.169	280.07	264.749	324	339	366	377	351	252
AT5G45050	Disease resistance protein (TIR-NBS-LRR class) [Source:NCBI gene (formerly Entrezgene);Acc:834536]	TTR1	protein_coding	969.766	0.569302	0.172278	3.30455	0.000951295	0.0132439	746.155	809.459	785.929	984.941	1101.13	1390.98	646	747	645	1258	1380	1324
AT4G38600	HECT ubiquitin protein ligase family protein KAK [Source:NCBI gene (formerly Entrezgene);Acc:830017]	KAK	protein_coding	4733.87	0.264493	0.0800524	3.304	0.000953174	0.0132617	4488.48	4271.6	4142.88	4987.34	5306.16	5206.73	3886	3942	3400	6370	6650	4956
AT3G04240	Tetratricopeptide repeat (TPR)-like superfamily protein [Source:NCBI gene (formerly Entrezgene);Acc:819579]	SEC	protein_coding	2653.71	0.40625	0.122971	3.30361	0.000954481	0.0132642	2273.12	2217.07	2356.57	2672.18	3085.55	3317.77	1968	2046	1934	3413	3867	3158
AT5G62200	Embryo-specific protein 3, (ATS3) [Source:NCBI gene (formerly Entrezgene);Acc:836341]	AT5G62200	protein_coding	1046.41	0.31457	0.0952205	3.30359	0.000954542	0.0132642	895.155	945.994	956.519	1107.86	1168.95	1203.98	775	873	785	1415	1465	1146
AT3G52150	RNA-binding (RRM/RBD/RNP motifs) family protein [Source:NCBI gene (formerly Entrezgene);Acc:824379]	PSRP2	protein_coding	8794.59	-0.718369	0.217467	-3.30335	0.000955384	0.0132676	9870.96	14315.6	8633.04	6860.92	6370.59	6716.43	8546	13211	7085	8763	7984	6393
AT5G57240	OSBP(oxysterol binding protein)-related protein 4C [Source:NCBI gene (formerly Entrezgene);Acc:835830]	ORP4C	protein_coding	252.238	1.38499	0.419521	3.30136	0.000962163	0.0133535	122.434	205.887	90.1686	224.704	363.851	506.385	106	190	74	287	456	482
AT3G13870	Root hair defective 3 GTP-binding protein (RHD3) [Source:NCBI gene (formerly Entrezgene);Acc:820600]	RHD3	protein_coding	5006.58	0.396402	0.12023	3.29702	0.000977163	0.0135532	4275.95	4132.9	4559.61	5093.82	5748.21	6228.96	3702	3814	3742	6506	7204	5929
[truncated: 31,226 more rows]
