# Supplementary material for: POLARIS is a copper-binding peptide that interacts with ETR1 to negatively regulate ethylene signaling in Arabidopsis
Source: Plant Commun. 2025 Jun 25;6(12):101432. doi: 10.1016/j.xplc.2025.101432 (PMC12744750; doi:10.1016/j.xplc.2025.101432)
Supplement: Supplemental Table 3. GO terms upregulated in pls mutant vs. wild-type plants [file mmc4.xlsx]

## Sheet: pls_mutant_upsiggenes_SEA
GO_acc	term_type	Term	queryitem	querytotal	bgitem	bgtotal	pvalue	FDR	entries
GO:0050896	P	response to stimulus	360	831	6250	28362	3.5e-41	1.6e-37	// AT1G06190 // AT3G44480 // AT1G02940 // AT5G44870 // AT5G02290 // AT3G50950 // AT4G23550 // AT4G03460 // AT3G57180 // AT1G74950 // AT1G03160 // AT1G22810 // AT2G38940 // AT1G72920 // AT1G05630 // AT1G19180 // AT1G20510 // AT3G16670 // AT3G21780 // AT3G46530 // AT4G23250 // AT5G27420 // AT4G26850 // AT5G54250 // AT3G18290 // AT3G05370 // AT1G31350 // AT4G11280 // AT2G22010 // AT5G35630 // AT5G25…
GO:0006950	P	response to stress	242	831	3506	28362	1.7e-36	3.9e-33	// AT2G46450 // AT1G80840 // AT5G10300 // AT5G05730 // AT5G44870 // AT2G41680 // AT5G02290 // AT5G47220 // AT3G50950 // AT5G51820 // AT5G44430 // AT4G39960 // AT1G21590 // AT4G23550 // AT4G03460 // AT1G17250 // AT1G65390 // AT1G17600 // AT3G53280 // AT3G04290 // AT1G08830 // AT5G64905 // AT5G55580 // AT1G74950 // AT1G03160 // AT1G22810 // AT5G45060 // AT3G04210 // AT1G26380 // AT4G30340 // AT1G72…
GO:0006952	P	defense response	143	831	1566	28362	8e-32	1.2e-28	// AT2G46450 // AT1G80840 // AT3G04210 // AT5G44870 // AT5G02290 // AT3G50950 // AT4G23550 // AT4G03460 // AT1G65390 // AT1G08830 // AT5G64905 // AT1G74950 // AT1G03160 // AT5G45060 // AT4G30340 // AT1G72920 // AT1G55490 // AT4G23140 // AT4G16950 // AT1G19180 // AT5G66900 // AT4G23810 // AT5G65600 // AT5G05190 // AT1G63360 // AT5G11250 // AT2G26010 // AT1G62630 // AT5G01540 // AT4G24970 // AT3G46…
GO:0044699	P	single-organism process	435	831	9448	28362	9.1e-29	1e-25	// AT3G48310 // AT1G02940 // AT5G44870 // AT5G02290 // AT3G50950 // AT4G03460 // AT2G41280 // AT3G57180 // AT1G74950 // AT1G03160 // AT1G22810 // AT5G49030 // AT1G05630 // AT1G64770 // AT1G19180 // AT1G06620 // AT5G38210 // AT3G29290 // AT1G20510 // AT3G21780 // AT3G46530 // AT4G23250 // AT5G27420 // AT4G26850 // AT3G02040 // AT5G63410 // AT3G18290 // AT3G05370 // AT1G30610 // AT4G11280 // AT2G22…
GO:1901700	P	response to oxygen-containing compound	126	831	1557	28362	1.4e-23	1.3e-20	// AT1G06190 // AT1G64380 // AT1G80840 // AT1G51700 // AT2G41680 // AT4G23550 // AT4G03460 // AT4G17500 // AT2G37430 // AT3G04290 // AT1G08830 // AT1G74950 // AT1G22810 // AT2G38940 // AT1G71520 // AT1G05630 // AT3G53280 // AT4G23140 // AT2G21490 // AT1G19180 // AT4G23810 // AT5G05190 // AT2G26150 // AT2G28190 // AT3G21780 // AT5G04340 // AT5G01540 // AT5G27420 // AT4G18880 // AT4G26850 // AT4G30…
GO:0010243	P	response to organonitrogen compound	41	831	166	28362	7.1e-23	5.4e-20	// AT1G64380 // AT3G23230 // AT1G80840 // AT2G38470 // AT5G47220 // AT1G51700 // AT4G23550 // AT2G40140 // AT3G45640 // AT4G17500 // AT2G37430 // AT1G59870 // AT2G33710 // AT3G52450 // AT1G71520 // AT4G15975 // AT4G26120 // AT1G74650 // AT5G09800 // AT4G31550 // AT5G56960 // AT1G62300 // AT2G23320 // AT5G47230 // AT1G42540 // AT2G26150 // AT3G15356 // AT5G64660 // AT4G33050 // AT3G16530 // AT4G01…
GO:0042221	P	response to chemical	180	831	2853	28362	4e-22	2.3e-19	// AT1G06190 // AT1G64380 // AT1G80840 // AT1G02940 // AT1G51700 // AT2G41680 // AT5G47220 // AT5G09870 // AT4G23550 // AT4G03460 // AT4G17500 // AT2G37430 // AT3G04290 // AT1G08830 // AT5G64905 // AT1G74950 // AT1G22810 // AT2G38940 // AT1G71520 // AT1G26380 // AT1G05630 // AT3G53280 // AT4G23140 // AT2G21490 // AT1G19180 // AT5G05600 // AT5G05190 // AT5G01540 // AT2G26150 // AT2G28190 // AT4G33…
GO:0010200	P	response to chitin	37	831	134	28362	3.6e-22	2.3e-19	// AT1G64380 // AT3G23230 // AT1G80840 // AT2G38470 // AT5G47220 // AT1G51700 // AT4G23550 // AT2G40140 // AT3G45640 // AT4G17500 // AT2G37430 // AT2G33710 // AT3G52450 // AT1G71520 // AT4G15975 // AT4G26120 // AT1G74650 // AT5G09800 // AT4G31550 // AT5G56960 // AT1G62300 // AT2G23320 // AT5G47230 // AT4G01250 // AT2G26150 // AT3G15356 // AT5G64660 // AT4G33050 // AT3G16530 // AT5G04340 // AT3G11…
GO:0009987	P	cellular process	506	831	12771	28362	1.1e-19	5.5e-17	// AT1G06190 // AT3G44480 // AT1G02940 // AT5G44870 // AT5G61560 // AT5G02290 // AT3G50950 // AT2G20020 // AT4G23550 // AT4G03460 // AT5G44290 // AT5G55580 // AT1G74950 // AT1G03160 // AT1G22810 // AT5G49030 // AT1G05630 // AT1G64770 // AT1G19180 // AT3G29290 // AT1G20510 // AT3G21780 // AT3G46530 // AT5G51820 // AT4G23250 // AT5G27420 // ATCG01180 // AT4G26850 // AT3G02040 // AT5G63410 // AT3G18…
GO:1901698	P	response to nitrogen compound	45	831	264	28362	2.3e-19	1.1e-16	// AT1G64380 // AT3G23230 // AT5G50200 // AT1G80840 // AT2G38470 // AT5G47220 // AT1G51700 // AT4G23550 // AT2G40140 // AT3G45640 // AT4G17500 // AT2G37430 // AT1G59870 // AT2G33710 // AT3G52450 // AT3G53280 // AT1G71520 // AT4G15975 // AT4G26120 // AT1G74650 // AT5G09800 // AT4G31550 // AT5G56960 // AT1G62300 // AT2G23320 // AT5G47230 // AT5G22300 // AT2G26150 // AT3G15356 // AT1G12110 // AT5G64…
GO:0044763	P	single-organism cellular process	308	831	6591	28362	9.7e-19	4e-16	// AT1G64380 // AT3G44480 // AT2G38230 // AT1G02940 // AT5G44870 // AT2G41680 // AT5G02290 // AT5G47220 // AT3G50950 // AT4G00730 // AT5G51820 // AT5G52520 // AT4G30210 // AT3G09830 // AT4G03460 // AT1G17250 // AT1G65390 // AT1G17600 // AT4G16250 // AT5G63790 // AT3G54150 // AT1G08830 // AT1G74950 // AT1G03160 // AT1G22810 // AT5G45060 // AT3G04210 // AT1G77460 // AT4G30340 // AT5G49030 // AT1G64…
GO:0009605	P	response to external stimulus	116	831	1582	28362	1.4e-18	5.2e-16	// AT2G46450 // AT1G80840 // AT5G47220 // AT5G44870 // AT5G65600 // AT3G44480 // AT4G00730 // AT5G51820 // AT3G09830 // AT4G16250 // AT1G08830 // AT1G03160 // AT1G22810 // AT1G05630 // AT1G55490 // AT4G23140 // AT4G16950 // AT1G19180 // AT4G23810 // AT5G05190 // AT2G26010 // AT4G24970 // AT3G46530 // AT5G01540 // AT4G23250 // AT5G27420 // AT3G25070 // AT4G26850 // AT2G29630 // AT3G18290 // AT1G18…
GO:0051707	P	response to other organism	97	831	1210	28362	5.9e-18	2.1e-15	// AT2G46450 // AT1G80840 // AT5G47220 // AT5G44870 // AT5G65600 // AT3G44480 // AT3G09830 // AT1G08830 // AT1G03160 // AT1G55490 // AT4G23140 // AT4G16950 // AT1G19180 // AT4G23810 // AT5G05190 // AT2G26010 // AT4G24970 // AT3G46530 // AT5G01540 // AT4G23250 // AT5G27420 // AT3G25070 // AT4G26850 // AT2G29630 // AT1G18570 // AT1G72520 // AT1G24100 // AT2G22010 // AT2G46440 // AT5G36925 // AT5G44…
GO:0043207	P	response to external biotic stimulus	97	831	1212	28362	6.5e-18	2.1e-15	// AT2G46450 // AT1G80840 // AT5G47220 // AT5G44870 // AT5G65600 // AT3G44480 // AT3G09830 // AT1G08830 // AT1G03160 // AT1G55490 // AT4G23140 // AT4G16950 // AT1G19180 // AT4G23810 // AT5G05190 // AT2G26010 // AT4G24970 // AT3G46530 // AT5G01540 // AT4G23250 // AT5G27420 // AT3G25070 // AT4G26850 // AT2G29630 // AT1G18570 // AT1G72520 // AT1G24100 // AT2G22010 // AT2G46440 // AT5G36925 // AT5G44…
GO:0009617	P	response to bacterium	55	831	441	28362	8.1e-18	2.5e-15	// AT5G05730 // AT2G46450 // AT1G80840 // AT2G38470 // AT3G28940 // AT3G57330 // AT5G22250 // AT5G46330 // AT3G54420 // AT5G44070 // AT3G09830 // AT3G45640 // AT1G59870 // AT1G08830 // AT2G46440 // AT1G03160 // AT4G16890 // AT1G31930 // AT3G04790 // AT4G23220 // AT3G28930 // AT1G61380 // AT4G23140 // AT1G19180 // AT1G02930 // AT4G23280 // AT4G23810 // AT3G53180 // AT4G23180 // AT4G34390 // AT5G47…
GO:0009607	P	response to biotic stimulus	98	831	1253	28362	1.8e-17	5.1e-15	// AT2G46450 // AT1G80840 // AT5G47220 // AT5G44870 // AT5G65600 // AT3G44480 // AT3G09830 // AT1G08830 // AT1G03160 // AT1G55490 // AT4G23140 // AT4G16950 // AT1G19180 // AT4G23810 // AT5G05190 // AT2G26010 // AT4G24970 // AT3G46530 // AT5G01540 // AT4G23250 // AT5G27420 // AT3G25070 // AT4G26850 // AT1G24020 // AT2G29630 // AT1G18570 // AT1G72520 // AT1G24100 // AT2G22010 // AT2G46440 // AT5G36…
GO:0006468	P	protein phosphorylation	79	831	936	28362	6.8e-16	1.8e-13	// AT4G23280 // AT5G26570 // AT4G03260 // AT2G02220 // AT1G74360 // AT1G65190 // AT5G39030 // AT5G61560 // AT5G02290 // AT5G46330 // AT2G37710 // AT4G23270 // AT1G65250 // AT4G00970 // AT1G53700 // AT1G53440 // AT3G57700 // AT3G45640 // AT5G45430 // AT5G44290 // AT1G66910 // AT1G66920 // AT5G41680 // AT1G56140 // AT2G31880 // AT4G21390 // AT1G56130 // AT1G11300 // AT4G31390 // AT4G04540 // AT4G23…
GO:0008152	P	metabolic process	468	831	12035	28362	1.6e-15	4e-13	// AT1G06190 // AT3G48310 // AT1G02940 // AT5G61560 // AT5G02290 // AT1G06620 // AT2G20020 // AT4G23550 // AT5G44290 // AT3G57180 // AT1G74950 // AT1G22810 // AT5G49030 // AT1G05630 // AT1G64770 // AT1G19180 // AT5G38210 // AT3G29290 // AT1G20510 // AT3G21780 // AT5G51820 // AT4G23250 // AT5G27420 // ATCG01180 // AT4G26850 // AT3G02040 // AT5G63410 // AT3G18290 // AT1G31350 // AT1G30610 // AT3G07…
GO:0002376	P	immune system process	46	831	369	28362	4.3e-15	1e-12	// AT1G17250 // AT5G47220 // AT1G17600 // AT1G80840 // AT2G02220 // AT5G44870 // AT3G54420 // AT3G09830 // AT3G45640 // AT2G26560 // AT2G37220 // AT1G59870 // AT3G52450 // AT3G11820 // AT1G55490 // AT1G61380 // AT2G39200 // AT4G16950 // AT2G44490 // AT4G16860 // AT4G23810 // AT5G57220 // AT5G01540 // AT1G42540 // AT1G28380 // AT3G15356 // AT5G13220 // AT1G18570 // AT3G46530 // AT3G18690 // AT3G11…
GO:0044710	P	single-organism metabolic process	202	831	3970	28362	5.5e-15	1.2e-12	// AT3G48310 // AT5G10300 // AT1G02940 // AT2G41680 // AT1G06620 // AT5G51820 // AT4G30210 // AT3G09830 // AT3G53280 // AT3G04290 // AT1G08830 // AT2G02010 // AT1G77460 // AT1G26380 // AT5G49030 // AT1G05630 // AT3G09920 // AT2G29720 // AT1G64770 // AT1G30700 // AT5G58330 // AT5G05600 // AT2G41880 // AT1G64400 // AT3G48320 // AT5G64050 // AT3G50760 // AT4G04350 // AT1G03310 // AT2G28190 // AT4G33…
GO:0051704	P	multi-organism process	109	831	1631	28362	6.9e-15	1.5e-12	// AT2G46450 // AT1G80840 // AT5G47220 // AT5G44870 // AT5G65600 // AT3G44480 // AT3G09830 // AT1G08830 // AT1G03160 // AT1G05630 // AT1G55490 // AT4G23140 // AT4G16950 // AT1G19180 // AT4G23810 // AT5G05190 // AT2G26010 // AT4G24970 // AT3G46530 // AT5G01540 // AT4G23250 // AT5G27420 // AT3G25070 // AT1G61370 // AT4G26850 // AT4G27300 // AT2G29630 // AT1G18570 // AT1G72520 // AT1G24100 // AT2G22…
GO:0016310	P	phosphorylation	92	831	1254	28362	7.2e-15	1.5e-12	// AT5G61560 // AT5G02290 // AT1G65250 // AT5G53110 // AT3G09830 // AT3G57700 // AT4G30340 // AT4G23140 // AT2G23200 // AT5G65600 // AT2G41880 // AT4G18250 // AT4G24970 // AT5G01540 // AT4G23250 // AT3G25070 // AT5G63410 // AT1G16670 // AT2G32800 // AT2G02220 // AT5G39030 // AT2G19860 // AT3G25250 // AT5G38210 // AT5G01950 // AT4G02410 // AT5G57035 // AT5G39020 // AT1G11050 // AT1G32060 // AT5G01…
GO:0051716	P	cellular response to stimulus	159	831	2856	28362	9.4e-15	1.9e-12	// AT1G64380 // AT3G44480 // AT1G14540 // AT3G04210 // AT5G44870 // AT2G41680 // AT5G02290 // AT3G50950 // AT3G09830 // AT4G03460 // AT1G65390 // AT4G16250 // AT2G37430 // AT1G08830 // AT5G64905 // AT1G74950 // AT1G03160 // AT1G22810 // AT5G45060 // AT1G71520 // AT1G26380 // AT4G30340 // AT1G72920 // AT1G05630 // AT4G16950 // AT1G19180 // AT5G05600 // AT5G05190 // AT5G11250 // AT5G01540 // AT2G26…
GO:0045087	P	innate immune response	42	831	323	28362	1.9e-14	3.5e-12	// AT1G17250 // AT5G47220 // AT1G17600 // AT2G02220 // AT5G44870 // AT3G54420 // AT3G09830 // AT3G45640 // AT2G26560 // AT2G37220 // AT1G59870 // AT1G03160 // AT3G11820 // AT1G55490 // AT1G61380 // AT2G39200 // AT4G16950 // AT2G44490 // AT4G16860 // AT4G23810 // AT5G57220 // AT5G01540 // AT1G42540 // AT1G28380 // AT3G15356 // AT5G13220 // AT1G18570 // AT3G46530 // AT3G18690 // AT5G27420 // AT1G11…
GO:0010033	P	response to organic substance	124	831	2023	28362	2.9e-14	5.3e-12	// AT1G06190 // AT1G64380 // AT1G80840 // AT5G05730 // AT1G51700 // AT5G47220 // AT4G23550 // AT4G03460 // AT4G17500 // AT2G37430 // AT3G04290 // AT1G08830 // AT1G74950 // AT1G22810 // AT2G38940 // AT1G71520 // AT1G05630 // AT2G21490 // AT1G19180 // AT4G23810 // AT5G05190 // AT5G01540 // AT2G26150 // AT2G28190 // AT3G21780 // AT5G04340 // AT2G30950 // AT5G27420 // AT3G25070 // AT4G18880 // AT4G26…
GO:0006955	P	immune response	42	831	333	28362	4.8e-14	8.3e-12	// AT1G17250 // AT5G47220 // AT1G17600 // AT2G02220 // AT5G44870 // AT3G54420 // AT3G09830 // AT3G45640 // AT2G26560 // AT2G37220 // AT1G59870 // AT1G03160 // AT3G11820 // AT1G55490 // AT1G61380 // AT2G39200 // AT4G16950 // AT2G44490 // AT4G16860 // AT4G23810 // AT5G57220 // AT5G01540 // AT1G42540 // AT1G28380 // AT3G15356 // AT5G13220 // AT1G18570 // AT3G46530 // AT3G18690 // AT5G27420 // AT1G11…
GO:0009628	P	response to abiotic stimulus	123	831	2022	28362	6.2e-14	1e-11	// AT3G46230 // AT4G00730 // AT5G51820 // AT4G39960 // AT4G16250 // AT3G04290 // AT1G08830 // AT5G64905 // AT5G55580 // AT1G22810 // AT1G50250 // AT1G26380 // AT1G05630 // AT1G55490 // AT2G21490 // AT1G19180 // AT5G48540 // AT2G26150 // AT2G28190 // AT3G21780 // AT2G43000 // AT3G21300 // AT2G30950 // AT5G63570 // AT4G26850 // AT3G03630 // AT3G04110 // AT5G63980 // AT1G18570 // AT1G31350 // AT4G11…
GO:0009657	P	plastid organization	32	831	207	28362	4e-13	6.6e-11	// AT1G42550 // AT3G06730 // AT5G10470 // AT3G54090 // AT4G16390 // AT3G25690 // AT3G57180 // AT1G03160 // AT1G50840 // AT2G36000 // AT2G04270 // AT5G54180 // AT2G28000 // AT1G15510 // AT2G32480 // AT5G63420 // AT3G07430 // AT1G62750 // AT3G48870 // AT1G63680 // AT5G64050 // AT1G06950 // AT5G18570 // AT1G74850 // AT5G55580 // AT4G02990 // AT2G30950 // AT2G34640 // AT1G69200 // AT5G58140 // AT1G70…
GO:0098542	P	defense response to other organism	72	831	936	28362	9.6e-13	1.5e-10	// AT4G23280 // AT5G47220 // AT3G44480 // AT1G80840 // AT2G38470 // AT4G23810 // AT3G57330 // AT5G44870 // AT5G36925 // AT5G46330 // AT5G44070 // AT3G23550 // AT3G09830 // AT2G40140 // AT5G64750 // AT3G16530 // AT3G15356 // AT2G26560 // AT1G59870 // AT1G08830 // AT1G03160 // AT5G44430 // AT4G23170 // AT3G04790 // AT4G23220 // AT1G55490 // AT2G39200 // AT4G16950 // AT4G37370 // AT1G19180 // AT4G16…
GO:0042742	P	defense response to bacterium	41	831	354	28362	1.2e-12	1.8e-10	// AT5G47220 // AT1G80840 // AT2G38470 // AT3G57330 // AT5G22250 // AT5G46330 // AT5G44070 // AT3G09830 // AT1G59870 // AT1G08830 // AT1G03160 // AT3G04790 // AT4G23220 // AT4G23140 // AT1G19180 // AT1G02930 // AT4G23280 // AT4G23810 // AT4G23180 // AT4G34390 // AT5G57220 // AT1G32060 // AT4G23250 // AT4G31550 // AT2G19190 // AT3G25070 // AT2G26330 // AT5G01540 // AT3G28450 // AT5G27420 // AT1G11…
GO:0001101	P	response to acid chemical	83	831	1181	28362	1.4e-12	2.1e-10	// AT1G06190 // AT4G11280 // AT2G35930 // AT1G80840 // AT4G20860 // AT4G13510 // AT5G47220 // AT2G37710 // AT3G53180 // AT4G17615 // AT4G03460 // AT3G45640 // AT2G32240 // AT5G08790 // AT2G38470 // AT5G45340 // AT2G37220 // AT3G04290 // AT1G08830 // AT5G24110 // AT1G74950 // AT3G52450 // AT1G22810 // AT2G38940 // AT2G06050 // AT4G28080 // AT1G31930 // AT4G23170 // AT5G64750 // AT5G63980 // AT3G58…
GO:0006793	P	phosphorus metabolic process	107	831	1751	28362	2.6e-12	3.7e-10	// AT5G61560 // AT5G02290 // AT1G65250 // AT5G53110 // AT3G09830 // AT3G57700 // AT4G30340 // AT1G05630 // AT4G23140 // AT2G23200 // AT1G05000 // AT2G41880 // AT4G18250 // AT4G24970 // AT5G01540 // AT4G23250 // AT3G25070 // AT3G02040 // AT2G29630 // AT5G63410 // AT5G01920 // AT2G32800 // AT3G07270 // AT4G02410 // AT2G02220 // AT5G39030 // AT1G07160 // AT2G19860 // AT3G25250 // AT2G38230 // AT5G38…
GO:0009719	P	response to endogenous stimulus	106	831	1732	28362	3.1e-12	4.2e-10	// AT1G06190 // AT1G64380 // AT1G80840 // AT5G20630 // AT1G51700 // AT4G23550 // AT4G17500 // AT2G37430 // AT1G74950 // AT1G22810 // AT2G38940 // AT1G71520 // AT1G05630 // AT2G21490 // AT1G19180 // AT4G23810 // AT5G01540 // AT2G26150 // AT3G21780 // AT5G04340 // AT2G30950 // AT5G27420 // AT4G18880 // AT4G26850 // AT2G29630 // AT4G39780 // AT3G04110 // AT1G18570 // AT2G32800 // AT4G11280 // AT3G18…
GO:0007154	P	cell communication	126	831	2223	28362	3.1e-12	4.2e-10	// AT1G64380 // AT3G44480 // AT3G04210 // AT5G44870 // AT5G02290 // AT3G50950 // AT3G09830 // AT4G03460 // AT1G65390 // AT4G16250 // AT1G74950 // AT1G22810 // AT5G45060 // AT1G71520 // AT4G30340 // AT1G72920 // AT1G05630 // AT4G16950 // AT1G19180 // AT5G05190 // AT5G11250 // AT5G01540 // AT3G46530 // AT3G18690 // AT5G27420 // AT3G25070 // AT1G61370 // AT4G27300 // AT5G01950 // AT4G39780 // AT5G63…
GO:0006796	P	phosphate-containing compound metabolic process	106	831	1735	28362	3.4e-12	4.4e-10	// AT5G61560 // AT5G02290 // AT1G65250 // AT5G53110 // AT3G09830 // AT3G57700 // AT4G30340 // AT1G05630 // AT4G23140 // AT2G23200 // AT1G05000 // AT2G41880 // AT4G18250 // AT4G24970 // AT5G01540 // AT4G23250 // AT3G25070 // AT3G02040 // AT2G29630 // AT5G63410 // AT5G01920 // AT2G32800 // AT3G07270 // AT4G02410 // AT2G02220 // AT5G39030 // AT1G07160 // AT2G19860 // AT3G25250 // AT5G38210 // AT5G01…
GO:0044711	P	single-organism biosynthetic process	104	831	1735	28362	1.6e-11	2e-09	// AT3G48310 // AT2G41680 // AT1G13110 // AT5G51820 // AT3G09830 // AT3G53280 // AT1G77460 // AT4G31950 // AT2G29720 // AT1G64400 // AT3G48320 // AT3G50760 // AT1G03310 // AT1G20510 // AT2G43000 // AT4G26850 // AT3G03630 // AT2G29630 // AT1G18570 // AT1G72520 // AT1G24100 // AT5G55120 // AT4G12310 // AT5G35630 // AT1G14810 // AT5G44070 // AT1G55920 // AT1G02400 // AT1G33030 // AT2G26560 // AT2G38…
GO:0009658	P	chloroplast organization	25	831	150	28362	3.6e-11	4.4e-09	// AT1G42550 // AT5G10470 // AT3G54090 // AT4G16390 // AT3G25690 // AT3G57180 // AT2G36000 // AT2G04270 // AT5G54180 // AT2G28000 // AT1G15510 // AT2G32480 // AT5G63420 // AT3G07430 // AT1G62750 // AT3G48870 // AT1G63680 // AT5G64050 // AT1G06950 // AT5G18570 // AT5G55580 // AT4G02990 // AT1G69200 // AT5G58140 // AT5G22640
GO:0071704	P	organic substance metabolic process	405	831	10672	28362	8.6e-11	1e-08	// AT1G06190 // AT3G44480 // AT5G61560 // AT5G02290 // AT2G20020 // AT4G23550 // AT5G44290 // AT3G57180 // AT1G74950 // AT1G22810 // AT5G49030 // AT1G05630 // AT1G64770 // AT1G19180 // AT5G38210 // AT3G29290 // AT1G20510 // AT3G21780 // AT5G51820 // AT4G23250 // AT5G27420 // ATCG01180 // AT4G26850 // AT3G02040 // AT5G63410 // AT3G18290 // AT1G31350 // AT1G30610 // AT3G07270 // AT4G11280 // AT2G22…
GO:0007165	P	signal transduction	111	831	1965	28362	9.2e-11	1.1e-08	// AT1G64380 // AT3G44480 // AT3G04210 // AT5G44870 // AT5G02290 // AT3G50950 // AT3G09830 // AT4G03460 // AT1G65390 // AT4G16250 // AT1G74950 // AT1G22810 // AT5G45060 // AT1G71520 // AT4G30340 // AT1G72920 // AT1G05630 // AT4G16950 // AT1G19180 // AT5G05190 // AT5G11250 // AT5G01540 // AT3G46530 // AT3G18690 // AT3G25070 // AT5G01950 // AT4G39780 // AT5G63410 // AT1G61180 // AT3G05370 // AT1G01…
GO:0043412	P	macromolecule modification	133	831	2532	28362	1e-10	1.2e-08	// AT3G44480 // AT2G41720 // AT5G61560 // AT5G02290 // AT1G65250 // AT4G16390 // AT3G09830 // AT3G57700 // AT4G16250 // AT5G67340 // AT4G23140 // AT4G20360 // AT2G23200 // AT5G65600 // AT1G63360 // AT3G29290 // AT4G18250 // AT4G24970 // AT5G01540 // AT4G23250 // AT5G27420 // AT3G25070 // AT2G47590 // AT5G63410 // AT5G03800 // AT3G18290 // AT5G01920 // AT1G31350 // AT2G32800 // AT2G22010 // AT2G02…
GO:0044237	P	cellular metabolic process	379	831	9879	28362	1.8e-10	2e-08	// AT1G06190 // AT3G44480 // AT1G02940 // AT5G61560 // AT5G02290 // AT2G20020 // AT4G23550 // AT5G44290 // AT3G57180 // AT1G74950 // AT1G22810 // AT5G49030 // AT1G05630 // AT1G64770 // AT1G19180 // AT3G29290 // AT1G20510 // AT3G21780 // AT5G51820 // AT4G23250 // AT5G27420 // ATCG01180 // AT4G26850 // AT3G02040 // AT5G63410 // AT3G18290 // AT1G31350 // AT1G30610 // AT3G07270 // AT4G11280 // AT2G22…
GO:0044700	P	single organism signaling	111	831	1995	28362	2.1e-10	2.3e-08	// AT1G64380 // AT3G44480 // AT3G04210 // AT5G44870 // AT5G02290 // AT3G50950 // AT3G09830 // AT4G03460 // AT1G65390 // AT4G16250 // AT1G74950 // AT1G22810 // AT5G45060 // AT1G71520 // AT4G30340 // AT1G72920 // AT1G05630 // AT4G16950 // AT1G19180 // AT5G05190 // AT5G11250 // AT5G01540 // AT3G46530 // AT3G18690 // AT3G25070 // AT5G01950 // AT4G39780 // AT5G63410 // AT1G61180 // AT3G05370 // AT1G01…
GO:0023052	P	signaling	111	831	1997	28362	2.3e-10	2.4e-08	// AT1G64380 // AT3G44480 // AT3G04210 // AT5G44870 // AT5G02290 // AT3G50950 // AT3G09830 // AT4G03460 // AT1G65390 // AT4G16250 // AT1G74950 // AT1G22810 // AT5G45060 // AT1G71520 // AT4G30340 // AT1G72920 // AT1G05630 // AT4G16950 // AT1G19180 // AT5G05190 // AT5G11250 // AT5G01540 // AT3G46530 // AT3G18690 // AT3G25070 // AT5G01950 // AT4G39780 // AT5G63410 // AT1G61180 // AT3G05370 // AT1G01…
GO:0006979	P	response to oxidative stress	41	831	453	28362	1.2e-09	1.3e-07	// AT4G11280 // AT3G17790 // AT5G55120 // AT1G16420 // AT2G41680 // AT3G45640 // AT3G53280 // AT5G54810 // AT5G23310 // AT1G08830 // AT3G25250 // AT2G06050 // AT5G12030 // AT5G13650 // AT4G23140 // AT4G18880 // AT1G09940 // AT1G02930 // AT1G07400 // AT4G39640 // AT1G12520 // AT4G20830 // AT3G02840 // AT2G28190 // AT1G78410 // AT4G23810 // AT3G16670 // AT5G24110 // AT4G31390 // AT5G42380 // AT1G52…
GO:0009611	P	response to wounding	27	831	217	28362	2.1e-09	2.1e-07	// AT4G11280 // AT1G80840 // AT2G02220 // AT5G10300 // AT5G05730 // AT3G54420 // AT3G45640 // AT5G08790 // AT3G25250 // AT1G74950 // AT2G06050 // AT1G72920 // AT1G05630 // AT1G17380 // AT5G53750 // AT1G19180 // AT4G02260 // AT2G27690 // AT1G42540 // AT3G15356 // AT5G47910 // AT5G13220 // AT1G20510 // AT5G50200 // AT3G51450 // AT2G32800 // AT1G72520
GO:0006464	P	cellular protein modification process	111	831	2126	28362	6.4e-09	6.2e-07	// AT3G44480 // AT5G61560 // AT5G02290 // AT1G65250 // AT3G09830 // AT3G57700 // AT4G16250 // AT5G67340 // AT4G23140 // AT4G20360 // AT2G23200 // AT5G65600 // AT1G63360 // AT4G18250 // AT5G01540 // AT4G23250 // AT5G27420 // AT3G25070 // AT2G47590 // AT5G63410 // AT3G18290 // AT5G01920 // AT1G31350 // AT2G32800 // AT2G22010 // AT2G02220 // AT5G39030 // AT1G07160 // AT5G25350 // AT3G25250 // AT5G09…
GO:0036211	P	protein modification process	111	831	2126	28362	6.4e-09	6.2e-07	// AT3G44480 // AT5G61560 // AT5G02290 // AT1G65250 // AT3G09830 // AT3G57700 // AT4G16250 // AT5G67340 // AT4G23140 // AT4G20360 // AT2G23200 // AT5G65600 // AT1G63360 // AT4G18250 // AT5G01540 // AT4G23250 // AT5G27420 // AT3G25070 // AT2G47590 // AT5G63410 // AT3G18290 // AT5G01920 // AT1G31350 // AT2G32800 // AT2G22010 // AT2G02220 // AT5G39030 // AT1G07160 // AT5G25350 // AT3G25250 // AT5G09…
GO:0019748	P	secondary metabolic process	41	831	492	28362	1.1e-08	1e-06	// AT3G48310 // AT1G11600 // AT2G38470 // AT4G12310 // AT1G02940 // AT3G46490 // AT1G13110 // AT5G44070 // AT1G69920 // AT3G45640 // AT1G64160 // AT3G53280 // AT5G63790 // AT2G24180 // AT1G33030 // AT1G65870 // AT4G31970 // AT5G14700 // AT4G31950 // AT3G26200 // AT1G67980 // AT2G29720 // AT3G26300 // AT5G09970 // AT1G02930 // AT3G26320 // AT3G48320 // AT5G57220 // AT3G11670 // AT4G37370 // AT1G20…
GO:0008219	P	cell death	24	831	194	28362	1.8e-08	1.7e-06	// AT3G57330 // AT1G16420 // AT5G65600 // AT3G54420 // AT2G19860 // AT3G45640 // AT2G26560 // AT2G39200 // AT1G03160 // AT3G11820 // AT1G55490 // AT5G44870 // AT4G23280 // AT2G01290 // AT5G47910 // AT3G46530 // AT3G25070 // AT1G28380 // AT1G11310 // AT1G61560 // AT4G23170 // AT2G31880 // AT5G54250 // AT2G01180
GO:0009814	P	defense response, incompatible interaction	22	831	170	28362	3.4e-08	3.1e-06	// AT3G44480 // AT2G39200 // AT1G59870 // AT1G03160 // AT1G55490 // AT4G16950 // AT4G16860 // AT4G23810 // AT3G15356 // AT5G13220 // AT3G46530 // AT5G27420 // AT1G11350 // AT4G11850 // AT1G11310 // AT3G25070 // AT1G61560 // AT4G16890 // AT4G23170 // AT2G44490 // AT5G64890 // AT4G23190
GO:0044550	P	secondary metabolite biosynthetic process	30	831	311	28362	5.7e-08	5e-06	// AT3G48310 // AT1G11600 // AT2G38470 // AT4G12310 // AT1G13110 // AT5G44070 // AT3G45640 // AT1G64160 // AT3G53280 // AT4G22690 // AT1G33030 // AT1G65870 // AT4G31970 // AT5G14700 // AT4G31950 // AT3G26200 // AT1G67980 // AT2G29720 // AT4G37370 // AT5G09970 // AT3G26320 // AT3G48320 // AT3G11670 // AT3G26300 // AT4G22710 // AT2G43000 // AT4G12320 // AT2G24180 // AT3G26230 // AT1G24100
GO:0071456	P	cellular response to hypoxia	10	831	27	28362	5.7e-08	5e-06	// AT5G25250 // AT5G64905 // AT4G19520 // AT1G26410 // AT4G31970 // AT5G57220 // AT1G26380 // AT2G26150 // AT1G14540 // AT2G26560
GO:0043436	P	oxoacid metabolic process	61	831	973	28362	7.8e-08	6.7e-06	// AT5G55120 // AT3G03710 // AT3G55400 // AT5G35630 // AT5G14570 // AT2G47240 // AT4G04350 // AT1G14810 // AT2G19860 // AT5G52520 // AT4G25700 // AT3G09830 // AT1G55920 // AT2G26560 // AT5G54810 // AT5G63790 // AT1G68890 // AT1G12110 // AT4G00360 // AT5G45340 // AT2G06050 // AT3G16910 // AT1G18500 // AT1G56430 // AT5G49030 // AT3G13110 // AT3G25770 // AT2G13360 // AT3G48110 // AT5G58330 // AT5G63…
GO:0000302	P	response to reactive oxygen species	21	831	166	28362	9.9e-08	8e-06	// AT1G08830 // AT3G17790 // AT5G24110 // AT4G17490 // AT5G42380 // AT5G55120 // AT1G16420 // AT2G06050 // AT4G23810 // AT5G12030 // AT2G26150 // AT1G12520 // AT2G28190 // AT5G13650 // AT3G53280 // AT4G23140 // AT3G02840 // AT4G18880 // AT2G41680 // AT1G72520 // AT5G23310
GO:0052542	P	defense response by callose deposition	9	831	21	28362	9.8e-08	8e-06	// AT1G28380 // AT5G57220 // AT4G26850 // AT5G46330 // AT5G44070 // AT2G44490 // AT1G18570 // AT1G59870 // AT1G24100
GO:0036294	P	cellular response to decreased oxygen levels	10	831	29	28362	1e-07	8e-06	// AT5G25250 // AT5G64905 // AT4G19520 // AT1G26410 // AT4G31970 // AT5G57220 // AT1G26380 // AT2G26150 // AT1G14540 // AT2G26560
GO:0071453	P	cellular response to oxygen levels	10	831	29	28362	1e-07	8e-06	// AT5G25250 // AT5G64905 // AT4G19520 // AT1G26410 // AT4G31970 // AT5G57220 // AT1G26380 // AT2G26150 // AT1G14540 // AT2G26560
GO:0052482	P	defense response by cell wall thickening	8	831	16	28362	2e-07	1.6e-05	// AT5G57220 // AT4G26850 // AT5G46330 // AT5G44070 // AT2G44490 // AT1G18570 // AT1G24100 // AT1G59870
GO:0052544	P	defense response by callose deposition in cell wall	8	831	16	28362	2e-07	1.6e-05	// AT5G57220 // AT4G26850 // AT5G46330 // AT5G44070 // AT2G44490 // AT1G18570 // AT1G24100 // AT1G59870
GO:0070887	P	cellular response to chemical stimulus	68	831	1176	28362	2.4e-07	1.8e-05	// AT1G42550 // AT4G11280 // AT3G23230 // AT4G17500 // AT5G64750 // AT1G64380 // AT1G16420 // AT2G41680 // AT5G47220 // AT5G25350 // AT2G19860 // AT1G53700 // AT4G17615 // AT4G03460 // AT3G45640 // AT4G26080 // AT2G37430 // AT5G23310 // AT5G25250 // AT2G33710 // AT5G64905 // AT1G74950 // AT1G22810 // AT4G31970 // AT1G28370 // AT1G71520 // AT4G39780 // AT1G42540 // AT1G26380 // AT1G12520 // AT1G35…
GO:0055114	P	oxidation-reduction process	83	831	1566	28362	3.5e-07	2.6e-05	// AT3G48310 // AT1G11600 // AT4G20860 // AT4G12310 // AT4G20830 // AT2G24180 // AT2G41680 // AT3G19010 // AT1G59950 // AT1G06620 // AT1G14810 // AT5G58330 // AT5G51820 // AT4G30210 // AT5G38430 // AT1G02400 // AT4G33520 // AT3G53130 // AT4G31950 // AT3G20440 // AT5G23310 // AT1G08830 // AT4G13250 // AT1G26410 // AT4G00360 // AT4G31970 // AT2G06050 // AT1G50250 // AT1G26380 // AT3G26200 // AT3G17…
GO:0010035	P	response to inorganic substance	57	831	926	28362	3.7e-07	2.7e-05	// AT4G11280 // AT3G17790 // AT2G35930 // AT4G03260 // AT2G38470 // AT5G35630 // AT1G16420 // AT2G41680 // AT5G44070 // AT5G49910 // AT2G32240 // AT2G26560 // AT3G53280 // AT3G04290 // AT1G08830 // AT3G52450 // AT1G22810 // AT2G37430 // AT2G06050 // AT5G26340 // AT5G12030 // AT1G12520 // AT4G39230 // AT3G13110 // AT2G04030 // AT2G21490 // AT5G23310 // AT4G29060 // AT3G46970 // AT4G23810 // AT3G19…
GO:0031347	P	regulation of defense response	24	831	233	28362	4.1e-07	2.9e-05	// AT5G47220 // AT1G17600 // AT1G80840 // AT2G02220 // AT3G09830 // AT4G03460 // AT1G59870 // AT1G74950 // AT1G03160 // AT1G61380 // AT1G17380 // AT1G19180 // AT4G23810 // AT5G05190 // AT5G01540 // AT1G42540 // AT3G28450 // AT5G13220 // AT3G18690 // AT4G24970 // AT3G25070 // AT1G11310 // AT3G11820 // AT2G31880
GO:0006082	P	organic acid metabolic process	64	831	1099	28362	4.4e-07	3.1e-05	// AT5G05730 // AT3G03710 // AT3G55400 // AT5G35630 // AT5G14570 // AT2G47240 // AT4G04350 // AT1G14810 // AT2G19860 // AT5G52520 // AT4G25700 // AT3G09830 // AT1G55920 // AT1G02400 // AT2G26560 // AT5G54810 // AT5G63790 // AT1G68890 // AT1G12110 // AT4G00360 // AT5G45340 // AT2G06050 // AT3G16910 // AT1G18500 // AT1G56430 // AT5G49030 // AT3G13110 // AT3G25770 // AT2G13360 // AT3G48110 // AT5G58…
GO:0031425	P	chloroplast RNA processing	8	831	19	28362	5.7e-07	4e-05	// AT1G06190 // AT2G41720 // AT1G59720 // AT3G03710 // AT2G04270 // AT4G16390 // AT3G57430 // AT5G13650
GO:0044281	P	small molecule metabolic process	83	831	1597	28362	7.5e-07	5.2e-05	// AT5G05730 // AT3G03710 // AT3G55400 // AT2G38230 // AT5G35630 // AT5G14570 // AT3G06730 // AT3G55630 // AT2G47240 // AT4G04350 // AT1G14810 // AT2G19860 // AT5G51820 // AT5G52520 // AT3G53180 // AT2G35390 // AT3G09830 // AT1G55920 // AT1G02400 // AT3G25760 // AT2G26560 // AT5G54810 // AT5G63790 // AT1G68890 // AT1G12110 // AT4G00360 // AT5G45340 // AT2G06050 // AT3G16910 // AT1G18500 // AT5G05…
GO:0080134	P	regulation of response to stress	28	831	316	28362	7.6e-07	5.2e-05	// AT5G47220 // AT1G17600 // AT1G80840 // AT2G02220 // AT3G09830 // AT4G03460 // AT3G45640 // AT1G59870 // AT5G20150 // AT1G74950 // AT1G03160 // AT1G61380 // AT1G17380 // AT1G19180 // AT4G23810 // AT5G05190 // AT5G11250 // AT5G01540 // AT1G42540 // AT3G28450 // AT5G13220 // AT5G52050 // AT3G18690 // AT4G24970 // AT3G25070 // AT1G11310 // AT3G11820 // AT2G31880
GO:0019752	P	carboxylic acid metabolic process	53	831	864	28362	1e-06	7e-05	// AT5G55120 // AT3G55400 // AT5G35630 // AT2G47240 // AT4G04350 // AT1G14810 // AT2G19860 // AT5G52520 // AT4G25700 // AT3G09830 // AT1G55920 // AT5G45340 // AT5G54810 // AT4G00360 // AT2G26560 // AT2G06050 // AT3G16910 // AT1G18500 // AT1G56430 // AT5G49030 // AT3G13110 // AT3G25770 // AT2G13360 // AT5G58330 // AT5G63980 // AT5G16715 // AT1G64400 // AT3G53180 // AT5G64050 // AT2G02010 // AT3G11…
GO:0001666	P	response to hypoxia	12	831	64	28362	1.5e-06	0.0001	// AT5G25250 // AT5G64905 // AT4G19520 // AT1G26410 // AT4G31970 // AT5G57220 // AT5G54960 // AT1G26380 // AT2G26150 // AT1G14540 // AT2G26560 // AT5G63790
GO:0042430	P	indole-containing compound metabolic process	13	831	77	28362	1.6e-06	0.0001	// AT5G05730 // AT2G38470 // AT1G18570 // AT5G57220 // AT2G24180 // AT5G44070 // AT1G21120 // AT2G44490 // AT5G54810 // AT3G45640 // AT4G37370 // AT2G43000 // AT1G59870
GO:0033554	P	cellular response to stress	52	831	858	28362	1.8e-06	0.00012	// AT3G03710 // AT1G14540 // AT1G16420 // AT2G41680 // AT5G54770 // AT5G46330 // AT3G54420 // AT5G44070 // AT1G55920 // AT3G45640 // AT3G52190 // AT2G26560 // AT5G23310 // AT5G25250 // AT1G08830 // AT5G64905 // AT5G20150 // AT1G03160 // AT1G22810 // AT4G31970 // AT1G12520 // AT1G26380 // AT3G28270 // AT5G44870 // AT2G44490 // AT1G59870 // AT3G06730 // AT3G53280 // AT1G62300 // AT4G19520 // AT5G11…
GO:0010193	P	response to ozone	9	831	35	28362	3.4e-06	0.00022	// AT5G42380 // AT1G08830 // AT5G55120 // AT2G06050 // AT2G28190 // AT4G23810 // AT3G02840 // AT5G24110 // AT1G72520
GO:0036293	P	response to decreased oxygen levels	12	831	70	28362	3.5e-06	0.00022	// AT5G25250 // AT5G64905 // AT4G19520 // AT1G26410 // AT4G31970 // AT5G57220 // AT5G54960 // AT1G26380 // AT2G26150 // AT1G14540 // AT2G26560 // AT5G63790
GO:0070482	P	response to oxygen levels	12	831	71	28362	4e-06	0.00024	// AT5G25250 // AT5G64905 // AT4G19520 // AT1G26410 // AT4G31970 // AT5G57220 // AT5G54960 // AT1G26380 // AT2G26150 // AT1G14540 // AT2G26560 // AT5G63790
GO:0009266	P	response to temperature stimulus	38	831	559	28362	4.1e-06	0.00025	// AT5G20630 // AT5G53170 // AT2G38470 // AT3G46230 // AT5G51820 // AT4G39960 // AT5G12030 // AT4G17615 // AT3G45640 // AT2G37220 // AT1G55920 // AT4G34150 // AT2G40140 // AT1G55490 // AT2G04030 // AT2G21490 // AT3G06510 // AT3G25770 // AT1G07400 // AT5G47230 // AT5G54770 // AT4G26080 // AT5G06760 // AT2G26150 // AT4G17090 // AT5G47910 // AT4G17250 // AT3G08720 // AT1G32060 // AT3G21300 // AT2G26…
GO:0052545	P	callose localization	9	831	36	28362	4.2e-06	0.00025	// AT1G28380 // AT5G57220 // AT4G26850 // AT5G46330 // AT5G44070 // AT2G44490 // AT1G18570 // AT1G59870 // AT1G24100
GO:0012501	P	programmed cell death	17	831	147	28362	4.8e-06	0.00029	// AT3G46530 // AT4G23170 // AT4G23280 // AT3G25070 // AT1G03160 // AT3G57330 // AT5G44870 // AT3G45640 // AT3G54420 // AT2G19860 // AT1G28380 // AT3G11820 // AT5G47910 // AT5G54250 // AT1G16420 // AT2G01180 // AT2G26560
GO:0052543	P	callose deposition in cell wall	8	831	27	28362	5e-06	0.00029	// AT5G57220 // AT4G26850 // AT5G46330 // AT5G44070 // AT2G44490 // AT1G18570 // AT1G24100 // AT1G59870
GO:0009793	P	embryo development ending in seed dormancy	34	831	478	28362	5.3e-06	0.0003	// AT2G41720 // AT1G70070 // AT4G04350 // AT1G53700 // AT3G20440 // AT5G63050 // AT3G18110 // AT1G79560 // AT3G53700 // AT5G03800 // AT5G64580 // AT2G04030 // AT5G63420 // AT4G29060 // AT3G15030 // AT5G16715 // AT3G29290 // AT5G18570 // AT3G54420 // AT5G06760 // AT5G26742 // AT4G23250 // AT3G16290 // AT2G25660 // AT3G18390 // AT4G21750 // AT2G42560 // AT3G04340 // AT4G11850 // AT3G48110 // AT1G30…
GO:0009725	P	response to hormone	81	831	1631	28362	5.3e-06	0.0003	// AT1G06190 // AT4G11280 // AT3G23230 // AT1G71520 // AT5G08790 // AT4G20860 // AT4G13510 // AT4G17490 // AT5G47220 // AT5G25350 // AT3G62150 // AT3G53180 // AT1G53700 // AT1G64380 // AT4G17615 // AT5G64750 // AT3G45640 // AT2G32240 // AT1G01560 // AT5G35630 // AT2G37220 // AT3G11670 // AT2G33710 // AT1G59870 // AT4G06746 // AT1G74950 // AT1G22810 // AT2G38940 // AT1G28370 // AT4G28080 // AT1G31…
GO:0052386	P	cell wall thickening	8	831	28	28362	6.2e-06	0.00035	// AT5G57220 // AT4G26850 // AT5G46330 // AT5G44070 // AT2G44490 // AT1G18570 // AT1G24100 // AT1G59870
GO:0033037	P	polysaccharide localization	9	831	39	28362	7.3e-06	0.0004	// AT1G28380 // AT5G57220 // AT4G26850 // AT5G46330 // AT5G44070 // AT2G44490 // AT1G18570 // AT1G59870 // AT1G24100
GO:0009751	P	response to salicylic acid	20	831	209	28362	1e-05	0.00055	// AT4G23280 // AT4G23170 // AT1G80840 // AT5G05190 // AT1G11350 // AT4G23810 // AT2G37710 // AT4G23270 // AT1G74650 // AT1G79680 // AT3G47600 // AT4G16890 // AT3G11820 // AT3G51450 // AT4G03460 // AT1G18570 // AT5G08790 // AT5G24110 // AT2G32800 // AT3G04290
GO:0009723	P	response to ethylene	25	831	307	28362	1.1e-05	0.00062	// AT4G11280 // AT3G23230 // AT4G17500 // AT5G47220 // AT5G25350 // AT1G64380 // AT3G59900 // AT5G64750 // AT1G28370 // AT2G33710 // AT1G22810 // AT3G53280 // AT1G71520 // AT1G31930 // AT1G62300 // AT5G47230 // AT3G47600 // AT5G61890 // AT4G06746 // AT4G17490 // AT3G15356 // AT4G39780 // AT3G51450 // AT1G18570 // AT5G05730
GO:0044238	P	primary metabolic process	350	831	9890	28362	1.2e-05	0.00063	// AT1G06190 // AT3G44480 // AT5G61560 // AT5G02290 // AT2G20020 // AT4G23550 // AT3G57180 // AT1G74950 // AT1G22810 // AT5G49030 // AT1G05630 // AT1G64770 // AT1G19180 // AT4G22520 // AT3G29290 // AT5G51820 // AT4G23250 // AT5G27420 // AT4G26850 // AT3G02040 // AT5G63410 // AT3G18290 // AT1G31350 // AT1G30610 // AT2G22010 // AT5G35630 // AT1G07160 // AT5G25350 // AT2G19860 // AT1G02400 // AT2G33…
GO:0042391	P	regulation of membrane potential	8	831	31	28362	1.2e-05	0.00063	// AT2G46440 // AT2G46450 // AT1G01340 // AT4G01010 // AT5G53130 // AT5G54250 // AT3G17700 // AT2G46430
GO:0009790	P	embryo development	37	831	571	28362	1.5e-05	0.00077	// AT2G41720 // AT1G70070 // AT4G04350 // AT1G53700 // AT3G20440 // AT5G63050 // AT3G18110 // AT1G79560 // AT3G53700 // AT5G03800 // AT2G41260 // AT5G64580 // AT2G28000 // AT2G04030 // AT5G63420 // AT4G29060 // AT3G15030 // AT5G16715 // AT4G02990 // AT3G29290 // AT5G18570 // AT3G54420 // AT5G06760 // AT5G26742 // AT4G23250 // AT3G16290 // AT2G25660 // AT3G18390 // AT4G21750 // AT2G42560 // AT3G04…
GO:0065007	P	biological regulation	229	831	6062	28362	1.9e-05	0.00099	// AT1G64380 // AT2G46450 // AT1G80840 // AT1G78490 // AT3G04210 // AT5G44870 // AT2G41680 // AT5G02290 // AT5G47220 // AT3G50950 // AT4G00730 // AT5G52520 // AT4G16390 // AT4G23550 // AT4G03460 // AT1G65390 // AT1G17600 // AT4G16250 // AT2G37430 // AT5G63790 // AT1G08830 // AT5G55580 // AT1G74950 // AT1G03160 // AT1G22810 // AT5G45060 // AT2G36000 // AT1G71520 // AT1G77460 // AT4G01010 // AT4G30…
GO:0010304	P	PSII associated light-harvesting complex II catabolic process	5	831	8	28362	2e-05	0.001	// AT5G53170 // AT2G30950 // AT4G13250 // AT5G42270 // AT1G50250
GO:0006520	P	cellular amino acid metabolic process	25	831	320	28362	2.2e-05	0.0011	// AT3G55400 // AT5G35630 // AT4G04350 // AT1G14810 // AT1G74040 // AT1G68890 // AT1G18500 // AT5G49030 // AT3G13110 // AT2G43000 // AT2G13360 // AT5G16715 // AT3G53180 // AT5G64050 // AT4G33010 // AT5G04140 // AT5G52520 // AT5G12860 // AT3G09920 // AT4G37670 // AT4G28420 // AT4G33760 // AT3G03630 // AT3G48110 // AT1G55920
GO:0010154	P	fruit development	42	831	702	28362	2.4e-05	0.0012	// AT4G11280 // AT2G41720 // AT4G14510 // AT3G54420 // AT3G23070 // AT1G53700 // AT3G20440 // AT2G41280 // AT5G63050 // AT1G70070 // AT1G79560 // AT3G53700 // AT5G03800 // AT5G64580 // AT1G47530 // AT2G04030 // AT5G63420 // AT4G29060 // AT3G15030 // AT5G16715 // AT4G04350 // AT3G29290 // AT5G18570 // AT5G06760 // AT5G52520 // AT5G65410 // AT3G18110 // AT5G26742 // AT4G23250 // AT3G22960 // AT3G16…
GO:0032501	P	multicellular organismal process	128	831	3032	28362	2.5e-05	0.0013	// AT2G41720 // AT4G14510 // AT5G47220 // AT1G04110 // AT4G04350 // AT4G00730 // AT4G33050 // AT4G17500 // AT2G37430 // AT2G41280 // AT5G63790 // AT1G03160 // AT1G77460 // AT4G30340 // AT5G49030 // AT1G05630 // AT1G19180 // AT3G04340 // AT3G07430 // AT4G23810 // AT2G41880 // AT5G64050 // AT3G29290 // AT5G01540 // AT2G01290 // AT2G43000 // AT5G04340 // AT2G30950 // AT4G23250 // AT1G61370 // AT3G10…
GO:0009817	P	defense response to fungus, incompatible interaction	9	831	47	28362	2.7e-05	0.0013	// AT3G44480 // AT2G39200 // AT1G11310 // AT1G61560 // AT3G15356 // AT2G44490 // AT4G16950 // AT4G16860 // AT1G59870
GO:0071369	P	cellular response to ethylene stimulus	19	831	206	28362	2.7e-05	0.0013	// AT2G33710 // AT3G23230 // AT4G17500 // AT4G17490 // AT1G22810 // AT5G47220 // AT1G71520 // AT3G15356 // AT5G61890 // AT5G25350 // AT4G39780 // AT1G64380 // AT3G59900 // AT5G64750 // AT4G06746 // AT1G28370 // AT5G47230 // AT3G53280 // AT1G62300
GO:0048583	P	regulation of response to stimulus	36	831	565	28362	2.7e-05	0.0013	// AT1G42550 // AT5G47220 // AT1G17600 // AT1G80840 // AT4G03460 // AT5G25350 // AT3G09830 // AT5G64750 // AT3G45640 // AT4G26080 // AT2G02220 // AT5G20150 // AT1G74950 // AT1G03160 // AT1G61380 // AT1G17380 // AT1G19180 // AT5G63980 // AT4G23810 // AT5G05190 // AT5G11250 // AT3G62150 // AT5G01540 // AT1G42540 // AT3G28450 // AT5G13220 // AT4G10180 // AT5G52050 // AT3G18690 // AT4G24970 // AT3G25…
GO:0006801	P	superoxide metabolic process	6	831	16	28362	2.6e-05	0.0013	// AT1G08830 // AT1G12520 // AT2G41680 // AT3G03630 // AT2G28190 // AT5G23310
GO:0048316	P	seed development	40	831	661	28362	2.9e-05	0.0014	// AT2G41720 // AT4G14510 // AT4G04350 // AT3G23070 // AT1G53700 // AT3G20440 // AT2G41280 // AT5G63050 // AT1G70070 // AT1G79560 // AT3G53700 // AT5G03800 // AT5G64580 // AT2G04030 // AT5G63420 // AT4G29060 // AT3G15030 // AT5G16715 // AT3G29290 // AT5G18570 // AT3G54420 // AT5G52520 // AT5G65410 // AT5G06760 // AT3G18110 // AT5G26742 // AT4G23250 // AT3G22960 // AT3G16290 // AT2G25660 // AT3G18…
GO:0042793	P	transcription from plastid promoter	5	831	9	28362	3e-05	0.0014	// AT1G74850 // AT3G54090 // AT2G34640 // AT4G02990 // AT1G69200
GO:0050789	P	regulation of biological process	203	831	5306	28362	3.4e-05	0.0015	// AT1G64380 // AT3G44480 // AT1G80840 // AT3G04210 // AT5G44870 // AT2G41680 // AT5G02290 // AT5G47220 // AT3G50950 // AT4G00730 // AT4G33050 // AT4G16390 // AT4G23550 // AT4G03460 // AT1G65390 // AT4G16250 // AT2G37430 // AT5G63790 // AT1G08830 // AT5G55580 // AT1G74950 // AT1G03160 // AT1G22810 // AT5G45060 // AT2G36000 // AT1G71520 // AT1G77460 // AT4G30340 // AT1G72920 // AT1G05630 // AT5G01…
GO:0048731	P	system development	88	831	1929	28362	4.4e-05	0.002	// AT2G41720 // AT4G14510 // AT5G05730 // AT1G04110 // AT4G04350 // AT4G00730 // AT2G37430 // AT2G41280 // AT1G03160 // AT4G30340 // AT5G49030 // AT1G05630 // AT1G19180 // AT3G04340 // AT3G07430 // AT4G23810 // AT5G64050 // AT3G29290 // AT2G01290 // AT2G43000 // AT5G04340 // AT4G23250 // AT5G03800 // AT3G18290 // AT5G22640 // AT4G11280 // AT3G23070 // AT3G18010 // AT5G24240 // AT1G31930 // AT5G64…
GO:0050794	P	regulation of cellular process	187	831	4857	28362	5.4e-05	0.0025	// AT1G64380 // AT3G44480 // AT1G80840 // AT3G04210 // AT5G44870 // AT2G41680 // AT5G02290 // AT5G47220 // AT3G50950 // AT4G00730 // AT4G33050 // AT4G16390 // AT4G23550 // AT4G03460 // AT1G65390 // AT4G16250 // AT2G37430 // AT5G63790 // AT1G08830 // AT5G55580 // AT1G74950 // AT1G03160 // AT1G22810 // AT5G45060 // AT2G36000 // AT1G71520 // AT1G77460 // AT4G30340 // AT1G72920 // AT1G05630 // AT5G01…
GO:0007275	P	multicellular organism development	118	831	2811	28362	6.9e-05	0.0031	// AT2G41720 // AT4G14510 // AT5G47220 // AT1G04110 // AT4G04350 // AT4G00730 // AT5G52520 // AT4G17500 // AT2G37430 // AT2G41280 // AT5G63790 // AT1G03160 // AT1G77460 // AT4G30340 // AT5G49030 // AT1G05630 // AT1G19180 // AT3G04340 // AT3G07430 // AT4G23810 // AT2G41880 // AT5G64050 // AT3G29290 // AT5G01540 // AT2G01290 // AT2G43000 // AT5G04340 // AT2G30950 // AT4G23250 // AT3G10160 // AT5G03…
GO:0009873	P	ethylene-activated signaling pathway	17	831	185	28362	7.3e-05	0.0032	// AT2G33710 // AT3G23230 // AT4G17500 // AT4G17490 // AT1G22810 // AT5G47220 // AT1G71520 // AT3G15356 // AT5G61890 // AT5G25350 // AT4G39780 // AT1G64380 // AT5G64750 // AT4G06746 // AT1G28370 // AT5G47230 // AT1G62300
GO:0016143	P	S-glycoside metabolic process	7	831	30	28362	7.2e-05	0.0032	// AT5G57220 // AT5G44070 // AT1G21120 // AT2G44490 // AT1G18570 // AT4G37370 // AT1G59870
GO:0042343	P	indole glucosinolate metabolic process	7	831	30	28362	7.2e-05	0.0032	// AT5G57220 // AT5G44070 // AT1G21120 // AT2G44490 // AT1G18570 // AT4G37370 // AT1G59870
GO:0009620	P	response to fungus	35	831	573	28362	7.6e-05	0.0033	// AT2G46450 // AT1G80840 // AT2G38470 // AT2G46440 // AT1G17250 // AT3G44480 // AT5G64750 // AT5G08790 // AT1G59870 // AT5G44430 // AT2G06050 // AT2G40140 // AT2G39200 // AT4G16950 // AT4G16860 // AT4G01700 // AT5G05190 // AT2G26010 // AT2G39210 // AT5G57220 // AT1G79680 // AT1G42540 // AT3G15356 // AT5G47910 // AT3G16530 // AT2G26330 // AT3G28450 // AT1G75830 // AT1G11310 // AT5G61890 // AT1G61…
GO:0000160	P	phosphorelay signal transduction system	19	831	225	28362	8e-05	0.0034	// AT2G33710 // AT3G23230 // AT4G17500 // AT4G17490 // AT1G22810 // AT1G64380 // AT5G61380 // AT5G47220 // AT1G71520 // AT3G15356 // AT5G61890 // AT5G25350 // AT4G39780 // AT5G58140 // AT5G64750 // AT4G06746 // AT1G28370 // AT5G47230 // AT1G62300
GO:0043170	P	macromolecule metabolic process	289	831	8111	28362	8e-05	0.0034	// AT1G06190 // AT1G64380 // AT3G44480 // AT3G12910 // AT1G80840 // AT2G41720 // AT4G14510 // AT5G47220 // AT1G51700 // AT5G61560 // AT5G02290 // AT4G04350 // AT4G00730 // AT1G65250 // AT5G08610 // AT4G16390 // AT2G20020 // AT4G23550 // AT3G57700 // AT5G62150 // AT4G17500 // AT4G16250 // AT2G37430 // AT5G65410 // AT2G41680 // AT5G63790 // AT1G08830 // AT5G55580 // AT5G67340 // AT1G74950 // AT1G22…
GO:0009626	P	plant-type hypersensitive response	11	831	84	28362	8.3e-05	0.0035	// AT3G46530 // AT3G25070 // AT1G03160 // AT5G44870 // AT3G54420 // AT1G28380 // AT3G11820 // AT5G54250 // AT3G45640 // AT2G01180 // AT2G26560
GO:0009816	P	defense response to bacterium, incompatible interaction	8	831	43	28362	9e-05	0.0037	// AT4G23810 // AT3G25070 // AT1G11350 // AT4G11850 // AT4G16890 // AT1G03160 // AT4G23190 // AT5G27420
GO:0016053	P	organic acid biosynthetic process	33	831	531	28362	8.9e-05	0.0037	// AT5G05730 // AT5G55120 // AT2G47240 // AT1G14810 // AT1G74040 // AT4G25700 // AT3G09830 // AT1G55920 // AT1G02400 // AT2G26560 // AT5G54810 // AT2G06050 // AT5G35630 // AT1G18500 // AT1G56430 // AT3G13110 // AT3G25770 // AT2G13360 // AT5G63980 // AT1G64400 // AT3G53180 // AT3G11670 // AT5G04140 // AT1G20510 // AT5G65410 // AT2G43000 // AT4G37670 // AT4G26850 // AT3G03630 // AT5G05580 // AT3G25…
GO:0048544	P	recognition of pollen	8	831	43	28362	9e-05	0.0037	// AT4G21390 // AT1G11350 // AT1G61370 // AT4G27300 // AT1G65800 // AT1G61390 // AT1G61380 // AT1G61360
GO:0034050	P	host programmed cell death induced by symbiont	11	831	85	28362	9.1e-05	0.0037	// AT3G46530 // AT3G25070 // AT1G03160 // AT5G44870 // AT3G54420 // AT1G28380 // AT3G11820 // AT5G54250 // AT3G45640 // AT2G01180 // AT2G26560
GO:0044283	P	small molecule biosynthetic process	38	831	653	28362	9.9e-05	0.004	// AT5G55120 // AT2G38230 // AT5G05730 // AT5G54770 // AT2G47240 // AT1G14810 // AT1G74040 // AT3G53180 // AT4G25700 // AT3G09830 // AT1G68890 // AT1G02400 // AT2G26560 // AT5G54810 // AT2G06050 // AT5G35630 // AT1G18500 // AT1G56430 // AT3G13110 // AT3G25770 // AT2G13360 // AT5G63980 // AT1G64400 // AT1G17050 // AT3G11670 // AT5G04140 // AT1G20510 // AT5G65410 // AT2G43000 // AT4G37670 // AT4G26…
GO:0009636	P	response to toxic substance	12	831	102	28362	0.0001	0.004	// AT1G08830 // AT5G05600 // AT2G30870 // AT1G12520 // AT2G41680 // AT1G02940 // AT5G22300 // AT2G28190 // AT1G12110 // AT1G69920 // AT1G02930 // AT5G23310
GO:0071451	P	cellular response to superoxide	5	831	13	28362	0.00012	0.0044	// AT1G12520 // AT1G08830 // AT2G41680 // AT2G28190 // AT5G23310
GO:0071450	P	cellular response to oxygen radical	5	831	13	28362	0.00012	0.0044	// AT1G12520 // AT1G08830 // AT2G41680 // AT2G28190 // AT5G23310
GO:0098869	P	cellular oxidant detoxification	5	831	13	28362	0.00012	0.0044	// AT1G12520 // AT1G08830 // AT2G41680 // AT2G28190 // AT5G23310
GO:1990748	P	cellular detoxification	5	831	13	28362	0.00012	0.0044	// AT1G12520 // AT1G08830 // AT2G41680 // AT2G28190 // AT5G23310
GO:0019430	P	removal of superoxide radicals	5	831	13	28362	0.00012	0.0044	// AT1G12520 // AT1G08830 // AT2G41680 // AT2G28190 // AT5G23310
GO:1901701	P	cellular response to oxygen-containing compound	37	831	635	28362	0.00012	0.0044	// AT1G42550 // AT5G47220 // AT4G03460 // AT1G16420 // AT2G41680 // AT2G19860 // AT4G17615 // AT5G64750 // AT3G45640 // AT4G26080 // AT3G53280 // AT5G23310 // AT1G08830 // AT1G74950 // AT1G22810 // AT1G42540 // AT1G35160 // AT1G05630 // AT1G17380 // AT1G19180 // AT5G63980 // AT5G05190 // AT1G12520 // AT3G11670 // AT3G15356 // AT2G28190 // AT5G13220 // AT5G01560 // AT3G57180 // AT5G01540 // AT1G11…
GO:0008037	P	cell recognition	8	831	45	28362	0.00012	0.0044	// AT4G21390 // AT1G11350 // AT1G61370 // AT4G27300 // AT1G65800 // AT1G61390 // AT1G61380 // AT1G61360
GO:0000373	P	Group II intron splicing	5	831	14	28362	0.00015	0.0057	// AT3G23070 // AT2G20020 // AT1G70070 // AT4G14510 // AT3G01370
GO:0009416	P	response to light stimulus	41	831	744	28362	0.00016	0.006	// AT1G42550 // AT5G08790 // AT1G16420 // AT4G00730 // AT2G22880 // AT1G02400 // AT3G45640 // AT4G16250 // AT5G45340 // AT5G47800 // AT1G08830 // AT2G32400 // AT2G38230 // AT1G50250 // AT5G12030 // AT1G05630 // AT5G42270 // AT2G04030 // AT3G04110 // AT5G63570 // AT3G06250 // AT5G63980 // AT5G18570 // AT1G42540 // AT5G54720 // AT2G26150 // AT2G28190 // AT5G04140 // AT3G57180 // AT1G15510 // AT2G30…
GO:0044707	P	single-multicellular organism process	118	831	2875	28362	0.00017	0.0061	// AT2G41720 // AT4G14510 // AT5G47220 // AT1G04110 // AT4G04350 // AT4G00730 // AT5G52520 // AT4G17500 // AT2G37430 // AT2G41280 // AT5G63790 // AT1G03160 // AT1G77460 // AT4G30340 // AT5G49030 // AT1G05630 // AT1G19180 // AT3G04340 // AT3G07430 // AT4G23810 // AT2G41880 // AT5G64050 // AT3G29290 // AT5G01540 // AT2G01290 // AT2G43000 // AT5G04340 // AT2G30950 // AT4G23250 // AT3G10160 // AT5G03…
GO:0048608	P	reproductive structure development	61	831	1265	28362	0.00017	0.0062	// AT1G29860 // AT4G11280 // AT3G55400 // AT2G41720 // AT4G14510 // AT3G54420 // AT5G46880 // AT3G23070 // AT1G53700 // AT3G45640 // AT3G20440 // AT2G41280 // AT5G63050 // AT1G70070 // AT1G03160 // AT1G79560 // AT5G24240 // AT2G06050 // AT5G22640 // AT5G03800 // AT5G49030 // AT5G64580 // AT1G47530 // AT2G04030 // AT1G19180 // AT5G63420 // AT4G29060 // AT3G15030 // AT3G61150 // AT5G16715 // AT5G63…
GO:0098754	P	detoxification	6	831	24	28362	0.00017	0.0062	// AT1G08830 // AT1G12520 // AT2G41680 // AT5G22300 // AT2G28190 // AT5G23310
GO:0061458	P	reproductive system development	61	831	1265	28362	0.00017	0.0062	// AT1G29860 // AT4G11280 // AT3G55400 // AT2G41720 // AT4G14510 // AT3G54420 // AT5G46880 // AT3G23070 // AT1G53700 // AT3G45640 // AT3G20440 // AT2G41280 // AT5G63050 // AT1G70070 // AT1G03160 // AT1G79560 // AT5G24240 // AT2G06050 // AT5G22640 // AT5G03800 // AT5G49030 // AT5G64580 // AT1G47530 // AT2G04030 // AT1G19180 // AT5G63420 // AT4G29060 // AT3G15030 // AT3G61150 // AT5G16715 // AT5G63…
GO:0009737	P	response to abscisic acid	34	831	578	28362	0.00019	0.0066	// AT1G06190 // AT1G42550 // AT1G01560 // AT4G28080 // AT3G53180 // AT4G17615 // AT5G64750 // AT3G45640 // AT2G32240 // AT5G24240 // AT2G37220 // AT1G59870 // AT2G38940 // AT4G13510 // AT1G31930 // AT1G05630 // AT2G21490 // AT5G63980 // AT4G26080 // AT5G26340 // AT3G58490 // AT4G34390 // AT3G47600 // AT5G01560 // AT3G21780 // AT5G01540 // AT5G27420 // AT5G66400 // AT3G18390 // AT5G52050 // AT3G11…
GO:0000303	P	response to superoxide	5	831	15	28362	0.0002	0.007	// AT1G12520 // AT1G08830 // AT2G41680 // AT2G28190 // AT5G23310
GO:0002682	P	regulation of immune system process	12	831	111	28362	0.00021	0.0073	// AT5G47220 // AT1G17600 // AT1G80840 // AT3G25070 // AT1G03160 // AT3G18690 // AT1G42540 // AT3G11820 // AT5G13220 // AT5G01540 // AT1G61380 // AT3G09830
GO:0097305	P	response to alcohol	34	831	583	28362	0.00022	0.0075	// AT1G06190 // AT1G42550 // AT1G01560 // AT4G28080 // AT3G53180 // AT4G17615 // AT5G64750 // AT3G45640 // AT2G32240 // AT5G24240 // AT2G37220 // AT1G59870 // AT2G38940 // AT4G13510 // AT1G31930 // AT1G05630 // AT2G21490 // AT5G63980 // AT4G26080 // AT5G26340 // AT3G58490 // AT4G34390 // AT3G47600 // AT5G01560 // AT3G21780 // AT5G01540 // AT5G27420 // AT5G66400 // AT3G18390 // AT5G52050 // AT3G11…
GO:0009753	P	response to jasmonic acid	18	831	225	28362	0.00023	0.0077	// AT4G11280 // AT5G08790 // AT1G74950 // AT5G55120 // AT5G47220 // AT4G26850 // AT3G15356 // AT3G47600 // AT1G42540 // AT3G11670 // AT3G11820 // AT3G51450 // AT5G13220 // AT1G17380 // AT1G18570 // AT1G19180 // AT2G32800 // AT4G20860
GO:0009875	P	pollen-pistil interaction	8	831	50	28362	0.00023	0.0077	// AT4G21390 // AT1G11350 // AT1G61370 // AT4G27300 // AT1G65800 // AT1G61390 // AT1G61380 // AT1G61360
GO:0045088	P	regulation of innate immune response	11	831	96	28362	0.00024	0.0081	// AT5G47220 // AT1G17600 // AT3G25070 // AT1G03160 // AT3G18690 // AT1G42540 // AT3G11820 // AT3G09830 // AT5G01540 // AT1G61380 // AT5G13220
GO:0072358	P	cardiovascular system development	6	831	26	28362	0.00025	0.0082	// AT4G11280 // AT4G17500 // AT2G26330 // AT4G17490 // AT5G47220 // AT1G28370
GO:0042548	P	regulation of photosynthesis, light reaction	6	831	26	28362	0.00025	0.0082	// AT2G30950 // AT1G50250 // AT3G11670 // AT5G42270 // AT5G01920 // AT1G68890
GO:0001944	P	vasculature development	6	831	26	28362	0.00025	0.0082	// AT4G11280 // AT4G17500 // AT2G26330 // AT4G17490 // AT5G47220 // AT1G28370
GO:0072359	P	circulatory system development	6	831	26	28362	0.00025	0.0082	// AT4G11280 // AT4G17500 // AT2G26330 // AT4G17490 // AT5G47220 // AT1G28370
GO:0044260	P	cellular macromolecule metabolic process	263	831	7410	28362	0.00027	0.0087	// AT1G06190 // AT1G64380 // AT3G44480 // AT3G12910 // AT1G80840 // AT2G41720 // AT4G14510 // AT5G47220 // AT1G51700 // AT5G61560 // AT5G02290 // AT4G04350 // AT4G00730 // AT1G65250 // AT5G08610 // AT4G16390 // AT2G20020 // AT4G23550 // AT3G57700 // AT5G62150 // AT4G17500 // AT4G16250 // AT2G37430 // AT5G65410 // AT5G63790 // AT1G08830 // AT5G55580 // AT5G67340 // AT1G74950 // AT1G22810 // AT1G50…
GO:0009695	P	jasmonic acid biosynthetic process	6	831	27	28362	0.0003	0.0096	// AT5G63980 // AT2G06050 // AT3G25770 // AT3G25760 // AT1G20510 // AT1G72520
GO:0010109	P	regulation of photosynthesis	7	831	39	28362	0.0003	0.0096	// AT2G30950 // AT1G50250 // AT3G11670 // AT5G52520 // AT1G68890 // AT5G01920 // AT5G42270
GO:0014070	P	response to organic cyclic compound	26	831	405	28362	0.0003	0.0096	// AT5G09870 // AT1G80840 // AT2G37710 // AT4G03460 // AT5G08790 // AT1G59870 // AT4G16890 // AT4G30350 // AT1G74650 // AT1G35160 // AT3G04290 // AT4G23280 // AT4G23810 // AT5G05190 // AT3G47600 // AT1G79680 // AT3G57180 // AT5G24110 // AT3G11820 // AT1G11350 // AT4G23270 // AT2G29630 // AT4G23170 // AT3G51450 // AT1G18570 // AT2G32800
GO:0009451	P	RNA modification	21	831	294	28362	0.0003	0.0096	// AT4G36390 // AT2G41720 // AT2G31400 // AT3G09650 // AT5G22250 // AT3G29290 // AT1G59720 // AT5G55740 // AT4G34830 // AT2G39670 // AT4G16390 // AT3G57430 // AT3G22150 // AT5G03800 // AT3G53700 // AT1G74850 // AT1G15510 // AT5G46580 // AT4G31850 // AT1G30610 // AT3G18110
GO:0000305	P	response to oxygen radical	5	831	17	28362	0.00032	0.01	// AT1G12520 // AT1G08830 // AT2G41680 // AT2G28190 // AT5G23310
GO:0015979	P	photosynthesis	19	831	253	28362	0.00033	0.01	// AT4G27600 // AT3G03630 // AT2G30950 // AT4G33520 // AT5G38430 // AT1G17050 // AT5G42270 // AT1G50250 // AT4G02260 // AT3G60750 // AT3G04790 // AT1G32060 // AT5G52520 // AT5G01920 // AT4G30720 // AT1G68890 // AT1G64770 // AT3G11670 // AT3G01440
GO:0007064	P	mitotic sister chromatid cohesion	5	831	17	28362	0.00032	0.01	// AT4G38550 // AT2G16900 // AT2G20960 // AT5G11140 // AT2G20950
GO:0006399	P	tRNA metabolic process	13	831	135	28362	0.00033	0.01	// AT5G20040 // AT5G16715 // AT4G36390 // AT2G39670 // AT5G64050 // AT4G33760 // AT3G03710 // AT4G04350 // AT5G49030 // AT3G48110 // AT5G52520 // AT3G55400 // AT2G32230
GO:0009314	P	response to radiation	41	831	772	28362	0.00033	0.01	// AT1G42550 // AT5G08790 // AT1G16420 // AT4G00730 // AT2G22880 // AT1G02400 // AT3G45640 // AT4G16250 // AT5G45340 // AT5G47800 // AT1G08830 // AT2G32400 // AT2G38230 // AT1G50250 // AT5G12030 // AT1G05630 // AT5G42270 // AT2G04030 // AT3G04110 // AT5G63570 // AT3G06250 // AT5G63980 // AT5G18570 // AT1G42540 // AT5G54720 // AT2G26150 // AT2G28190 // AT5G04140 // AT3G57180 // AT1G15510 // AT2G30…
GO:0009791	P	post-embryonic development	71	831	1576	28362	0.00035	0.011	// AT1G42550 // AT5G05730 // AT3G55400 // AT2G41720 // AT4G14510 // AT4G13510 // AT1G29860 // AT1G04110 // AT3G54420 // AT5G46880 // AT3G23070 // AT5G52520 // AT1G53700 // AT3G45640 // AT3G20440 // AT2G41280 // AT5G63050 // AT1G70070 // AT1G03160 // AT1G79560 // AT5G24240 // AT2G06050 // AT5G22640 // AT5G03800 // AT5G49030 // AT5G64580 // AT2G04030 // AT4G11850 // AT1G19180 // AT5G63420 // AT4G29…
GO:0043467	P	regulation of generation of precursor metabolites and energy	6	831	28	28362	0.00036	0.011	// AT2G30950 // AT1G50250 // AT3G11670 // AT5G42270 // AT5G01920 // AT1G68890
GO:0050776	P	regulation of immune response	11	831	101	28362	0.00036	0.011	// AT5G47220 // AT1G17600 // AT3G25070 // AT1G03160 // AT3G18690 // AT1G42540 // AT3G11820 // AT3G09830 // AT5G01540 // AT1G61380 // AT5G13220
GO:0006418	P	tRNA aminoacylation for protein translation	8	831	55	28362	0.0004	0.012	// AT5G16715 // AT3G55400 // AT5G64050 // AT4G33760 // AT4G04350 // AT5G49030 // AT3G48110 // AT5G52520
GO:0043038	P	amino acid activation	8	831	55	28362	0.0004	0.012	// AT5G16715 // AT3G55400 // AT5G64050 // AT4G33760 // AT4G04350 // AT5G49030 // AT3G48110 // AT5G52520
GO:0043039	P	tRNA aminoacylation	8	831	55	28362	0.0004	0.012	// AT5G16715 // AT3G55400 // AT5G64050 // AT4G33760 // AT4G04350 // AT5G49030 // AT3G48110 // AT5G52520
GO:0046394	P	carboxylic acid biosynthetic process	27	831	438	28362	0.00043	0.012	// AT5G55120 // AT5G35630 // AT2G47240 // AT1G14810 // AT1G74040 // AT4G25700 // AT3G09830 // AT2G26560 // AT5G54810 // AT2G06050 // AT1G18500 // AT1G56430 // AT3G25770 // AT2G13360 // AT5G63980 // AT1G64400 // AT3G53180 // AT3G11670 // AT5G04140 // AT1G20510 // AT2G43000 // AT4G37670 // AT4G26850 // AT5G05580 // AT3G25760 // AT2G46720 // AT1G72520
GO:0071395	P	cellular response to jasmonic acid stimulus	10	831	87	28362	0.00045	0.013	// AT5G47220 // AT1G74950 // AT3G15356 // AT1G42540 // AT3G11670 // AT3G11820 // AT5G13220 // AT1G17380 // AT1G19180 // AT2G32800
GO:0071310	P	cellular response to organic substance	50	831	1023	28362	0.00049	0.014	// AT1G42550 // AT1G64380 // AT3G23230 // AT4G17500 // AT4G03460 // AT5G47220 // AT5G25350 // AT2G19860 // AT1G53700 // AT4G17615 // AT5G64750 // AT3G45640 // AT4G26080 // AT1G28370 // AT1G59870 // AT2G33710 // AT1G74950 // AT1G22810 // AT3G53280 // AT1G71520 // AT3G11820 // AT1G42540 // AT1G35160 // AT1G05630 // AT1G17380 // AT1G19180 // AT5G63980 // AT1G62300 // AT5G47230 // AT5G05190 // AT1G08…
GO:0055081	P	anion homeostasis	6	831	30	28362	0.00049	0.014	// AT1G42550 // AT3G17790 // AT3G57330 // AT3G02040 // AT3G47420 // AT5G04340
GO:0042435	P	indole-containing compound biosynthetic process	7	831	43	28362	0.00051	0.014	// AT5G05730 // AT2G38470 // AT5G57220 // AT5G54810 // AT3G45640 // AT1G18570 // AT2G43000
GO:0044702	P	single organism reproductive process	69	831	1544	28362	0.00052	0.015	// AT4G11280 // AT3G55400 // AT2G41720 // AT4G14510 // AT3G54150 // AT3G54420 // AT5G46880 // AT3G23070 // AT1G53700 // AT4G17615 // AT3G45640 // AT1G61360 // AT3G20440 // AT2G41280 // AT4G21390 // AT1G70070 // AT1G79560 // AT5G24240 // AT2G06050 // AT5G22640 // AT1G56430 // AT5G03800 // AT5G49030 // AT5G64580 // AT1G05630 // AT1G47530 // AT1G61380 // AT4G11850 // AT1G19180 // AT5G63420 // AT4G29…
GO:0006790	P	sulfur compound metabolic process	20	831	286	28362	0.00054	0.015	// AT1G18570 // AT2G38470 // AT4G39640 // AT5G44070 // AT1G44790 // AT5G54770 // AT5G57220 // AT3G56040 // AT1G59870 // AT2G29630 // AT1G21120 // AT2G44490 // AT5G63980 // AT1G69920 // AT3G45640 // AT1G67810 // AT4G37370 // AT5G63790 // AT2G43000 // AT1G24100
GO:0015893	P	drug transport	9	831	74	28362	0.00059	0.016	// AT3G55130 // AT3G23550 // AT4G25640 // AT3G21690 // AT5G52450 // AT1G47530 // AT4G23030 // AT5G52050 // AT1G59870
GO:0042493	P	response to drug	9	831	75	28362	0.00064	0.018	// AT3G55130 // AT3G23550 // AT4G25640 // AT3G21690 // AT5G52450 // AT1G47530 // AT4G23030 // AT5G52050 // AT1G59870
GO:0006820	P	anion transport	17	831	227	28362	0.00068	0.019	// AT5G12860 // AT2G25680 // AT3G26570 // AT5G14570 // AT2G38940 // AT3G54830 // AT5G50200 // AT5G46330 // AT5G44070 // AT5G64280 // AT1G12110 // AT4G00370 // AT5G58140 // AT3G52190 // AT5G52050 // AT2G22500 // AT3G45060
GO:0009409	P	response to cold	24	831	384	28362	0.00072	0.02	// AT5G20630 // AT2G38470 // AT5G54770 // AT5G51820 // AT1G55920 // AT3G45640 // AT2G37220 // AT4G34150 // AT2G40140 // AT3G25770 // AT2G21490 // AT3G06510 // AT1G55490 // AT5G47230 // AT4G26080 // AT5G06760 // AT4G17090 // AT3G08720 // AT1G32060 // AT3G21300 // AT5G66400 // AT5G63980 // AT1G70200 // AT4G17615
GO:0034614	P	cellular response to reactive oxygen species	7	831	46	28362	0.00073	0.02	// AT1G08830 // AT1G12520 // AT1G16420 // AT2G41680 // AT2G28190 // AT3G53280 // AT5G23310
GO:0032502	P	developmental process	126	831	3233	28362	0.00074	0.02	// AT2G41720 // AT4G14510 // AT5G47220 // AT1G04110 // AT4G04350 // AT4G00730 // AT5G52520 // AT4G17500 // AT2G37430 // AT2G41280 // AT5G63790 // AT5G55580 // AT1G03160 // AT2G36000 // AT1G77460 // AT4G30340 // AT5G49030 // AT1G05630 // AT1G19180 // AT3G04340 // AT3G07430 // AT4G23810 // AT2G41880 // AT1G63680 // AT5G64050 // AT3G29290 // AT5G01540 // AT2G01290 // AT2G43000 // AT5G04340 // AT2G30…
GO:0009694	P	jasmonic acid metabolic process	6	831	33	28362	0.00076	0.021	// AT5G63980 // AT2G06050 // AT3G25770 // AT3G25760 // AT1G20510 // AT1G72520
GO:0022414	P	reproductive process	74	831	1715	28362	0.00084	0.022	// AT1G29860 // AT4G11280 // AT3G55400 // AT2G41720 // AT4G14510 // AT3G54150 // AT3G54420 // AT5G46880 // AT3G23070 // AT1G53700 // AT1G61390 // AT4G17615 // AT3G45640 // AT1G61360 // AT3G20440 // AT2G41280 // AT4G21390 // AT1G70070 // AT1G03160 // AT1G79560 // AT5G24240 // AT2G06050 // AT5G22640 // AT1G56430 // AT5G03800 // AT5G49030 // AT5G64580 // AT1G05630 // AT1G47530 // AT1G61380 // AT4G11…
GO:0015698	P	inorganic anion transport	10	831	95	28362	0.00084	0.022	// AT2G25680 // AT3G26570 // AT2G38940 // AT5G50200 // AT5G44070 // AT1G12110 // AT5G14570 // AT3G52190 // AT2G22500 // AT3G45060
GO:0071229	P	cellular response to acid chemical	28	831	485	28362	0.00088	0.023	// AT1G42550 // AT5G47220 // AT4G03460 // AT4G17615 // AT5G64750 // AT3G45640 // AT4G26080 // AT1G59870 // AT1G08830 // AT1G74950 // AT1G22810 // AT1G17380 // AT1G19180 // AT5G63980 // AT5G05190 // AT3G11670 // AT3G15356 // AT2G28190 // AT5G13220 // AT5G01560 // AT1G42540 // AT5G01540 // AT1G11350 // AT3G28270 // AT4G16890 // AT3G11820 // AT3G04110 // AT2G32800
GO:0043069	P	negative regulation of programmed cell death	5	831	22	28362	0.00089	0.023	// AT3G57330 // AT3G11820 // AT5G47910 // AT3G25070 // AT1G03160
GO:0044767	P	single-organism developmental process	122	831	3131	28362	0.00091	0.024	// AT2G41720 // AT4G14510 // AT5G47220 // AT1G04110 // AT4G04350 // AT4G00730 // AT5G52520 // AT4G17500 // AT2G37430 // AT2G41280 // AT5G63790 // AT1G03160 // AT1G77460 // AT4G30340 // AT5G49030 // AT1G05630 // AT1G19180 // AT3G04340 // AT3G07430 // AT4G23810 // AT2G41880 // AT1G63680 // AT5G64050 // AT3G29290 // AT5G01540 // AT2G01290 // AT2G43000 // AT5G04340 // AT2G30950 // AT4G23250 // AT3G10…
GO:0000003	P	reproduction	74	831	1721	28362	0.00092	0.024	// AT1G29860 // AT4G11280 // AT3G55400 // AT2G41720 // AT4G14510 // AT3G54150 // AT3G54420 // AT5G46880 // AT3G23070 // AT1G53700 // AT1G61390 // AT4G17615 // AT3G45640 // AT1G61360 // AT3G20440 // AT2G41280 // AT4G21390 // AT1G70070 // AT1G03160 // AT1G79560 // AT5G24240 // AT2G06050 // AT5G22640 // AT1G56430 // AT5G03800 // AT5G49030 // AT5G64580 // AT1G05630 // AT1G47530 // AT1G61380 // AT4G11…
GO:1901360	P	organic cyclic compound metabolic process	173	831	4700	28362	0.00094	0.024	// AT1G06190 // AT1G64380 // AT3G12910 // AT1G80840 // AT2G41720 // AT4G14510 // AT5G47220 // AT1G51700 // AT2G41680 // AT4G04350 // AT4G00730 // AT5G08610 // AT4G16390 // AT2G20020 // AT4G23550 // AT4G17500 // AT4G16250 // AT2G37430 // AT5G63790 // AT5G55580 // AT1G74950 // AT1G22810 // AT1G50840 // AT2G36000 // AT1G71520 // AT1G21120 // AT3G22150 // AT1G19180 // AT5G58330 // AT4G23810 // AT2G41…
GO:0006778	P	porphyrin-containing compound metabolic process	10	831	97	28362	0.00097	0.025	// AT5G63570 // AT4G13250 // AT1G09940 // AT3G03710 // AT1G03475 // AT4G31390 // AT2G30390 // AT3G57180 // AT3G48730 // AT2G41680
GO:1901136	P	carbohydrate derivative catabolic process	8	831	64	28362	0.001	0.026	// AT4G01700 // AT5G10300 // AT3G54420 // AT5G44070 // AT2G43620 // AT2G44490 // AT5G40610 // AT1G59870
GO:0033013	P	tetrapyrrole metabolic process	10	831	98	28362	0.001	0.026	// AT5G63570 // AT4G13250 // AT1G09940 // AT3G03710 // AT1G03475 // AT4G31390 // AT2G30390 // AT3G57180 // AT3G48730 // AT2G41680
GO:0006725	P	cellular aromatic compound metabolic process	169	831	4588	28362	0.0011	0.027	// AT1G06190 // AT1G64380 // AT3G12910 // AT1G80840 // AT2G41720 // AT4G14510 // AT5G47220 // AT1G51700 // AT2G41680 // AT4G04350 // AT4G00730 // AT5G08610 // AT4G16390 // AT2G20020 // AT4G23550 // AT4G17500 // AT4G16250 // AT2G37430 // AT5G63790 // AT5G55580 // AT1G74950 // AT1G22810 // AT1G50840 // AT2G36000 // AT1G71520 // AT1G21120 // AT3G22150 // AT1G19180 // AT5G58330 // AT4G23810 // AT2G41…
GO:0048856	P	anatomical structure development	122	831	3146	28362	0.0011	0.027	// AT2G41720 // AT4G14510 // AT5G47220 // AT1G04110 // AT4G04350 // AT4G00730 // AT5G52520 // AT4G17500 // AT2G37430 // AT2G41280 // AT5G63790 // AT1G03160 // AT1G77460 // AT4G30340 // AT5G49030 // AT1G05630 // AT1G19180 // AT3G04340 // AT3G07430 // AT4G23810 // AT2G41880 // AT1G63680 // AT5G64050 // AT3G29290 // AT5G01540 // AT2G01290 // AT2G43000 // AT5G04340 // AT2G30950 // AT4G23250 // AT3G10…
GO:0033993	P	response to lipid	39	831	772	28362	0.0011	0.028	// AT1G06190 // AT1G42550 // AT1G01560 // AT4G28080 // AT3G53180 // AT4G17615 // AT5G64750 // AT3G45640 // AT2G32240 // AT5G24240 // AT2G37220 // AT1G59870 // AT2G38940 // AT4G13510 // AT1G31930 // AT4G30350 // AT1G74650 // AT1G35160 // AT1G05630 // AT1G61380 // AT2G21490 // AT5G63980 // AT4G26080 // AT5G26340 // AT3G58490 // AT4G34390 // AT3G47600 // AT5G01560 // AT3G57180 // AT3G21780 // AT5G01…
GO:0006783	P	heme biosynthetic process	5	831	24	28362	0.0012	0.031	// AT2G30390 // AT1G09940 // AT5G63570 // AT3G48730 // AT1G03475
GO:0072596	P	establishment of protein localization to chloroplast	6	831	37	28362	0.0013	0.032	// AT3G48870 // AT1G06950 // AT5G54720 // AT5G49910 // AT2G04030 // AT5G22640
GO:0009408	P	response to heat	15	831	199	28362	0.0013	0.032	// AT4G17250 // AT1G07400 // AT5G53170 // AT2G38470 // AT4G26850 // AT3G46230 // AT5G12030 // AT2G26150 // AT4G39960 // AT5G47910 // AT5G49910 // AT2G04030 // AT3G08720 // AT2G26330 // AT4G26080
GO:0045036	P	protein targeting to chloroplast	6	831	37	28362	0.0013	0.032	// AT3G48870 // AT1G06950 // AT5G54720 // AT5G49910 // AT2G04030 // AT5G22640
GO:0002252	P	immune effector process	8	831	67	28362	0.0013	0.032	// AT5G47220 // AT1G80840 // AT3G52450 // AT5G44870 // AT2G35930 // AT1G42540 // AT3G11840 // AT2G26560
GO:0031349	P	positive regulation of defense response	9	831	84	28362	0.0013	0.032	// AT5G47220 // AT3G18690 // AT4G24970 // AT3G25070 // AT5G01540 // AT1G42540 // AT2G31880 // AT3G09830 // AT1G61380
GO:0006779	P	porphyrin-containing compound biosynthetic process	8	831	68	28362	0.0014	0.034	// AT5G63570 // AT1G09940 // AT3G03710 // AT1G03475 // AT2G30390 // AT3G57180 // AT3G48730 // AT2G41680
GO:0015994	P	chlorophyll metabolic process	9	831	85	28362	0.0014	0.035	// AT5G63570 // AT4G13250 // AT1G09940 // AT3G03710 // AT1G03475 // AT4G31390 // AT3G57180 // AT3G48730 // AT2G41680
GO:0072598	P	protein localization to chloroplast	6	831	38	28362	0.0015	0.035	// AT3G48870 // AT1G06950 // AT5G54720 // AT5G49910 // AT2G04030 // AT5G22640
GO:0050832	P	defense response to fungus	28	831	504	28362	0.0015	0.036	// AT3G44480 // AT1G80840 // AT2G38470 // AT2G39200 // AT5G64750 // AT1G59870 // AT5G44430 // AT2G40140 // AT4G16950 // AT4G16860 // AT4G01700 // AT5G05190 // AT2G26010 // AT2G39210 // AT5G57220 // AT1G42540 // AT3G15356 // AT5G47910 // AT3G16530 // AT2G26330 // AT3G28450 // AT1G75830 // AT1G11310 // AT5G61890 // AT1G61560 // AT3G11820 // AT2G44490 // AT5G58430
GO:0034660	P	ncRNA metabolic process	21	831	337	28362	0.0016	0.037	// AT1G06190 // AT4G02990 // AT5G16715 // AT1G74970 // AT4G36390 // AT2G39670 // AT5G64050 // AT4G33760 // AT3G03710 // AT2G04270 // AT4G04350 // AT2G32230 // AT5G49030 // AT3G48110 // AT5G20040 // AT5G52520 // AT3G55400 // AT5G18570 // AT3G57180 // AT1G70200 // AT5G63980
GO:0019538	P	protein metabolic process	158	831	4289	28362	0.0016	0.037	// AT3G44480 // AT5G61560 // AT5G02290 // AT4G04350 // AT1G65250 // AT4G16390 // AT3G09830 // AT3G57700 // AT4G16250 // AT1G08830 // AT5G67340 // AT1G50250 // AT5G49030 // AT5G09800 // AT4G23140 // AT4G20360 // AT3G04340 // AT2G23200 // AT5G65600 // AT5G38210 // AT1G63360 // AT5G64050 // AT5G01540 // AT4G18250 // AT2G28190 // AT4G11370 // AT3G25610 // AT2G30950 // AT4G23250 // AT5G27420 // AT3G25…
GO:0006855	P	drug transmembrane transport	8	831	70	28362	0.0017	0.039	// AT3G23550 // AT4G25640 // AT3G21690 // AT5G52450 // AT1G47530 // AT1G59870 // AT5G52050 // AT4G23030
GO:0009642	P	response to light intensity	12	831	144	28362	0.0018	0.041	// AT1G08830 // AT2G30950 // AT4G17490 // AT3G03630 // AT2G38230 // AT1G50250 // AT2G41100 // AT5G12030 // AT2G26150 // AT2G28190 // AT5G42270 // AT3G57180
GO:0051186	P	cofactor metabolic process	23	831	389	28362	0.0018	0.042	// AT3G07270 // AT2G41680 // AT3G55630 // AT2G19860 // AT1G68890 // AT3G57180 // AT4G13250 // AT2G38230 // AT3G04790 // AT5G63570 // AT3G48730 // AT1G17050 // AT1G09940 // AT1G03475 // AT2G30390 // AT2G01290 // AT1G67810 // AT5G58330 // AT4G31390 // AT3G22960 // AT3G10160 // AT3G03710 // AT2G29630
GO:0033014	P	tetrapyrrole biosynthetic process	8	831	71	28362	0.0018	0.042	// AT5G63570 // AT1G09940 // AT3G03710 // AT1G03475 // AT2G30390 // AT3G57180 // AT3G48730 // AT2G41680
GO:0051188	P	cofactor biosynthetic process	16	831	229	28362	0.0019	0.043	// AT3G07270 // AT3G55630 // AT2G38230 // AT1G17050 // AT3G10160 // AT1G09940 // AT3G03710 // AT1G03475 // AT2G30390 // AT2G29630 // AT1G68890 // AT1G67810 // AT5G63570 // AT3G57180 // AT3G48730 // AT2G41680
GO:0055085	P	transmembrane transport	34	831	667	28362	0.002	0.045	// AT4G13510 // AT3G57330 // AT1G30420 // AT5G46330 // AT3G23550 // AT4G17615 // AT3G47420 // AT4G16370 // AT1G59870 // AT3G21690 // AT1G06950 // AT2G38940 // AT5G52450 // AT1G47530 // AT2G04030 // AT5G14570 // AT5G58140 // AT4G23030 // AT3G48870 // AT4G33520 // AT3G62150 // AT5G64280 // AT2G39210 // AT1G55910 // AT5G54720 // AT5G12860 // AT5G52050 // AT3G45060 // AT4G19960 // AT4G25640 // AT1G73…
GO:0080167	P	response to karrikin	11	831	128	28362	0.0021	0.049	// AT5G48540 // AT5G18470 // AT5G05600 // AT4G13510 // AT1G33590 // AT3G47600 // AT2G39980 // AT4G37370 // AT1G31350 // AT4G37290 // AT3G45060
GO:0006811	P	ion transport	33	831	645	28362	0.0022	0.049	// AT4G13510 // AT5G53130 // AT5G14570 // AT5G46330 // AT5G44070 // AT4G17615 // AT4G33520 // AT3G52190 // AT4G16370 // AT1G59870 // AT3G26570 // AT2G38940 // AT3G25410 // AT5G03380 // AT3G57330 // AT1G73190 // AT2G25680 // AT1G12520 // AT5G64280 // AT1G55910 // AT1G42540 // AT3G04110 // AT1G12110 // AT5G12860 // AT5G52050 // AT3G45060 // AT4G19960 // AT3G54830 // AT5G50200 // AT5G58140 // AT4G23…
GO:0003006	P	developmental process involved in reproduction	64	831	1496	28362	0.0022	0.05	// AT1G29860 // AT4G11280 // AT3G55400 // AT2G41720 // AT4G14510 // AT3G54420 // AT5G46880 // AT3G23070 // AT1G53700 // AT4G17615 // AT3G45640 // AT3G20440 // AT2G41280 // AT5G63050 // AT1G70070 // AT1G03160 // AT1G79560 // AT5G24240 // AT2G06050 // AT5G22640 // AT1G56430 // AT5G03800 // AT5G49030 // AT5G64580 // AT1G47530 // AT2G04030 // AT1G19180 // AT5G63420 // AT4G29060 // AT3G15030 // AT3G61…
GO:0042168	P	heme metabolic process	5	831	28	28362	0.0023	0.05	// AT2G30390 // AT1G09940 // AT5G63570 // AT3G48730 // AT1G03475
GO:0007166	P	cell surface receptor signaling pathway	16	831	234	28362	0.0023	0.051	// AT3G28450 // AT2G02220 // AT1G74360 // AT5G02290 // AT5G46330 // AT1G79680 // AT1G25390 // AT5G01950 // AT4G18950 // AT2G31880 // AT5G63410 // AT5G38210 // AT1G14370 // AT3G09830 // AT1G16150 // AT1G07570
GO:0046483	P	heterocycle metabolic process	161	831	4433	28362	0.0025	0.056	// AT1G06190 // AT1G64380 // AT3G12910 // AT1G80840 // AT2G41720 // AT4G14510 // AT5G47220 // AT1G51700 // AT2G41680 // AT4G04350 // AT4G00730 // AT5G08610 // AT4G16390 // AT2G20020 // AT4G23550 // AT4G17500 // AT4G16250 // AT2G37430 // AT5G63790 // AT5G55580 // AT1G74950 // AT1G22810 // AT1G50840 // AT2G36000 // AT1G71520 // AT1G21120 // AT3G22150 // AT1G19180 // AT5G58330 // AT4G23810 // AT2G41…
GO:0060548	P	negative regulation of cell death	5	831	29	28362	0.0026	0.057	// AT3G57330 // AT3G11820 // AT5G47910 // AT3G25070 // AT1G03160
GO:0009682	P	induced systemic resistance	5	831	29	28362	0.0026	0.057	// AT5G57220 // AT5G47220 // AT2G44490 // AT1G18570 // AT1G42540
GO:0045089	P	positive regulation of innate immune response	7	831	59	28362	0.0027	0.058	// AT5G47220 // AT3G18690 // AT3G25070 // AT5G01540 // AT1G42540 // AT3G09830 // AT1G61380
GO:0009404	P	toxin metabolic process	7	831	60	28362	0.0029	0.063	// AT2G30870 // AT2G38470 // AT1G02940 // AT2G43000 // AT1G69920 // AT3G45640 // AT1G02930
GO:1901607	P	alpha-amino acid biosynthetic process	12	831	154	28362	0.0029	0.063	// AT5G05730 // AT5G54810 // AT4G37670 // AT5G35630 // AT3G53180 // AT3G03630 // AT1G14810 // AT3G13110 // AT1G55920 // AT2G13360 // AT2G43000 // AT5G04140
GO:0015995	P	chlorophyll biosynthetic process	7	831	61	28362	0.0032	0.068	// AT5G63570 // AT1G09940 // AT3G03710 // AT1G03475 // AT3G57180 // AT3G48730 // AT2G41680
GO:0032870	P	cellular response to hormone stimulus	41	831	879	28362	0.0034	0.072	// AT1G42550 // AT1G64380 // AT3G23230 // AT4G17500 // AT5G47220 // AT5G25350 // AT1G53700 // AT4G17615 // AT5G64750 // AT3G45640 // AT1G28370 // AT1G59870 // AT2G33710 // AT3G57180 // AT1G74950 // AT1G22810 // AT3G53280 // AT1G71520 // AT3G11820 // AT1G35160 // AT1G17380 // AT1G19180 // AT5G63980 // AT1G62300 // AT5G47230 // AT4G26080 // AT3G62150 // AT3G11670 // AT5G61890 // AT5G13220 // AT1G12…
GO:0002684	P	positive regulation of immune system process	7	831	62	28362	0.0034	0.073	// AT5G47220 // AT3G18690 // AT3G25070 // AT5G01540 // AT1G42540 // AT3G09830 // AT1G61380
GO:0050778	P	positive regulation of immune response	7	831	62	28362	0.0034	0.073	// AT5G47220 // AT3G18690 // AT3G25070 // AT5G01540 // AT1G42540 // AT3G09830 // AT1G61380
GO:0042440	P	pigment metabolic process	13	831	181	28362	0.0039	0.082	// AT5G63570 // AT4G13250 // AT1G09940 // AT3G03710 // AT1G03475 // AT4G31390 // AT2G30390 // AT4G25700 // AT3G53130 // AT3G57180 // AT3G48730 // AT2G41680 // AT2G43000
GO:0009250	P	glucan biosynthetic process	10	831	120	28362	0.0041	0.086	// AT5G09870 // AT2G15390 // AT2G41680 // AT1G77460 // AT5G51820 // AT1G03310 // AT2G32530 // AT3G20440 // AT1G55850 // AT2G32540
GO:0071495	P	cellular response to endogenous stimulus	41	831	890	28362	0.0042	0.087	// AT1G42550 // AT1G64380 // AT3G23230 // AT4G17500 // AT5G47220 // AT5G25350 // AT1G53700 // AT4G17615 // AT5G64750 // AT3G45640 // AT1G28370 // AT1G59870 // AT2G33710 // AT3G57180 // AT1G74950 // AT1G22810 // AT3G53280 // AT1G71520 // AT3G11820 // AT1G35160 // AT1G17380 // AT1G19180 // AT5G63980 // AT1G62300 // AT5G47230 // AT4G26080 // AT3G62150 // AT3G11670 // AT5G61890 // AT5G13220 // AT1G12…
GO:0031348	P	negative regulation of defense response	6	831	48	28362	0.0042	0.088	// AT3G28450 // AT1G03160 // AT3G25070 // AT1G11310 // AT3G11820 // AT1G59870
GO:0009084	P	glutamine family amino acid biosynthetic process	5	831	33	28362	0.0043	0.088	// AT3G53180 // AT4G37670 // AT5G04140 // AT2G43000 // AT5G35630
GO:0009414	P	response to water deprivation	20	831	347	28362	0.0046	0.094	// AT3G46970 // AT2G30870 // AT2G04030 // AT4G03260 // AT2G38470 // AT3G52450 // AT1G22810 // AT5G66400 // AT5G52050 // AT2G35930 // AT5G06760 // AT3G25760 // AT5G63980 // AT4G17615 // AT5G26340 // AT2G21490 // AT3G28270 // AT5G45340 // AT1G02930 // AT1G12110
GO:1901565	P	organonitrogen compound catabolic process	12	831	164	28362	0.0047	0.097	// AT4G01700 // AT4G13250 // AT4G39640 // AT3G54420 // AT5G44070 // AT2G43620 // AT4G33010 // AT1G68890 // AT1G44790 // AT2G44490 // AT4G31390 // AT1G59870
GO:0009867	P	jasmonic acid mediated signaling pathway	8	831	84	28362	0.0047	0.097	// AT5G47220 // AT1G74950 // AT1G42540 // AT3G11670 // AT3G11820 // AT5G13220 // AT1G17380 // AT1G19180
GO:0044273	P	sulfur compound catabolic process	5	831	34	28362	0.0048	0.097	// AT1G44790 // AT5G44070 // AT1G59870 // AT2G44490 // AT4G39640
GO:0009058	P	biosynthetic process	215	831	6255	28362	0.0057	0.11	// AT1G06190 // AT1G64380 // AT3G48310 // AT3G12910 // AT1G80840 // AT5G47220 // AT1G51700 // AT2G41680 // AT1G13110 // AT4G00730 // AT5G51820 // AT1G67810 // AT4G16390 // AT4G23550 // AT5G08790 // AT4G16250 // AT2G37430 // AT5G63790 // AT1G08830 // AT5G55580 // AT1G74950 // AT1G22810 // AT1G50840 // AT2G36000 // AT1G71520 // AT1G77460 // AT4G31950 // AT1G21120 // AT3G53280 // AT2G29720 // AT3G13…
GO:0009415	P	response to water	20	831	355	28362	0.0058	0.12	// AT3G46970 // AT2G30870 // AT2G04030 // AT4G03260 // AT2G38470 // AT3G52450 // AT1G22810 // AT5G66400 // AT5G52050 // AT2G35930 // AT5G06760 // AT3G25760 // AT5G63980 // AT4G17615 // AT5G26340 // AT2G21490 // AT3G28270 // AT5G45340 // AT1G02930 // AT1G12110
GO:0010038	P	response to metal ion	25	831	481	28362	0.0058	0.12	// AT4G11280 // AT5G35630 // AT5G44070 // AT5G49910 // AT2G26560 // AT2G32240 // AT2G37430 // AT3G04290 // AT1G08830 // AT3G53280 // AT4G39230 // AT3G13110 // AT1G02930 // AT3G46970 // AT3G19170 // AT3G60750 // AT3G47600 // AT2G28190 // AT4G33010 // AT2G30870 // AT3G22960 // AT4G11850 // AT1G48030 // AT4G29060 // AT1G16150
GO:0046148	P	pigment biosynthetic process	11	831	148	28362	0.006	0.12	// AT5G63570 // AT1G09940 // AT3G03710 // AT1G03475 // AT2G30390 // AT4G25700 // AT3G53130 // AT3G57180 // AT3G48730 // AT2G41680 // AT2G43000
GO:0000070	P	mitotic sister chromatid segregation	5	831	37	28362	0.0066	0.13	// AT4G38550 // AT2G16900 // AT2G20960 // AT5G11140 // AT2G20950
GO:0007062	P	sister chromatid cohesion	5	831	37	28362	0.0066	0.13	// AT4G38550 // AT2G16900 // AT2G20960 // AT5G11140 // AT2G20950
GO:0030001	P	metal ion transport	16	831	263	28362	0.0066	0.13	// AT4G33520 // AT5G53130 // AT3G25410 // AT1G55910 // AT4G19960 // AT3G57330 // AT1G42540 // AT3G04110 // AT1G12520 // AT5G03380 // AT5G64280 // AT4G17615 // AT5G12860 // AT1G59870 // AT4G16370 // AT4G23700
GO:0009064	P	glutamine family amino acid metabolic process	7	831	71	28362	0.0068	0.13	// AT4G37670 // AT5G35630 // AT2G02010 // AT3G53180 // AT5G04140 // AT5G12860 // AT2G43000
GO:0010941	P	regulation of cell death	7	831	71	28362	0.0068	0.13	// AT1G03160 // AT3G25070 // AT3G57330 // AT5G65600 // AT3G11820 // AT5G47910 // AT2G31880
GO:0080135	P	regulation of cellular response to stress	6	831	54	28362	0.0071	0.14	// AT5G20150 // AT1G03160 // AT3G25070 // AT5G11250 // AT3G11820 // AT3G45640
GO:1901605	P	alpha-amino acid metabolic process	15	831	242	28362	0.0072	0.14	// AT5G05730 // AT5G54810 // AT4G37670 // AT5G35630 // AT2G02010 // AT3G53180 // AT3G03630 // AT1G14810 // AT4G33010 // AT1G55920 // AT2G13360 // AT5G12860 // AT3G13110 // AT2G43000 // AT5G04140
GO:0034637	P	cellular carbohydrate biosynthetic process	14	831	219	28362	0.0072	0.14	// AT5G51460 // AT5G09870 // AT2G15390 // AT2G41680 // AT1G77460 // AT5G51820 // AT1G03310 // AT4G17090 // AT4G10120 // AT2G32530 // AT3G20440 // AT1G55850 // AT2G43000 // AT2G32540
GO:0044267	P	cellular protein metabolic process	138	831	3841	28362	0.0075	0.14	// AT3G44480 // AT5G61560 // AT5G02290 // AT4G04350 // AT1G65250 // AT4G16390 // AT3G09830 // AT3G57700 // AT4G16250 // AT1G08830 // AT5G67340 // AT1G50250 // AT5G49030 // AT4G23140 // AT4G20360 // AT2G23200 // AT5G65600 // AT1G63360 // AT5G64050 // AT5G01540 // AT4G18250 // AT2G28190 // AT4G11370 // AT2G30950 // AT4G23250 // AT5G27420 // AT3G25070 // AT2G47590 // AT4G33760 // AT5G63410 // AT3G18…
GO:0048481	P	plant ovule development	6	831	55	28362	0.0077	0.15	// AT3G55400 // AT5G64050 // AT5G07180 // AT5G49030 // AT3G45640 // AT5G52520
GO:0016051	P	carbohydrate biosynthetic process	19	831	342	28362	0.008	0.15	// AT5G51460 // AT5G09870 // AT3G60750 // AT3G50760 // AT1G77460 // AT3G04790 // AT1G32060 // AT5G51820 // AT1G03310 // AT4G17090 // AT4G10120 // AT2G41680 // AT5G38430 // AT2G32530 // AT2G15390 // AT3G20440 // AT1G55850 // AT2G43000 // AT2G32540
GO:0002218	P	activation of innate immune response	5	831	39	28362	0.008	0.15	// AT5G47220 // AT3G18690 // AT3G09830 // AT3G25070 // AT1G42540
GO:0002253	P	activation of immune response	5	831	39	28362	0.008	0.15	// AT5G47220 // AT3G18690 // AT3G09830 // AT3G25070 // AT1G42540
GO:0009767	P	photosynthetic electron transport chain	6	831	56	28362	0.0083	0.15	// AT2G30950 // AT4G33520 // AT1G50250 // AT3G01440 // AT1G64770 // AT5G42270
GO:0035670	P	plant-type ovary development	6	831	56	28362	0.0083	0.15	// AT3G55400 // AT5G64050 // AT5G07180 // AT5G49030 // AT3G45640 // AT5G52520
GO:0032101	P	regulation of response to external stimulus	7	831	74	28362	0.0083	0.15	// AT4G24970 // AT1G80840 // AT5G05190 // AT1G03160 // AT3G28450 // AT5G13220 // AT5G20150
GO:0044272	P	sulfur compound biosynthetic process	9	831	113	28362	0.0082	0.15	// AT2G38470 // AT5G54770 // AT5G57220 // AT3G56040 // AT2G29630 // AT3G45640 // AT1G18570 // AT2G43000 // AT1G24100
GO:0009755	P	hormone-mediated signaling pathway	37	831	821	28362	0.0086	0.16	// AT1G42550 // AT1G64380 // AT3G23230 // AT4G17500 // AT5G47220 // AT5G25350 // AT1G53700 // AT4G17615 // AT5G64750 // AT3G45640 // AT1G28370 // AT2G33710 // AT3G57180 // AT1G74950 // AT1G22810 // AT1G71520 // AT3G11820 // AT1G35160 // AT1G17380 // AT1G19180 // AT5G63980 // AT1G62300 // AT5G47230 // AT4G26080 // AT3G62150 // AT3G11670 // AT3G15356 // AT5G13220 // AT1G12110 // AT5G01560 // AT4G06…
GO:0051656	P	establishment of organelle localization	5	831	40	28362	0.0088	0.16	// AT1G42550 // AT5G10470 // AT3G25690 // AT3G52190 // AT5G58140
GO:0050801	P	ion homeostasis	14	831	229	28362	0.01	0.19	// AT1G42550 // AT3G17790 // AT4G33520 // AT1G12520 // AT2G32400 // AT1G42540 // AT3G02040 // AT3G57330 // AT3G04110 // AT4G23700 // AT3G18290 // AT3G47420 // AT4G16370 // AT5G04340
GO:0034599	P	cellular response to oxidative stress	8	831	97	28362	0.01	0.19	// AT1G08830 // AT1G12520 // AT1G16420 // AT2G41680 // AT2G28190 // AT3G53280 // AT3G06730 // AT5G23310
GO:0016108	P	tetraterpenoid metabolic process	5	831	42	28362	0.011	0.19	// AT3G03710 // AT3G57180 // AT4G25700 // AT3G53130 // AT4G00370
GO:0016116	P	carotenoid metabolic process	5	831	42	28362	0.011	0.19	// AT3G03710 // AT3G57180 // AT4G25700 // AT3G53130 // AT4G00370
GO:0048878	P	chemical homeostasis	19	831	352	28362	0.011	0.19	// AT1G42550 // AT3G17790 // AT4G33520 // AT1G12520 // AT4G16370 // AT1G78490 // AT2G32400 // AT3G57330 // AT2G19860 // AT3G02040 // AT3G04110 // AT5G47910 // AT1G05630 // AT4G23700 // AT3G18290 // AT3G47420 // AT1G42540 // AT5G45340 // AT5G04340
GO:0044765	P	single-organism transport	43	831	1004	28362	0.011	0.2	// AT1G42550 // AT5G61010 // AT5G10470 // AT4G39670 // AT3G09520 // AT1G53700 // AT4G17615 // AT3G47420 // AT3G52190 // AT4G16370 // AT1G59870 // AT3G21690 // AT1G56430 // AT5G52450 // AT1G47530 // AT4G22520 // AT5G59730 // AT5G63420 // AT4G23030 // AT3G18830 // AT3G48870 // AT2G04030 // AT5G26340 // AT3G62150 // AT4G18197 // AT4G18195 // AT1G06950 // AT3G11670 // AT5G54720 // AT3G23550 // AT5G52…
GO:0042542	P	response to hydrogen peroxide	6	831	60	28362	0.011	0.2	// AT4G23810 // AT3G17790 // AT1G16420 // AT5G12030 // AT2G26150 // AT5G24110
GO:0051606	P	detection of stimulus	8	831	99	28362	0.011	0.21	// AT2G34640 // AT5G46330 // AT5G51820 // AT2G29630 // AT4G10180 // AT1G61380 // AT4G16250 // AT3G06250
GO:0044262	P	cellular carbohydrate metabolic process	21	831	407	28362	0.012	0.21	// AT3G46970 // AT5G51820 // AT5G09870 // AT3G16910 // AT5G26570 // AT2G15390 // AT2G41680 // AT3G03710 // AT1G77460 // AT4G17090 // AT2G19860 // AT3G02040 // AT1G03310 // AT5G51460 // AT4G10120 // AT1G05630 // AT2G32530 // AT3G20440 // AT1G55850 // AT2G43000 // AT2G32540
GO:0010646	P	regulation of cell communication	14	831	234	28362	0.012	0.21	// AT1G42550 // AT5G20150 // AT1G74950 // AT3G62150 // AT2G34640 // AT3G45640 // AT5G25350 // AT5G13220 // AT5G64750 // AT1G17380 // AT4G03460 // AT1G19180 // AT5G63980 // AT4G26080
GO:0006904	P	vesicle docking involved in exocytosis	5	831	44	28362	0.013	0.22	// AT5G59730 // AT5G61010 // AT5G58430 // AT3G09520 // AT3G55150
GO:0009744	P	response to sucrose	6	831	62	28362	0.013	0.22	// AT1G08830 // AT5G08790 // AT4G34390 // AT1G31930 // AT2G28190 // AT5G04140
GO:0071446	P	cellular response to salicylic acid stimulus	6	831	62	28362	0.013	0.22	// AT5G05190 // AT1G11350 // AT4G16890 // AT3G11820 // AT4G03460 // AT2G32800
GO:0006996	P	organelle organization	54	831	1335	28362	0.013	0.23	// AT1G42550 // AT3G10270 // AT4G03260 // AT2G16900 // AT3G06730 // AT5G10470 // AT4G04350 // AT3G54090 // AT1G74850 // AT4G16390 // AT2G20960 // AT3G52190 // AT3G25690 // AT5G55580 // AT1G03160 // AT1G50840 // AT2G36000 // AT2G04270 // AT5G54180 // AT1G55490 // AT1G13210 // AT4G38550 // AT1G15510 // AT2G32480 // AT5G11140 // AT5G63420 // AT4G29060 // AT2G28000 // AT1G62750 // AT3G48870 // AT1G63…
GO:0072593	P	reactive oxygen species metabolic process	11	831	169	28362	0.014	0.25	// AT1G08830 // AT2G30950 // AT5G47910 // AT1G12520 // AT4G08780 // AT5G65600 // AT3G03630 // AT2G28190 // AT1G14540 // AT2G41680 // AT5G23310
GO:0048585	P	negative regulation of response to stimulus	11	831	169	28362	0.014	0.25	// AT3G28450 // AT3G25070 // AT1G03160 // AT1G11310 // AT5G25350 // AT3G11820 // AT4G10180 // AT5G64750 // AT4G26080 // AT5G63980 // AT1G59870
GO:0071941	P	nitrogen cycle metabolic process	5	831	46	28362	0.015	0.25	// AT5G14570 // AT3G53180 // AT5G50200 // AT1G12110 // AT3G45060
GO:0006499	P	N-terminal protein myristoylation	5	831	46	28362	0.015	0.25	// AT5G12860 // AT3G44480 // AT1G63350 // AT1G63360 // AT1G62630
GO:0006498	P	N-terminal protein lipidation	5	831	46	28362	0.015	0.25	// AT5G12860 // AT3G44480 // AT1G63350 // AT1G63360 // AT1G62630
GO:0034285	P	response to disaccharide	6	831	65	28362	0.016	0.26	// AT1G08830 // AT5G08790 // AT4G34390 // AT1G31930 // AT2G28190 // AT5G04140
GO:0044042	P	glucan metabolic process	13	831	218	28362	0.016	0.26	// AT3G46970 // AT5G26570 // AT5G09870 // AT2G15390 // AT2G41680 // AT1G77460 // AT5G51820 // AT1G03310 // AT4G17090 // AT2G32530 // AT3G20440 // AT1G55850 // AT2G32540
GO:0006073	P	cellular glucan metabolic process	13	831	218	28362	0.016	0.26	// AT3G46970 // AT5G26570 // AT5G09870 // AT2G15390 // AT2G41680 // AT1G77460 // AT5G51820 // AT1G03310 // AT4G17090 // AT2G32530 // AT3G20440 // AT1G55850 // AT2G32540
GO:0046686	P	response to cadmium ion	18	831	343	28362	0.016	0.27	// AT3G46970 // AT2G30870 // AT1G02930 // AT3G19170 // AT3G22960 // AT5G35630 // AT3G60750 // AT3G47600 // AT1G48030 // AT5G44070 // AT4G39230 // AT3G13110 // AT5G49910 // AT2G32240 // AT4G33010 // AT2G26560 // AT1G16150 // AT4G29060
GO:0006970	P	response to osmotic stress	29	831	636	28362	0.016	0.27	// AT1G42550 // AT2G38470 // AT5G35630 // AT2G15390 // AT4G17615 // AT5G64750 // AT3G45640 // AT5G54810 // AT3G04290 // AT1G08830 // AT3G57180 // AT5G26340 // AT5G12030 // AT2G04030 // AT1G02930 // AT1G55450 // AT3G60750 // AT3G47600 // AT5G06760 // AT1G28380 // AT5G47910 // AT3G08720 // AT5G55580 // AT3G21780 // AT2G43000 // AT1G27760 // AT2G28190 // AT5G63980 // AT1G18570
GO:0048584	P	positive regulation of response to stimulus	12	831	196	28362	0.016	0.28	// AT5G47220 // AT3G18690 // AT4G24970 // AT5G20150 // AT3G25070 // AT2G34640 // AT5G01540 // AT1G42540 // AT2G31880 // AT3G09830 // AT1G61380 // AT3G45640
GO:0006396	P	RNA processing	31	831	693	28362	0.017	0.28	// AT1G06190 // AT2G41720 // AT1G70070 // AT3G23070 // AT4G16390 // AT2G20020 // AT1G74970 // AT2G37220 // AT5G55580 // AT4G14510 // AT2G39670 // AT2G36000 // AT2G04270 // AT3G57430 // AT5G54180 // AT5G13650 // AT4G37510 // AT4G15417 // AT2G19870 // AT1G59720 // AT3G09650 // AT5G18570 // AT3G01370 // AT3G57180 // AT2G32230 // AT3G21300 // AT4G02990 // AT4G36390 // AT3G03710 // AT5G20040 // AT1G70…
GO:0005982	P	starch metabolic process	6	831	66	28362	0.017	0.28	// AT5G26570 // AT2G41680 // AT5G51820 // AT1G03310 // AT4G17090 // AT3G20440
GO:0018377	P	protein myristoylation	5	831	48	28362	0.017	0.28	// AT5G12860 // AT3G44480 // AT1G63350 // AT1G63360 // AT1G62630
GO:0044403	P	symbiosis, encompassing mutualism through parasitism	10	831	151	28362	0.017	0.28	// AT2G22010 // AT1G80840 // AT5G44870 // AT5G10470 // AT5G01540 // AT3G51450 // AT3G09830 // AT1G61380 // AT5G08790 // AT2G26560
GO:0044712	P	single-organism catabolic process	27	831	585	28362	0.017	0.28	// AT1G02400 // AT5G10300 // AT1G02940 // AT2G19860 // AT5G51820 // AT5G44070 // AT1G68890 // AT1G69920 // AT5G45340 // AT3G04290 // AT4G13250 // AT2G26560 // AT3G14225 // AT1G05630 // AT1G59870 // AT1G02930 // AT3G46970 // AT1G29670 // AT4G33010 // AT3G21780 // AT4G31390 // AT2G30870 // AT3G22960 // AT4G11850 // AT3G02040 // AT4G18970 // AT2G44490
GO:0044723	P	single-organism carbohydrate metabolic process	28	831	613	28362	0.018	0.29	// AT5G55120 // AT5G09870 // AT2G15390 // AT2G41680 // AT2G19860 // AT5G51820 // AT3G20440 // AT3G16910 // AT1G77460 // AT3G04790 // AT4G10120 // AT1G05630 // AT1G55850 // AT2G32540 // AT3G46970 // AT3G50760 // AT3G60750 // AT1G32060 // AT1G03310 // AT4G17090 // AT2G43000 // AT5G51460 // AT3G22960 // AT4G26850 // AT4G25900 // AT5G38430 // AT3G02040 // AT2G32530
GO:1902578	P	single-organism localization	43	831	1040	28362	0.018	0.3	// AT1G42550 // AT5G61010 // AT5G10470 // AT4G39670 // AT3G09520 // AT1G53700 // AT4G17615 // AT3G47420 // AT3G52190 // AT4G16370 // AT1G59870 // AT3G21690 // AT1G56430 // AT5G52450 // AT1G47530 // AT4G22520 // AT5G59730 // AT5G63420 // AT4G23030 // AT3G18830 // AT3G48870 // AT2G04030 // AT5G26340 // AT3G62150 // AT4G18197 // AT4G18195 // AT1G06950 // AT3G11670 // AT5G54720 // AT3G23550 // AT5G52…
GO:0002239	P	response to oomycetes	5	831	49	28362	0.019	0.3	// AT5G65600 // AT3G16530 // AT3G44480 // AT4G24970 // AT3G23550
GO:0044419	P	interspecies interaction between organisms	10	831	154	28362	0.019	0.31	// AT2G22010 // AT1G80840 // AT5G44870 // AT5G10470 // AT5G01540 // AT3G51450 // AT3G09830 // AT1G61380 // AT5G08790 // AT2G26560
GO:0006575	P	cellular modified amino acid metabolic process	6	831	69	28362	0.02	0.32	// AT3G07270 // AT4G39640 // AT3G10160 // AT3G55630 // AT1G69920 // AT1G44790
GO:0048278	P	vesicle docking	6	831	69	28362	0.02	0.32	// AT5G61010 // AT3G55150 // AT5G58430 // AT3G09520 // AT3G11820 // AT5G59730
GO:0002831	P	regulation of response to biotic stimulus	6	831	69	28362	0.02	0.32	// AT4G24970 // AT1G80840 // AT5G05190 // AT1G03160 // AT3G28450 // AT5G13220
GO:0009743	P	response to carbohydrate	9	831	133	28362	0.021	0.33	// AT1G08830 // AT5G08790 // AT4G34390 // AT1G31930 // AT2G19860 // AT2G28190 // AT1G05630 // AT5G04140 // AT5G64750
GO:0009966	P	regulation of signal transduction	13	831	227	28362	0.021	0.33	// AT1G42550 // AT1G74950 // AT3G62150 // AT2G34640 // AT3G45640 // AT5G25350 // AT5G13220 // AT5G64750 // AT1G17380 // AT4G03460 // AT1G19180 // AT5G63980 // AT4G26080
GO:0046777	P	protein autophosphorylation	9	831	133	28362	0.021	0.33	// AT5G26570 // AT4G03260 // AT4G23250 // AT5G38210 // AT1G11350 // AT1G65800 // AT5G58140 // AT1G61380 // AT1G16670
GO:0030244	P	cellulose biosynthetic process	5	831	51	28362	0.021	0.34	// AT5G09870 // AT1G77460 // AT1G55850 // AT2G32530 // AT2G32540
GO:0019684	P	photosynthesis, light reaction	9	831	134	28362	0.021	0.34	// AT2G30950 // AT4G33520 // AT5G42270 // AT1G50250 // AT3G11670 // AT5G01920 // AT1G68890 // AT1G64770 // AT3G01440
GO:0043648	P	dicarboxylic acid metabolic process	6	831	71	28362	0.022	0.35	// AT5G35630 // AT2G02010 // AT1G14810 // AT5G58330 // AT5G04140 // AT5G12860
GO:0023051	P	regulation of signaling	13	831	231	28362	0.023	0.36	// AT1G42550 // AT1G74950 // AT3G62150 // AT2G34640 // AT3G45640 // AT5G25350 // AT5G13220 // AT5G64750 // AT1G17380 // AT4G03460 // AT1G19180 // AT5G63980 // AT4G26080
GO:0022406	P	membrane docking	6	831	72	28362	0.024	0.37	// AT5G61010 // AT3G55150 // AT5G58430 // AT3G09520 // AT3G11820 // AT5G59730
GO:0035556	P	intracellular signal transduction	29	831	660	28362	0.025	0.38	// AT1G64380 // AT3G23230 // AT4G17500 // AT5G47220 // AT5G25350 // AT1G53700 // AT4G17615 // AT5G64750 // AT3G45640 // AT1G01560 // AT1G28370 // AT2G33710 // AT3G25250 // AT1G22810 // AT1G71520 // AT4G39780 // AT5G63980 // AT1G62300 // AT5G47230 // AT4G18430 // AT3G15356 // AT3G08720 // AT4G06746 // AT2G19650 // AT1G06150 // AT4G17490 // AT5G61890 // AT5G61380 // AT5G58140
GO:0051640	P	organelle localization	5	831	53	28362	0.024	0.38	// AT1G42550 // AT5G10470 // AT3G25690 // AT3G52190 // AT5G58140
GO:0051179	P	localization	91	831	2517	28362	0.025	0.38	// AT1G30420 // AT5G10410 // AT3G26570 // AT2G38940 // AT1G77460 // AT1G64770 // AT2G25680 // AT5G05190 // AT3G01440 // AT3G55150 // AT4G26850 // AT3G04110 // AT1G18570 // AT5G22640 // AT1G24100 // AT5G61010 // AT5G53130 // AT5G14570 // AT5G44070 // AT4G17615 // AT4G18430 // AT3G25410 // AT5G52450 // AT5G58140 // AT4G22520 // AT1G13210 // AT4G23030 // AT1G12520 // AT5G57220 // AT5G64280 // AT1G42…
GO:0006812	P	cation transport	18	831	362	28362	0.025	0.39	// AT4G33520 // AT4G13510 // AT5G53130 // AT3G25410 // AT1G55910 // AT4G19960 // AT3G57330 // AT1G42540 // AT3G04110 // AT1G12520 // AT5G03380 // AT5G64280 // AT4G17615 // AT5G12860 // AT1G59870 // AT4G16370 // AT2G22500 // AT4G23700
GO:0043067	P	regulation of programmed cell death	5	831	54	28362	0.026	0.4	// AT3G57330 // AT3G11820 // AT5G47910 // AT3G25070 // AT1G03160
GO:0098656	P	anion transmembrane transport	5	831	54	28362	0.026	0.4	// AT5G58140 // AT5G12860 // AT5G46330 // AT2G22500 // AT4G00370
GO:0016070	P	RNA metabolic process	119	831	3403	28362	0.026	0.4	// AT1G06190 // AT1G64380 // AT3G12910 // AT1G80840 // AT2G41720 // AT4G14510 // AT1G51700 // AT4G04350 // AT4G00730 // AT5G08610 // AT4G16390 // AT2G20020 // AT4G23550 // AT4G17500 // AT4G16250 // AT2G37430 // AT5G63790 // AT3G57180 // AT1G74950 // AT1G22810 // AT2G36000 // AT1G71520 // AT5G49030 // AT3G22150 // AT1G19180 // AT4G23810 // AT5G64050 // AT3G29290 // AT2G26150 // AT1G55110 // AT2G43…
GO:0048440	P	carpel development	6	831	75	28362	0.028	0.43	// AT3G55400 // AT5G64050 // AT5G07180 // AT5G49030 // AT3G45640 // AT5G52520
GO:0009644	P	response to high light intensity	6	831	76	28362	0.03	0.45	// AT2G30950 // AT4G17490 // AT1G50250 // AT5G12030 // AT2G26150 // AT5G42270
GO:0000819	P	sister chromatid segregation	5	831	56	28362	0.03	0.45	// AT4G38550 // AT2G16900 // AT2G20960 // AT5G11140 // AT2G20950
GO:0098771	P	inorganic ion homeostasis	12	831	215	28362	0.03	0.45	// AT3G17790 // AT4G33520 // AT1G12520 // AT2G32400 // AT1G42540 // AT3G02040 // AT3G04110 // AT4G23700 // AT3G18290 // AT3G47420 // AT4G16370 // AT5G04340
GO:1901135	P	carbohydrate derivative metabolic process	28	831	645	28362	0.03	0.46	// AT2G35390 // AT5G10300 // AT2G15390 // AT3G54420 // AT2G19860 // AT5G44070 // AT1G59870 // AT2G43620 // AT3G04790 // AT1G21120 // AT2G44480 // AT3G56040 // AT4G37370 // AT3G06510 // AT4G01700 // AT4G02260 // AT5G57220 // AT1G79680 // AT3G11670 // AT1G03310 // AT1G32060 // AT3G22960 // AT2G01290 // AT3G03710 // AT2G44490 // AT1G18570 // AT1G60260 // AT5G40610
GO:0048519	P	negative regulation of biological process	35	831	848	28362	0.032	0.47	// AT1G80840 // AT1G70070 // AT3G57330 // AT5G25350 // AT5G46880 // AT5G64750 // AT1G59870 // AT1G08830 // AT1G74950 // AT1G03160 // AT3G28450 // AT1G50250 // AT5G61380 // AT5G42270 // AT2G31880 // AT1G17380 // AT1G19180 // AT3G02830 // AT5G63980 // AT1G62300 // AT4G03260 // AT3G61150 // AT4G26080 // AT2G28190 // AT5G13220 // AT4G10180 // AT2G43000 // AT2G30950 // AT4G24970 // AT3G25070 // AT1G11…
GO:0044706	P	multi-multicellular organism process	14	831	268	28362	0.032	0.48	// AT3G54150 // AT4G21390 // AT1G11350 // AT1G61370 // AT4G08850 // AT4G27300 // AT1G56430 // AT1G65800 // AT1G05630 // AT4G17615 // AT1G61380 // AT3G45640 // AT1G61360 // AT1G61390
GO:0009856	P	pollination	14	831	268	28362	0.032	0.48	// AT3G54150 // AT4G21390 // AT1G11350 // AT1G61370 // AT4G08850 // AT4G27300 // AT1G56430 // AT1G65800 // AT1G05630 // AT4G17615 // AT1G61380 // AT3G45640 // AT1G61360 // AT1G61390
GO:0031365	P	N-terminal protein amino acid modification	5	831	58	28362	0.033	0.5	// AT5G12860 // AT3G44480 // AT1G63350 // AT1G63360 // AT1G62630
GO:0070838	P	divalent metal ion transport	6	831	79	28362	0.034	0.51	// AT5G53130 // AT1G55910 // AT1G42540 // AT3G57330 // AT3G04110 // AT1G59870
GO:0033692	P	cellular polysaccharide biosynthetic process	10	831	171	28362	0.035	0.51	// AT5G09870 // AT2G15390 // AT2G41680 // AT1G77460 // AT5G51820 // AT1G03310 // AT2G32530 // AT3G20440 // AT1G55850 // AT2G32540
GO:0006887	P	exocytosis	6	831	80	28362	0.036	0.53	// AT5G61010 // AT3G55150 // AT5G58430 // AT3G09520 // AT3G11820 // AT5G59730
GO:1901657	P	glycosyl compound metabolic process	16	831	326	28362	0.037	0.54	// AT2G35390 // AT3G22960 // AT5G10300 // AT4G02260 // AT5G57220 // AT1G32060 // AT5G44070 // AT1G21120 // AT2G44480 // AT2G44490 // AT1G18570 // AT4G37370 // AT1G60260 // AT2G19860 // AT3G06510 // AT1G59870
GO:0072511	P	divalent inorganic cation transport	6	831	81	28362	0.038	0.55	// AT5G53130 // AT1G55910 // AT1G42540 // AT3G57330 // AT3G04110 // AT1G59870
GO:0009637	P	response to blue light	6	831	81	28362	0.038	0.55	// AT1G42550 // AT2G36990 // AT2G34640 // AT5G38430 // AT5G58140 // AT1G05630
GO:0032940	P	secretion by cell	7	831	103	28362	0.038	0.55	// AT5G61010 // AT3G55150 // AT5G58430 // AT3G09520 // AT3G11820 // AT3G52190 // AT5G59730
GO:0010565	P	regulation of cellular ketone metabolic process	5	831	61	28362	0.04	0.57	// AT1G28380 // AT5G65410 // AT3G03710 // AT3G09830 // AT5G63980
GO:0072330	P	monocarboxylic acid biosynthetic process	13	831	251	28362	0.04	0.58	// AT5G54810 // AT1G64400 // AT5G63980 // AT2G06050 // AT2G47240 // AT5G05580 // AT4G25700 // AT3G09830 // AT3G25770 // AT3G25760 // AT1G20510 // AT2G46720 // AT1G72520
GO:0016043	P	cellular component organization	87	831	2456	28362	0.042	0.6	// AT4G04350 // AT4G00730 // AT1G67810 // AT4G16390 // AT3G57180 // AT1G03160 // AT1G50840 // AT2G36000 // AT1G77460 // AT1G55490 // AT5G11140 // AT3G07430 // AT1G63680 // AT5G64050 // AT3G50760 // AT2G24120 // AT2G30950 // AT4G24970 // AT4G26850 // AT1G55850 // AT1G18570 // AT5G22640 // AT1G24100 // AT3G10270 // AT5G44070 // AT4G17615 // AT2G20960 // AT2G04270 // AT5G42270 // AT4G38550 // AT2G32…
GO:0065008	P	regulation of biological quality	48	831	1255	28362	0.042	0.6	// AT1G42550 // AT5G05730 // AT3G17790 // AT5G08790 // AT4G34830 // AT1G01340 // AT2G41680 // AT2G46450 // AT3G62150 // AT2G19860 // AT1G53700 // AT3G09830 // AT3G47420 // AT5G45340 // AT2G46430 // AT5G54810 // AT2G32400 // AT4G16370 // AT1G77460 // AT4G01010 // AT3G57330 // AT5G53130 // AT1G05630 // AT1G61380 // AT3G04110 // AT5G63420 // AT2G46440 // AT4G33520 // AT1G63680 // AT2G26010 // AT1G42…
GO:0000271	P	polysaccharide biosynthetic process	11	831	202	28362	0.042	0.6	// AT5G09870 // AT2G15390 // AT3G50760 // AT1G77460 // AT5G51820 // AT1G03310 // AT2G41680 // AT2G32530 // AT3G20440 // AT1G55850 // AT2G32540
GO:0071214	P	cellular response to abiotic stimulus	11	831	202	28362	0.042	0.6	// AT1G08830 // AT1G19180 // AT2G36990 // AT5G47910 // AT1G22810 // AT2G34640 // AT3G28270 // AT2G28190 // AT4G10180 // AT4G16250 // AT3G06250
GO:0042180	P	cellular ketone metabolic process	7	831	106	28362	0.043	0.61	// AT1G17050 // AT3G03710 // AT1G28380 // AT3G09830 // AT1G68890 // AT5G65410 // AT5G63980
GO:0009069	P	serine family amino acid metabolic process	5	831	63	28362	0.044	0.62	// AT4G33010 // AT3G13110 // AT1G55920 // AT2G13360 // AT3G03630
GO:0048437	P	floral organ development	12	831	230	28362	0.045	0.64	// AT3G61150 // AT3G55400 // AT4G25640 // AT5G64050 // AT2G06050 // AT5G46880 // AT5G07180 // AT5G49030 // AT2G31880 // AT3G45640 // AT5G52520 // AT1G72520
GO:0007005	P	mitochondrion organization	8	831	131	28362	0.046	0.64	// AT2G24120 // AT5G64050 // AT3G13470 // AT4G04350 // AT1G55490 // AT1G50840 // AT4G29060 // AT2G28000
GO:0006629	P	lipid metabolic process	39	831	994	28362	0.046	0.64	// AT1G29670 // AT2G47240 // AT3G56040 // AT4G25700 // AT1G02400 // AT3G53130 // AT2G26560 // AT3G04290 // AT4G00360 // AT5G45340 // AT3G16910 // AT5G24160 // AT1G77420 // AT3G14225 // AT1G05630 // AT5G63980 // AT2G39400 // AT1G64400 // AT1G17050 // AT3G58490 // AT3G11670 // AT3G23530 // AT5G65410 // AT3G57180 // AT1G62290 // AT5G24155 // AT5G24150 // AT3G22960 // AT4G11850 // AT3G03710 // AT1G78…
GO:0051274	P	beta-glucan biosynthetic process	5	831	64	28362	0.047	0.65	// AT5G09870 // AT1G77460 // AT1G55850 // AT2G32530 // AT2G32540
GO:0042545	P	cell wall modification	9	831	156	28362	0.047	0.65	// AT5G57220 // AT4G26850 // AT5G46330 // AT4G00730 // AT5G44070 // AT2G44490 // AT1G18570 // AT1G59870 // AT1G24100
GO:0008652	P	cellular amino acid biosynthetic process	8	831	132	28362	0.047	0.65	// AT4G37670 // AT5G35630 // AT3G53180 // AT1G18500 // AT1G14810 // AT1G74040 // AT2G13360 // AT2G43000
GO:0000281	P	mitotic cytokinesis	5	831	65	28362	0.049	0.68	// AT5G09870 // AT5G10470 // AT1G55850 // AT2G32530 // AT2G32540
GO:0032787	P	monocarboxylic acid metabolic process	21	831	481	28362	0.053	0.72	// AT5G54810 // AT3G16910 // AT3G22960 // AT1G64400 // AT5G63980 // AT4G00360 // AT5G45340 // AT2G06050 // AT3G03710 // AT2G47240 // AT2G19860 // AT1G28380 // AT5G05580 // AT4G25700 // AT3G09830 // AT3G25770 // AT3G25760 // AT1G20510 // AT3G21780 // AT2G46720 // AT1G72520
GO:0048467	P	gynoecium development	6	831	89	28362	0.054	0.74	// AT3G55400 // AT5G64050 // AT5G07180 // AT5G49030 // AT3G45640 // AT5G52520
GO:0046903	P	secretion	7	831	112	28362	0.054	0.74	// AT5G61010 // AT3G55150 // AT5G58430 // AT3G09520 // AT3G11820 // AT3G52190 // AT5G59730
GO:0044743	P	intracellular protein transmembrane import	5	831	67	28362	0.054	0.74	// AT5G54720 // AT3G48870 // AT1G06950 // AT2G04030 // AT5G22640
GO:0009627	P	systemic acquired resistance	5	831	67	28362	0.054	0.74	// AT4G16890 // AT4G23170 // AT5G13220 // AT1G55490 // AT1G59870
GO:0061640	P	cytoskeleton-dependent cytokinesis	5	831	69	28362	0.06	0.81	// AT5G09870 // AT5G10470 // AT1G55850 // AT2G32530 // AT2G32540
GO:0042364	P	water-soluble vitamin biosynthetic process	5	831	69	28362	0.06	0.81	// AT2G29630 // AT4G26850 // AT2G38230 // AT5G54770 // AT5G55120
GO:0009411	P	response to UV	7	831	115	28362	0.06	0.81	// AT1G08830 // AT2G28190 // AT1G16420 // AT4G00730 // AT2G22880 // AT3G45640 // AT2G01180
GO:0042158	P	lipoprotein biosynthetic process	5	831	70	28362	0.063	0.84	// AT5G12860 // AT3G44480 // AT1G63350 // AT1G63360 // AT1G62630
GO:0006497	P	protein lipidation	5	831	70	28362	0.063	0.84	// AT5G12860 // AT3G44480 // AT1G63350 // AT1G63360 // AT1G62630
GO:0099402	P	plant organ development	37	831	961	28362	0.063	0.84	// AT5G05730 // AT3G55400 // AT4G13510 // AT2G39200 // AT5G46880 // AT4G00730 // AT1G53700 // AT3G45640 // AT2G37430 // AT2G06050 // AT1G31930 // AT4G30340 // AT5G49030 // AT1G05630 // AT3G15030 // AT3G61150 // AT3G18830 // AT3G53180 // AT5G64050 // AT4G34390 // AT4G02260 // AT4G01250 // AT5G07180 // AT2G37620 // AT2G31880 // AT4G23810 // AT5G52520 // AT5G55580 // AT5G52050 // AT2G43000 // AT5G04…
GO:0006807	P	nitrogen compound metabolic process	202	831	6241	28362	0.063	0.85	// AT1G06190 // AT1G64380 // AT2G38230 // AT1G80840 // AT2G41720 // AT4G14510 // AT5G47220 // AT1G51700 // AT2G41680 // AT4G04350 // AT4G00730 // AT5G08610 // AT4G16390 // AT2G20020 // AT4G23550 // AT4G17500 // AT4G16250 // AT2G37430 // AT5G63790 // AT1G08830 // AT5G55580 // AT1G74950 // AT1G22810 // AT1G50840 // AT2G36000 // AT1G71520 // AT1G18500 // AT1G21120 // AT3G09920 // AT3G13110 // AT4G20…
GO:0044248	P	cellular catabolic process	39	831	1024	28362	0.065	0.86	// AT5G26570 // AT2G22010 // AT5G62150 // AT1G02940 // AT5G22250 // AT2G41680 // AT3G54420 // AT5G44070 // AT1G68890 // AT1G02400 // AT1G44790 // AT5G53170 // AT5G45340 // AT1G59870 // AT4G13250 // AT1G50250 // AT2G43620 // AT5G42270 // AT1G14540 // AT1G02930 // AT3G46970 // AT4G01700 // AT1G69920 // AT4G39640 // AT4G08780 // AT5G25350 // AT4G17090 // AT4G33010 // AT4G11370 // AT3G21780 // AT4G31…
GO:0042157	P	lipoprotein metabolic process	5	831	71	28362	0.066	0.87	// AT5G12860 // AT3G44480 // AT1G63350 // AT1G63360 // AT1G62630
GO:0006767	P	water-soluble vitamin metabolic process	5	831	71	28362	0.066	0.87	// AT2G29630 // AT4G26850 // AT2G38230 // AT5G54770 // AT5G55120
GO:0044264	P	cellular polysaccharide metabolic process	13	831	273	28362	0.067	0.88	// AT3G46970 // AT5G26570 // AT5G09870 // AT2G15390 // AT2G41680 // AT1G77460 // AT5G51820 // AT1G03310 // AT4G17090 // AT2G32530 // AT3G20440 // AT1G55850 // AT2G32540
GO:0010224	P	response to UV-B	5	831	72	28362	0.069	0.89	// AT1G08830 // AT2G28190 // AT2G22880 // AT3G45640 // AT2G01180
GO:0009581	P	detection of external stimulus	5	831	72	28362	0.069	0.89	// AT5G51820 // AT2G34640 // AT4G16250 // AT3G06250 // AT4G10180
GO:0009582	P	detection of abiotic stimulus	5	831	72	28362	0.069	0.89	// AT5G51820 // AT2G34640 // AT4G16250 // AT3G06250 // AT4G10180
GO:0009056	P	catabolic process	52	831	1430	28362	0.071	0.92	// AT5G26570 // AT2G22010 // AT5G62150 // AT5G10300 // AT1G02940 // AT5G22250 // AT2G41680 // AT3G54420 // AT2G19860 // AT5G51820 // AT5G44070 // AT1G68890 // AT1G02400 // AT1G44790 // AT5G53170 // AT2G26560 // AT3G04290 // AT4G13250 // AT5G45340 // AT1G50250 // AT2G43620 // AT4G31390 // AT3G14225 // AT1G05630 // AT5G42270 // AT1G14540 // AT1G59870 // AT1G02930 // AT3G46970 // AT4G01700 // AT1G69…
GO:0065002	P	intracellular protein transmembrane transport	5	831	73	28362	0.072	0.93	// AT5G54720 // AT3G48870 // AT1G06950 // AT2G04030 // AT5G22640
GO:0051234	P	establishment of localization	83	831	2406	28362	0.073	0.95	// AT1G42550 // AT5G61010 // AT1G70070 // AT4G13510 // AT5G53130 // AT1G30420 // AT5G10470 // AT4G18205 // AT5G46330 // AT4G39670 // AT5G44070 // AT3G09520 // AT1G53700 // AT5G49910 // AT3G47420 // AT5G10410 // AT3G52190 // AT4G16370 // AT1G59870 // AT2G25680 // AT4G18430 // AT3G25690 // AT3G26570 // AT1G06950 // AT2G38940 // AT3G25410 // AT5G22640 // AT3G57330 // AT5G52450 // AT3G62150 // AT1G47…
GO:0009991	P	response to extracellular stimulus	11	831	225	28362	0.076	0.98	// AT5G20150 // AT5G27420 // AT1G22810 // AT3G03710 // AT2G29630 // AT1G05630 // AT1G55920 // AT3G18290 // AT3G28270 // AT3G52190 // AT1G62300
GO:0022622	P	root system development	15	831	484	28362	0.45	1	// AT5G05730 // AT2G37620 // AT4G13510 // AT5G52050 // AT4G34390 // AT3G53180 // AT1G31930 // AT3G18830 // AT4G00730 // AT4G30340 // AT1G53700 // AT1G05630 // AT5G55580 // AT2G37430 // AT5G04340
GO:0043933	P	macromolecular complex subunit organization	13	831	745	28362	0.98	1	// AT4G02990 // AT2G30950 // AT4G24970 // AT4G13510 // AT2G36000 // AT1G24150 // AT3G48870 // AT5G54180 // AT5G42270 // AT1G49380 // AT1G59840 // AT5G55580 // AT3G52190
GO:0044282	P	small molecule catabolic process	7	831	162	28362	0.21	1	// AT5G45340 // AT5G51820 // AT4G33010 // AT1G68890 // AT1G02400 // AT1G05630 // AT3G21780
GO:0009698	P	phenylpropanoid metabolic process	8	831	164	28362	0.12	1	// AT1G33030 // AT1G65870 // AT5G14700 // AT3G11670 // AT4G30210 // AT1G67980 // AT1G20510 // AT1G64160
GO:0009699	P	phenylpropanoid biosynthetic process	6	831	121	28362	0.15	1	// AT1G33030 // AT1G65870 // AT5G14700 // AT3G11670 // AT1G67980 // AT1G64160
GO:0051252	P	regulation of RNA metabolic process	68	831	2474	28362	0.72	1	// AT1G64380 // AT3G23230 // AT3G12910 // AT1G80840 // AT2G38470 // AT2G23320 // AT5G22250 // AT5G47220 // AT5G46880 // AT4G00730 // AT4G23550 // AT5G64750 // AT5G08790 // AT4G16250 // AT2G37430 // AT4G06746 // AT5G63790 // AT3G18010 // AT2G33710 // AT5G55580 // AT1G74950 // AT1G22810 // AT1G28370 // AT2G36000 // AT1G71520 // AT4G30350 // AT2G40140 // AT1G74650 // AT1G29860 // AT5G54180 // AT1G17…
GO:0006457	P	protein folding	9	831	247	28362	0.31	1	// AT5G23240 // AT1G26230 // AT2G28000 // AT5G12030 // AT4G39960 // AT1G55490 // AT2G04030 // AT3G13470 // AT5G49910
GO:0009893	P	positive regulation of metabolic process	17	831	535	28362	0.4	1	// AT5G47220 // AT5G47230 // AT5G65600 // AT2G36990 // AT4G23810 // AT2G34640 // AT3G45640 // AT1G67810 // AT2G26150 // AT4G16390 // AT1G29860 // AT3G08720 // AT1G74850 // AT4G17500 // AT3G57180 // AT4G18880 // AT3G06250
GO:0009890	P	negative regulation of biosynthetic process	11	831	360	28362	0.49	1	// AT1G08830 // AT1G80840 // AT1G74950 // AT3G03710 // AT2G28190 // AT5G13220 // AT1G17380 // AT1G19180 // AT3G02830 // AT5G63980 // AT1G62300
GO:0009891	P	positive regulation of biosynthetic process	14	831	409	28362	0.32	1	// AT5G47220 // AT5G47230 // AT2G36990 // AT4G23810 // AT2G34640 // AT2G26150 // AT4G16390 // AT1G29860 // AT3G08720 // AT1G74850 // AT4G17500 // AT3G57180 // AT4G18880 // AT3G06250
GO:0044036	P	cell wall macromolecule metabolic process	6	831	158	28362	0.33	1	// AT4G01700 // AT2G15390 // AT1G77460 // AT3G54420 // AT2G43620 // AT5G62150
GO:0009886	P	post-embryonic morphogenesis	7	831	174	28362	0.26	1	// AT5G05730 // AT3G18830 // AT2G26330 // AT3G53180 // AT4G13510 // AT5G07180 // AT1G04110
GO:0000902	P	cell morphogenesis	6	831	402	28362	0.98	1	// AT4G20780 // AT1G63680 // AT1G77460 // AT1G56430 // AT4G17615 // AT5G63980
GO:0006886	P	intracellular protein transport	8	831	350	28362	0.8	1	// AT3G48870 // AT1G06950 // AT5G54720 // AT3G11820 // AT5G49910 // AT2G04030 // AT5G22640 // AT4G23700
GO:0042254	P	ribosome biogenesis	13	831	341	28362	0.21	1	// AT1G06190 // AT4G02990 // AT5G55580 // AT2G39670 // AT2G36000 // AT3G03710 // AT2G04270 // AT5G18570 // AT5G13510 // AT5G54180 // AT1G74970 // AT3G57180 // AT1G70200
GO:0071840	P	cellular component organization or biogenesis	93	831	2812	28362	0.13	1	// AT1G06190 // AT4G04350 // AT4G00730 // AT1G67810 // AT4G16390 // AT3G57180 // AT1G03160 // AT1G50840 // AT2G36000 // AT1G77460 // AT1G55490 // AT5G11140 // AT3G07430 // AT1G63680 // AT5G64050 // AT3G50760 // AT2G24120 // AT2G30950 // AT4G24970 // AT4G26850 // AT1G55850 // AT1G18570 // AT5G22640 // AT1G24100 // AT4G03260 // AT5G44070 // AT4G17615 // AT2G20960 // AT1G74970 // AT2G04270 // AT5G42…
GO:0032259	P	methylation	10	831	331	28362	0.51	1	// AT1G55450 // AT4G24970 // AT3G54150 // AT2G39670 // AT1G21130 // AT1G21120 // AT1G33030 // AT1G15125 // AT1G67980 // AT1G21110
GO:0018130	P	heterocycle biosynthetic process	94	831	2957	28362	0.22	1	// AT1G06190 // AT1G64380 // AT1G80840 // AT5G47220 // AT1G51700 // AT2G41680 // AT4G00730 // AT4G23550 // AT4G17500 // AT4G16250 // AT2G37430 // AT5G63790 // AT5G55580 // AT1G74950 // AT1G22810 // AT2G36000 // AT1G71520 // AT1G19180 // AT4G23810 // AT2G26150 // AT1G55110 // AT2G43000 // AT5G04340 // AT2G24120 // AT3G10160 // AT4G18880 // AT2G29630 // AT4G30350 // AT1G18570 // AT3G07270 // AT3G55…
GO:0009267	P	cellular response to starvation	6	831	153	28362	0.3	1	// AT5G20150 // AT3G03710 // AT1G55920 // AT3G18290 // AT3G52190 // AT1G62300
GO:0007059	P	chromosome segregation	6	831	109	28362	0.11	1	// AT3G10270 // AT2G16900 // AT4G38550 // AT2G20960 // AT5G11140 // AT2G20950
GO:0016071	P	mRNA metabolic process	17	831	409	28362	0.1	1	// AT1G06190 // AT3G03710 // AT1G70070 // AT4G14510 // AT2G20020 // AT3G09650 // AT5G22250 // AT1G59720 // AT2G04270 // AT5G55740 // AT3G01370 // AT3G23070 // AT3G57430 // AT3G22150 // AT4G37510 // AT2G37220 // AT2G41720
GO:0016072	P	rRNA metabolic process	8	831	188	28362	0.2	1	// AT1G06190 // AT1G74970 // AT2G39670 // AT3G03710 // AT2G04270 // AT5G18570 // AT3G57180 // AT1G70200
GO:0010260	P	organ senescence	5	831	114	28362	0.25	1	// AT2G39200 // AT4G02260 // AT4G23810 // AT2G43000 // AT4G01250
GO:0048367	P	shoot system development	29	831	896	28362	0.32	1	// AT3G55400 // AT4G23810 // AT2G39200 // AT5G46880 // AT1G53700 // AT3G45640 // AT5G24240 // AT2G06050 // AT4G30340 // AT5G49030 // AT1G19180 // AT3G15030 // AT3G61150 // AT5G64050 // AT4G02260 // AT4G01250 // AT5G07180 // AT2G31880 // AT5G52520 // AT5G55580 // AT2G43000 // AT2G26330 // AT4G25640 // AT3G13960 // AT4G21750 // AT1G04110 // AT5G61380 // AT1G72520 // AT1G07630
GO:0048366	P	leaf development	12	831	356	28362	0.36	1	// AT4G23810 // AT2G26330 // AT2G39200 // AT4G02260 // AT4G21750 // AT4G01250 // AT4G30340 // AT1G53700 // AT2G43000 // AT3G13960 // AT1G07630 // AT3G15030
GO:0010557	P	positive regulation of macromolecule biosynthetic process	13	831	373	28362	0.31	1	// AT5G47220 // AT5G47230 // AT2G36990 // AT4G23810 // AT2G34640 // AT2G26150 // AT4G16390 // AT1G29860 // AT3G08720 // AT1G74850 // AT4G17500 // AT4G18880 // AT3G06250
GO:0048364	P	root development	15	831	482	28362	0.45	1	// AT5G05730 // AT2G37620 // AT4G13510 // AT5G52050 // AT4G34390 // AT3G53180 // AT1G31930 // AT3G18830 // AT4G00730 // AT4G30340 // AT1G53700 // AT1G05630 // AT5G55580 // AT2G37430 // AT5G04340
GO:0006694	P	steroid biosynthetic process	5	831	82	28362	0.1	1	// AT5G24150 // AT5G24160 // AT5G45340 // AT5G24155 // AT1G78490
GO:0006753	P	nucleoside phosphate metabolic process	9	831	305	28362	0.54	1	// AT2G35390 // AT2G41880 // AT3G22960 // AT4G02260 // AT3G04790 // AT2G19860 // AT2G01290 // AT1G79680 // AT5G58330
GO:0010558	P	negative regulation of macromolecule biosynthetic process	10	831	339	28362	0.54	1	// AT1G08830 // AT1G80840 // AT1G74950 // AT2G28190 // AT5G13220 // AT1G17380 // AT1G19180 // AT3G02830 // AT5G63980 // AT1G62300
GO:0097306	P	cellular response to alcohol	9	831	267	28362	0.39	1	// AT1G42550 // AT5G01540 // AT4G26080 // AT3G04110 // AT4G17615 // AT5G64750 // AT3G45640 // AT5G01560 // AT5G63980
GO:0051246	P	regulation of protein metabolic process	6	831	376	28362	0.96	1	// AT1G08830 // AT3G08720 // AT4G16390 // AT2G28190 // AT3G45640 // AT3G02830
GO:0051128	P	regulation of cellular component organization	6	831	286	28362	0.84	1	// AT2G26330 // AT1G77460 // AT5G05190 // AT3G52190 // AT5G63980 // AT1G63680
GO:0048229	P	gametophyte development	12	831	422	28362	0.58	1	// AT3G54150 // AT2G41880 // AT4G25640 // AT5G05850 // AT1G56430 // AT3G26500 // AT5G07180 // AT5G52520 // AT3G45640 // AT4G33050 // AT1G19180 // AT1G72520
GO:0009653	P	anatomical structure morphogenesis	20	831	919	28362	0.93	1	// AT4G20780 // AT5G05730 // AT3G18830 // AT1G63680 // AT4G13510 // AT1G31930 // AT4G34390 // AT3G53180 // AT1G77460 // AT1G56430 // AT4G00730 // AT5G07180 // AT2G37620 // AT4G17615 // AT3G54150 // AT2G26330 // AT5G52050 // AT1G04110 // AT5G63980 // AT3G15030
GO:0000280	P	nuclear division	5	831	215	28362	0.75	1	// AT4G38550 // AT2G16900 // AT2G20960 // AT5G11140 // AT2G20950
GO:0048513	P	animal organ development	14	831	422	28362	0.36	1	// AT3G18010 // AT3G61150 // AT3G18830 // AT4G02260 // AT2G26330 // AT5G05730 // AT2G39200 // AT4G13510 // AT5G46880 // AT4G01250 // AT3G53180 // AT3G15030 // AT4G23810 // AT2G43000
GO:0015672	P	monovalent inorganic cation transport	9	831	182	28362	0.097	1	// AT4G19960 // AT5G53130 // AT5G64280 // AT3G25410 // AT3G04110 // AT4G17615 // AT5G12860 // AT2G22500 // AT4G23700
GO:0006875	P	cellular metal ion homeostasis	5	831	101	28362	0.18	1	// AT1G12520 // AT3G04110 // AT2G32400 // AT4G16370 // AT1G42540
GO:0006873	P	cellular ion homeostasis	7	831	138	28362	0.12	1	// AT3G17790 // AT1G12520 // AT2G32400 // AT1G42540 // AT3G02040 // AT3G04110 // AT4G16370
GO:0006974	P	cellular response to DNA damage stimulus	5	831	318	28362	0.95	1	// AT2G47590 // AT1G50840 // AT4G24970 // AT5G54770 // AT4G10180
GO:0044257	P	cellular protein catabolic process	10	831	444	28362	0.83	1	// AT2G22010 // AT4G13250 // AT5G27420 // AT1G50250 // AT5G25350 // AT5G42270 // AT2G30950 // AT5G01720 // AT5G53170 // AT4G11370
GO:0044255	P	cellular lipid metabolic process	24	831	649	28362	0.15	1	// AT2G47240 // AT3G56040 // AT4G25700 // AT1G02400 // AT3G53130 // AT4G00360 // AT3G16910 // AT1G05630 // AT5G63980 // AT1G64400 // AT1G17050 // AT3G58490 // AT3G11670 // AT5G65410 // AT3G57180 // AT4G11850 // AT3G03710 // AT3G02040 // AT5G05580 // AT4G00370 // AT2G01180 // AT2G46720 // AT5G40610 // AT1G72520
GO:0007049	P	cell cycle	13	831	558	28362	0.83	1	// AT5G09870 // AT5G11140 // AT2G22010 // AT5G53450 // AT4G28080 // AT2G16900 // AT5G10470 // AT2G32530 // AT4G38550 // AT2G20960 // AT2G20950 // AT1G55850 // AT2G32540
GO:1990267	P	response to transition metal nanoparticle	5	831	119	28362	0.28	1	// AT4G11280 // AT2G28190 // AT3G53280 // AT1G16150 // AT1G08830
GO:0042592	P	homeostatic process	22	831	542	28362	0.086	1	// AT1G42550 // AT3G17790 // AT3G57330 // AT3G06730 // AT2G19860 // AT3G47420 // AT4G16370 // AT2G32400 // AT5G45340 // AT1G05630 // AT2G41680 // AT4G33520 // AT1G12520 // AT1G42540 // AT5G47910 // AT5G04340 // AT1G78490 // AT3G02040 // AT3G04110 // AT4G23700 // AT3G18290 // AT1G48030
GO:0022402	P	cell cycle process	10	831	370	28362	0.64	1	// AT5G09870 // AT5G11140 // AT2G16900 // AT5G10470 // AT2G32530 // AT4G38550 // AT2G20960 // AT2G32540 // AT1G55850 // AT2G20950
GO:0042594	P	response to starvation	6	831	162	28362	0.35	1	// AT5G20150 // AT3G03710 // AT1G55920 // AT3G18290 // AT3G52190 // AT1G62300
GO:0043632	P	modification-dependent macromolecule catabolic process	5	831	380	28362	0.99	1	// AT5G01720 // AT2G22010 // AT5G27420 // AT4G11370 // AT5G25350
GO:0051301	P	cell division	12	831	358	28362	0.36	1	// AT4G11280 // AT5G09870 // AT4G17500 // AT1G63680 // AT4G17490 // AT5G47220 // AT5G10470 // AT2G32530 // AT2G26330 // AT1G28370 // AT1G55850 // AT2G32540
GO:0009606	P	tropism	5	831	81	28362	0.099	1	// AT5G58140 // AT1G31930 // AT1G05630 // AT2G41100 // AT1G42540
GO:0009733	P	response to auxin	9	831	407	28362	0.84	1	// AT4G11280 // AT3G62150 // AT3G47600 // AT4G16890 // AT1G53700 // AT3G59900 // AT1G18570 // AT1G59870 // AT1G12110
GO:0009639	P	response to red or far red light	8	831	222	28362	0.33	1	// AT2G04030 // AT2G34640 // AT5G38430 // AT4G10180 // AT1G02400 // AT4G16250 // AT5G45340 // AT3G06250
GO:0009735	P	response to cytokinin	8	831	244	28362	0.43	1	// AT5G20630 // AT2G30950 // AT5G35630 // AT1G03475 // AT3G04790 // AT1G32060 // AT5G58140 // AT5G42270
GO:0051171	P	regulation of nitrogen compound metabolic process	75	831	2739	28362	0.75	1	// AT1G64380 // AT3G23230 // AT3G12910 // AT1G80840 // AT2G38470 // AT2G23320 // AT5G22250 // AT2G41680 // AT5G47220 // AT5G46880 // AT4G00730 // AT4G16390 // AT4G23550 // AT5G64750 // AT5G08790 // AT4G16250 // AT2G37430 // AT4G06746 // AT5G63790 // AT3G18010 // AT1G08830 // AT5G61380 // AT5G55580 // AT1G74950 // AT1G22810 // AT1G28370 // AT2G36000 // AT1G71520 // AT4G30350 // AT2G40140 // AT1G19…
GO:0009738	P	abscisic acid-activated signaling pathway	9	831	243	28362	0.29	1	// AT1G42550 // AT5G01540 // AT4G26080 // AT3G04110 // AT4G17615 // AT5G64750 // AT3G45640 // AT5G01560 // AT5G63980
GO:2000112	P	regulation of cellular macromolecule biosynthetic process	74	831	2657	28362	0.69	1	// AT1G64380 // AT3G23230 // AT3G12910 // AT1G80840 // AT2G38470 // AT2G23320 // AT5G22250 // AT2G41680 // AT5G47220 // AT5G46880 // AT4G00730 // AT4G16390 // AT4G23550 // AT5G64750 // AT5G08790 // AT4G16250 // AT2G37430 // AT4G06746 // AT5G63790 // AT3G18010 // AT1G08830 // AT5G61380 // AT5G55580 // AT1G74950 // AT1G22810 // AT1G28370 // AT2G36000 // AT1G71520 // AT4G30350 // AT2G40140 // AT1G74…
GO:2000113	P	negative regulation of cellular macromolecule biosynthetic process	6	831	323	28362	0.91	1	// AT1G08830 // AT1G80840 // AT2G28190 // AT3G02830 // AT5G63980 // AT1G62300
GO:0006511	P	ubiquitin-dependent protein catabolic process	5	831	376	28362	0.98	1	// AT5G01720 // AT2G22010 // AT5G27420 // AT4G11370 // AT5G25350
GO:0006397	P	mRNA processing	14	831	324	28362	0.11	1	// AT1G06190 // AT1G70070 // AT4G14510 // AT2G20020 // AT3G09650 // AT3G03710 // AT2G04270 // AT3G01370 // AT3G23070 // AT3G57430 // AT4G37510 // AT1G59720 // AT2G37220 // AT2G41720
GO:0019219	P	regulation of nucleobase-containing compound metabolic process	69	831	2529	28362	0.75	1	// AT1G64380 // AT3G23230 // AT3G12910 // AT1G80840 // AT2G38470 // AT2G23320 // AT5G22250 // AT5G47220 // AT5G46880 // AT4G00730 // AT4G23550 // AT5G64750 // AT5G08790 // AT4G16250 // AT2G37430 // AT4G06746 // AT5G63790 // AT3G18010 // AT2G33710 // AT5G55580 // AT1G74950 // AT1G22810 // AT1G28370 // AT2G36000 // AT1G71520 // AT4G30350 // AT2G40140 // AT1G19180 // AT1G74650 // AT1G29860 // AT5G54…
GO:0006461	P	protein complex assembly	8	831	287	28362	0.6	1	// AT2G30950 // AT3G48870 // AT4G13510 // AT1G24150 // AT5G42270 // AT1G49380 // AT1G59840 // AT3G52190
GO:0000272	P	polysaccharide catabolic process	5	831	167	28362	0.54	1	// AT3G46970 // AT5G26570 // AT4G17090 // AT2G43620 // AT3G54420
GO:0000375	P	RNA splicing, via transesterification reactions	5	831	137	28362	0.38	1	// AT3G23070 // AT2G20020 // AT1G70070 // AT4G14510 // AT3G01370
GO:0000377	P	RNA splicing, via transesterification reactions with bulged adenosine as nucleophile	5	831	137	28362	0.38	1	// AT3G23070 // AT2G20020 // AT1G70070 // AT4G14510 // AT3G01370
GO:0006091	P	generation of precursor metabolites and energy	16	831	364	28362	0.079	1	// AT3G46970 // AT2G30950 // AT4G33520 // AT3G22960 // AT5G01920 // AT5G42270 // AT1G50250 // AT2G19860 // AT5G51820 // AT1G03310 // AT1G68890 // AT1G64770 // AT3G11670 // AT3G20440 // AT5G58330 // AT3G01440
GO:0051273	P	beta-glucan metabolic process	5	831	91	28362	0.14	1	// AT5G09870 // AT1G77460 // AT1G55850 // AT2G32530 // AT2G32540
GO:0051276	P	chromosome organization	8	831	482	28362	0.97	1	// AT3G10270 // AT4G24970 // AT2G16900 // AT4G31210 // AT4G38550 // AT2G20960 // AT5G11140 // AT2G20950
GO:0019693	P	ribose phosphate metabolic process	6	831	245	28362	0.72	1	// AT3G22960 // AT4G02260 // AT3G04790 // AT2G19860 // AT2G01290 // AT1G79680
GO:0006417	P	regulation of translation	5	831	211	28362	0.74	1	// AT1G08830 // AT4G16390 // AT2G28190 // AT3G02830 // AT3G08720
GO:0006412	P	translation	22	831	1500	28362	1	1	// AT3G55400 // AT4G04350 // AT4G16390 // AT1G74970 // AT1G08830 // AT5G49030 // AT5G13650 // AT4G20360 // AT1G17220 // AT3G02830 // AT4G29060 // AT1G62750 // AT5G16715 // AT5G64050 // AT2G28190 // AT3G08720 // AT5G52520 // ATCG01180 // AT4G33760 // AT5G13510 // AT3G48110 // AT1G70200
GO:0048523	P	negative regulation of cellular process	24	831	594	28362	0.079	1	// AT1G80840 // AT3G57330 // AT5G25350 // AT5G46880 // AT5G64750 // AT1G08830 // AT1G74950 // AT1G03160 // AT1G50250 // AT5G42270 // AT1G17380 // AT1G19180 // AT3G02830 // AT5G63980 // AT1G62300 // AT3G61150 // AT4G26080 // AT2G28190 // AT5G13220 // AT2G30950 // AT3G25070 // AT3G03710 // AT3G11820 // AT5G47910
GO:0048522	P	positive regulation of cellular process	21	831	676	28362	0.43	1	// AT5G47220 // AT5G47230 // AT5G65600 // AT2G36990 // AT2G38470 // AT5G20150 // AT4G23810 // AT2G34640 // AT3G45640 // AT1G67810 // AT2G26150 // AT4G16390 // AT1G29860 // AT2G31880 // AT3G08720 // AT1G74850 // AT4G17500 // AT3G57180 // AT4G18880 // AT3G06250 // AT5G63980
GO:0007167	P	enzyme linked receptor protein signaling pathway	7	831	130	28362	0.097	1	// AT3G28450 // AT2G02220 // AT1G74360 // AT5G46330 // AT2G31880 // AT5G63410 // AT5G01950
GO:0007169	P	transmembrane receptor protein tyrosine kinase signaling pathway	7	831	130	28362	0.097	1	// AT3G28450 // AT2G02220 // AT1G74360 // AT5G46330 // AT2G31880 // AT5G63410 // AT5G01950
GO:0042445	P	hormone metabolic process	5	831	152	28362	0.46	1	// AT5G05730 // AT5G20040 // AT5G45340 // AT1G78490 // AT5G54810
GO:0070271	P	protein complex biogenesis	9	831	294	28362	0.5	1	// AT2G30950 // AT3G48870 // AT3G04550 // AT4G13510 // AT1G24150 // AT5G42270 // AT1G49380 // AT1G59840 // AT3G52190
GO:0006733	P	oxidoreduction coenzyme metabolic process	5	831	130	28362	0.34	1	// AT2G01290 // AT5G58330 // AT3G22960 // AT3G04790 // AT2G19860
GO:2001141	P	regulation of RNA biosynthetic process	68	831	2445	28362	0.69	1	// AT1G64380 // AT3G23230 // AT3G12910 // AT1G80840 // AT2G38470 // AT2G23320 // AT5G22250 // AT5G47220 // AT5G46880 // AT4G00730 // AT4G23550 // AT5G64750 // AT5G08790 // AT4G16250 // AT2G37430 // AT4G06746 // AT5G63790 // AT3G18010 // AT2G33710 // AT5G55580 // AT1G74950 // AT1G22810 // AT1G28370 // AT2G36000 // AT1G71520 // AT4G30350 // AT2G40140 // AT1G74650 // AT1G29860 // AT5G54180 // AT1G17…
GO:0031668	P	cellular response to extracellular stimulus	9	831	204	28362	0.16	1	// AT5G20150 // AT5G27420 // AT1G22810 // AT3G03710 // AT1G55920 // AT3G18290 // AT3G28270 // AT3G52190 // AT1G62300
GO:0031669	P	cellular response to nutrient levels	7	831	170	28362	0.24	1	// AT5G20150 // AT5G27420 // AT3G03710 // AT1G55920 // AT3G18290 // AT3G52190 // AT1G62300
GO:0044249	P	cellular biosynthetic process	181	831	5870	28362	0.24	1	// AT1G06190 // AT1G64380 // AT3G44480 // AT3G12910 // AT1G80840 // AT5G47220 // AT1G51700 // AT2G41680 // AT4G04350 // AT4G00730 // AT5G51820 // AT1G67810 // AT4G16390 // AT4G23550 // AT4G17500 // AT4G16250 // AT2G37430 // AT5G63790 // AT1G08830 // AT5G55580 // AT1G74950 // AT1G22810 // AT1G50840 // AT2G36000 // AT1G71520 // AT1G77460 // AT1G21120 // AT3G13110 // AT4G20360 // AT1G19180 // AT4G23…
GO:0034641	P	cellular nitrogen compound metabolic process	176	831	5805	28362	0.32	1	// AT1G06190 // AT1G64380 // AT2G38230 // AT1G80840 // AT2G41720 // AT4G14510 // AT5G47220 // AT1G51700 // AT2G41680 // AT4G04350 // AT4G00730 // AT5G08610 // AT4G16390 // AT2G20020 // AT4G23550 // AT4G17500 // AT4G16250 // AT2G37430 // AT5G63790 // AT1G08830 // AT5G55580 // AT1G74950 // AT1G22810 // AT1G50840 // AT2G36000 // AT1G71520 // AT1G21120 // AT3G22150 // AT4G20360 // AT1G19180 // AT5G58…
GO:0016567	P	protein ubiquitination	19	831	526	28362	0.21	1	// AT2G46160 // AT2G22010 // AT5G27420 // AT3G52450 // AT5G57035 // AT5G61560 // AT2G35930 // AT5G25350 // AT4G26120 // AT5G67340 // AT1G15165 // AT5G09800 // AT3G11840 // AT3G18290 // AT5G64660 // AT4G14365 // AT1G31350 // AT5G47800 // AT3G18710
GO:0016114	P	terpenoid biosynthetic process	6	831	120	28362	0.15	1	// AT3G03710 // AT4G25700 // AT1G02400 // AT3G53130 // AT3G57180 // AT5G65410
GO:0016054	P	organic acid catabolic process	5	831	121	28362	0.29	1	// AT4G33010 // AT3G21780 // AT1G68890 // AT1G02400 // AT5G45340
GO:0010629	P	negative regulation of gene expression	9	831	415	28362	0.86	1	// AT1G08830 // AT4G24970 // AT1G80840 // AT1G70070 // AT5G61380 // AT2G28190 // AT3G02830 // AT5G63980 // AT1G62300
GO:0010628	P	positive regulation of gene expression	13	831	383	28362	0.34	1	// AT5G47220 // AT5G47230 // AT2G36990 // AT4G23810 // AT2G34640 // AT2G26150 // AT4G16390 // AT1G29860 // AT3G08720 // AT1G74850 // AT4G17500 // AT4G18880 // AT3G06250
GO:0046496	P	nicotinamide nucleotide metabolic process	5	831	115	28362	0.26	1	// AT2G01290 // AT5G58330 // AT3G22960 // AT3G04790 // AT2G19860
GO:0000278	P	mitotic cell cycle	11	831	245	28362	0.12	1	// AT5G09870 // AT5G11140 // AT5G53450 // AT2G16900 // AT5G10470 // AT2G32530 // AT4G38550 // AT2G20960 // AT2G32540 // AT1G55850 // AT2G20950
GO:0043603	P	cellular amide metabolic process	26	831	1575	28362	1	1	// AT3G55400 // AT4G04350 // AT5G44070 // AT4G16390 // AT1G69920 // AT1G44790 // AT1G74970 // AT1G08830 // AT5G49030 // AT5G13650 // AT4G20360 // AT1G17220 // AT3G02830 // AT4G29060 // AT1G62750 // AT5G16715 // AT4G39640 // AT5G64050 // AT2G28190 // AT3G08720 // AT5G52520 // ATCG01180 // AT4G33760 // AT5G13510 // AT3G48110 // AT1G70200
GO:0048589	P	developmental growth	7	831	458	28362	0.98	1	// AT1G77460 // AT1G56430 // AT2G37620 // AT4G17615 // AT5G09970 // AT5G63980 // AT3G59900
GO:0006364	P	rRNA processing	8	831	185	28362	0.19	1	// AT1G06190 // AT1G74970 // AT2G39670 // AT3G03710 // AT2G04270 // AT5G18570 // AT3G57180 // AT1G70200
GO:0090351	P	seedling development	7	831	177	28362	0.27	1	// AT1G62750 // AT1G42550 // AT5G01540 // AT2G36990 // AT3G10160 // AT4G21750 // AT5G01560
GO:0050793	P	regulation of developmental process	17	831	627	28362	0.66	1	// AT1G42550 // AT5G09970 // AT1G63680 // AT5G63980 // AT1G31930 // AT4G34390 // AT1G77460 // AT5G24240 // AT4G10180 // AT2G31880 // AT3G48110 // AT3G59900 // AT3G45640 // AT5G04340 // AT2G37430 // AT2G43000 // AT3G15030
GO:0009889	P	regulation of biosynthetic process	77	831	2752	28362	0.68	1	// AT5G05730 // AT3G23230 // AT3G12910 // AT1G80840 // AT2G38470 // AT2G23320 // AT1G64380 // AT5G22250 // AT2G41680 // AT5G47220 // AT5G46880 // AT4G00730 // AT4G16390 // AT4G23550 // AT5G64750 // AT5G08790 // AT4G16250 // AT2G37430 // AT4G06746 // AT5G63790 // AT3G18010 // AT1G08830 // AT5G61380 // AT5G55580 // AT1G74950 // AT1G22810 // AT1G28370 // AT2G36000 // AT1G71520 // AT4G30350 // AT2G40…
GO:0009888	P	tissue development	10	831	577	28362	0.97	1	// AT4G20780 // AT2G26330 // AT4G21750 // AT4G00730 // AT5G07180 // AT2G37620 // AT1G05630 // AT3G45640 // AT5G09970 // AT1G04110
GO:0051239	P	regulation of multicellular organismal process	12	831	490	28362	0.77	1	// AT1G42550 // AT2G37430 // AT4G34390 // AT1G31930 // AT4G10180 // AT2G31880 // AT3G48110 // AT3G59900 // AT3G45640 // AT5G24240 // AT2G43000 // AT5G04340
GO:0090567	P	reproductive shoot system development	16	831	533	28362	0.5	1	// AT3G61150 // AT3G55400 // AT2G26330 // AT4G25640 // AT5G64050 // AT2G06050 // AT5G61380 // AT5G46880 // AT5G07180 // AT5G49030 // AT2G31880 // AT3G45640 // AT5G52520 // AT1G19180 // AT5G24240 // AT1G72520
GO:0090407	P	organophosphate biosynthetic process	6	831	293	28362	0.86	1	// AT3G07270 // AT2G35390 // AT3G03710 // AT1G79680 // AT2G29630 // AT5G40610
GO:0042546	P	cell wall biogenesis	6	831	230	28362	0.67	1	// AT5G09870 // AT2G15390 // AT1G77460 // AT2G32530 // AT1G55850 // AT2G32540
GO:0015980	P	energy derivation by oxidation of organic compounds	5	831	146	28362	0.43	1	// AT3G46970 // AT1G03310 // AT3G20440 // AT5G51820 // AT5G58330
GO:0009059	P	macromolecule biosynthetic process	113	831	4511	28362	0.97	1	// AT1G06190 // AT1G64380 // AT3G44480 // AT3G12910 // AT1G80840 // AT1G51700 // AT2G41680 // AT4G04350 // AT4G00730 // AT5G51820 // AT4G16390 // AT4G23550 // AT4G17500 // AT4G16250 // AT2G37430 // AT5G63790 // AT1G08830 // AT3G57180 // AT1G74950 // AT1G22810 // AT1G50840 // AT2G36000 // AT1G71520 // AT1G77460 // AT5G49030 // AT4G20360 // AT1G19180 // AT4G23810 // AT1G63360 // AT5G64050 // AT3G50…
GO:0006518	P	peptide metabolic process	26	831	1540	28362	1	1	// AT3G55400 // AT4G04350 // AT5G44070 // AT4G16390 // AT1G69920 // AT1G44790 // AT1G74970 // AT1G08830 // AT5G49030 // AT5G13650 // AT4G20360 // AT1G17220 // AT3G02830 // AT4G29060 // AT1G62750 // AT5G16715 // AT4G39640 // AT5G64050 // AT2G28190 // AT3G08720 // AT5G52520 // ATCG01180 // AT4G33760 // AT5G13510 // AT3G48110 // AT1G70200
GO:0009116	P	nucleoside metabolic process	5	831	258	28362	0.87	1	// AT2G35390 // AT4G02260 // AT1G32060 // AT3G22960 // AT2G19860
GO:0006633	P	fatty acid biosynthetic process	6	831	158	28362	0.33	1	// AT1G64400 // AT2G47240 // AT5G05580 // AT4G25700 // AT2G46720 // AT5G63980
GO:0006631	P	fatty acid metabolic process	8	831	252	28362	0.46	1	// AT1G64400 // AT4G00360 // AT3G16910 // AT2G47240 // AT5G05580 // AT4G25700 // AT2G46720 // AT5G63980
GO:0071482	P	cellular response to light stimulus	7	831	130	28362	0.097	1	// AT1G08830 // AT2G36990 // AT2G34640 // AT2G28190 // AT4G10180 // AT4G16250 // AT3G06250
GO:0006732	P	coenzyme metabolic process	12	831	264	28362	0.098	1	// AT3G07270 // AT2G38230 // AT3G22960 // AT1G17050 // AT3G10160 // AT3G55630 // AT3G04790 // AT2G19860 // AT2G29630 // AT1G68890 // AT2G01290 // AT5G58330
GO:0051649	P	establishment of localization in cell	13	831	488	28362	0.67	1	// AT1G42550 // AT3G25690 // AT3G48870 // AT5G10470 // AT1G06950 // AT5G54720 // AT3G11820 // AT5G58140 // AT5G49910 // AT2G04030 // AT3G52190 // AT5G22640 // AT4G23700
GO:0009892	P	negative regulation of metabolic process	17	831	521	28362	0.36	1	// AT1G08830 // AT2G30950 // AT4G24970 // AT1G80840 // AT1G74950 // AT1G70070 // AT3G03710 // AT1G50250 // AT5G61380 // AT2G28190 // AT5G13220 // AT5G42270 // AT1G17380 // AT1G19180 // AT3G02830 // AT5G63980 // AT1G62300
GO:0071478	P	cellular response to radiation	7	831	135	28362	0.11	1	// AT1G08830 // AT2G36990 // AT2G34640 // AT2G28190 // AT4G10180 // AT4G16250 // AT3G06250
GO:0071806	P	protein transmembrane transport	5	831	75	28362	0.078	1	// AT5G54720 // AT3G48870 // AT1G06950 // AT2G04030 // AT5G22640
GO:0048827	P	phyllome development	21	831	508	28362	0.08	1	// AT4G23810 // AT1G07630 // AT3G55400 // AT2G26330 // AT4G25640 // AT2G39200 // AT2G06050 // AT4G02260 // AT4G21750 // AT4G01250 // AT5G07180 // AT4G30340 // AT5G49030 // AT1G53700 // AT3G45640 // AT1G72520 // AT5G64050 // AT5G52520 // AT3G13960 // AT2G43000 // AT3G15030
GO:0051641	P	cellular localization	23	831	601	28362	0.13	1	// AT1G42550 // AT5G46330 // AT5G44070 // AT5G49910 // AT3G52190 // AT1G59870 // AT3G25690 // AT1G77460 // AT5G22640 // AT2G04030 // AT2G44490 // AT3G48870 // AT1G06950 // AT5G57220 // AT5G54720 // AT4G26850 // AT1G65800 // AT3G11820 // AT5G58140 // AT4G23700 // AT1G18570 // AT5G10470 // AT1G24100
GO:0016125	P	sterol metabolic process	5	831	79	28362	0.092	1	// AT5G24150 // AT5G24160 // AT5G45340 // AT5G24155 // AT1G78490
GO:0048609	P	multicellular organismal reproductive process	5	831	153	28362	0.47	1	// AT5G65410 // AT1G72520 // AT3G22960 // AT2G41280 // AT4G25640
GO:0072594	P	establishment of protein localization to organelle	7	831	192	28362	0.34	1	// AT3G48870 // AT1G06950 // AT5G54720 // AT5G49910 // AT2G04030 // AT5G22640 // AT4G23700
GO:0071396	P	cellular response to lipid	11	831	409	28362	0.65	1	// AT1G42550 // AT5G01540 // AT4G26080 // AT1G35160 // AT3G04110 // AT4G17615 // AT5G64750 // AT3G45640 // AT5G01560 // AT3G57180 // AT5G63980
GO:1901137	P	carbohydrate derivative biosynthetic process	9	831	329	28362	0.63	1	// AT2G15390 // AT5G57220 // AT3G56040 // AT1G79680 // AT3G11670 // AT1G03310 // AT1G18570 // AT1G32060 // AT5G40610
GO:1902680	P	positive regulation of RNA biosynthetic process	11	831	348	28362	0.44	1	// AT5G47220 // AT5G47230 // AT2G36990 // AT4G23810 // AT2G34640 // AT2G26150 // AT1G29860 // AT1G74850 // AT4G17500 // AT4G18880 // AT3G06250
GO:0033365	P	protein localization to organelle	8	831	221	28362	0.33	1	// AT3G48870 // AT1G06950 // AT1G77460 // AT5G54720 // AT5G49910 // AT2G04030 // AT5G22640 // AT4G23700
GO:0090558	P	plant epidermis development	7	831	245	28362	0.58	1	// AT4G20780 // AT2G26330 // AT4G00730 // AT5G07180 // AT2G37620 // AT3G45640 // AT1G04110
GO:0030243	P	cellulose metabolic process	5	831	78	28362	0.088	1	// AT5G09870 // AT1G77460 // AT1G55850 // AT2G32530 // AT2G32540
GO:0009108	P	coenzyme biosynthetic process	7	831	134	28362	0.11	1	// AT3G07270 // AT2G38230 // AT1G17050 // AT3G10160 // AT3G55630 // AT2G29630 // AT1G68890
GO:0008033	P	tRNA processing	5	831	79	28362	0.092	1	// AT2G39670 // AT5G20040 // AT3G03710 // AT4G36390 // AT2G32230
GO:0072524	P	pyridine-containing compound metabolic process	6	831	125	28362	0.17	1	// AT3G22960 // AT2G38230 // AT3G04790 // AT5G58330 // AT2G01290 // AT2G19860
GO:2000026	P	regulation of multicellular organismal development	11	831	442	28362	0.74	1	// AT1G42550 // AT2G37430 // AT4G34390 // AT1G31930 // AT2G31880 // AT3G48110 // AT4G10180 // AT3G45640 // AT5G24240 // AT2G43000 // AT5G04340
GO:0045935	P	positive regulation of nucleobase-containing compound metabolic process	11	831	379	28362	0.55	1	// AT5G47220 // AT5G47230 // AT2G36990 // AT4G23810 // AT2G34640 // AT2G26150 // AT1G29860 // AT1G74850 // AT4G17500 // AT4G18880 // AT3G06250
GO:0045934	P	negative regulation of nucleobase-containing compound metabolic process	7	831	249	28362	0.6	1	// AT1G80840 // AT1G74950 // AT5G13220 // AT1G17380 // AT1G19180 // AT5G63980 // AT1G62300
GO:0010817	P	regulation of hormone levels	8	831	251	28362	0.46	1	// AT5G05730 // AT3G62150 // AT1G78490 // AT5G20040 // AT1G53700 // AT5G45340 // AT5G63420 // AT5G54810
GO:0055065	P	metal ion homeostasis	7	831	149	28362	0.16	1	// AT2G32400 // AT4G33520 // AT1G12520 // AT1G42540 // AT3G04110 // AT3G18290 // AT4G16370
GO:0034248	P	regulation of cellular amide metabolic process	5	831	213	28362	0.75	1	// AT1G08830 // AT4G16390 // AT2G28190 // AT3G02830 // AT3G08720
GO:0043623	P	cellular protein complex assembly	6	831	197	28362	0.52	1	// AT2G30950 // AT4G13510 // AT1G24150 // AT5G42270 // AT1G49380 // AT1G59840
GO:0008610	P	lipid biosynthetic process	21	831	522	28362	0.098	1	// AT5G24150 // AT4G25700 // AT5G24155 // AT1G64400 // AT1G17050 // AT5G24160 // AT5G65410 // AT3G03710 // AT2G47240 // AT3G56040 // AT3G11670 // AT3G23530 // AT5G05580 // AT1G78490 // AT1G02400 // AT2G46720 // AT3G53130 // AT3G57180 // AT5G45340 // AT5G40610 // AT5G63980
GO:0005975	P	carbohydrate metabolic process	42	831	1144	28362	0.087	1	// AT5G55120 // AT5G09870 // AT2G15390 // AT2G41680 // AT3G54420 // AT2G19860 // AT5G51820 // AT3G20440 // AT4G26140 // AT3G16910 // AT1G77460 // AT3G04790 // AT5G26570 // AT2G43620 // AT4G10120 // AT1G05630 // AT3G09920 // AT1G64770 // AT1G22650 // AT1G55850 // AT3G06510 // AT2G32540 // AT3G46970 // AT4G01700 // AT2G44480 // AT3G50760 // AT3G60750 // AT1G32060 // AT1G03310 // AT4G17090 // AT5G58…
GO:0005976	P	polysaccharide metabolic process	16	831	432	28362	0.21	1	// AT3G46970 // AT5G26570 // AT5G09870 // AT2G15390 // AT3G50760 // AT2G43620 // AT1G77460 // AT3G54420 // AT5G51820 // AT1G03310 // AT4G17090 // AT2G41680 // AT2G32530 // AT3G20440 // AT1G55850 // AT2G32540
GO:0008299	P	isoprenoid biosynthetic process	7	831	154	28362	0.18	1	// AT1G17050 // AT3G03710 // AT4G25700 // AT1G02400 // AT5G65410 // AT3G57180 // AT3G53130
GO:0006259	P	DNA metabolic process	6	831	539	28362	1	1	// AT3G10270 // AT4G24970 // AT2G47590 // AT1G50840 // AT4G31210 // AT4G10180
GO:0019362	P	pyridine nucleotide metabolic process	5	831	117	28362	0.27	1	// AT2G01290 // AT5G58330 // AT3G22960 // AT3G04790 // AT2G19860
GO:0045893	P	positive regulation of transcription, DNA-templated	11	831	347	28362	0.44	1	// AT5G47220 // AT5G47230 // AT2G36990 // AT4G23810 // AT2G34640 // AT2G26150 // AT1G29860 // AT1G74850 // AT4G17500 // AT4G18880 // AT3G06250
GO:0019222	P	regulation of metabolic process	101	831	3181	28362	0.21	1	// AT1G64380 // AT1G80840 // AT5G47220 // AT1G51700 // AT2G41680 // AT5G65600 // AT4G00730 // AT1G67810 // AT4G16390 // AT4G23550 // AT4G17500 // AT4G16250 // AT2G37430 // AT5G63790 // AT1G08830 // AT3G57180 // AT1G74950 // AT1G22810 // AT2G36000 // AT1G71520 // AT1G50250 // AT1G19180 // AT4G23810 // AT2G26150 // AT2G28190 // AT1G55110 // AT2G43000 // AT5G04340 // AT2G30950 // AT4G24970 // AT4G18…
GO:0048468	P	cell development	5	831	306	28362	0.94	1	// AT4G20780 // AT2G37620 // AT4G17615 // AT1G56430 // AT4G00730
GO:0048580	P	regulation of post-embryonic development	5	831	329	28362	0.96	1	// AT1G42550 // AT2G31880 // AT5G24240 // AT4G10180 // AT3G45640
GO:0008104	P	protein localization	13	831	715	28362	0.98	1	// AT4G18430 // AT3G48870 // AT1G06950 // AT1G77460 // AT5G54720 // AT1G65800 // AT3G11820 // AT5G49910 // AT2G04030 // AT3G52190 // AT4G16370 // AT5G22640 // AT4G23700
GO:1901362	P	organic cyclic compound biosynthetic process	104	831	3174	28362	0.13	1	// AT1G06190 // AT1G64380 // AT1G80840 // AT5G47220 // AT1G51700 // AT2G41680 // AT4G00730 // AT4G23550 // AT4G17500 // AT4G16250 // AT2G37430 // AT5G63790 // AT5G55580 // AT1G74950 // AT1G22810 // AT2G36000 // AT1G71520 // AT1G19180 // AT4G23810 // AT1G78490 // AT2G26150 // AT1G55110 // AT2G43000 // AT5G04340 // AT2G24120 // AT3G10160 // AT4G18880 // AT2G29630 // AT4G30350 // AT1G18570 // AT3G07…
GO:1901361	P	organic cyclic compound catabolic process	8	831	183	28362	0.18	1	// AT4G13250 // AT5G22250 // AT3G03710 // AT5G44070 // AT2G44490 // AT4G31390 // AT5G63980 // AT1G59870
GO:0048869	P	cellular developmental process	17	831	1001	28362	0.99	1	// AT4G20780 // AT3G61150 // AT1G56430 // AT1G63680 // AT3G54150 // AT4G21750 // AT1G77460 // AT3G47600 // AT5G46880 // AT4G00730 // AT2G37620 // AT1G74650 // AT4G17615 // AT4G33050 // AT1G18570 // AT5G63980 // AT3G15030
GO:0032446	P	protein modification by small protein conjugation	19	831	550	28362	0.27	1	// AT2G46160 // AT2G22010 // AT5G27420 // AT3G52450 // AT5G57035 // AT5G61560 // AT2G35930 // AT5G25350 // AT4G26120 // AT5G67340 // AT1G15165 // AT5G09800 // AT3G11840 // AT3G18290 // AT5G64660 // AT4G14365 // AT1G31350 // AT5G47800 // AT3G18710
GO:0022900	P	electron transport chain	6	831	112	28362	0.12	1	// AT2G30950 // AT4G33520 // AT1G50250 // AT3G01440 // AT1G64770 // AT5G42270
GO:0009845	P	seed germination	5	831	161	28362	0.51	1	// AT1G62750 // AT1G42550 // AT5G01540 // AT5G01560 // AT4G21750
GO:0008202	P	steroid metabolic process	5	831	110	28362	0.23	1	// AT5G24150 // AT5G24160 // AT5G45340 // AT5G24155 // AT1G78490
GO:0048518	P	positive regulation of biological process	29	831	881	28362	0.29	1	// AT5G47220 // AT4G17500 // AT2G38470 // AT5G65600 // AT1G67810 // AT4G16390 // AT3G09830 // AT3G59900 // AT3G45640 // AT5G20150 // AT1G29860 // AT1G61380 // AT4G18880 // AT3G06250 // AT5G63980 // AT4G23810 // AT5G47230 // AT5G01540 // AT1G42540 // AT2G26150 // AT2G31880 // AT3G08720 // AT1G74850 // AT3G57180 // AT3G18690 // AT4G24970 // AT2G36990 // AT3G25070 // AT2G34640
GO:0051254	P	positive regulation of RNA metabolic process	11	831	356	28362	0.47	1	// AT5G47220 // AT5G47230 // AT2G36990 // AT4G23810 // AT2G34640 // AT2G26150 // AT1G29860 // AT1G74850 // AT4G17500 // AT4G18880 // AT3G06250
GO:0034470	P	ncRNA processing	11	831	271	28362	0.18	1	// AT1G06190 // AT1G74970 // AT4G36390 // AT2G39670 // AT3G03710 // AT2G04270 // AT5G18570 // AT2G32230 // AT5G20040 // AT3G57180 // AT1G70200
GO:0015711	P	organic anion transport	6	831	103	28362	0.091	1	// AT3G54830 // AT5G64280 // AT4G00370 // AT5G12860 // AT5G52050 // AT2G22500
GO:0006605	P	protein targeting	8	831	209	28362	0.28	1	// AT3G48870 // AT1G06950 // AT5G54720 // AT3G11820 // AT5G49910 // AT2G04030 // AT5G22640 // AT4G23700
GO:0045184	P	establishment of protein localization	11	831	661	28362	0.98	1	// AT4G18430 // AT3G48870 // AT1G06950 // AT5G54720 // AT3G11820 // AT5G49910 // AT2G04030 // AT3G52190 // AT4G16370 // AT5G22640 // AT4G23700
GO:0044703	P	multi-organism reproductive process	14	831	368	28362	0.2	1	// AT3G54150 // AT4G21390 // AT1G11350 // AT1G61370 // AT4G08850 // AT4G27300 // AT1G56430 // AT1G65800 // AT1G05630 // AT4G17615 // AT1G61380 // AT3G45640 // AT1G61360 // AT1G61390
GO:1901564	P	organonitrogen compound metabolic process	87	831	2569	28362	0.093	1	// AT2G41680 // AT4G04350 // AT4G16390 // AT1G08830 // AT3G57180 // AT1G18500 // AT5G49030 // AT2G43000 // AT4G20360 // AT5G64050 // AT2G02010 // AT2G01290 // AT2G28190 // AT4G33010 // AT3G09920 // AT3G10160 // AT3G48730 // AT4G33760 // AT3G03630 // AT2G29630 // AT1G18570 // AT3G07270 // AT5G35630 // AT3G55630 // AT1G14810 // AT2G19860 // AT5G44070 // AT1G55920 // AT1G74970 // AT4G13250 // AT2G38…
GO:0016192	P	vesicle-mediated transport	13	831	397	28362	0.39	1	// AT5G25250 // AT5G61010 // AT5G05190 // AT3G55150 // AT5G59730 // AT5G46330 // AT3G09520 // AT3G11820 // AT1G13210 // AT5G10410 // AT3G52190 // AT5G58430 // AT3G25610
GO:1901566	P	organonitrogen compound biosynthetic process	59	831	2076	28362	0.61	1	// AT3G07270 // AT5G05730 // AT3G55400 // AT2G38470 // AT5G35630 // AT2G41680 // AT3G55630 // AT4G04350 // AT1G14810 // AT1G74040 // AT5G44070 // AT4G16390 // AT1G55920 // AT3G45640 // AT1G74970 // AT5G54810 // AT1G08830 // AT2G38230 // AT1G18500 // AT1G56430 // AT5G49030 // AT3G13110 // AT5G13650 // AT2G13360 // AT4G20360 // AT5G63570 // AT3G48730 // AT3G02830 // AT4G29060 // AT1G62750 // AT5G16…
GO:0016052	P	carbohydrate catabolic process	8	831	257	28362	0.48	1	// AT3G46970 // AT5G26570 // AT3G22960 // AT2G43620 // AT3G54420 // AT2G19860 // AT5G51820 // AT4G17090
GO:0019637	P	organophosphate metabolic process	16	831	524	28362	0.47	1	// AT3G07270 // AT2G35390 // AT2G41880 // AT3G22960 // AT2G01290 // AT4G02260 // AT3G03710 // AT1G79680 // AT2G19860 // AT3G02040 // AT2G29630 // AT1G05630 // AT3G04790 // AT2G01180 // AT5G58330 // AT5G40610
GO:0022607	P	cellular component assembly	15	831	586	28362	0.73	1	// AT3G54150 // AT4G02990 // AT2G30950 // AT3G48870 // AT4G13510 // AT5G10470 // AT2G36000 // AT1G24150 // AT1G67810 // AT5G54180 // AT5G42270 // AT1G49380 // AT1G59840 // AT5G55580 // AT3G52190
GO:0022603	P	regulation of anatomical structure morphogenesis	5	831	129	28362	0.33	1	// AT1G31930 // AT4G34390 // AT1G77460 // AT1G63680 // AT5G63980
GO:0021700	P	developmental maturation	7	831	199	28362	0.37	1	// AT4G11280 // AT3G22960 // AT4G00730 // AT2G37620 // AT1G47530 // AT5G65410 // AT2G41280
GO:0097659	P	nucleic acid-templated transcription	72	831	2561	28362	0.66	1	// AT1G06190 // AT1G64380 // AT3G23230 // AT3G12910 // AT1G80840 // AT2G38470 // AT2G23320 // AT5G22250 // AT5G47220 // AT5G46880 // AT4G00730 // AT3G54090 // AT4G23550 // AT5G64750 // AT5G08790 // AT4G16250 // AT2G37430 // AT4G06746 // AT5G63790 // AT3G18010 // AT2G33710 // AT5G61380 // AT3G57180 // AT1G74950 // AT1G22810 // AT1G28370 // AT2G36000 // AT1G71520 // AT4G30350 // AT2G40140 // AT1G74…
GO:0043543	P	protein acylation	5	831	96	28362	0.16	1	// AT5G12860 // AT3G44480 // AT1G63350 // AT1G63360 // AT1G62630
GO:0071215	P	cellular response to abscisic acid stimulus	9	831	267	28362	0.39	1	// AT1G42550 // AT5G01540 // AT4G26080 // AT3G04110 // AT4G17615 // AT5G64750 // AT3G45640 // AT5G01560 // AT5G63980
GO:0048646	P	anatomical structure formation involved in morphogenesis	5	831	188	28362	0.65	1	// AT3G54150 // AT5G05730 // AT3G18830 // AT3G53180 // AT4G13510
GO:0071669	P	plant-type cell wall organization or biogenesis	9	831	256	28362	0.34	1	// AT5G09870 // AT2G26330 // AT2G15390 // AT1G77460 // AT4G00730 // AT2G32530 // AT5G01100 // AT1G55850 // AT2G32540
GO:0006813	P	potassium ion transport	5	831	95	28362	0.16	1	// AT5G53130 // AT3G04110 // AT4G19960 // AT4G17615 // AT4G23700
GO:0006810	P	transport	82	831	2391	28362	0.082	1	// AT1G42550 // AT5G61010 // AT1G70070 // AT4G13510 // AT5G53130 // AT1G30420 // AT5G10470 // AT4G18205 // AT5G46330 // AT4G39670 // AT5G44070 // AT3G09520 // AT1G53700 // AT5G49910 // AT3G47420 // AT5G10410 // AT3G52190 // AT4G16370 // AT1G59870 // AT2G25680 // AT4G18430 // AT3G26570 // AT1G06950 // AT2G38940 // AT3G25410 // AT5G22640 // AT3G57330 // AT5G52450 // AT3G62150 // AT1G47530 // AT4G22…
GO:0042446	P	hormone biosynthetic process	5	831	112	28362	0.24	1	// AT5G05730 // AT5G20040 // AT5G45340 // AT1G78490 // AT5G54810
GO:0046700	P	heterocycle catabolic process	8	831	157	28362	0.1	1	// AT4G13250 // AT5G22250 // AT3G03710 // AT5G44070 // AT2G44490 // AT4G31390 // AT5G63980 // AT1G59870
GO:0043900	P	regulation of multi-organism process	6	831	111	28362	0.12	1	// AT4G24970 // AT1G80840 // AT5G05190 // AT1G03160 // AT3G28450 // AT5G13220
GO:0034654	P	nucleobase-containing compound biosynthetic process	76	831	2781	28362	0.75	1	// AT1G06190 // AT1G64380 // AT3G23230 // AT2G35390 // AT1G80840 // AT2G38470 // AT2G23320 // AT5G22250 // AT5G47220 // AT3G56040 // AT5G46880 // AT4G00730 // AT3G54090 // AT3G12910 // AT4G23550 // AT5G64750 // AT5G08790 // AT4G16250 // AT2G37430 // AT4G06746 // AT5G63790 // AT3G18010 // AT2G33710 // AT5G61380 // AT3G57180 // AT1G74950 // AT1G22810 // AT1G28370 // AT2G36000 // AT1G71520 // AT4G30…
GO:0010605	P	negative regulation of macromolecule metabolic process	13	831	480	28362	0.65	1	// AT1G08830 // AT4G24970 // AT1G80840 // AT1G74950 // AT1G70070 // AT5G61380 // AT2G28190 // AT5G13220 // AT1G17380 // AT1G19180 // AT3G02830 // AT5G63980 // AT1G62300
GO:0043094	P	cellular metabolic compound salvage	5	831	95	28362	0.16	1	// AT3G10160 // AT5G38430 // AT5G04140 // AT2G13360 // AT1G32060
GO:0051603	P	proteolysis involved in cellular protein catabolic process	5	831	435	28362	1	1	// AT5G01720 // AT2G22010 // AT5G27420 // AT4G11370 // AT5G25350
GO:0044270	P	cellular nitrogen compound catabolic process	8	831	160	28362	0.11	1	// AT4G13250 // AT5G22250 // AT3G03710 // AT5G44070 // AT2G44490 // AT4G31390 // AT5G63980 // AT1G59870
GO:0046907	P	intracellular transport	11	831	473	28362	0.82	1	// AT1G42550 // AT3G48870 // AT5G10470 // AT1G06950 // AT5G54720 // AT3G11820 // AT5G49910 // AT2G04030 // AT3G52190 // AT5G22640 // AT4G23700
GO:0006355	P	regulation of transcription, DNA-templated	68	831	2443	28362	0.69	1	// AT1G64380 // AT3G23230 // AT3G12910 // AT1G80840 // AT2G38470 // AT2G23320 // AT5G22250 // AT5G47220 // AT5G46880 // AT4G00730 // AT4G23550 // AT5G64750 // AT5G08790 // AT4G16250 // AT2G37430 // AT4G06746 // AT5G63790 // AT3G18010 // AT2G33710 // AT5G55580 // AT1G74950 // AT1G22810 // AT1G28370 // AT2G36000 // AT1G71520 // AT4G30350 // AT2G40140 // AT1G74650 // AT1G29860 // AT5G54180 // AT1G17…
GO:0006351	P	transcription, DNA-templated	72	831	2559	28362	0.66	1	// AT1G06190 // AT1G64380 // AT3G23230 // AT3G12910 // AT1G80840 // AT2G38470 // AT2G23320 // AT5G22250 // AT5G47220 // AT5G46880 // AT4G00730 // AT3G54090 // AT4G23550 // AT5G64750 // AT5G08790 // AT4G16250 // AT2G37430 // AT4G06746 // AT5G63790 // AT3G18010 // AT2G33710 // AT5G61380 // AT3G57180 // AT1G74950 // AT1G22810 // AT1G28370 // AT2G36000 // AT1G71520 // AT4G30350 // AT2G40140 // AT1G74…
GO:0009615	P	response to virus	5	831	83	28362	0.11	1	// AT5G44870 // AT1G80840 // AT3G51450 // AT2G22010 // AT2G26560
GO:1901617	P	organic hydroxy compound biosynthetic process	6	831	150	28362	0.29	1	// AT5G24150 // AT5G24155 // AT5G24160 // AT1G78490 // AT1G64160 // AT5G45340
GO:1901615	P	organic hydroxy compound metabolic process	8	831	215	28362	0.3	1	// AT5G24150 // AT5G24155 // AT5G24160 // AT1G78490 // AT3G02040 // AT1G05630 // AT1G64160 // AT5G45340
GO:0032774	P	RNA biosynthetic process	72	831	2566	28362	0.67	1	// AT1G06190 // AT1G64380 // AT3G23230 // AT3G12910 // AT1G80840 // AT2G38470 // AT2G23320 // AT5G22250 // AT5G47220 // AT5G46880 // AT4G00730 // AT3G54090 // AT4G23550 // AT5G64750 // AT5G08790 // AT4G16250 // AT2G37430 // AT4G06746 // AT5G63790 // AT3G18010 // AT2G33710 // AT5G61380 // AT3G57180 // AT1G74950 // AT1G22810 // AT1G28370 // AT2G36000 // AT1G71520 // AT4G30350 // AT2G40140 // AT1G74…
GO:0043043	P	peptide biosynthetic process	23	831	1514	28362	1	1	// AT3G55400 // AT4G04350 // AT5G44070 // AT4G16390 // AT1G74970 // AT1G08830 // AT5G49030 // AT5G13650 // AT4G20360 // AT1G17220 // AT3G02830 // AT4G29060 // AT1G62750 // AT5G16715 // AT5G64050 // AT2G28190 // AT3G08720 // AT5G52520 // ATCG01180 // AT4G33760 // AT5G13510 // AT3G48110 // AT1G70200
GO:0006139	P	nucleobase-containing compound metabolic process	136	831	4178	28362	0.11	1	// AT1G06190 // AT1G64380 // AT3G12910 // AT1G80840 // AT2G41720 // AT4G14510 // AT1G51700 // AT4G04350 // AT4G00730 // AT5G08610 // AT4G16390 // AT2G20020 // AT4G23550 // AT4G17500 // AT4G16250 // AT2G37430 // AT5G63790 // AT5G55580 // AT1G74950 // AT1G22810 // AT1G50840 // AT2G36000 // AT1G71520 // AT5G49030 // AT3G22150 // AT1G19180 // AT5G58330 // AT4G23810 // AT2G41880 // AT5G64050 // AT3G29…
GO:0031328	P	positive regulation of cellular biosynthetic process	14	831	396	28362	0.28	1	// AT5G47220 // AT5G47230 // AT2G36990 // AT4G23810 // AT2G34640 // AT2G26150 // AT4G16390 // AT1G29860 // AT3G08720 // AT1G74850 // AT4G17500 // AT3G57180 // AT4G18880 // AT3G06250
GO:0006508	P	proteolysis	27	831	907	28362	0.5	1	// AT2G24280 // AT2G22010 // AT1G16420 // AT5G25350 // AT4G22485 // AT5G53170 // AT4G01870 // AT1G79560 // AT1G50250 // AT5G64580 // AT5G42270 // AT4G22520 // AT5G38510 // AT2G32480 // AT3G04340 // AT3G19170 // AT4G30910 // AT3G25610 // AT4G11370 // AT1G62290 // AT2G30950 // AT5G27420 // AT3G16290 // AT1G24140 // AT4G22517 // AT5G01720 // AT1G04110
GO:0060560	P	developmental growth involved in morphogenesis	5	831	334	28362	0.97	1	// AT2G37620 // AT1G77460 // AT4G17615 // AT1G56430 // AT5G63980
GO:1903508	P	positive regulation of nucleic acid-templated transcription	11	831	348	28362	0.44	1	// AT5G47220 // AT5G47230 // AT2G36990 // AT4G23810 // AT2G34640 // AT2G26150 // AT1G29860 // AT1G74850 // AT4G17500 // AT4G18880 // AT3G06250
GO:0006644	P	phospholipid metabolic process	5	831	185	28362	0.63	1	// AT3G02040 // AT2G01180 // AT3G03710 // AT1G05630 // AT5G40610
GO:0071496	P	cellular response to external stimulus	9	831	208	28362	0.17	1	// AT5G20150 // AT5G27420 // AT1G22810 // AT3G03710 // AT1G55920 // AT3G18290 // AT3G28270 // AT3G52190 // AT1G62300
GO:0032504	P	multicellular organism reproduction	5	831	160	28362	0.51	1	// AT5G65410 // AT1G72520 // AT3G22960 // AT2G41280 // AT4G25640
GO:0010150	P	leaf senescence	5	831	114	28362	0.25	1	// AT2G39200 // AT4G02260 // AT4G23810 // AT2G43000 // AT4G01250
GO:0006721	P	terpenoid metabolic process	7	831	137	28362	0.12	1	// AT3G03710 // AT4G25700 // AT1G02400 // AT4G00370 // AT5G65410 // AT3G57180 // AT3G53130
GO:0006720	P	isoprenoid metabolic process	8	831	172	28362	0.14	1	// AT1G17050 // AT3G03710 // AT4G25700 // AT1G02400 // AT4G00370 // AT3G53130 // AT3G57180 // AT5G65410
GO:1903506	P	regulation of nucleic acid-templated transcription	68	831	2445	28362	0.69	1	// AT1G64380 // AT3G23230 // AT3G12910 // AT1G80840 // AT2G38470 // AT2G23320 // AT5G22250 // AT5G47220 // AT5G46880 // AT4G00730 // AT4G23550 // AT5G64750 // AT5G08790 // AT4G16250 // AT2G37430 // AT4G06746 // AT5G63790 // AT3G18010 // AT2G33710 // AT5G55580 // AT1G74950 // AT1G22810 // AT1G28370 // AT2G36000 // AT1G71520 // AT4G30350 // AT2G40140 // AT1G74650 // AT1G29860 // AT5G54180 // AT1G17…
GO:1903507	P	negative regulation of nucleic acid-templated transcription	7	831	231	28362	0.52	1	// AT1G80840 // AT1G74950 // AT5G13220 // AT1G17380 // AT1G19180 // AT5G63980 // AT1G62300
GO:0044271	P	cellular nitrogen compound biosynthetic process	118	831	4436	28362	0.88	1	// AT1G06190 // AT1G64380 // AT3G12910 // AT1G80840 // AT5G47220 // AT1G51700 // AT2G41680 // AT4G04350 // AT4G00730 // AT4G16390 // AT4G23550 // AT4G17500 // AT4G16250 // AT2G37430 // AT5G63790 // AT1G08830 // AT5G55580 // AT1G74950 // AT1G22810 // AT2G36000 // AT1G71520 // AT5G49030 // AT4G20360 // AT1G19180 // AT4G23810 // AT5G64050 // AT2G26150 // AT2G28190 // AT1G55110 // AT2G43000 // AT5G04…
GO:0033036	P	macromolecule localization	26	831	996	28362	0.75	1	// AT4G39670 // AT5G46330 // AT5G44070 // AT5G49910 // AT3G52190 // AT4G16370 // AT1G59870 // AT4G18430 // AT1G77460 // AT2G04030 // AT3G48870 // AT4G22520 // AT1G06950 // AT5G57220 // AT3G11670 // AT5G54720 // AT1G28380 // AT4G22490 // AT4G26850 // AT1G65800 // AT3G11820 // AT2G44490 // AT4G23700 // AT1G18570 // AT5G22640 // AT1G24100
GO:0071407	P	cellular response to organic cyclic compound	9	831	187	28362	0.11	1	// AT5G05190 // AT1G11350 // AT4G16890 // AT3G11820 // AT1G35160 // AT4G03460 // AT3G57180 // AT2G32800 // AT1G59870
GO:0051253	P	negative regulation of RNA metabolic process	7	831	232	28362	0.52	1	// AT1G80840 // AT1G74950 // AT5G13220 // AT1G17380 // AT1G19180 // AT5G63980 // AT1G62300
GO:0098813	P	nuclear chromosome segregation	5	831	89	28362	0.13	1	// AT4G38550 // AT2G16900 // AT2G20960 // AT5G11140 // AT2G20950
GO:0034622	P	cellular macromolecular complex assembly	10	831	365	28362	0.63	1	// AT4G02990 // AT2G30950 // AT4G13510 // AT2G36000 // AT1G24150 // AT5G54180 // AT5G42270 // AT1G49380 // AT1G59840 // AT5G55580
GO:0032989	P	cellular component morphogenesis	7	831	436	28362	0.97	1	// AT4G20780 // AT3G54150 // AT1G63680 // AT1G77460 // AT1G56430 // AT4G17615 // AT5G63980
GO:0071705	P	nitrogen compound transport	10	831	339	28362	0.54	1	// AT4G18195 // AT4G13510 // AT4G18197 // AT3G54830 // AT5G50200 // AT1G12110 // AT5G14570 // AT1G57990 // AT4G16370 // AT3G45060
GO:0010556	P	regulation of macromolecule biosynthetic process	74	831	2666	28362	0.7	1	// AT1G64380 // AT3G23230 // AT3G12910 // AT1G80840 // AT2G38470 // AT2G23320 // AT5G22250 // AT2G41680 // AT5G47220 // AT5G46880 // AT4G00730 // AT4G16390 // AT4G23550 // AT5G64750 // AT5G08790 // AT4G16250 // AT2G37430 // AT4G06746 // AT5G63790 // AT3G18010 // AT1G08830 // AT5G61380 // AT5G55580 // AT1G74950 // AT1G22810 // AT1G28370 // AT2G36000 // AT1G71520 // AT4G30350 // AT2G40140 // AT1G74…
GO:0071702	P	organic substance transport	29	831	1234	28362	0.9	1	// AT4G39670 // AT4G13510 // AT5G49910 // AT3G47420 // AT3G52190 // AT4G16370 // AT4G18430 // AT1G06950 // AT2G04030 // AT4G23700 // AT3G18830 // AT3G48870 // AT4G22520 // AT5G26340 // AT4G18197 // AT4G18195 // AT5G64280 // AT3G11670 // AT5G54720 // AT1G12110 // AT5G12860 // AT5G52050 // AT4G22490 // AT3G54830 // AT3G11820 // AT5G22640 // AT4G00370 // AT1G57990 // AT2G22500
GO:0034613	P	cellular protein localization	10	831	410	28362	0.76	1	// AT3G48870 // AT1G06950 // AT1G77460 // AT5G54720 // AT1G65800 // AT3G11820 // AT5G49910 // AT2G04030 // AT5G22640 // AT4G23700
GO:1902679	P	negative regulation of RNA biosynthetic process	7	831	231	28362	0.52	1	// AT1G80840 // AT1G74950 // AT5G13220 // AT1G17380 // AT1G19180 // AT5G63980 // AT1G62300
GO:0034220	P	ion transmembrane transport	12	831	255	28362	0.081	1	// AT5G12860 // AT4G33520 // AT4G13510 // AT3G57330 // AT1G55910 // AT5G46330 // AT4G19960 // AT5G58140 // AT4G17615 // AT4G00370 // AT1G73190 // AT2G22500
GO:0009110	P	vitamin biosynthetic process	5	831	82	28362	0.1	1	// AT2G29630 // AT4G26850 // AT2G38230 // AT5G54770 // AT5G55120
GO:0009117	P	nucleotide metabolic process	9	831	302	28362	0.53	1	// AT2G35390 // AT2G41880 // AT3G22960 // AT4G02260 // AT3G04790 // AT2G19860 // AT2G01290 // AT1G79680 // AT5G58330
GO:0010118	P	stomatal movement	6	831	109	28362	0.11	1	// AT4G26080 // AT3G58490 // AT3G11820 // AT5G58140 // AT4G17615 // AT4G33050
GO:0051172	P	negative regulation of nitrogen compound metabolic process	10	831	356	28362	0.6	1	// AT1G08830 // AT1G80840 // AT1G74950 // AT2G28190 // AT5G13220 // AT1G17380 // AT1G19180 // AT3G02830 // AT5G63980 // AT1G62300
GO:0051173	P	positive regulation of nitrogen compound metabolic process	14	831	399	28362	0.29	1	// AT5G47220 // AT5G47230 // AT2G36990 // AT4G23810 // AT2G34640 // AT2G26150 // AT4G16390 // AT1G29860 // AT3G08720 // AT1G74850 // AT4G17500 // AT3G57180 // AT4G18880 // AT3G06250
GO:0009057	P	macromolecule catabolic process	20	831	747	28362	0.69	1	// AT3G46970 // AT5G26570 // AT2G30950 // AT4G13250 // AT5G27420 // AT4G01700 // AT5G22250 // AT3G03710 // AT1G50250 // AT3G54420 // AT5G25350 // AT4G17090 // AT5G63980 // AT4G11370 // AT5G01720 // AT2G22010 // AT5G53170 // AT1G62290 // AT2G43620 // AT5G42270
GO:0046942	P	carboxylic acid transport	6	831	103	28362	0.091	1	// AT3G54830 // AT5G64280 // AT4G00370 // AT5G12860 // AT5G52050 // AT2G22500
GO:1902589	P	single-organism organelle organization	8	831	316	28362	0.71	1	// AT4G03260 // AT2G16900 // AT1G24150 // AT3G11820 // AT4G38550 // AT2G20960 // AT5G11140 // AT2G20950
GO:0030154	P	cell differentiation	13	831	768	28362	0.99	1	// AT4G20780 // AT3G61150 // AT1G56430 // AT4G21750 // AT3G47600 // AT5G46880 // AT4G00730 // AT2G37620 // AT1G74650 // AT4G17615 // AT4G33050 // AT1G18570 // AT3G15030
GO:1902582	P	single-organism intracellular transport	8	831	165	28362	0.12	1	// AT1G42550 // AT3G48870 // AT5G10470 // AT1G06950 // AT5G54720 // AT3G11820 // AT2G04030 // AT5G22640
GO:1902580	P	single-organism cellular localization	8	831	172	28362	0.14	1	// AT1G42550 // AT3G48870 // AT5G10470 // AT1G06950 // AT5G54720 // AT3G11820 // AT2G04030 // AT5G22640
GO:0080090	P	regulation of primary metabolic process	77	831	2889	28362	0.82	1	// AT1G64380 // AT3G23230 // AT3G12910 // AT1G80840 // AT2G38470 // AT2G23320 // AT5G22250 // AT2G41680 // AT5G47220 // AT5G46880 // AT4G00730 // AT4G16390 // AT4G23550 // AT5G64750 // AT3G45640 // AT5G08790 // AT4G16250 // AT2G37430 // AT4G06746 // AT5G63790 // AT3G18010 // AT1G08830 // AT5G61380 // AT5G55580 // AT1G74950 // AT1G22810 // AT1G28370 // AT2G36000 // AT1G71520 // AT4G30350 // AT2G40…
GO:0061024	P	membrane organization	10	831	212	28362	0.1	1	// AT5G25250 // AT2G30950 // AT1G03160 // AT1G13210 // AT5G10470 // AT5G18570 // AT5G54720 // AT3G11820 // AT3G25610 // AT3G52190
GO:0010604	P	positive regulation of macromolecule metabolic process	14	831	482	28362	0.55	1	// AT5G47220 // AT5G47230 // AT2G36990 // AT4G23810 // AT2G34640 // AT3G45640 // AT2G26150 // AT4G16390 // AT1G29860 // AT3G08720 // AT1G74850 // AT4G17500 // AT4G18880 // AT3G06250
GO:0070727	P	cellular macromolecule localization	18	831	441	28362	0.11	1	// AT3G48870 // AT5G57220 // AT1G65800 // AT1G06950 // AT5G46330 // AT4G26850 // AT4G23700 // AT1G77460 // AT5G54720 // AT5G44070 // AT3G11820 // AT2G44490 // AT5G49910 // AT2G04030 // AT1G18570 // AT1G59870 // AT5G22640 // AT1G24100
GO:0010608	P	posttranscriptional regulation of gene expression	7	831	267	28362	0.67	1	// AT1G08830 // AT1G70070 // AT4G34830 // AT4G16390 // AT2G28190 // AT3G08720 // AT3G02830
GO:0070647	P	protein modification by small protein conjugation or removal	19	831	610	28362	0.43	1	// AT2G46160 // AT2G22010 // AT5G27420 // AT3G52450 // AT5G57035 // AT5G61560 // AT2G35930 // AT5G25350 // AT4G26120 // AT5G67340 // AT1G15165 // AT5G09800 // AT3G11840 // AT3G18290 // AT5G64660 // AT4G14365 // AT1G31350 // AT5G47800 // AT3G18710
GO:0019725	P	cellular homeostasis	11	831	314	28362	0.32	1	// AT3G17790 // AT1G12520 // AT2G41680 // AT2G32400 // AT3G06730 // AT1G42540 // AT3G02040 // AT3G04110 // AT2G19860 // AT4G16370 // AT1G48030
GO:0006766	P	vitamin metabolic process	5	831	84	28362	0.11	1	// AT2G29630 // AT4G26850 // AT2G38230 // AT5G54770 // AT5G55120
GO:0060255	P	regulation of macromolecule metabolic process	86	831	2998	28362	0.6	1	// AT1G64380 // AT1G80840 // AT1G51700 // AT2G41680 // AT4G00730 // AT4G16390 // AT4G23550 // AT4G17500 // AT4G16250 // AT2G37430 // AT5G63790 // AT1G08830 // AT3G57180 // AT1G74950 // AT1G22810 // AT2G36000 // AT1G71520 // AT1G19180 // AT4G23810 // AT2G26150 // AT2G28190 // AT1G06150 // AT2G43000 // AT5G04340 // AT4G24970 // AT4G18880 // AT4G30350 // AT1G18570 // AT1G01560 // AT5G64750 // AT2G20…
GO:0030163	P	protein catabolic process	11	831	467	28362	0.8	1	// AT2G22010 // AT4G13250 // AT5G27420 // AT1G50250 // AT5G25350 // AT5G42270 // AT2G30950 // AT5G01720 // AT5G53170 // AT1G62290 // AT4G11370
GO:0000910	P	cytokinesis	5	831	99	28362	0.18	1	// AT5G09870 // AT5G10470 // AT1G55850 // AT2G32530 // AT2G32540
GO:0019439	P	aromatic compound catabolic process	8	831	178	28362	0.16	1	// AT4G13250 // AT5G22250 // AT3G03710 // AT5G44070 // AT2G44490 // AT4G31390 // AT5G63980 // AT1G59870
GO:0019438	P	aromatic compound biosynthetic process	101	831	3058	28362	0.12	1	// AT1G06190 // AT1G64380 // AT1G80840 // AT5G47220 // AT1G51700 // AT2G41680 // AT4G00730 // AT4G23550 // AT4G17500 // AT4G16250 // AT2G37430 // AT5G63790 // AT5G55580 // AT1G74950 // AT1G22810 // AT2G36000 // AT1G71520 // AT1G21120 // AT1G19180 // AT4G23810 // AT2G26150 // AT1G55110 // AT2G43000 // AT5G04340 // AT2G24120 // AT3G10160 // AT4G18880 // AT2G29630 // AT4G30350 // AT1G21110 // AT1G18…
GO:0031667	P	response to nutrient levels	9	831	190	28362	0.12	1	// AT5G20150 // AT5G27420 // AT3G03710 // AT2G29630 // AT1G05630 // AT1G55920 // AT3G18290 // AT3G52190 // AT1G62300
GO:0042743	P	hydrogen peroxide metabolic process	5	831	104	28362	0.2	1	// AT3G03630 // AT4G08780 // AT5G65600 // AT1G14540 // AT2G41680
GO:0007067	P	mitotic nuclear division	5	831	131	28362	0.35	1	// AT4G38550 // AT2G16900 // AT2G20960 // AT5G11140 // AT2G20950
GO:1901576	P	organic substance biosynthetic process	187	831	5913	28362	0.13	1	// AT1G06190 // AT1G64380 // AT3G44480 // AT3G12910 // AT1G80840 // AT5G47220 // AT1G51700 // AT2G41680 // AT4G04350 // AT4G00730 // AT5G51820 // AT4G16390 // AT4G23550 // AT4G17500 // AT4G16250 // AT2G37430 // AT5G63790 // AT1G08830 // AT5G55580 // AT1G74950 // AT1G22810 // AT1G50840 // AT2G36000 // AT1G71520 // AT1G77460 // AT5G49030 // AT3G13110 // AT4G20360 // AT1G19180 // AT5G05600 // AT1G63…
GO:1901575	P	organic substance catabolic process	44	831	1249	28362	0.13	1	// AT5G26570 // AT2G22010 // AT1G29670 // AT5G10300 // AT5G22250 // AT3G54420 // AT2G19860 // AT5G51820 // AT5G44070 // AT1G68890 // AT1G02400 // AT1G44790 // AT5G53170 // AT5G45340 // AT3G04290 // AT4G13250 // AT2G26560 // AT1G50250 // AT2G43620 // AT4G31390 // AT3G14225 // AT1G05630 // AT5G42270 // AT1G59870 // AT5G63980 // AT3G46970 // AT4G01700 // AT4G39640 // AT5G25350 // AT4G17090 // AT4G33…
GO:0016049	P	cell growth	6	831	428	28362	0.99	1	// AT2G26330 // AT1G77460 // AT1G56430 // AT2G37620 // AT4G17615 // AT5G63980
GO:0016042	P	lipid catabolic process	8	831	224	28362	0.34	1	// AT1G29670 // AT4G11850 // AT3G02040 // AT4G18970 // AT3G14225 // AT1G02400 // AT2G26560 // AT3G04290
GO:0065003	P	macromolecular complex assembly	12	831	424	28362	0.59	1	// AT4G02990 // AT2G30950 // AT3G48870 // AT4G13510 // AT2G36000 // AT1G24150 // AT5G54180 // AT5G42270 // AT1G49380 // AT1G59840 // AT5G55580 // AT3G52190
GO:0098660	P	inorganic ion transmembrane transport	5	831	178	28362	0.6	1	// AT3G57330 // AT4G19960 // AT4G33520 // AT4G17615 // AT2G22500
GO:0065009	P	regulation of molecular function	5	831	249	28362	0.85	1	// AT5G58140 // AT2G41680 // AT5G46330 // AT5G04140 // AT3G45640
GO:0044802	P	single-organism membrane organization	5	831	153	28362	0.47	1	// AT5G54720 // AT3G11820 // AT2G30950 // AT1G03160 // AT5G18570
GO:0010015	P	root morphogenesis	9	831	249	28362	0.32	1	// AT5G05730 // AT3G18830 // AT4G13510 // AT4G34390 // AT3G53180 // AT1G31930 // AT4G00730 // AT2G37620 // AT5G52050
GO:0016311	P	dephosphorylation	5	831	158	28362	0.5	1	// AT1G07160 // AT1G05000 // AT1G05630 // AT4G26080 // AT1G07630
GO:0045229	P	external encapsulating structure organization	20	831	551	28362	0.2	1	// AT3G54150 // AT5G09870 // AT4G19970 // AT5G57220 // AT2G26330 // AT1G18570 // AT5G46330 // AT4G26850 // AT1G77460 // AT4G00730 // AT1G59870 // AT5G44070 // AT2G44490 // AT2G32530 // AT2G15390 // AT1G55850 // AT1G24100 // AT3G50760 // AT5G41900 // AT2G32540
GO:0034645	P	cellular macromolecule biosynthetic process	111	831	4455	28362	0.97	1	// AT1G06190 // AT1G64380 // AT3G44480 // AT3G12910 // AT1G80840 // AT1G51700 // AT2G41680 // AT4G04350 // AT4G00730 // AT5G51820 // AT4G16390 // AT4G23550 // AT4G17500 // AT4G16250 // AT2G37430 // AT5G63790 // AT1G08830 // AT3G57180 // AT1G74950 // AT1G22810 // AT1G50840 // AT2G36000 // AT1G71520 // AT1G77460 // AT5G49030 // AT4G20360 // AT1G19180 // AT4G23810 // AT1G63360 // AT5G64050 // AT1G62…
GO:0009651	P	response to salt stress	23	831	574	28362	0.09	1	// AT2G38470 // AT5G35630 // AT2G15390 // AT4G17615 // AT5G54810 // AT3G04290 // AT1G08830 // AT3G57180 // AT5G26340 // AT2G04030 // AT1G02930 // AT1G55450 // AT3G60750 // AT3G47600 // AT1G28380 // AT2G28190 // AT3G08720 // AT5G55580 // AT3G21780 // AT2G43000 // AT1G27760 // AT5G63980 // AT1G18570
GO:0009555	P	pollen development	8	831	311	28362	0.69	1	// AT3G54150 // AT4G25640 // AT5G05850 // AT1G56430 // AT3G26500 // AT3G45640 // AT1G19180 // AT1G72520
GO:0022613	P	ribonucleoprotein complex biogenesis	13	831	399	28362	0.39	1	// AT1G06190 // AT4G02990 // AT5G55580 // AT2G39670 // AT2G36000 // AT3G03710 // AT2G04270 // AT5G18570 // AT5G13510 // AT5G54180 // AT1G74970 // AT3G57180 // AT1G70200
GO:0008380	P	RNA splicing	11	831	236	28362	0.097	1	// AT4G02990 // AT4G14510 // AT1G70070 // AT2G36000 // AT3G01370 // AT3G23070 // AT2G20020 // AT5G54180 // AT4G37510 // AT5G55580 // AT2G41720
GO:0017038	P	protein import	5	831	120	28362	0.28	1	// AT5G54720 // AT3G48870 // AT1G06950 // AT2G04030 // AT5G22640
GO:0030003	P	cellular cation homeostasis	5	831	122	28362	0.3	1	// AT1G12520 // AT3G04110 // AT2G32400 // AT4G16370 // AT1G42540
GO:0055080	P	cation homeostasis	8	831	194	28362	0.22	1	// AT2G32400 // AT4G33520 // AT1G12520 // AT1G42540 // AT3G04110 // AT4G23700 // AT3G18290 // AT4G16370
GO:0055082	P	cellular chemical homeostasis	8	831	163	28362	0.12	1	// AT3G17790 // AT1G12520 // AT2G32400 // AT1G42540 // AT3G02040 // AT3G04110 // AT2G19860 // AT4G16370
GO:0044764	P	multi-organism cellular process	7	831	156	28362	0.18	1	// AT2G22010 // AT1G80840 // AT5G44870 // AT5G10470 // AT3G51450 // AT5G08790 // AT2G26560
GO:0055086	P	nucleobase-containing small molecule metabolic process	10	831	370	28362	0.64	1	// AT2G35390 // AT2G41880 // AT3G22960 // AT4G02260 // AT1G79680 // AT1G32060 // AT2G01290 // AT3G04790 // AT2G19860 // AT5G58330
GO:0043604	P	amide biosynthetic process	23	831	1536	28362	1	1	// AT3G55400 // AT4G04350 // AT5G44070 // AT4G16390 // AT1G74970 // AT1G08830 // AT5G49030 // AT5G13650 // AT4G20360 // AT1G17220 // AT3G02830 // AT4G29060 // AT1G62750 // AT5G16715 // AT5G64050 // AT2G28190 // AT3G08720 // AT5G52520 // ATCG01180 // AT4G33760 // AT5G13510 // AT3G48110 // AT1G70200
GO:0009832	P	plant-type cell wall biogenesis	6	831	160	28362	0.34	1	// AT5G09870 // AT2G15390 // AT1G77460 // AT2G32530 // AT1G55850 // AT2G32540
GO:0032268	P	regulation of cellular protein metabolic process	6	831	350	28362	0.94	1	// AT1G08830 // AT3G08720 // AT4G16390 // AT2G28190 // AT3G45640 // AT3G02830
GO:0007568	P	aging	8	831	174	28362	0.15	1	// AT4G11280 // AT5G35630 // AT2G39200 // AT4G02260 // AT4G01250 // AT1G47530 // AT4G23810 // AT2G43000
GO:0031327	P	negative regulation of cellular biosynthetic process	11	831	355	28362	0.47	1	// AT1G08830 // AT1G80840 // AT1G74950 // AT3G03710 // AT2G28190 // AT5G13220 // AT1G17380 // AT1G19180 // AT3G02830 // AT5G63980 // AT1G62300
GO:0031326	P	regulation of cellular biosynthetic process	77	831	2734	28362	0.66	1	// AT5G05730 // AT3G23230 // AT3G12910 // AT1G80840 // AT2G38470 // AT2G23320 // AT1G64380 // AT5G22250 // AT2G41680 // AT5G47220 // AT5G46880 // AT4G00730 // AT4G16390 // AT4G23550 // AT5G64750 // AT5G08790 // AT4G16250 // AT2G37430 // AT4G06746 // AT5G63790 // AT3G18010 // AT1G08830 // AT5G61380 // AT5G55580 // AT1G74950 // AT1G22810 // AT1G28370 // AT2G36000 // AT1G71520 // AT4G30350 // AT2G40…
GO:0031325	P	positive regulation of cellular metabolic process	17	831	495	28362	0.29	1	// AT5G47220 // AT5G47230 // AT5G65600 // AT2G36990 // AT4G23810 // AT2G34640 // AT3G45640 // AT1G67810 // AT2G26150 // AT4G16390 // AT1G29860 // AT3G08720 // AT1G74850 // AT4G17500 // AT3G57180 // AT4G18880 // AT3G06250
GO:0031324	P	negative regulation of cellular metabolic process	14	831	412	28362	0.33	1	// AT1G08830 // AT2G30950 // AT1G80840 // AT1G74950 // AT3G03710 // AT1G50250 // AT2G28190 // AT5G13220 // AT5G42270 // AT1G17380 // AT1G19180 // AT3G02830 // AT5G63980 // AT1G62300
GO:0031323	P	regulation of cellular metabolic process	91	831	2980	28362	0.36	1	// AT1G64380 // AT1G80840 // AT5G47220 // AT1G51700 // AT2G41680 // AT5G65600 // AT4G00730 // AT1G67810 // AT4G16390 // AT4G23550 // AT4G17500 // AT4G16250 // AT2G37430 // AT5G63790 // AT1G08830 // AT3G57180 // AT1G74950 // AT1G22810 // AT2G36000 // AT1G71520 // AT1G50250 // AT1G19180 // AT4G23810 // AT2G26150 // AT2G28190 // AT1G55110 // AT2G43000 // AT5G04340 // AT2G30950 // AT4G24970 // AT4G18…
GO:1903047	P	mitotic cell cycle process	10	831	228	28362	0.14	1	// AT5G09870 // AT5G11140 // AT2G16900 // AT5G10470 // AT2G32530 // AT4G38550 // AT2G20960 // AT2G32540 // AT1G55850 // AT2G20950
GO:0090304	P	nucleic acid metabolic process	125	831	3768	28362	0.08	1	// AT1G06190 // AT1G64380 // AT3G12910 // AT1G80840 // AT2G41720 // AT4G14510 // AT1G51700 // AT4G04350 // AT4G00730 // AT5G08610 // AT4G16390 // AT2G20020 // AT4G23550 // AT4G17500 // AT4G16250 // AT2G37430 // AT5G63790 // AT3G57180 // AT1G74950 // AT1G22810 // AT1G50840 // AT2G36000 // AT1G71520 // AT5G49030 // AT3G22150 // AT1G19180 // AT4G23810 // AT5G64050 // AT3G29290 // AT2G26150 // AT1G55…
GO:0040007	P	growth	12	831	678	28362	0.98	1	// AT4G03260 // AT2G26330 // AT5G63980 // AT1G77460 // AT1G56430 // AT2G37620 // AT1G53700 // AT1G15510 // AT4G17615 // AT5G09970 // AT1G72520 // AT3G59900
GO:0071822	P	protein complex subunit organization	8	831	338	28362	0.77	1	// AT2G30950 // AT3G48870 // AT4G13510 // AT1G24150 // AT5G42270 // AT1G49380 // AT1G59840 // AT3G52190
GO:0040008	P	regulation of growth	7	831	276	28362	0.7	1	// AT4G03260 // AT2G26330 // AT1G77460 // AT1G53700 // AT3G59900 // AT5G09970 // AT5G63980
GO:0071554	P	cell wall organization or biogenesis	24	831	704	28362	0.26	1	// AT5G09870 // AT2G15390 // AT5G46330 // AT3G54420 // AT4G00730 // AT5G44070 // AT5G62150 // AT1G59870 // AT4G19970 // AT1G77460 // AT2G43620 // AT1G55850 // AT2G32540 // AT4G01700 // AT3G50760 // AT5G57220 // AT2G26330 // AT4G26850 // AT2G44490 // AT2G32530 // AT1G18570 // AT5G01100 // AT5G41900 // AT1G24100
GO:0071555	P	cell wall organization	19	831	518	28362	0.2	1	// AT5G09870 // AT4G19970 // AT5G57220 // AT2G26330 // AT1G18570 // AT5G46330 // AT4G26850 // AT1G77460 // AT4G00730 // AT1G59870 // AT5G44070 // AT2G44490 // AT2G32530 // AT2G15390 // AT1G55850 // AT1G24100 // AT3G50760 // AT5G41900 // AT2G32540
GO:0010467	P	gene expression	125	831	4747	28362	0.91	1	// AT1G06190 // AT1G64380 // AT3G12910 // AT1G80840 // AT2G41720 // AT4G14510 // AT1G51700 // AT4G04350 // AT4G00730 // AT4G16390 // AT2G20020 // AT4G23550 // AT4G17500 // AT4G16250 // AT2G37430 // AT5G63790 // AT1G08830 // AT3G57180 // AT1G74950 // AT1G22810 // AT2G36000 // AT1G71520 // AT5G49030 // AT4G20360 // AT1G19180 // AT4G23810 // AT5G64050 // AT2G26150 // AT2G28190 // AT1G55110 // AT2G43…
GO:0009908	P	flower development	15	831	520	28362	0.56	1	// AT3G61150 // AT3G55400 // AT4G25640 // AT5G64050 // AT2G06050 // AT5G61380 // AT5G46880 // AT5G07180 // AT5G49030 // AT2G31880 // AT3G45640 // AT5G52520 // AT1G19180 // AT5G24240 // AT1G72520
GO:0010468	P	regulation of gene expression	85	831	2814	28362	0.4	1	// AT1G64380 // AT3G23230 // AT3G12910 // AT1G80840 // AT2G38470 // AT1G70070 // AT2G23320 // AT5G22250 // AT5G47220 // AT5G46880 // AT4G00730 // AT4G16390 // AT4G23550 // AT5G64750 // AT3G45640 // AT5G08790 // AT2G20960 // AT4G16250 // AT2G37430 // AT4G06746 // AT5G63790 // AT3G18010 // AT2G33710 // AT5G61380 // AT5G55580 // AT1G74950 // AT1G22810 // AT1G28370 // AT2G36000 // AT1G71520 // AT4G30…
GO:0048438	P	floral whorl development	9	831	188	28362	0.11	1	// AT3G55400 // AT4G25640 // AT5G64050 // AT2G06050 // AT5G07180 // AT5G49030 // AT3G45640 // AT5G52520 // AT1G72520
GO:0019941	P	modification-dependent protein catabolic process	5	831	378	28362	0.99	1	// AT5G01720 // AT2G22010 // AT5G27420 // AT4G11370 // AT5G25350
GO:0044265	P	cellular macromolecule catabolic process	13	831	541	28362	0.8	1	// AT2G30950 // AT4G13250 // AT5G27420 // AT5G22250 // AT3G03710 // AT1G50250 // AT5G25350 // AT4G11370 // AT5G01720 // AT2G22010 // AT5G53170 // AT5G63980 // AT5G42270
GO:0044085	P	cellular component biogenesis	31	831	1095	28362	0.6	1	// AT1G06190 // AT3G54150 // AT5G09870 // AT4G13510 // AT2G15390 // AT5G10470 // AT1G74970 // AT3G57180 // AT3G04550 // AT2G39670 // AT2G36000 // AT1G24150 // AT5G54180 // AT5G42270 // AT1G55850 // AT1G77460 // AT3G48870 // AT5G18570 // AT2G04270 // AT1G67810 // AT1G59840 // AT5G55580 // AT4G02990 // AT2G30950 // AT3G03710 // AT3G52190 // AT5G13510 // AT2G32530 // AT1G49380 // AT2G32540 // AT1G70…
GO:0048285	P	organelle fission	8	831	257	28362	0.48	1	// AT1G63680 // AT2G16900 // AT4G38550 // AT2G20960 // AT5G11140 // AT3G47430 // AT3G07430 // AT2G20950
GO:0016032	P	viral process	7	831	130	28362	0.097	1	// AT2G22010 // AT1G80840 // AT5G44870 // AT5G10470 // AT3G51450 // AT5G08790 // AT2G26560
GO:0015031	P	protein transport	11	831	653	28362	0.98	1	// AT4G18430 // AT3G48870 // AT1G06950 // AT5G54720 // AT3G11820 // AT5G49910 // AT2G04030 // AT3G52190 // AT4G16370 // AT5G22640 // AT4G23700
GO:0098655	P	cation transmembrane transport	6	831	172	28362	0.4	1	// AT4G19960 // AT4G13510 // AT3G57330 // AT1G55910 // AT4G17615 // AT4G33520
GO:0035821	P	modification of morphology or physiology of other organism	6	831	305	28362	0.88	1	// AT5G01540 // AT1G75830 // AT2G26010 // AT5G44430 // AT3G09830 // AT1G61380
GO:0097367	F	carbohydrate derivative binding	196	831	2696	28362	1.4e-31	1.7e-28	// AT2G46450 // AT3G04210 // AT5G44870 // AT5G61560 // AT5G02290 // AT3G50950 // AT1G65250 // AT5G08610 // AT4G39960 // AT1G21590 // AT3G09830 // AT3G57700 // AT5G24240 // AT1G03160 // AT5G45060 // AT1G50250 // AT4G01010 // AT4G30340 // AT5G49030 // AT1G55490 // AT1G30420 // AT4G16950 // AT4G20360 // AT3G04340 // AT2G23200 // AT5G65600 // AT2G41880 // AT1G63680 // AT1G64400 // AT5G11250 // AT5G64…
GO:0032559	F	adenyl ribonucleotide binding	179	831	2364	28362	1.3e-30	5.6e-28	// AT2G46450 // AT3G04210 // AT5G44870 // AT5G61560 // AT5G02290 // AT3G50950 // AT1G65250 // AT5G08610 // AT4G39960 // AT1G21590 // AT3G09830 // AT3G57700 // AT5G24240 // AT5G45060 // AT1G50250 // AT4G01010 // AT4G30340 // AT5G49030 // AT1G55490 // AT1G30420 // AT4G16950 // AT3G04340 // AT2G23200 // AT5G65600 // AT2G41880 // AT1G63680 // AT1G64400 // AT5G11250 // AT5G64050 // AT4G38950 // AT5G01…
GO:0030554	F	adenyl nucleotide binding	179	831	2366	28362	1.4e-30	5.6e-28	// AT2G46450 // AT3G04210 // AT5G44870 // AT5G61560 // AT5G02290 // AT3G50950 // AT1G65250 // AT5G08610 // AT4G39960 // AT1G21590 // AT3G09830 // AT3G57700 // AT5G24240 // AT5G45060 // AT1G50250 // AT4G01010 // AT4G30340 // AT5G49030 // AT1G55490 // AT1G30420 // AT4G16950 // AT3G04340 // AT2G23200 // AT5G65600 // AT2G41880 // AT1G63680 // AT1G64400 // AT5G11250 // AT5G64050 // AT4G38950 // AT5G01…
GO:0032553	F	ribonucleotide binding	192	831	2664	28362	2.1e-30	6.2e-28	// AT2G46450 // AT3G04210 // AT5G44870 // AT5G61560 // AT5G02290 // AT3G50950 // AT1G65250 // AT5G08610 // AT4G39960 // AT1G21590 // AT3G09830 // AT3G57700 // AT5G24240 // AT1G03160 // AT5G45060 // AT1G50250 // AT4G01010 // AT4G30340 // AT5G49030 // AT1G55490 // AT1G30420 // AT4G16950 // AT4G20360 // AT3G04340 // AT2G23200 // AT5G65600 // AT2G41880 // AT1G63680 // AT1G64400 // AT5G11250 // AT5G64…
GO:0017076	F	purine nucleotide binding	190	831	2633	28362	4e-30	7.8e-28	// AT2G46450 // AT3G04210 // AT5G44870 // AT5G61560 // AT5G02290 // AT3G50950 // AT1G65250 // AT5G08610 // AT4G39960 // AT1G21590 // AT3G09830 // AT3G57700 // AT5G24240 // AT1G03160 // AT5G45060 // AT1G50250 // AT4G01010 // AT4G30340 // AT5G49030 // AT1G55490 // AT1G30420 // AT4G16950 // AT4G20360 // AT3G04340 // AT2G23200 // AT5G65600 // AT2G41880 // AT1G63680 // AT1G64400 // AT5G11250 // AT5G64…
GO:0032555	F	purine ribonucleotide binding	190	831	2631	28362	3.6e-30	7.8e-28	// AT2G46450 // AT3G04210 // AT5G44870 // AT5G61560 // AT5G02290 // AT3G50950 // AT1G65250 // AT5G08610 // AT4G39960 // AT1G21590 // AT3G09830 // AT3G57700 // AT5G24240 // AT1G03160 // AT5G45060 // AT1G50250 // AT4G01010 // AT4G30340 // AT5G49030 // AT1G55490 // AT1G30420 // AT4G16950 // AT4G20360 // AT3G04340 // AT2G23200 // AT5G65600 // AT2G41880 // AT1G63680 // AT1G64400 // AT5G11250 // AT5G64…
GO:1901265	F	nucleoside phosphate binding	216	831	3370	28362	7.4e-28	1.1e-25	// AT2G46450 // AT3G04210 // AT5G44870 // AT5G61560 // AT5G02290 // AT3G50950 // AT1G65250 // AT5G08610 // AT4G39960 // AT1G21590 // AT3G09830 // AT3G57700 // AT5G24240 // AT1G03160 // AT5G45060 // AT1G50250 // AT4G01010 // AT1G26380 // AT4G30340 // AT5G49030 // AT1G55490 // AT2G29720 // AT4G16950 // AT4G20360 // AT3G04340 // AT2G23200 // AT5G13650 // AT3G06880 // AT5G65600 // AT2G41880 // AT1G63…
GO:0000166	F	nucleotide binding	216	831	3370	28362	7.4e-28	1.1e-25	// AT2G46450 // AT3G04210 // AT5G44870 // AT5G61560 // AT5G02290 // AT3G50950 // AT1G65250 // AT5G08610 // AT4G39960 // AT1G21590 // AT3G09830 // AT3G57700 // AT5G24240 // AT1G03160 // AT5G45060 // AT1G50250 // AT4G01010 // AT1G26380 // AT4G30340 // AT5G49030 // AT1G55490 // AT2G29720 // AT4G16950 // AT4G20360 // AT3G04340 // AT2G23200 // AT5G13650 // AT3G06880 // AT5G65600 // AT2G41880 // AT1G63…
GO:0036094	F	small molecule binding	218	831	3434	28362	1.3e-27	1.7e-25	// AT2G46450 // AT3G04210 // AT5G44870 // AT5G61560 // AT5G02290 // AT3G50950 // AT1G65250 // AT5G08610 // AT4G39960 // AT1G21590 // AT3G09830 // AT3G57700 // AT5G24240 // AT1G03160 // AT5G45060 // AT1G50250 // AT4G01010 // AT1G26380 // AT4G30340 // AT5G49030 // AT1G55490 // AT2G29720 // AT4G16950 // AT4G20360 // AT3G04340 // AT2G23200 // AT5G13650 // AT3G06880 // AT5G65600 // AT2G41880 // AT1G63…
GO:0032550	F	purine ribonucleoside binding	182	831	2612	28362	4.8e-27	5.1e-25	// AT3G44480 // AT3G04210 // AT5G44870 // AT5G61560 // AT5G02290 // AT3G50950 // AT1G65250 // AT5G08610 // AT4G39960 // AT1G21590 // AT3G09830 // AT3G57700 // AT5G24240 // AT1G03160 // AT5G45060 // AT1G50250 // AT4G30340 // AT5G49030 // AT1G55490 // AT1G30420 // AT4G16950 // AT4G20360 // AT3G04340 // AT2G23200 // AT5G65600 // AT2G41880 // AT1G63680 // AT1G64400 // AT5G11250 // AT5G64050 // AT4G38…
GO:0001883	F	purine nucleoside binding	182	831	2612	28362	4.8e-27	5.1e-25	// AT3G44480 // AT3G04210 // AT5G44870 // AT5G61560 // AT5G02290 // AT3G50950 // AT1G65250 // AT5G08610 // AT4G39960 // AT1G21590 // AT3G09830 // AT3G57700 // AT5G24240 // AT1G03160 // AT5G45060 // AT1G50250 // AT4G30340 // AT5G49030 // AT1G55490 // AT1G30420 // AT4G16950 // AT4G20360 // AT3G04340 // AT2G23200 // AT5G65600 // AT2G41880 // AT1G63680 // AT1G64400 // AT5G11250 // AT5G64050 // AT4G38…
GO:0001882	F	nucleoside binding	182	831	2618	28362	6.1e-27	5.6e-25	// AT3G44480 // AT3G04210 // AT5G44870 // AT5G61560 // AT5G02290 // AT3G50950 // AT1G65250 // AT5G08610 // AT4G39960 // AT1G21590 // AT3G09830 // AT3G57700 // AT5G24240 // AT1G03160 // AT5G45060 // AT1G50250 // AT4G30340 // AT5G49030 // AT1G55490 // AT1G30420 // AT4G16950 // AT4G20360 // AT3G04340 // AT2G23200 // AT5G65600 // AT2G41880 // AT1G63680 // AT1G64400 // AT5G11250 // AT5G64050 // AT4G38…
GO:0032549	F	ribonucleoside binding	182	831	2617	28362	5.9e-27	5.6e-25	// AT3G44480 // AT3G04210 // AT5G44870 // AT5G61560 // AT5G02290 // AT3G50950 // AT1G65250 // AT5G08610 // AT4G39960 // AT1G21590 // AT3G09830 // AT3G57700 // AT5G24240 // AT1G03160 // AT5G45060 // AT1G50250 // AT4G30340 // AT5G49030 // AT1G55490 // AT1G30420 // AT4G16950 // AT4G20360 // AT3G04340 // AT2G23200 // AT5G65600 // AT2G41880 // AT1G63680 // AT1G64400 // AT5G11250 // AT5G64050 // AT4G38…
GO:0003824	F	catalytic activity	414	831	9101	28362	1.5e-25	1.3e-23	// AT3G48310 // AT5G64660 // AT1G02940 // AT5G61560 // AT5G02290 // AT1G06620 // AT5G44290 // AT1G03160 // AT5G49030 // AT1G05630 // AT1G64770 // AT5G38210 // AT3G29290 // AT1G20510 // AT3G21780 // AT5G51820 // AT4G23250 // AT5G27420 // AT4G26850 // AT3G02040 // AT5G63410 // AT3G18290 // AT3G05370 // AT1G31350 // AT1G30610 // AT3G07270 // AT4G11280 // AT2G22010 // AT5G35630 // AT1G07160 // AT5G16…
GO:0005524	F	ATP binding	157	831	2248	28362	3.1e-23	2.5e-21	// AT3G44480 // AT5G44870 // AT5G61560 // AT5G02290 // AT3G50950 // AT1G65250 // AT5G08610 // AT4G39960 // AT1G21590 // AT3G09830 // AT3G57700 // AT5G24240 // AT4G23140 // AT1G50250 // AT4G30340 // AT5G49030 // AT1G55490 // AT1G30420 // AT4G16950 // AT3G04340 // AT2G23200 // AT5G65600 // AT2G41880 // AT1G63680 // AT1G64400 // AT5G64050 // AT4G38950 // AT5G01540 // AT4G04350 // AT4G18250 // AT1G20…
GO:0035639	F	purine ribonucleoside triphosphate binding	168	831	2515	28362	5.4e-23	4e-21	// AT3G44480 // AT5G44870 // AT5G61560 // AT5G02290 // AT3G50950 // AT1G65250 // AT5G08610 // AT4G39960 // AT1G21590 // AT3G09830 // AT3G57700 // AT5G24240 // AT1G03160 // AT4G23140 // AT1G50250 // AT4G30340 // AT5G49030 // AT1G55490 // AT1G30420 // AT4G16950 // AT4G20360 // AT3G04340 // AT2G23200 // AT5G65600 // AT2G41880 // AT1G63680 // AT1G64400 // AT5G64050 // AT4G38950 // AT5G01540 // AT4G04…
GO:0005488	F	binding	495	831	12081	28362	2.6e-22	1.8e-20	// AT1G06190 // AT3G48310 // AT5G44870 // AT5G61560 // AT5G02290 // AT1G06620 // AT2G20020 // AT4G23550 // AT5G44290 // AT5G55580 // AT1G74950 // AT1G03160 // AT1G22810 // AT2G38940 // AT5G49030 // AT1G05630 // AT1G64770 // AT1G19180 // AT3G06880 // AT5G38210 // AT3G29290 // AT3G50950 // AT1G20510 // AT2G26190 // AT3G46530 // AT5G51820 // AT4G24970 // AT5G27420 // AT4G26850 // AT3G02040 // AT5G54…
GO:1901363	F	heterocyclic compound binding	344	831	7718	28362	2.9e-18	1.9e-16	// AT1G06190 // AT3G48310 // AT5G44870 // AT5G61560 // AT5G02290 // AT3G50950 // AT2G20020 // AT4G23550 // AT5G55580 // AT1G03160 // AT1G22810 // AT5G49030 // AT3G06880 // AT3G29290 // AT1G20510 // AT3G46530 // AT4G24970 // AT4G26850 // AT5G63410 // AT1G30610 // AT3G07270 // AT5G35630 // AT2G19860 // AT2G33710 // AT5G24240 // AT4G37370 // AT1G62750 // AT2G31400 // AT3G09650 // AT4G34390 // AT2G27…
GO:0097159	F	organic cyclic compound binding	344	831	7737	28362	4.3e-18	2.7e-16	// AT1G06190 // AT3G48310 // AT5G44870 // AT5G61560 // AT5G02290 // AT3G50950 // AT2G20020 // AT4G23550 // AT5G55580 // AT1G03160 // AT1G22810 // AT5G49030 // AT3G06880 // AT3G29290 // AT1G20510 // AT3G46530 // AT4G24970 // AT4G26850 // AT5G63410 // AT1G30610 // AT3G07270 // AT5G35630 // AT2G19860 // AT2G33710 // AT5G24240 // AT4G37370 // AT1G62750 // AT2G31400 // AT3G09650 // AT4G34390 // AT2G27…
GO:0016301	F	kinase activity	107	831	1436	28362	1.2e-17	7.4e-16	// AT5G61560 // AT5G02290 // AT1G65250 // AT5G53110 // AT1G21590 // AT3G09830 // AT3G57700 // AT4G16250 // AT5G24240 // AT4G30340 // AT4G23140 // AT2G23200 // AT5G65600 // AT2G41880 // AT5G38210 // AT4G18250 // AT4G24970 // AT3G09920 // AT5G01540 // AT4G23250 // AT1G61370 // AT4G27300 // AT5G63410 // AT5G01920 // AT3G05370 // AT2G32800 // AT1G01560 // AT2G02220 // AT5G39030 // AT2G19860 // AT1G61…
GO:0016772	F	transferase activity, transferring phosphorus-containing groups	114	831	1657	28362	2.2e-16	1.2e-14	// AT5G61560 // AT5G02290 // AT1G65250 // AT5G53110 // AT1G21590 // AT3G09830 // AT3G57700 // AT4G16250 // AT5G24240 // AT1G50840 // AT4G30340 // AT4G23140 // AT2G23200 // AT5G65600 // AT2G41880 // AT5G38210 // AT5G01540 // AT4G18250 // AT4G24970 // AT3G09920 // AT2G24120 // AT4G23250 // AT1G61370 // AT4G26850 // AT4G27300 // AT5G63410 // AT5G01920 // AT3G05370 // AT2G32800 // AT5G55120 // AT1G01…
GO:0016773	F	phosphotransferase activity, alcohol group as acceptor	81	831	1072	28362	8e-14	4.3e-12	// AT4G27600 // AT4G23280 // AT1G01560 // AT2G02220 // AT1G74360 // AT1G65190 // AT1G17250 // AT5G61560 // AT5G02290 // AT5G46330 // AT2G37710 // AT2G19860 // AT3G54090 // AT4G00970 // AT1G53700 // AT3G09830 // AT3G45640 // AT5G45430 // AT4G16250 // AT5G24240 // AT1G66910 // AT1G66920 // AT5G41680 // AT1G56140 // AT2G31880 // AT4G21390 // AT1G11300 // AT4G23140 // AT4G23170 // AT4G31390 // AT4G04…
GO:0004672	F	protein kinase activity	73	831	925	28362	2.1e-13	1.1e-11	// AT4G23280 // AT1G01560 // AT2G02220 // AT1G74360 // AT1G65190 // AT1G17250 // AT5G61560 // AT5G02290 // AT5G46330 // AT2G37710 // AT4G23270 // AT4G00970 // AT1G53700 // AT3G09830 // AT3G45640 // AT5G45430 // AT4G16250 // AT1G66910 // AT1G66920 // AT5G41680 // AT1G56140 // AT2G31880 // AT4G21390 // AT1G11300 // AT4G23140 // AT4G23170 // AT4G31390 // AT4G04540 // AT4G23220 // AT1G61380 // AT5G39…
GO:0016740	F	transferase activity	189	831	3791	28362	3.5e-13	1.7e-11	// AT4G23280 // AT5G46080 // AT1G02940 // AT5G61560 // AT5G02290 // AT1G65250 // AT5G53110 // AT1G21590 // AT3G09830 // AT3G57700 // AT4G16250 // AT5G24240 // AT3G54150 // AT5G67340 // AT1G50840 // AT1G65190 // AT1G18500 // AT4G30340 // AT1G21120 // AT4G23140 // AT3G22150 // AT2G23200 // AT5G65600 // AT2G41880 // AT1G67980 // AT3G50760 // AT3G28930 // AT5G01540 // AT4G18250 // AT4G23250 // AT4G11…
GO:0043531	F	ADP binding	27	831	157	28362	3.1e-12	1.5e-10	// AT3G44480 // AT4G36150 // AT3G04210 // AT5G44870 // AT3G50950 // AT1G66090 // AT3G44630 // AT1G61180 // AT1G31540 // AT1G17600 // AT4G16890 // AT1G72900 // AT5G45060 // AT1G62630 // AT4G16950 // AT1G50180 // AT5G66900 // AT4G14370 // AT4G19520 // AT1G63360 // AT5G11250 // AT5G22690 // AT3G46530 // AT1G63860 // AT4G16860 // AT1G58602 // AT1G63350
GO:0030246	F	carbohydrate binding	36	831	303	28362	1.5e-11	6.7e-10	// AT5G26570 // AT5G65600 // AT5G49850 // AT2G37710 // AT2G19860 // AT5G53110 // AT4G28350 // AT1G61360 // AT1G65390 // AT4G21390 // AT1G11300 // AT2G04270 // AT1G61380 // AT1G64770 // AT1G56240 // AT5G38250 // AT4G02410 // AT4G25900 // AT5G18470 // AT1G53080 // AT3G21380 // AT1G79680 // AT3G15356 // AT1G78820 // AT5G01560 // AT3G16530 // AT5G01540 // AT1G11350 // AT1G61370 // AT3G16290 // AT1G78…
GO:0004674	F	protein serine/threonine kinase activity	61	831	767	28362	1.6e-11	7.1e-10	// AT4G23280 // AT1G01560 // AT2G02220 // AT1G74360 // AT5G39030 // AT5G61560 // AT5G02290 // AT5G46330 // AT2G37710 // AT4G23270 // AT4G00970 // AT1G53700 // AT3G09830 // AT3G45640 // AT5G45430 // AT1G66920 // AT3G25250 // AT2G31880 // AT4G21390 // AT1G11300 // AT4G23220 // AT1G61380 // AT4G23140 // AT5G58140 // AT5G38250 // AT4G23180 // AT5G01950 // AT2G23200 // AT4G02410 // AT5G25930 // AT5G65…
GO:0004497	F	monooxygenase activity	29	831	305	28362	1.3e-07	5.3e-06	// AT3G48310 // AT1G11600 // AT4G12310 // AT1G13110 // AT4G25700 // AT3G53130 // AT5G45340 // AT4G22690 // AT4G00360 // AT4G31970 // AT4G31950 // AT3G26200 // AT2G29720 // AT3G26300 // AT5G09970 // AT3G53280 // AT3G26320 // AT3G48320 // AT5G57220 // AT2G27690 // AT4G37370 // AT4G22710 // AT5G24150 // AT4G12320 // AT1G78490 // AT5G38430 // AT2G24180 // AT5G24160 // AT3G26230
GO:0016709	F	oxidoreductase activity, acting on paired donors, with incorporation or reduction of molecular oxygen, NAD(P)H as one donor, and incorporation of one atom of oxygen	22	831	198	28362	3.8e-07	1.6e-05	// AT3G48310 // AT1G11600 // AT4G12310 // AT1G13110 // AT5G45340 // AT4G22690 // AT4G31970 // AT4G31950 // AT3G26200 // AT3G26300 // AT5G09970 // AT3G53280 // AT3G26320 // AT3G48320 // AT5G57220 // AT4G37370 // AT4G22710 // AT5G24150 // AT4G12320 // AT2G24180 // AT5G24160 // AT3G26230
GO:0019825	F	oxygen binding	24	831	234	28362	4.4e-07	1.7e-05	// AT3G48310 // AT1G11600 // AT4G12310 // AT1G13110 // AT3G53130 // AT5G45340 // AT4G22690 // AT4G00360 // AT4G31970 // AT4G31950 // AT3G26200 // AT3G26300 // AT5G09970 // AT3G53280 // AT3G26320 // AT3G48320 // AT5G57220 // AT2G27690 // AT4G37370 // AT4G22710 // AT4G12320 // AT1G78490 // AT2G24180 // AT3G26230
GO:0030553	F	cGMP binding	8	831	19	28362	5.7e-07	2.1e-05	// AT2G46440 // AT2G46450 // AT1G01340 // AT4G01010 // AT5G53130 // AT5G54250 // AT3G17700 // AT2G46430
GO:0030552	F	cAMP binding	8	831	19	28362	5.7e-07	2.1e-05	// AT2G46440 // AT2G46450 // AT1G01340 // AT4G01010 // AT5G53130 // AT5G54250 // AT3G17700 // AT2G46430
GO:0016705	F	oxidoreductase activity, acting on paired donors, with incorporation or reduction of molecular oxygen	32	831	407	28362	1.4e-06	5.2e-05	// AT3G48310 // AT1G11600 // AT4G12310 // AT3G46490 // AT1G06620 // AT1G02400 // AT3G53130 // AT5G45340 // AT4G22690 // AT4G00360 // AT4G31970 // AT4G31950 // AT3G26200 // AT3G26300 // AT5G09970 // AT3G53280 // AT3G26320 // AT2G36690 // AT3G48320 // AT5G57220 // AT2G27690 // AT3G19010 // AT4G22710 // AT5G24150 // AT1G13110 // AT4G12320 // AT1G78490 // AT2G24180 // AT5G05580 // AT4G37370 // AT5G24…
GO:0004176	F	ATP-dependent peptidase activity	8	831	24	28362	2.4e-06	8.4e-05	// AT2G30950 // AT5G53170 // AT1G79560 // AT3G16290 // AT1G50250 // AT5G64580 // AT5G42270 // AT3G04340
GO:0005515	F	protein binding	154	831	3669	28362	4.3e-06	0.00015	// AT1G06190 // AT2G46450 // AT1G80840 // AT5G10300 // AT2G41680 // AT3G46230 // AT3G44480 // AT4G39960 // AT3G09830 // AT4G16250 // AT5G63790 // AT1G08830 // AT1G74950 // AT3G28270 // AT2G38940 // AT1G77460 // AT4G01010 // AT3G57330 // AT1G21120 // AT1G55490 // AT4G23140 // AT4G16950 // AT4G20360 // AT1G19180 // AT4G23810 // AT5G65600 // AT5G05190 // AT5G64050 // AT2G02010 // AT4G38950 // AT2G24…
GO:0005506	F	iron ion binding	26	831	317	28362	6.8e-06	0.00022	// AT3G48310 // AT1G11600 // AT4G12310 // AT1G13110 // AT4G25700 // AT3G53130 // AT5G45340 // AT4G22690 // AT4G00360 // AT4G31970 // AT4G31950 // AT3G26200 // AT3G26300 // AT5G09970 // AT3G53280 // AT3G26320 // AT3G48320 // AT5G57220 // AT2G27690 // AT4G37370 // AT4G22710 // AT4G12320 // AT1G78490 // AT2G24180 // AT3G18290 // AT3G26230
GO:0004222	F	metalloendopeptidase activity	10	831	50	28362	6.9e-06	0.00022	// AT2G30950 // AT5G53170 // AT1G79560 // AT3G16290 // AT1G24140 // AT1G50250 // AT5G42270 // AT3G19170 // AT2G32480 // AT3G04340
GO:0030551	F	cyclic nucleotide binding	8	831	30	28362	9.6e-06	0.0003	// AT2G46440 // AT2G46450 // AT1G01340 // AT4G01010 // AT5G53130 // AT5G54250 // AT3G17700 // AT2G46430
GO:0004519	F	endonuclease activity	22	831	255	28362	1.7e-05	0.0005	// AT2G41720 // AT4G34830 // AT4G16390 // AT5G46580 // AT3G18110 // AT3G53700 // AT4G31850 // AT2G31400 // AT2G04270 // AT3G57430 // AT3G22150 // AT4G37510 // AT1G59720 // AT3G09650 // AT3G29290 // AT5G55740 // AT1G74850 // AT4G15417 // AT2G32230 // AT1G15510 // AT5G03800 // AT1G30610
GO:0005267	F	potassium channel activity	9	831	44	28362	1.7e-05	0.0005	// AT2G46440 // AT2G46450 // AT1G01340 // AT5G53130 // AT4G01010 // AT3G04110 // AT5G54250 // AT3G17700 // AT2G46430
GO:0008237	F	metallopeptidase activity	12	831	85	28362	2e-05	0.00059	// AT2G30950 // AT5G53170 // AT1G79560 // AT4G30910 // AT1G24140 // AT1G50250 // AT3G16290 // AT5G64580 // AT5G42270 // AT3G19170 // AT2G32480 // AT3G04340
GO:0005261	F	cation channel activity	10	831	62	28362	3.6e-05	0.001	// AT2G46440 // AT2G46450 // AT1G01340 // AT5G53130 // AT4G01010 // AT1G42540 // AT3G04110 // AT5G54250 // AT3G17700 // AT2G46430
GO:0004518	F	nuclease activity	26	831	356	28362	4.4e-05	0.0012	// AT2G41720 // AT4G34830 // AT5G22250 // AT4G16390 // AT5G46580 // AT3G18110 // AT3G53700 // AT4G31850 // AT1G59720 // AT2G04270 // AT3G57430 // AT3G22150 // AT4G37510 // AT3G02830 // AT2G31400 // AT3G09650 // AT3G29290 // AT5G55740 // AT1G74850 // AT4G15417 // AT2G32230 // AT3G03710 // AT1G15510 // AT5G03800 // AT1G50840 // AT1G30610
GO:0015075	F	ion transmembrane transporter activity	38	831	629	28362	4.8e-05	0.0013	// AT2G46450 // AT4G13510 // AT1G01340 // AT5G14570 // AT5G44070 // AT3G47420 // AT4G33520 // AT4G16370 // AT2G46430 // AT1G59870 // AT5G12860 // AT3G26570 // AT2G38940 // AT3G25410 // AT4G01010 // AT3G57330 // AT5G53130 // AT1G13210 // AT3G04110 // AT3G25610 // AT2G46440 // AT3G18830 // AT2G25680 // AT5G26340 // AT1G55910 // AT5G64280 // AT2G32400 // AT1G42540 // AT1G12110 // AT1G01790 // AT3G17…
GO:0020037	F	heme binding	26	831	360	28362	5.2e-05	0.0014	// AT3G48310 // AT1G11600 // AT4G12310 // AT1G13110 // AT3G53130 // AT5G45340 // AT4G22690 // AT4G00360 // AT4G31970 // AT4G31950 // AT3G26200 // AT3G26300 // AT5G09970 // AT3G53280 // AT3G26320 // AT3G48320 // AT4G08780 // AT5G57220 // AT2G27690 // AT4G37370 // AT4G22710 // AT4G12320 // AT1G78490 // AT2G24180 // AT1G14540 // AT3G26230
GO:0005249	F	voltage-gated potassium channel activity	8	831	40	28362	5.7e-05	0.0015	// AT2G46440 // AT2G46450 // AT1G01340 // AT4G01010 // AT5G53130 // AT5G54250 // AT3G17700 // AT2G46430
GO:0015079	F	potassium ion transmembrane transporter activity	11	831	81	28362	6.1e-05	0.0016	// AT2G46440 // AT2G46450 // AT4G19960 // AT1G01340 // AT5G53130 // AT4G01010 // AT3G04110 // AT5G54250 // AT1G01790 // AT3G17700 // AT2G46430
GO:0038023	F	signaling receptor activity	16	831	165	28362	6.6e-05	0.0016	// AT3G04110 // AT2G32400 // AT2G02220 // AT4G18250 // AT2G47590 // AT5G02290 // AT5G46330 // AT1G42540 // AT1G65800 // AT2G31880 // AT5G58140 // AT1G14370 // AT3G09830 // AT4G16250 // AT1G07570 // AT2G26330
GO:0022843	F	voltage-gated cation channel activity	8	831	41	28362	6.7e-05	0.0016	// AT2G46440 // AT2G46450 // AT1G01340 // AT4G01010 // AT5G53130 // AT5G54250 // AT3G17700 // AT2G46430
GO:0042623	F	ATPase activity, coupled	27	831	389	28362	7.1e-05	0.0017	// AT5G53170 // AT1G70070 // AT3G57330 // AT1G30420 // AT5G44070 // AT1G59870 // AT1G53390 // AT1G79560 // AT1G50250 // AT5G64580 // AT5G42270 // AT1G13210 // AT3G25610 // AT3G04340 // AT3G10270 // AT4G15236 // AT4G33520 // AT4G15233 // AT3G62150 // AT3G06980 // AT3G55130 // AT5G26742 // AT2G30950 // AT5G08610 // AT3G16290 // AT5G52860 // AT3G02060
GO:0016787	F	hydrolase activity	133	831	3279	28362	0.0001	0.0024	// AT5G53050 // AT2G41720 // AT5G10300 // AT1G30420 // AT1G05000 // AT4G04350 // AT5G08610 // AT4G16390 // AT1G21590 // AT5G46580 // AT3G04290 // AT4G15417 // AT2G25050 // AT1G03160 // AT1G50840 // AT1G50250 // AT5G49030 // AT2G44480 // AT1G05630 // AT1G22650 // AT4G20360 // AT3G04340 // AT5G63980 // AT3G29290 // AT3G10840 // AT4G38950 // AT4G15233 // AT1G03310 // AT2G30950 // AT4G26850 // AT2G24…
GO:0005516	F	calmodulin binding	20	831	252	28362	0.00012	0.0026	// AT2G23320 // AT2G46450 // AT2G46430 // AT2G26190 // AT1G11350 // AT2G46440 // AT1G01340 // AT2G39200 // AT2G02010 // AT4G01010 // AT1G61560 // AT2G15760 // AT5G53130 // AT5G54250 // AT1G13210 // AT4G33050 // AT3G17700 // AT4G31550 // AT1G11310 // AT3G57330
GO:0016491	F	oxidoreductase activity	72	831	1547	28362	0.00013	0.0028	// AT3G48310 // AT1G11600 // AT4G20860 // AT4G12310 // AT4G20830 // AT2G24180 // AT2G41680 // AT3G19010 // AT1G59950 // AT1G06620 // AT1G14810 // AT5G58330 // AT4G30210 // AT5G38430 // AT1G02400 // AT4G12320 // AT3G53130 // AT4G31950 // AT5G45340 // AT5G23310 // AT1G08830 // AT4G13250 // AT1G26410 // AT4G00360 // AT4G31970 // AT2G06050 // AT5G14700 // AT1G26380 // AT3G26200 // AT4G39230 // AT3G17…
GO:0022857	F	transmembrane transporter activity	57	831	1146	28362	0.00013	0.0029	// AT2G46450 // AT4G13510 // AT1G01340 // AT1G30420 // AT4G15236 // AT5G44070 // AT1G13210 // AT5G12860 // AT3G47420 // AT4G16370 // AT2G46430 // AT1G59870 // AT2G25680 // AT2G32400 // AT3G26570 // AT2G38940 // AT4G15233 // AT3G25410 // AT4G01010 // AT3G57330 // AT5G52450 // AT5G53130 // AT3G62150 // AT1G47530 // AT5G14570 // AT1G73190 // AT3G25610 // AT5G52860 // AT4G23030 // AT1G53390 // AT3G18…
GO:0046873	F	metal ion transmembrane transporter activity	19	831	235	28362	0.00014	0.0029	// AT4G19960 // AT2G46450 // AT4G33520 // AT2G46440 // AT1G01340 // AT1G55910 // AT5G53130 // AT3G25410 // AT4G01010 // AT3G57330 // AT1G42540 // AT3G04110 // AT5G54250 // AT4G23700 // AT1G01790 // AT3G17700 // AT4G16370 // AT2G46430 // AT1G59870
GO:0016874	F	ligase activity	20	831	258	28362	0.00016	0.0033	// AT3G53180 // AT5G16715 // AT3G16910 // AT2G22010 // AT1G63680 // AT1G64400 // AT5G35630 // AT3G10160 // AT5G64050 // AT4G33760 // AT3G55630 // AT2G47240 // AT4G04350 // AT5G52520 // AT2G21860 // AT5G49030 // AT3G48110 // AT3G18290 // AT1G20510 // AT3G55400
GO:0022836	F	gated channel activity	11	831	93	28362	0.00019	0.0039	// AT2G46440 // AT2G46450 // AT1G01340 // AT5G53130 // AT4G01010 // AT1G42540 // AT3G04110 // AT5G54250 // AT3G17700 // AT2G32400 // AT2G46430
GO:0060089	F	molecular transducer activity	17	831	209	28362	0.00028	0.0056	// AT3G04110 // AT2G32400 // AT2G02220 // AT4G18250 // AT2G47590 // AT5G53130 // AT5G02290 // AT5G46330 // AT1G42540 // AT1G65800 // AT2G31880 // AT5G58140 // AT1G14370 // AT3G09830 // AT4G16250 // AT1G07570 // AT2G26330
GO:0046906	F	tetrapyrrole binding	26	831	402	28362	0.00027	0.0056	// AT3G48310 // AT1G11600 // AT4G12310 // AT1G13110 // AT3G53130 // AT5G45340 // AT4G22690 // AT4G00360 // AT4G31970 // AT4G31950 // AT3G26200 // AT3G26300 // AT5G09970 // AT3G53280 // AT3G26320 // AT3G48320 // AT4G08780 // AT5G57220 // AT2G27690 // AT4G37370 // AT4G22710 // AT4G12320 // AT1G78490 // AT2G24180 // AT1G14540 // AT3G26230
GO:0004872	F	receptor activity	17	831	209	28362	0.00028	0.0056	// AT3G04110 // AT2G32400 // AT2G02220 // AT4G18250 // AT2G47590 // AT5G53130 // AT5G02290 // AT5G46330 // AT1G42540 // AT1G65800 // AT2G31880 // AT5G58140 // AT1G14370 // AT3G09830 // AT4G16250 // AT1G07570 // AT2G26330
GO:0048037	F	cofactor binding	28	831	451	28362	0.0003	0.0059	// AT4G11280 // AT4G20860 // AT1G14810 // AT1G68890 // AT2G02010 // AT1G26410 // AT5G24160 // AT2G06050 // AT5G14700 // AT1G26380 // AT1G30700 // AT2G29720 // AT5G63570 // AT3G48730 // AT1G09940 // AT1G30720 // AT3G46970 // AT4G20830 // AT1G26420 // AT4G28420 // AT5G24150 // AT5G54960 // AT4G30210 // AT5G24155 // AT3G03630 // AT1G48030 // AT5G58140 // AT5G40610
GO:0022804	F	active transmembrane transporter activity	34	831	595	28362	0.00031	0.006	// AT3G57330 // AT1G30420 // AT4G15236 // AT5G44070 // AT3G47420 // AT1G59870 // AT1G53390 // AT3G21690 // AT2G38940 // AT4G15233 // AT3G25410 // AT5G52450 // AT1G47530 // AT3G25610 // AT5G52860 // AT4G23030 // AT3G18830 // AT3G23550 // AT4G33520 // AT5G26340 // AT3G62150 // AT1G13210 // AT5G64280 // AT1G12110 // AT1G01790 // AT5G12860 // AT5G52050 // AT3G55130 // AT3G26570 // AT4G25640 // AT3G54…
GO:0099600	F	transmembrane receptor activity	14	831	156	28362	0.00038	0.0072	// AT2G32400 // AT2G26330 // AT4G18250 // AT5G53130 // AT5G02290 // AT5G46330 // AT1G42540 // AT1G65800 // AT2G31880 // AT3G09830 // AT1G14370 // AT3G04110 // AT4G16250 // AT1G07570
GO:0019001	F	guanyl nucleotide binding	21	831	301	28362	0.00041	0.0075	// AT3G07270 // AT1G62750 // AT2G46450 // AT5G58370 // AT1G03160 // AT4G18430 // AT1G01340 // AT4G34390 // AT4G02260 // AT1G31930 // AT4G01010 // AT5G18570 // AT5G53130 // AT2G46440 // AT5G54250 // AT5G13650 // AT3G17700 // AT4G20360 // AT3G57180 // AT1G17220 // AT2G46430
GO:0032561	F	guanyl ribonucleotide binding	21	831	301	28362	0.00041	0.0075	// AT3G07270 // AT1G62750 // AT2G46450 // AT5G58370 // AT1G03160 // AT4G18430 // AT1G01340 // AT4G34390 // AT4G02260 // AT1G31930 // AT4G01010 // AT5G18570 // AT5G53130 // AT2G46440 // AT5G54250 // AT5G13650 // AT3G17700 // AT4G20360 // AT3G57180 // AT1G17220 // AT2G46430
GO:0004888	F	transmembrane signaling receptor activity	13	831	140	28362	0.00045	0.0082	// AT2G32400 // AT2G26330 // AT4G18250 // AT5G02290 // AT5G46330 // AT1G42540 // AT1G65800 // AT2G31880 // AT3G09830 // AT1G14370 // AT3G04110 // AT4G16250 // AT1G07570
GO:0004871	F	signal transducer activity	25	831	406	28362	0.00069	0.012	// AT1G01560 // AT2G02220 // AT5G02290 // AT5G46330 // AT3G09830 // AT3G45640 // AT4G16250 // AT5G47800 // AT2G32400 // AT1G31930 // AT2G35960 // AT1G64610 // AT5G58140 // AT4G34390 // AT1G42540 // AT3G15354 // AT4G18250 // AT2G31880 // AT2G26330 // AT2G47590 // AT1G65800 // AT5G61380 // AT3G04110 // AT1G14370 // AT1G07570
GO:0016876	F	ligase activity, forming aminoacyl-tRNA and related compounds	8	831	61	28362	0.00075	0.013	// AT5G16715 // AT3G55400 // AT5G64050 // AT4G33760 // AT4G04350 // AT5G49030 // AT3G48110 // AT5G52520
GO:0004812	F	aminoacyl-tRNA ligase activity	8	831	61	28362	0.00075	0.013	// AT5G16715 // AT3G55400 // AT5G64050 // AT4G33760 // AT4G04350 // AT5G49030 // AT3G48110 // AT5G52520
GO:0016875	F	ligase activity, forming carbon-oxygen bonds	8	831	61	28362	0.00075	0.013	// AT5G16715 // AT3G55400 // AT5G64050 // AT4G33760 // AT4G04350 // AT5G49030 // AT3G48110 // AT5G52520
GO:0005216	F	ion channel activity	11	831	113	28362	0.00085	0.014	// AT2G46440 // AT2G46450 // AT1G01340 // AT5G53130 // AT4G01010 // AT1G42540 // AT3G04110 // AT5G54250 // AT3G17700 // AT2G32400 // AT2G46430
GO:0022832	F	voltage-gated channel activity	8	831	64	28362	0.001	0.016	// AT2G46440 // AT2G46450 // AT1G01340 // AT4G01010 // AT5G53130 // AT5G54250 // AT3G17700 // AT2G46430
GO:0005244	F	voltage-gated ion channel activity	8	831	64	28362	0.001	0.016	// AT2G46440 // AT2G46450 // AT1G01340 // AT4G01010 // AT5G53130 // AT5G54250 // AT3G17700 // AT2G46430
GO:0022891	F	substrate-specific transmembrane transporter activity	44	831	916	28362	0.0014	0.023	// AT2G46450 // AT4G13510 // AT1G01340 // AT5G14570 // AT5G44070 // AT5G12860 // AT3G47420 // AT4G16370 // AT2G46430 // AT1G59870 // AT2G25680 // AT2G32400 // AT3G26570 // AT2G38940 // AT3G25410 // AT4G01010 // AT3G57330 // AT5G53130 // AT3G62150 // AT1G13210 // AT1G73190 // AT3G25610 // AT2G46440 // AT3G18830 // AT4G33520 // AT5G26340 // AT1G55910 // AT4G18197 // AT4G18195 // AT5G64280 // AT1G42…
GO:0050660	F	flavin adenine dinucleotide binding	12	831	141	28362	0.0015	0.024	// AT5G24150 // AT1G26420 // AT4G20860 // AT1G26410 // AT5G24160 // AT4G20830 // AT1G26380 // AT1G30700 // AT2G29720 // AT1G48030 // AT1G30720 // AT5G24155
GO:0016887	F	ATPase activity	29	831	530	28362	0.0016	0.024	// AT5G53170 // AT1G70070 // AT3G57330 // AT1G30420 // AT5G10470 // AT5G44070 // AT1G59870 // AT1G53390 // AT1G79560 // AT1G50250 // AT5G64580 // AT5G42270 // AT1G13210 // AT3G25610 // AT3G04340 // AT3G10270 // AT4G15236 // AT3G48870 // AT4G33520 // AT4G15233 // AT3G62150 // AT3G06980 // AT3G55130 // AT5G26742 // AT2G30950 // AT5G08610 // AT3G16290 // AT5G52860 // AT3G02060
GO:0015291	F	secondary active transmembrane transporter activity	21	831	338	28362	0.0016	0.025	// AT3G18830 // AT3G25410 // AT3G21690 // AT3G26570 // AT5G26340 // AT5G12860 // AT2G38940 // AT1G12110 // AT1G01790 // AT5G64280 // AT4G25640 // AT5G52450 // AT5G44070 // AT3G23550 // AT1G47530 // AT4G00370 // AT3G47420 // AT4G23030 // AT5G52050 // AT2G22500 // AT4G23700
GO:0005215	F	transporter activity	61	831	1406	28362	0.0021	0.032	// AT2G46450 // AT4G13510 // AT1G01340 // AT1G30420 // AT4G18205 // AT4G15236 // AT5G44070 // AT1G13210 // AT5G12860 // AT3G47420 // AT4G16370 // AT2G46430 // AT1G59870 // AT2G25680 // AT2G32400 // AT3G26570 // AT2G38940 // AT4G15233 // AT3G25410 // AT4G01010 // AT3G57330 // AT5G52450 // AT5G53130 // AT3G62150 // AT1G47530 // AT2G39190 // AT1G73190 // AT3G25610 // AT5G52860 // AT4G23030 // AT1G53…
GO:0015238	F	drug transmembrane transporter activity	8	831	73	28362	0.0021	0.032	// AT3G23550 // AT4G25640 // AT3G21690 // AT1G30420 // AT5G52450 // AT1G47530 // AT5G52050 // AT4G23030
GO:0016788	F	hydrolase activity, acting on ester bonds	51	831	1131	28362	0.0023	0.034	// AT3G17790 // AT2G41720 // AT4G34830 // AT5G22250 // AT1G07160 // AT1G05000 // AT4G04350 // AT4G16390 // AT1G29670 // AT5G46580 // AT2G26560 // AT3G04290 // AT2G25050 // AT1G50840 // AT4G31850 // AT1G59720 // AT2G04270 // AT5G49030 // AT5G03800 // AT1G77420 // AT3G58490 // AT3G14225 // AT3G57430 // AT1G05630 // AT4G37510 // AT3G22150 // AT3G02830 // AT5G63980 // AT2G39400 // AT5G16715 // AT4G26…
GO:0050662	F	coenzyme binding	18	831	281	28362	0.0025	0.036	// AT5G24150 // AT5G54960 // AT4G20860 // AT1G26410 // AT4G20830 // AT5G24160 // AT1G09940 // AT1G26420 // AT1G14810 // AT1G26380 // AT1G30700 // AT1G68890 // AT2G29720 // AT1G48030 // AT5G14700 // AT5G40610 // AT1G30720 // AT5G24155
GO:0022838	F	substrate-specific channel activity	12	831	152	28362	0.0027	0.039	// AT2G46440 // AT2G46450 // AT1G01340 // AT5G53130 // AT4G01010 // AT1G42540 // AT3G04110 // AT1G73190 // AT3G17700 // AT5G54250 // AT2G32400 // AT2G46430
GO:0090484	F	drug transporter activity	8	831	77	28362	0.0029	0.042	// AT3G23550 // AT4G25640 // AT3G21690 // AT1G30420 // AT5G52450 // AT1G47530 // AT5G52050 // AT4G23030
GO:0017111	F	nucleoside-triphosphatase activity	37	831	766	28362	0.0031	0.043	// AT3G10270 // AT5G53170 // AT1G70070 // AT3G57330 // AT1G30420 // AT5G10470 // AT5G44070 // AT1G59870 // AT1G53390 // AT1G79560 // AT1G31930 // AT5G64580 // AT5G42270 // AT1G13210 // AT4G20360 // AT1G17220 // AT3G04340 // AT5G13650 // AT1G62750 // AT4G15236 // AT3G48870 // AT4G33520 // AT4G15233 // AT3G62150 // AT3G06980 // AT4G34390 // AT4G38950 // AT5G18570 // AT3G25610 // AT3G55130 // AT5G26…
GO:0015103	F	inorganic anion transmembrane transporter activity	9	831	96	28362	0.0031	0.043	// AT2G25680 // AT3G26570 // AT2G38940 // AT5G50200 // AT5G44070 // AT1G12110 // AT5G14570 // AT2G22500 // AT3G45060
GO:0019843	F	rRNA binding	9	831	97	28362	0.0033	0.046	// AT1G06190 // AT4G02990 // AT5G55580 // AT2G36000 // AT5G13510 // AT5G54180 // AT1G74970 // AT3G57180 // AT1G70200
GO:0022892	F	substrate-specific transporter activity	47	831	1045	28362	0.0035	0.047	// AT2G46450 // AT4G13510 // AT1G01340 // AT5G22640 // AT4G39670 // AT5G44070 // AT1G13210 // AT5G12860 // AT3G47420 // AT4G16370 // AT2G46430 // AT1G59870 // AT2G25680 // AT2G32400 // AT3G26570 // AT2G38940 // AT3G25410 // AT4G01010 // AT3G57330 // AT5G53130 // AT3G62150 // AT5G14570 // AT1G73190 // AT3G25610 // AT2G46440 // AT3G18830 // AT4G33520 // AT5G26340 // AT1G55910 // AT4G18197 // AT4G18…
GO:0035251	F	UDP-glucosyltransferase activity	11	831	137	28362	0.0035	0.047	// AT5G55120 // AT5G09870 // AT3G46670 // AT2G15480 // AT4G26850 // AT4G10120 // AT2G32530 // AT2G32540 // AT3G21780 // AT1G55850 // AT1G24100
GO:0008324	F	cation transmembrane transporter activity	25	831	464	28362	0.0038	0.051	// AT2G46450 // AT4G13510 // AT1G01340 // AT5G44070 // AT3G47420 // AT4G16370 // AT2G46430 // AT1G59870 // AT2G38940 // AT3G25410 // AT4G01010 // AT3G57330 // AT5G53130 // AT5G54250 // AT2G46440 // AT3G18830 // AT4G33520 // AT5G26340 // AT1G55910 // AT1G42540 // AT1G01790 // AT3G17700 // AT4G19960 // AT3G04110 // AT4G23700
GO:0004175	F	endopeptidase activity	15	831	225	28362	0.0039	0.051	// AT2G30950 // AT3G25610 // AT3G19170 // AT1G79560 // AT3G16290 // AT1G16420 // AT1G24140 // AT1G50250 // AT3G04340 // AT5G42270 // AT5G38510 // AT5G53170 // AT2G32480 // AT1G62290 // AT1G04110
GO:0051082	F	unfolded protein binding	8	831	81	28362	0.0039	0.051	// AT1G26230 // AT2G28000 // AT5G12030 // AT4G39960 // AT1G55490 // AT2G04030 // AT3G13470 // AT5G49910
GO:0015297	F	antiporter activity	12	831	161	28362	0.0041	0.053	// AT3G23550 // AT4G25640 // AT3G21690 // AT5G64280 // AT5G52450 // AT1G47530 // AT1G01790 // AT5G12860 // AT4G23030 // AT5G52050 // AT2G22500 // AT4G23700
GO:0016462	F	pyrophosphatase activity	38	831	809	28362	0.0042	0.054	// AT3G10270 // AT5G53170 // AT1G70070 // AT3G57330 // AT1G30420 // AT5G10470 // AT5G44070 // AT1G59870 // AT1G53390 // AT1G79560 // AT1G31930 // AT5G64580 // AT5G42270 // AT1G13210 // AT4G20360 // AT1G17220 // AT3G04340 // AT5G13650 // AT1G62750 // AT4G15236 // AT3G48870 // AT4G33520 // AT4G15233 // AT3G62150 // AT3G06980 // AT4G34390 // AT4G38950 // AT5G18570 // AT3G25610 // AT3G55130 // AT5G26…
GO:0008509	F	anion transmembrane transporter activity	12	831	164	28362	0.0047	0.06	// AT2G25680 // AT3G26570 // AT5G14570 // AT2G38940 // AT5G50200 // AT5G64280 // AT5G44070 // AT1G12110 // AT4G00370 // AT5G12860 // AT2G22500 // AT3G45060
GO:0008171	F	O-methyltransferase activity	5	831	34	28362	0.0048	0.06	// AT1G21130 // AT1G21120 // AT1G33030 // AT1G67980 // AT1G21110
GO:0016818	F	hydrolase activity, acting on acid anhydrides, in phosphorus-containing anhydrides	38	831	817	28362	0.0049	0.06	// AT3G10270 // AT5G53170 // AT1G70070 // AT3G57330 // AT1G30420 // AT5G10470 // AT5G44070 // AT1G59870 // AT1G53390 // AT1G79560 // AT1G31930 // AT5G64580 // AT5G42270 // AT1G13210 // AT4G20360 // AT1G17220 // AT3G04340 // AT5G13650 // AT1G62750 // AT4G15236 // AT3G48870 // AT4G33520 // AT4G15233 // AT3G62150 // AT3G06980 // AT4G34390 // AT4G38950 // AT5G18570 // AT3G25610 // AT3G55130 // AT5G26…
GO:0022890	F	inorganic cation transmembrane transporter activity	19	831	325	28362	0.0049	0.06	// AT4G19960 // AT2G46450 // AT4G33520 // AT2G46440 // AT1G01340 // AT1G55910 // AT5G53130 // AT3G25410 // AT4G01010 // AT3G57330 // AT1G42540 // AT3G04110 // AT5G54250 // AT4G23700 // AT1G01790 // AT3G17700 // AT4G16370 // AT2G46430 // AT1G59870
GO:0019199	F	transmembrane receptor protein kinase activity	9	831	106	28362	0.0057	0.069	// AT2G26330 // AT4G18250 // AT5G02290 // AT5G46330 // AT1G65800 // AT2G31880 // AT3G09830 // AT1G14370 // AT1G07570
GO:0016817	F	hydrolase activity, acting on acid anhydrides	38	831	826	28362	0.0058	0.069	// AT3G10270 // AT5G53170 // AT1G70070 // AT3G57330 // AT1G30420 // AT5G10470 // AT5G44070 // AT1G59870 // AT1G53390 // AT1G79560 // AT1G31930 // AT5G64580 // AT5G42270 // AT1G13210 // AT4G20360 // AT1G17220 // AT3G04340 // AT5G13650 // AT1G62750 // AT4G15236 // AT3G48870 // AT4G33520 // AT4G15233 // AT3G62150 // AT3G06980 // AT4G34390 // AT4G38950 // AT5G18570 // AT3G25610 // AT3G55130 // AT5G26…
GO:0015267	F	channel activity	12	831	171	28362	0.0064	0.075	// AT2G46440 // AT2G46450 // AT1G01340 // AT5G53130 // AT4G01010 // AT1G42540 // AT3G04110 // AT1G73190 // AT3G17700 // AT5G54250 // AT2G32400 // AT2G46430
GO:0022803	F	passive transmembrane transporter activity	12	831	171	28362	0.0064	0.075	// AT2G46440 // AT2G46450 // AT1G01340 // AT5G53130 // AT4G01010 // AT1G42540 // AT3G04110 // AT1G73190 // AT3G17700 // AT5G54250 // AT2G32400 // AT2G46430
GO:0043167	F	ion binding	137	831	3821	28362	0.0083	0.096	// AT3G48310 // AT5G05730 // AT1G51700 // AT1G48570 // AT1G06620 // AT5G51820 // AT4G39960 // AT2G37430 // AT1G08830 // AT1G50250 // AT4G31950 // AT5G49030 // AT1G05630 // AT5G05600 // AT3G48320 // AT5G64050 // AT2G02010 // AT1G78490 // AT2G28190 // AT3G01440 // AT5G09870 // AT5G04340 // AT2G30950 // AT5G59540 // AT5G27420 // AT3G10160 // AT4G33760 // AT3G03630 // AT5G53110 // AT3G02040 // AT2G29…
GO:0042626	F	ATPase activity, coupled to transmembrane movement of substances	13	831	202	28362	0.009	0.1	// AT3G55130 // AT1G53390 // AT4G15236 // AT4G33520 // AT4G15233 // AT3G62150 // AT1G30420 // AT3G57330 // AT5G44070 // AT1G13210 // AT3G25610 // AT5G52860 // AT1G59870
GO:0046527	F	glucosyltransferase activity	11	831	158	28362	0.0093	0.11	// AT5G55120 // AT5G09870 // AT3G46670 // AT2G15480 // AT4G26850 // AT4G10120 // AT2G32530 // AT2G32540 // AT3G21780 // AT1G55850 // AT1G24100
GO:0043492	F	ATPase activity, coupled to movement of substances	13	831	203	28362	0.0093	0.11	// AT3G55130 // AT1G53390 // AT4G15236 // AT4G33520 // AT4G15233 // AT3G62150 // AT1G30420 // AT3G57330 // AT5G44070 // AT1G13210 // AT3G25610 // AT5G52860 // AT1G59870
GO:0005319	F	lipid transporter activity	5	831	41	28362	0.0097	0.11	// AT5G52050 // AT4G39670 // AT3G25410 // AT3G25610 // AT1G13210
GO:0016820	F	hydrolase activity, acting on acid anhydrides, catalyzing transmembrane movement of substances	13	831	205	28362	0.01	0.11	// AT3G55130 // AT1G53390 // AT4G15236 // AT4G33520 // AT4G15233 // AT3G62150 // AT1G30420 // AT3G57330 // AT5G44070 // AT1G13210 // AT3G25610 // AT5G52860 // AT1G59870
GO:0015077	F	monovalent inorganic cation transmembrane transporter activity	13	831	211	28362	0.012	0.14	// AT2G46440 // AT2G46450 // AT4G19960 // AT1G01340 // AT5G53130 // AT3G25410 // AT4G01010 // AT3G04110 // AT5G54250 // AT4G23700 // AT1G01790 // AT3G17700 // AT2G46430
GO:0043169	F	cation binding	130	831	3678	28362	0.015	0.17	// AT3G48310 // AT5G05730 // AT1G51700 // AT1G48570 // AT1G06620 // AT5G51820 // AT4G39960 // AT2G37430 // AT1G08830 // AT1G50250 // AT4G31950 // AT5G49030 // AT1G05630 // AT5G05600 // AT3G48320 // AT5G64050 // AT1G78490 // AT2G28190 // AT3G01440 // AT5G09870 // AT5G04340 // AT2G30950 // AT5G59540 // AT5G27420 // AT3G10160 // AT4G33760 // AT5G53110 // AT3G02040 // AT2G29630 // AT5G03800 // AT3G18…
GO:0046872	F	metal ion binding	129	831	3673	28362	0.019	0.2	// AT3G48310 // AT5G05730 // AT1G51700 // AT1G48570 // AT1G06620 // AT5G51820 // AT4G39960 // AT2G37430 // AT1G08830 // AT1G50250 // AT4G31950 // AT5G49030 // AT1G05630 // AT5G05600 // AT3G48320 // AT5G64050 // AT1G78490 // AT2G28190 // AT3G01440 // AT5G09870 // AT5G04340 // AT2G30950 // AT5G59540 // AT5G27420 // AT3G10160 // AT4G33760 // AT5G53110 // AT3G02040 // AT2G29630 // AT5G03800 // AT3G18…
GO:0004675	F	transmembrane receptor protein serine/threonine kinase activity	7	831	92	28362	0.023	0.24	// AT4G18250 // AT5G02290 // AT5G46330 // AT1G65800 // AT3G09830 // AT1G14370 // AT1G07570
GO:0030170	F	pyridoxal phosphate binding	7	831	92	28362	0.023	0.24	// AT3G46970 // AT4G11280 // AT4G28420 // AT2G02010 // AT3G03630 // AT5G63570 // AT3G48730
GO:0000287	F	magnesium ion binding	8	831	118	28362	0.028	0.29	// AT5G51820 // AT5G54960 // AT2G35390 // AT3G22960 // AT1G13210 // AT5G18570 // AT3G02040 // AT3G25610
GO:0030247	F	polysaccharide binding	5	831	58	28362	0.033	0.35	// AT5G26570 // AT5G53110 // AT2G04270 // AT5G38250 // AT1G79680
GO:0001871	F	pattern binding	5	831	58	28362	0.033	0.35	// AT5G26570 // AT5G53110 // AT2G04270 // AT5G38250 // AT1G79680
GO:0008194	F	UDP-glycosyltransferase activity	14	831	273	28362	0.036	0.37	// AT5G55120 // AT5G09870 // AT3G46670 // AT2G15480 // AT3G50760 // AT3G11670 // AT4G10120 // AT2G32530 // AT1G55850 // AT1G24100 // AT3G21780 // AT4G26850 // AT1G01390 // AT2G32540
GO:0016829	F	lyase activity	19	831	406	28362	0.037	0.37	// AT3G52720 // AT4G11280 // AT5G54960 // AT2G02220 // AT5G10300 // AT5G05730 // AT2G47590 // AT2G02010 // AT2G38230 // AT3G03630 // AT1G79680 // AT5G22300 // AT2G30390 // AT2G29630 // AT3G51450 // AT1G68890 // AT5G38430 // AT1G74040 // AT5G54810
GO:0003924	F	GTPase activity	7	831	103	28362	0.038	0.38	// AT1G62750 // AT4G34390 // AT1G31930 // AT5G18570 // AT5G13650 // AT4G20360 // AT1G17220
GO:0003727	F	single-stranded RNA binding	5	831	61	28362	0.04	0.4	// AT4G02990 // AT2G36000 // AT5G55580 // AT5G54180 // AT2G37220
GO:0015405	F	P-P-bond-hydrolysis-driven transmembrane transporter activity	13	831	251	28362	0.04	0.4	// AT3G55130 // AT1G53390 // AT4G15236 // AT4G33520 // AT4G15233 // AT3G62150 // AT1G30420 // AT3G57330 // AT5G44070 // AT1G13210 // AT3G25610 // AT5G52860 // AT1G59870
GO:0015399	F	primary active transmembrane transporter activity	13	831	252	28362	0.041	0.4	// AT3G55130 // AT1G53390 // AT4G15236 // AT4G33520 // AT4G15233 // AT3G62150 // AT1G30420 // AT3G57330 // AT5G44070 // AT1G13210 // AT3G25610 // AT5G52860 // AT1G59870
GO:0016879	F	ligase activity, forming carbon-nitrogen bonds	5	831	64	28362	0.047	0.46	// AT3G10160 // AT3G53180 // AT3G55630 // AT1G63680 // AT5G35630
GO:0016209	F	antioxidant activity	10	831	181	28362	0.047	0.46	// AT1G08830 // AT3G17790 // AT5G47910 // AT4G08780 // AT3G61770 // AT3G06730 // AT2G28190 // AT1G14540 // AT2G41680 // AT5G23310
GO:0031625	F	ubiquitin protein ligase binding	5	831	68	28362	0.057	0.54	// AT1G65800 // AT4G14365 // AT1G61380 // AT1G11350 // AT4G27300
GO:0044389	F	ubiquitin-like protein ligase binding	5	831	68	28362	0.057	0.54	// AT1G65800 // AT4G14365 // AT1G61380 // AT1G11350 // AT4G27300
GO:0016614	F	oxidoreductase activity, acting on CH-OH group of donors	11	831	214	28362	0.058	0.55	// AT1G26420 // AT4G13250 // AT4G20860 // AT1G26410 // AT4G20830 // AT1G26380 // AT4G39230 // AT1G30700 // AT5G58330 // AT5G40610 // AT1G30720
GO:0016758	F	transferase activity, transferring hexosyl groups	17	831	382	28362	0.066	0.62	// AT3G46970 // AT5G55120 // AT5G09870 // AT3G46670 // AT2G15480 // AT3G21780 // AT4G26850 // AT3G11670 // AT4G10120 // AT2G32530 // AT2G15390 // AT1G55850 // AT1G24100 // AT3G20440 // AT3G50760 // AT3G06510 // AT2G32540
GO:0008483	F	transaminase activity	5	831	73	28362	0.072	0.66	// AT3G22150 // AT5G63570 // AT3G48730 // AT4G28420 // AT2G13360
GO:0004540	F	ribonuclease activity	6	831	96	28362	0.071	0.66	// AT5G22250 // AT3G03710 // AT2G04270 // AT4G37510 // AT4G15417 // AT2G32230
GO:0016769	F	transferase activity, transferring nitrogenous groups	5	831	73	28362	0.072	0.66	// AT3G22150 // AT5G63570 // AT3G48730 // AT4G28420 // AT2G13360
GO:0005525	F	GTP binding	13	831	282	28362	0.081	0.73	// AT3G07270 // AT1G62750 // AT5G58370 // AT1G03160 // AT4G18430 // AT4G34390 // AT4G02260 // AT1G31930 // AT5G18570 // AT5G13650 // AT4G20360 // AT3G57180 // AT1G17220
GO:0016706	F	oxidoreductase activity, acting on paired donors, with incorporation or reduction of molecular oxygen, 2-oxoglutarate as one donor, and incorporation of one atom each of oxygen into both donors	5	831	77	28362	0.085	0.76	// AT1G06620 // AT2G36690 // AT3G46490 // AT1G02400 // AT3G19010
GO:0008233	F	peptidase activity	22	831	544	28362	0.089	0.79	// AT2G24280 // AT5G53170 // AT1G16420 // AT4G22485 // AT1G79560 // AT1G50250 // AT1G62290 // AT5G64580 // AT5G42270 // AT4G22520 // AT5G38510 // AT3G25610 // AT3G04340 // AT3G19170 // AT4G39640 // AT4G30910 // AT2G32480 // AT2G30950 // AT3G16290 // AT1G24140 // AT4G22517 // AT1G04110
GO:0070011	F	peptidase activity, acting on L-amino acid peptides	19	831	458	28362	0.091	0.8	// AT2G30950 // AT1G24140 // AT3G19170 // AT1G79560 // AT4G39640 // AT4G30910 // AT1G16420 // AT2G24280 // AT1G50250 // AT3G04340 // AT3G16290 // AT5G64580 // AT5G42270 // AT5G38510 // AT5G53170 // AT2G32480 // AT1G62290 // AT1G04110 // AT3G25610
GO:0051213	F	dioxygenase activity	7	831	135	28362	0.11	0.98	// AT5G05600 // AT1G06620 // AT2G36690 // AT3G46490 // AT1G02400 // AT3G19010 // AT1G72520
GO:0001067	F	regulatory region nucleic acid binding	12	831	455	28362	0.68	1	// AT2G23320 // AT1G80840 // AT2G38470 // AT1G51700 // AT3G47600 // AT2G26150 // AT1G74650 // AT1G18570 // AT5G04340 // AT5G63790 // AT5G24110 // AT1G62300
GO:0044212	F	transcription regulatory region DNA binding	12	831	452	28362	0.67	1	// AT2G23320 // AT1G80840 // AT2G38470 // AT1G51700 // AT3G47600 // AT2G26150 // AT1G74650 // AT1G18570 // AT5G04340 // AT5G63790 // AT5G24110 // AT1G62300
GO:0016684	F	oxidoreductase activity, acting on peroxide as acceptor	5	831	139	28362	0.39	1	// AT4G08780 // AT5G47910 // AT1G14540 // AT3G17790 // AT3G61770
GO:0008135	F	translation factor activity, RNA binding	5	831	181	28362	0.61	1	// AT1G62750 // AT4G20360 // AT1G17220 // AT5G13650 // AT4G29060
GO:0001071	F	nucleic acid binding transcription factor activity	51	831	1730	28362	0.5	1	// AT1G64380 // AT3G23230 // AT1G80840 // AT2G38470 // AT2G23320 // AT1G51700 // AT5G47220 // AT5G46880 // AT4G00730 // AT4G23550 // AT5G64750 // AT4G17500 // AT2G37430 // AT4G06746 // AT5G63790 // AT3G18010 // AT2G33710 // AT1G22810 // AT1G28370 // AT1G71520 // AT5G61380 // AT2G40140 // AT1G74650 // AT1G29860 // AT1G55110 // AT4G31550 // AT5G56960 // AT3G06250 // AT1G62300 // AT3G61150 // AT5G47…
GO:0004842	F	ubiquitin-protein transferase activity	16	831	387	28362	0.12	1	// AT2G22010 // AT5G27420 // AT3G52450 // AT5G01720 // AT5G57035 // AT5G61560 // AT2G35930 // AT5G67340 // AT1G15165 // AT5G09800 // AT4G11370 // AT3G18290 // AT5G64660 // AT4G14365 // AT1G31350 // AT3G18710
GO:0000975	F	regulatory region DNA binding	12	831	455	28362	0.68	1	// AT2G23320 // AT1G80840 // AT2G38470 // AT1G51700 // AT3G47600 // AT2G26150 // AT1G74650 // AT1G18570 // AT5G04340 // AT5G63790 // AT5G24110 // AT1G62300
GO:0005342	F	organic acid transmembrane transporter activity	5	831	102	28362	0.19	1	// AT3G25410 // AT3G54830 // AT5G64280 // AT2G22500 // AT5G12860
GO:0008026	F	ATP-dependent helicase activity	5	831	108	28362	0.22	1	// AT5G08610 // AT3G02060 // AT5G26742 // AT1G70070 // AT3G06980
GO:0043565	F	sequence-specific DNA binding	23	831	825	28362	0.62	1	// AT1G80840 // AT2G38470 // AT2G23320 // AT5G46880 // AT4G00730 // AT4G23550 // AT5G63790 // AT1G74650 // AT1G29860 // AT4G31550 // AT4G18880 // AT1G62300 // AT3G61150 // AT5G47230 // AT3G19170 // AT3G47600 // AT4G01250 // AT2G26150 // AT5G61890 // AT4G23810 // AT5G24110 // AT4G21750 // AT1G18570
GO:0005509	F	calcium ion binding	11	831	266	28362	0.17	1	// AT4G20780 // AT5G42380 // AT3G29000 // AT4G26080 // AT4G11850 // AT3G01830 // AT2G41100 // AT1G79680 // AT5G47910 // AT4G17615 // AT3G01440
GO:0005507	F	copper ion binding	9	831	238	28362	0.27	1	// AT2G30870 // AT4G33520 // AT1G08830 // AT1G12520 // AT5G44070 // AT2G28190 // AT4G39830 // AT1G48030 // AT1G02930
GO:0008289	F	lipid binding	12	831	317	28362	0.23	1	// AT3G61150 // AT4G14370 // AT4G11850 // AT4G21750 // AT4G39670 // AT5G46880 // AT4G00730 // AT4G22520 // AT5G10410 // AT5G24240 // AT4G22490 // AT5G42140
GO:0016853	F	isomerase activity	10	831	264	28362	0.26	1	// AT3G10270 // AT4G31210 // AT4G25900 // AT3G04790 // AT5G51820 // AT2G01290 // AT3G25770 // AT3G25760 // AT5G63570 // AT3G48730
GO:0015926	F	glucosidase activity	5	831	87	28362	0.12	1	// AT1G22650 // AT1G60260 // AT2G44480 // AT2G44490 // AT3G06510
GO:0004601	F	peroxidase activity	5	831	133	28362	0.36	1	// AT4G08780 // AT5G47910 // AT1G14540 // AT3G17790 // AT3G61770
GO:0003677	F	DNA binding	67	831	2417	28362	0.7	1	// AT1G64380 // AT3G23230 // AT1G80840 // AT2G38470 // AT2G23320 // AT1G51700 // AT5G47220 // AT5G46880 // AT4G00730 // AT3G52170 // AT4G23550 // AT5G64750 // AT5G08790 // AT3G12910 // AT1G28370 // AT4G06746 // AT5G63790 // AT3G18010 // AT2G33710 // AT1G22810 // AT1G50840 // AT2G36000 // AT1G71520 // AT5G61380 // AT2G40140 // AT1G06150 // AT1G74650 // AT1G29860 // AT5G54180 // AT1G55110 // AT4G31…
GO:0046983	F	protein dimerization activity	17	831	567	28362	0.5	1	// AT1G33030 // AT1G06150 // AT5G56960 // AT2G38230 // AT5G54770 // AT3G61950 // AT1G14810 // AT1G21130 // AT1G21120 // AT3G48870 // AT5G13220 // AT2G04030 // AT1G21110 // AT4G16250 // AT4G18880 // AT5G40610 // AT1G07630
GO:0016741	F	transferase activity, transferring one-carbon groups	12	831	306	28362	0.2	1	// AT2G19870 // AT3G21300 // AT1G33030 // AT1G21130 // AT1G55450 // AT2G39670 // AT3G23530 // AT1G21120 // AT1G15125 // AT1G67980 // AT1G21110 // AT3G54150
GO:0016746	F	transferase activity, transferring acyl groups	14	831	408	28362	0.32	1	// AT3G28940 // AT4G37670 // AT4G39640 // AT1G18500 // AT1G74040 // AT5G44070 // AT2G39980 // AT3G13110 // AT1G55920 // AT1G44790 // AT3G28930 // AT2G32030 // AT2G46720 // AT5G61160
GO:0016747	F	transferase activity, transferring acyl groups other than amino-acyl groups	7	831	348	28362	0.88	1	// AT4G37670 // AT2G39980 // AT3G13110 // AT1G55920 // AT2G32030 // AT2G46720 // AT5G61160
GO:0004386	F	helicase activity	5	831	197	28362	0.68	1	// AT5G08610 // AT3G02060 // AT5G26742 // AT1G70070 // AT3G06980
GO:0016298	F	lipase activity	5	831	152	28362	0.46	1	// AT1G77420 // AT4G11850 // AT3G14225 // AT2G26560 // AT2G39400
GO:0046943	F	carboxylic acid transmembrane transporter activity	5	831	102	28362	0.19	1	// AT3G25410 // AT3G54830 // AT5G64280 // AT2G22500 // AT5G12860
GO:0016757	F	transferase activity, transferring glycosyl groups	20	831	654	28362	0.46	1	// AT3G46970 // AT5G55120 // AT5G09870 // AT4G19970 // AT2G15480 // AT3G21780 // AT4G26850 // AT3G46670 // AT3G11670 // AT1G01390 // AT4G10120 // AT2G32530 // AT2G15390 // AT1G55850 // AT5G01100 // AT1G24100 // AT3G20440 // AT3G50760 // AT3G06510 // AT2G32540
GO:0070035	F	purine NTP-dependent helicase activity	5	831	108	28362	0.22	1	// AT5G08610 // AT3G02060 // AT5G26742 // AT1G70070 // AT3G06980
GO:0016798	F	hydrolase activity, acting on glycosyl bonds	13	831	438	28362	0.52	1	// AT4G01700 // AT5G15870 // AT4G26140 // AT2G43620 // AT3G54420 // AT1G03310 // AT4G17090 // AT2G44480 // AT2G44490 // AT1G22650 // AT1G60260 // AT3G20440 // AT3G06510
GO:0019899	F	enzyme binding	11	831	265	28362	0.17	1	// AT3G25250 // AT5G08790 // AT4G26080 // AT1G11350 // AT4G27300 // AT1G65800 // AT4G17615 // AT1G61380 // AT4G14365 // AT3G52190 // AT5G42140
GO:0003700	F	transcription factor activity, sequence-specific DNA binding	51	831	1729	28362	0.5	1	// AT1G64380 // AT3G23230 // AT1G80840 // AT2G38470 // AT2G23320 // AT1G51700 // AT5G47220 // AT5G46880 // AT4G00730 // AT4G23550 // AT5G64750 // AT4G17500 // AT2G37430 // AT4G06746 // AT5G63790 // AT3G18010 // AT2G33710 // AT1G22810 // AT1G28370 // AT1G71520 // AT5G61380 // AT2G40140 // AT1G74650 // AT1G29860 // AT1G55110 // AT4G31550 // AT5G56960 // AT3G06250 // AT1G62300 // AT3G61150 // AT5G47…
GO:0016791	F	phosphatase activity	12	831	327	28362	0.26	1	// AT5G51460 // AT3G17790 // AT2G25050 // AT3G58490 // AT1G07160 // AT1G05000 // AT1G05630 // AT5G63980 // AT2G01180 // AT4G23000 // AT1G07630 // AT4G26080
GO:0015294	F	solute:cation symporter activity	5	831	128	28362	0.33	1	// AT2G38940 // AT3G18830 // AT5G26340 // AT3G25410 // AT3G47420
GO:0016835	F	carbon-oxygen lyase activity	5	831	155	28362	0.48	1	// AT3G52720 // AT3G03630 // AT1G68890 // AT5G54810 // AT5G22300
GO:0044822	F	poly(A) RNA binding	7	831	337	28362	0.86	1	// AT5G26742 // AT2G18940 // AT3G09650 // AT2G37220 // AT4G16390 // AT3G02830 // AT4G29060
GO:0042625	F	ATPase coupled ion transmembrane transporter activity	5	831	93	28362	0.15	1	// AT3G57330 // AT5G44070 // AT3G25610 // AT4G33520 // AT1G13210
GO:0052689	F	carboxylic ester hydrolase activity	9	831	314	28362	0.57	1	// AT5G16715 // AT4G18970 // AT3G14225 // AT4G04350 // AT5G49030 // AT1G29670 // AT3G04290 // AT2G26560 // AT2G39400
GO:0016765	F	transferase activity, transferring alkyl or aryl (other than methyl) groups	7	831	138	28362	0.12	1	// AT2G30870 // AT1G17050 // AT1G02940 // AT1G56430 // AT5G20040 // AT1G69920 // AT1G02930
GO:0004553	F	hydrolase activity, hydrolyzing O-glycosyl compounds	13	831	405	28362	0.41	1	// AT4G01700 // AT5G15870 // AT4G26140 // AT2G43620 // AT3G54420 // AT1G03310 // AT4G17090 // AT2G44480 // AT2G44490 // AT1G22650 // AT1G60260 // AT3G20440 // AT3G06510
GO:0044877	F	macromolecular complex binding	8	831	244	28362	0.43	1	// AT5G11140 // AT2G16900 // AT4G34390 // AT1G31930 // AT4G38550 // AT2G20960 // AT5G42140 // AT2G20950
GO:0003676	F	nucleic acid binding	118	831	4558	28362	0.93	1	// AT1G06190 // AT1G64380 // AT1G80840 // AT2G41720 // AT4G14510 // AT1G51700 // AT4G00730 // AT5G08610 // AT4G16390 // AT2G20020 // AT4G23550 // AT4G17500 // AT5G46580 // AT2G37430 // AT5G63790 // AT3G57180 // AT1G22810 // AT1G50840 // AT2G36000 // AT1G71520 // AT5G49030 // AT3G22150 // AT4G20360 // AT4G23810 // AT5G64050 // AT3G29290 // AT2G26150 // AT1G55110 // AT2G43000 // AT5G04340 // AT3G21…
GO:0008168	F	methyltransferase activity	12	831	292	28362	0.16	1	// AT2G19870 // AT3G21300 // AT1G33030 // AT1G21130 // AT1G55450 // AT2G39670 // AT3G23530 // AT1G21120 // AT1G15125 // AT1G67980 // AT1G21110 // AT3G54150
GO:0022853	F	active ion transmembrane transporter activity	5	831	100	28362	0.18	1	// AT3G57330 // AT5G44070 // AT3G25610 // AT4G33520 // AT1G13210
GO:0016830	F	carbon-carbon lyase activity	6	831	115	28362	0.13	1	// AT5G05730 // AT5G54960 // AT5G10300 // AT2G47590 // AT2G02010 // AT5G38430
GO:0098772	F	molecular function regulator	8	831	390	28362	0.88	1	// AT5G55120 // AT1G12520 // AT4G26850 // AT1G67810 // AT1G64160 // AT1G17860 // AT3G52190 // AT2G41680
GO:0003729	F	mRNA binding	7	831	337	28362	0.86	1	// AT5G26742 // AT2G18940 // AT3G09650 // AT2G37220 // AT4G16390 // AT3G02830 // AT4G29060
GO:0005543	F	phospholipid binding	5	831	119	28362	0.28	1	// AT4G11850 // AT4G14370 // AT5G24240 // AT5G10410 // AT5G42140
GO:0042578	F	phosphoric ester hydrolase activity	15	831	391	28362	0.19	1	// AT5G51460 // AT3G17790 // AT1G05000 // AT2G25050 // AT3G58490 // AT1G07160 // AT4G02260 // AT3G02040 // AT4G11850 // AT1G05630 // AT5G63980 // AT2G01180 // AT4G23000 // AT1G07630 // AT4G26080
GO:0003690	F	double-stranded DNA binding	5	831	315	28362	0.95	1	// AT1G29860 // AT4G02990 // AT2G36000 // AT5G55580 // AT5G54180
GO:0042802	F	identical protein binding	10	831	236	28362	0.17	1	// AT4G11280 // AT3G48870 // AT5G54770 // AT5G13220 // AT2G04030 // AT5G58140 // AT3G47430 // AT4G16250 // AT4G18880 // AT5G40610
GO:0042803	F	protein homodimerization activity	7	831	143	28362	0.14	1	// AT3G48870 // AT5G54770 // AT5G13220 // AT2G04030 // AT4G16250 // AT4G18880 // AT5G40610
GO:0016779	F	nucleotidyltransferase activity	7	831	209	28362	0.42	1	// AT5G55120 // AT2G24120 // AT2G36990 // AT1G50840 // AT4G26850 // AT3G03710 // AT3G56040
GO:0016651	F	oxidoreductase activity, acting on NAD(P)H	6	831	127	28362	0.18	1	// AT4G30210 // AT2G41680 // AT3G06730 // AT5G58330 // AT5G47910 // AT1G48030
GO:0008757	F	S-adenosylmethionine-dependent methyltransferase activity	7	831	157	28362	0.19	1	// AT3G54150 // AT1G21130 // AT3G23530 // AT1G21120 // AT1G15125 // AT1G67980 // AT1G21110
GO:0030234	F	enzyme regulator activity	6	831	356	28362	0.95	1	// AT1G12520 // AT2G41680 // AT1G67810 // AT1G64160 // AT1G17860 // AT3G52190
GO:0000988	F	transcription factor activity, protein binding	8	831	259	28362	0.49	1	// AT2G36990 // AT1G74950 // AT3G47600 // AT1G74650 // AT5G13220 // AT1G17380 // AT1G18570 // AT1G19180
GO:0008270	F	zinc ion binding	31	831	1297	28362	0.89	1	// AT5G09870 // AT2G22010 // AT5G54770 // AT1G48570 // AT5G53110 // AT4G14365 // AT2G37430 // AT1G08830 // AT3G52720 // AT4G15975 // AT3G57430 // AT3G13110 // AT3G06250 // AT1G59720 // AT1G12520 // AT5G64050 // AT2G28190 // AT4G11370 // AT2G46160 // AT2G28540 // AT5G04340 // AT5G26742 // AT2G30950 // AT1G55110 // AT5G27420 // AT1G24140 // AT1G15510 // AT5G03800 // AT3G18290 // AT1G48030 // AT5G42…
GO:0008092	F	cytoskeletal protein binding	8	831	270	28362	0.54	1	// AT4G03260 // AT2G25050 // AT3G53180 // AT4G38950 // AT5G10470 // AT1G24150 // AT1G59910 // AT5G58160
GO:0000989	F	transcription factor activity, transcription factor binding	7	831	252	28362	0.61	1	// AT1G74950 // AT3G47600 // AT1G74650 // AT5G13220 // AT1G17380 // AT1G18570 // AT1G19180
GO:0019787	F	ubiquitin-like protein transferase activity	16	831	393	28362	0.13	1	// AT2G22010 // AT5G27420 // AT3G52450 // AT5G01720 // AT5G57035 // AT5G61560 // AT2G35930 // AT5G67340 // AT1G15165 // AT5G09800 // AT4G11370 // AT3G18290 // AT5G64660 // AT4G14365 // AT1G31350 // AT3G18710
GO:0004722	F	protein serine/threonine phosphatase activity	5	831	164	28362	0.53	1	// AT4G26080 // AT1G07160 // AT3G17790 // AT1G07630 // AT4G23000
GO:0004721	F	phosphoprotein phosphatase activity	7	831	203	28362	0.39	1	// AT3G17790 // AT2G25050 // AT1G07160 // AT1G05000 // AT4G23000 // AT1G07630 // AT4G26080
GO:0015293	F	symporter activity	7	831	171	28362	0.25	1	// AT3G18830 // AT3G26570 // AT5G26340 // AT2G38940 // AT3G25410 // AT1G12110 // AT3G47420
GO:0003723	F	RNA binding	55	831	1943	28362	0.62	1	// AT1G06190 // AT2G19870 // AT3G03710 // AT2G41720 // AT4G14510 // AT4G34830 // AT5G22250 // AT4G02990 // AT3G23070 // AT5G08610 // AT4G16390 // AT2G20020 // AT4G31850 // AT1G74970 // AT2G37220 // AT5G55580 // AT4G29750 // AT1G70070 // AT3G53700 // AT2G36000 // AT2G31400 // AT2G04270 // AT5G49030 // AT3G57430 // AT5G54180 // AT5G13650 // AT3G06980 // AT4G37510 // AT4G20360 // AT3G22150 // AT1G17…
GO:0003682	F	chromatin binding	6	831	149	28362	0.28	1	// AT2G16900 // AT5G42140 // AT4G38550 // AT2G20960 // AT5G11140 // AT2G20950
GO:0005198	F	structural molecule activity	5	831	538	28362	1	1	// AT2G37620 // AT5G13510 // AT1G74970 // ATCG01180 // AT2G41720
GO:0009055	F	electron carrier activity	8	831	196	28362	0.23	1	// AT1G26420 // AT4G20860 // AT1G26410 // AT4G20830 // AT1G26380 // AT1G30700 // AT3G01440 // AT1G30720
GO:0046914	F	transition metal ion binding	63	831	1912	28362	0.19	1	// AT5G20630 // AT3G48310 // AT2G22010 // AT4G12310 // AT2G24180 // AT5G54770 // AT1G48570 // AT5G09870 // AT5G44070 // AT5G53110 // AT4G25700 // AT1G11600 // AT3G53130 // AT2G37430 // AT4G39830 // AT3G52720 // AT1G08830 // AT4G00360 // AT4G31970 // AT1G59720 // AT4G31950 // AT3G26200 // AT1G12520 // AT4G15975 // AT3G57430 // AT3G13110 // AT2G30950 // AT3G53280 // AT3G26300 // AT4G14365 // AT5G09…
GO:0043168	F	anion binding	7	831	195	28362	0.35	1	// AT3G46970 // AT4G11280 // AT4G28420 // AT2G02010 // AT3G03630 // AT5G63570 // AT3G48730
GO:0009507	C	chloroplast	259	831	4148	28362	1.6e-32	1e-29	// AT1G06190 // AT2G38230 // AT2G41720 // AT4G14510 // AT4G30825 // AT2G04270 // AT5G61560 // AT5G02290 // AT1G48570 // AT4G04350 // AT3G04760 // AT5G51820 // AT5G08610 // AT4G39960 // AT2G20020 // AT1G65390 // AT5G46580 // AT5G24240 // AT3G02060 // AT5G63790 // AT5G55580 // AT1G03160 // AT3G04550 // AT1G50840 // AT2G36000 // AT1G18500 // AT5G49030 // AT1G55490 // AT3G53280 // AT4G23140 // AT1G64…
GO:0009536	C	plastid	260	831	4213	28362	7e-32	2.2e-29	// AT1G06190 // AT2G38230 // AT2G41720 // AT4G14510 // AT4G30825 // AT2G04270 // AT5G61560 // AT5G02290 // AT1G48570 // AT4G04350 // AT3G04760 // AT5G51820 // AT5G08610 // AT4G39960 // AT2G20020 // AT1G65390 // AT5G46580 // AT5G24240 // AT3G02060 // AT5G63790 // AT5G55580 // AT1G03160 // AT3G04550 // AT1G50840 // AT2G36000 // AT1G18500 // AT5G49030 // AT1G55490 // AT3G53280 // AT4G23140 // AT1G64…
GO:0044435	C	plastid part	128	831	1455	28362	5.2e-27	1.1e-24	// AT3G25410 // AT2G41680 // AT4G04350 // AT5G51820 // AT4G39960 // AT2G20020 // AT1G03160 // AT1G18500 // AT5G49030 // AT1G55490 // AT1G64770 // AT4G20360 // AT3G04340 // AT3G07430 // AT2G04030 // AT5G64050 // AT3G10840 // AT2G28190 // AT4G33010 // AT2G44640 // AT1G48460 // AT2G30950 // AT3G48730 // AT3G03630 // AT4G16390 // AT2G29630 // AT5G63980 // AT5G01920 // AT5G28500 // AT5G22640 // AT5G35…
GO:0044434	C	chloroplast part	123	831	1419	28362	2.1e-25	3.2e-23	// AT3G25410 // AT2G41680 // AT4G04350 // AT5G51820 // AT4G39960 // AT2G20020 // AT1G03160 // AT1G18500 // AT5G49030 // AT1G55490 // AT1G64770 // AT4G20360 // AT3G04340 // AT3G07430 // AT2G04030 // AT5G64050 // AT3G10840 // AT2G28190 // AT4G33010 // AT2G44640 // AT1G48460 // AT2G30950 // AT3G03630 // AT4G16390 // AT2G29630 // AT5G63980 // AT5G01920 // AT5G28500 // AT5G22640 // AT5G35630 // AT1G14…
GO:0009532	C	plastid stroma	78	831	774	28362	1e-19	1.3e-17	// AT5G05730 // AT5G18570 // AT3G55400 // AT1G70070 // AT5G35630 // AT1G18500 // AT2G41680 // AT1G12520 // AT5G54770 // AT4G04350 // AT1G14810 // AT5G58330 // AT5G51820 // AT1G74850 // AT4G16390 // AT2G20020 // AT5G49910 // AT3G19170 // AT2G28000 // AT1G74970 // AT3G20440 // AT2G37220 // AT5G54810 // AT5G23310 // AT3G52720 // AT3G04550 // AT5G38430 // AT2G04270 // AT3G04790 // AT5G26570 // AT4G30…
GO:0005886	C	plasma membrane	207	831	3735	28362	2.9e-19	3e-17	// AT2G46450 // AT5G61560 // AT5G02290 // AT3G50950 // AT3G09830 // AT1G16150 // AT2G35960 // AT3G28270 // AT2G38940 // AT1G77460 // AT4G01010 // AT1G26380 // AT4G30340 // AT1G64610 // AT1G55490 // AT4G23140 // AT2G42800 // AT5G65600 // AT5G05190 // AT1G53080 // AT5G38510 // AT3G25610 // AT3G46530 // AT1G52200 // AT5G01540 // AT4G23250 // AT1G53800 // AT3G25070 // AT1G61370 // AT5G14570 // AT4G27…
GO:0071944	C	cell periphery	227	831	4309	28362	9.8e-19	8.8e-17	// AT2G46450 // AT5G61560 // AT5G02290 // AT3G50950 // AT5G44430 // AT3G09830 // AT1G16150 // AT2G35960 // AT3G28270 // AT2G38940 // AT1G77460 // AT4G01010 // AT1G26380 // AT4G30340 // AT1G64610 // AT1G55490 // AT5G26340 // AT4G23140 // AT2G42800 // AT5G65600 // AT5G05190 // AT1G53080 // AT2G26010 // AT5G38510 // AT3G25610 // AT3G46530 // AT1G52200 // AT5G01540 // AT4G23250 // AT1G53800 // AT4G25…
GO:0009941	C	chloroplast envelope	71	831	688	28362	1.5e-18	1.2e-16	// AT5G06220 // AT5G53170 // AT5G35630 // AT1G50250 // AT5G54770 // AT5G10470 // AT2G28000 // AT5G19750 // AT1G74040 // AT5G51820 // AT4G39960 // AT4G25700 // AT5G49910 // AT3G19170 // AT3G53130 // AT1G74970 // AT2G37220 // AT1G26230 // AT1G59870 // AT1G68890 // AT3G25690 // AT5G24690 // AT3G26570 // AT1G79560 // AT1G06950 // AT3G25410 // AT5G05580 // AT3G04790 // AT5G64580 // AT1G55490 // AT2G04…
GO:0009570	C	chloroplast stroma	73	831	740	28362	4.8e-18	3.3e-16	// AT5G05730 // AT5G18570 // AT3G55400 // AT1G70070 // AT5G35630 // AT1G18500 // AT2G41680 // AT1G12520 // AT5G54770 // AT4G04350 // AT1G14810 // AT5G58330 // AT5G51820 // AT4G16390 // AT2G20020 // AT5G49910 // AT3G19170 // AT2G28000 // AT1G74970 // AT3G20440 // AT2G37220 // AT5G54810 // AT5G23310 // AT3G52720 // AT3G04550 // AT5G38430 // AT2G04270 // AT3G04790 // AT5G26570 // AT4G30910 // AT5G49…
GO:0009526	C	plastid envelope	71	831	707	28362	5.9e-18	3.7e-16	// AT5G06220 // AT5G53170 // AT5G35630 // AT1G50250 // AT5G54770 // AT5G10470 // AT2G28000 // AT5G19750 // AT1G74040 // AT5G51820 // AT4G39960 // AT4G25700 // AT5G49910 // AT3G19170 // AT3G53130 // AT1G74970 // AT2G37220 // AT1G26230 // AT1G59870 // AT1G68890 // AT3G25690 // AT5G24690 // AT3G26570 // AT1G79560 // AT1G06950 // AT3G25410 // AT5G05580 // AT3G04790 // AT5G64580 // AT1G55490 // AT2G04…
GO:0016020	C	membrane	353	831	8532	28362	6.6e-14	3.7e-12	// AT3G48310 // AT5G61560 // AT5G02290 // AT3G50950 // AT4G03460 // AT1G03160 // AT2G38940 // AT1G64770 // AT1G20510 // AT3G21780 // AT3G46530 // AT4G23250 // AT2G36630 // AT5G63410 // AT3G18290 // AT3G05370 // AT2G22010 // AT5G35630 // AT3G11720 // AT2G19860 // AT2G32660 // AT4G37370 // AT2G32540 // AT5G57035 // AT4G34390 // AT5G64280 // AT2G27690 // AT1G32060 // AT1G61310 // AT3G28450 // AT1G11…
GO:0031975	C	envelope	79	831	1170	28362	3.2e-11	1.5e-09	// AT5G06220 // AT4G20360 // AT4G17500 // AT1G74360 // AT5G35630 // AT5G42270 // AT1G50250 // AT5G54770 // AT5G10470 // AT2G28000 // AT5G19750 // AT2G19860 // AT5G51820 // AT4G39960 // AT4G25700 // AT5G49910 // AT3G19170 // AT3G53130 // AT1G74970 // AT1G35160 // AT2G37220 // AT1G26230 // AT1G59870 // AT2G25680 // AT3G25690 // AT5G24690 // AT3G26570 // AT1G79560 // AT1G06950 // AT3G25410 // AT5G22…
GO:0031967	C	organelle envelope	79	831	1170	28362	3.2e-11	1.5e-09	// AT5G06220 // AT4G20360 // AT4G17500 // AT1G74360 // AT5G35630 // AT5G42270 // AT1G50250 // AT5G54770 // AT5G10470 // AT2G28000 // AT5G19750 // AT2G19860 // AT5G51820 // AT4G39960 // AT4G25700 // AT5G49910 // AT3G19170 // AT3G53130 // AT1G74970 // AT1G35160 // AT2G37220 // AT1G26230 // AT1G59870 // AT2G25680 // AT3G25690 // AT5G24690 // AT3G26570 // AT1G79560 // AT1G06950 // AT3G25410 // AT5G22…
GO:0005737	C	cytoplasm	479	831	13406	28362	2.2e-09	9.9e-08	// AT1G06190 // AT1G06620 // AT1G02940 // AT5G61560 // AT5G02290 // AT3G44480 // AT3G50380 // AT2G20020 // AT2G41280 // AT5G55580 // AT1G03160 // AT1G22810 // AT2G38940 // AT5G49030 // AT1G05630 // AT1G64770 // AT3G06880 // AT3G29290 // AT1G20510 // AT1G79510 // AT2G26190 // AT3G46530 // ATCG01180 // AT4G26850 // AT3G02040 // AT1G30610 // AT3G07270 // AT4G11280 // AT2G22010 // AT5G35630 // AT1G07…
GO:0009295	C	nucleoid	13	831	48	28362	1.4e-08	5.7e-07	// AT3G10270 // AT1G63680 // AT2G34640 // AT1G80480 // AT1G69200 // AT3G54090 // AT5G54180 // AT3G48500 // AT1G74850 // AT4G20360 // AT3G06730 // AT3G04260 // AT5G23310
GO:0016021	C	integral component of membrane	220	831	5324	28362	5.3e-08	2.1e-06	// AT3G48310 // AT5G53050 // AT3G04210 // AT1G30420 // AT5G65600 // AT2G46450 // AT5G53110 // AT1G61180 // AT1G59840 // AT4G03460 // AT5G54710 // AT3G53280 // AT2G35960 // AT1G03160 // AT3G28270 // AT2G38940 // AT1G50250 // AT4G01010 // AT4G31950 // AT3G57330 // AT4G23140 // AT3G04340 // AT3G07430 // AT2G25680 // AT3G26200 // AT3G48320 // AT3G50760 // AT5G63050 // AT5G01540 // AT4G18250 // AT1G48…
GO:0044444	C	cytoplasmic part	396	831	10923	28362	8e-08	2.9e-06	// AT1G06190 // AT3G44480 // AT1G02940 // AT5G61560 // AT5G02290 // AT3G50380 // AT2G20020 // AT2G41280 // AT3G57180 // AT1G03160 // AT2G38940 // AT5G49030 // AT1G64770 // AT3G06880 // AT3G29290 // AT1G20510 // AT1G79510 // ATCG01180 // AT3G02040 // AT1G30610 // AT5G35630 // AT1G07160 // AT2G19860 // AT1G67980 // AT5G58250 // AT4G37370 // AT2G32540 // AT1G62750 // AT2G31400 // AT3G09650 // AT4G08…
GO:0044425	C	membrane part	239	831	5962	28362	1.3e-07	4e-06	// AT3G48310 // AT5G53050 // AT3G04210 // AT1G30420 // AT5G65600 // AT2G46450 // AT5G53110 // AT1G61180 // AT1G59840 // AT4G03460 // AT5G54710 // AT5G10410 // AT3G53280 // AT2G35960 // AT1G03160 // AT3G28270 // AT2G38940 // AT1G50250 // AT4G01010 // AT4G31950 // AT3G57330 // AT4G23140 // AT1G64770 // AT2G42800 // AT3G07430 // AT2G25680 // AT3G26200 // AT3G48320 // AT3G50760 // AT5G63050 // AT5G01…
GO:0044464	C	cell part	722	831	22662	28362	1.3e-07	4e-06	// AT1G06190 // AT1G30755 // AT5G46080 // AT1G02940 // AT5G44870 // AT5G61560 // AT5G02290 // AT1G06620 // AT3G50380 // AT2G20020 // AT4G23550 // AT5G44290 // AT2G41280 // AT5G55580 // AT1G74950 // AT1G03160 // AT1G22810 // AT2G38940 // AT1G72920 // AT1G05630 // AT1G64770 // AT1G19180 // AT2G17740 // AT3G06880 // AT3G29290 // AT3G50950 // AT1G20510 // AT3G21780 // AT1G79510 // AT4G28420 // AT3G46…
GO:0031224	C	intrinsic component of membrane	225	831	5540	28362	1.4e-07	4e-06	// AT3G48310 // AT5G53050 // AT3G04210 // AT1G30420 // AT5G65600 // AT2G46450 // AT5G53110 // AT1G61180 // AT1G59840 // AT4G03460 // AT5G54710 // AT3G53280 // AT2G35960 // AT1G03160 // AT3G28270 // AT2G38940 // AT1G50250 // AT4G01010 // AT4G31950 // AT3G57330 // AT4G23140 // AT2G42800 // AT3G07430 // AT2G25680 // AT3G26200 // AT3G48320 // AT3G50760 // AT5G63050 // AT5G01540 // AT4G18250 // AT1G48…
GO:0005623	C	cell	722	831	22664	28362	1.3e-07	4e-06	// AT1G06190 // AT1G30755 // AT5G46080 // AT1G02940 // AT5G44870 // AT5G61560 // AT5G02290 // AT1G06620 // AT3G50380 // AT2G20020 // AT4G23550 // AT5G44290 // AT2G41280 // AT5G55580 // AT1G74950 // AT1G03160 // AT1G22810 // AT2G38940 // AT1G72920 // AT1G05630 // AT1G64770 // AT1G19180 // AT2G17740 // AT3G06880 // AT3G29290 // AT3G50950 // AT1G20510 // AT3G21780 // AT1G79510 // AT4G28420 // AT3G46…
GO:0048046	C	apoplast	37	831	486	28362	4.6e-07	1.3e-05	// AT5G20630 // AT5G35630 // AT5G58330 // AT5G51820 // AT5G49910 // AT1G29670 // AT1G64160 // AT4G37290 // AT1G65870 // AT4G26140 // AT2G43620 // AT1G55490 // AT2G13360 // AT1G78820 // AT4G20360 // AT5G63570 // AT2G28000 // AT1G62750 // AT3G19170 // AT4G39640 // AT1G53080 // AT4G20830 // AT1G03475 // AT1G32060 // AT3G15356 // AT2G28190 // AT4G33010 // AT5G04140 // AT3G16530 // AT2G30870 // AT2G25…
GO:0031969	C	chloroplast membrane	25	831	259	28362	7.1e-07	1.9e-05	// AT4G25700 // AT1G68890 // AT3G53130 // AT3G25690 // AT3G26570 // AT5G38510 // AT2G32480 // AT3G04340 // AT3G06510 // AT3G48870 // AT4G33520 // AT1G06950 // AT5G64280 // AT5G18570 // AT3G11670 // AT2G30390 // AT1G01790 // AT5G12860 // AT5G24690 // AT1G03160 // AT3G16290 // AT5G38430 // AT5G05580 // AT4G00370 // AT5G22640
GO:0042170	C	plastid membrane	25	831	265	28362	1e-06	2.7e-05	// AT4G25700 // AT1G68890 // AT3G53130 // AT3G25690 // AT3G26570 // AT5G38510 // AT2G32480 // AT3G04340 // AT3G06510 // AT3G48870 // AT4G33520 // AT1G06950 // AT5G64280 // AT5G18570 // AT3G11670 // AT2G30390 // AT1G01790 // AT5G12860 // AT5G24690 // AT1G03160 // AT3G16290 // AT5G38430 // AT5G05580 // AT4G00370 // AT5G22640
GO:0042646	C	plastid nucleoid	9	831	31	28362	1.5e-06	3.6e-05	// AT2G34640 // AT1G80480 // AT1G69200 // AT3G54090 // AT5G54180 // AT3G48500 // AT1G74850 // AT3G04260 // AT5G23310
GO:0009579	C	thylakoid	39	831	584	28362	4.5e-06	0.00011	// AT5G53170 // AT1G49380 // AT5G35630 // AT3G06730 // AT5G54770 // AT2G28000 // AT5G58330 // AT4G39960 // AT5G49910 // AT1G29670 // AT5G12860 // AT2G37220 // AT5G23310 // AT4G13250 // AT1G03160 // AT1G79560 // AT1G50250 // AT3G04790 // AT5G64580 // AT3G25770 // AT5G58250 // AT4G20360 // AT3G07430 // AT5G42270 // AT1G32060 // AT2G30390 // AT1G64770 // AT2G28190 // AT4G33010 // AT3G01440 // AT3G17…
GO:0009508	C	plastid chromosome	6	831	18	28362	4.5e-05	0.001	// AT2G34640 // AT1G80480 // AT5G54180 // AT3G48500 // AT1G74850 // AT3G04260
GO:0009706	C	chloroplast inner membrane	11	831	79	28362	5e-05	0.0011	// AT3G48870 // AT1G03160 // AT3G26570 // AT1G06950 // AT5G64280 // AT5G18570 // AT4G00370 // AT5G12860 // AT2G32480 // AT5G24690 // AT5G22640
GO:0000229	C	cytoplasmic chromosome	6	831	19	28362	5.8e-05	0.0013	// AT2G34640 // AT1G80480 // AT5G54180 // AT3G48500 // AT1G74850 // AT3G04260
GO:0009528	C	plastid inner membrane	11	831	82	28362	6.8e-05	0.0014	// AT3G48870 // AT1G03160 // AT3G26570 // AT1G06950 // AT5G64280 // AT5G18570 // AT4G00370 // AT5G12860 // AT2G32480 // AT5G24690 // AT5G22640
GO:0009534	C	chloroplast thylakoid	31	831	508	28362	0.0002	0.0039	// AT5G53170 // AT5G35630 // AT4G39960 // AT1G29670 // AT3G17700 // AT2G37220 // AT5G23310 // AT4G13250 // AT1G03160 // AT1G79560 // AT1G50250 // AT3G04790 // AT5G64580 // AT3G25770 // AT1G64770 // AT4G20360 // AT3G07430 // AT5G42270 // AT1G32060 // AT2G30390 // AT5G01920 // AT4G33010 // AT3G01440 // AT5G12860 // AT1G59840 // AT2G30950 // AT3G03630 // AT3G44020 // AT3G25760 // AT1G49380 // AT5G22…
GO:0031976	C	plastid thylakoid	31	831	509	28362	0.0002	0.0039	// AT5G53170 // AT5G35630 // AT4G39960 // AT1G29670 // AT3G17700 // AT2G37220 // AT5G23310 // AT4G13250 // AT1G03160 // AT1G79560 // AT1G50250 // AT3G04790 // AT5G64580 // AT3G25770 // AT1G64770 // AT4G20360 // AT3G07430 // AT5G42270 // AT1G32060 // AT2G30390 // AT5G01920 // AT4G33010 // AT3G01440 // AT5G12860 // AT1G59840 // AT2G30950 // AT3G03630 // AT3G44020 // AT3G25760 // AT1G49380 // AT5G22…
GO:0055035	C	plastid thylakoid membrane	24	831	401	28362	0.0013	0.023	// AT5G53170 // AT5G35630 // AT4G39960 // AT2G37220 // AT4G13250 // AT1G03160 // AT1G79560 // AT1G50250 // AT3G04790 // AT5G64580 // AT5G42270 // AT1G64770 // AT4G20360 // AT3G07430 // AT3G25770 // AT1G32060 // AT2G30390 // AT3G01440 // AT3G17700 // AT1G59840 // AT2G30950 // AT3G25760 // AT1G49380 // AT5G22640
GO:0009535	C	chloroplast thylakoid membrane	24	831	400	28362	0.0012	0.023	// AT5G53170 // AT5G35630 // AT4G39960 // AT2G37220 // AT4G13250 // AT1G03160 // AT1G79560 // AT1G50250 // AT3G04790 // AT5G64580 // AT5G42270 // AT1G64770 // AT4G20360 // AT3G07430 // AT3G25770 // AT1G32060 // AT2G30390 // AT3G01440 // AT3G17700 // AT1G59840 // AT2G30950 // AT3G25760 // AT1G49380 // AT5G22640
GO:0010319	C	stromule	6	831	37	28362	0.0013	0.023	// AT5G54770 // AT1G32060 // AT5G51820 // AT3G25770 // AT2G37220 // AT1G55490
GO:0044436	C	thylakoid part	26	831	463	28362	0.0019	0.033	// AT5G53170 // AT5G35630 // AT4G39960 // AT2G37220 // AT4G13250 // AT1G03160 // AT1G79560 // AT1G50250 // AT3G04790 // AT5G64580 // AT3G25770 // AT1G64770 // AT4G20360 // AT3G07430 // AT5G42270 // AT1G32060 // AT2G30390 // AT3G01440 // AT3G17700 // AT1G59840 // AT2G30950 // AT3G03630 // AT3G44020 // AT3G25760 // AT1G49380 // AT5G22640
GO:0042651	C	thylakoid membrane	24	831	421	28362	0.0023	0.039	// AT5G53170 // AT5G35630 // AT4G39960 // AT2G37220 // AT4G13250 // AT1G03160 // AT1G79560 // AT1G50250 // AT3G04790 // AT5G64580 // AT5G42270 // AT1G64770 // AT4G20360 // AT3G07430 // AT3G25770 // AT1G32060 // AT2G30390 // AT3G01440 // AT3G17700 // AT1G59840 // AT2G30950 // AT3G25760 // AT1G49380 // AT5G22640
GO:0034357	C	photosynthetic membrane	24	831	422	28362	0.0024	0.039	// AT5G53170 // AT5G35630 // AT4G39960 // AT2G37220 // AT4G13250 // AT1G03160 // AT1G79560 // AT1G50250 // AT3G04790 // AT5G64580 // AT5G42270 // AT1G64770 // AT4G20360 // AT3G07430 // AT3G25770 // AT1G32060 // AT2G30390 // AT3G01440 // AT3G17700 // AT1G59840 // AT2G30950 // AT3G25760 // AT1G49380 // AT5G22640
GO:0044446	C	intracellular organelle part	175	831	4882	28362	0.0027	0.044	// AT3G44480 // AT1G30420 // AT2G41680 // AT4G04350 // AT5G51820 // AT4G39960 // AT2G20020 // AT3G44020 // AT1G03160 // AT3G28270 // AT1G77460 // AT5G49030 // AT1G55490 // AT1G64770 // AT4G20360 // AT5G58330 // AT3G04340 // AT3G07430 // AT4G30210 // AT2G25680 // AT2G04030 // AT5G64050 // AT3G50760 // AT3G10840 // AT4G38950 // AT2G30950 // AT1G12520 // AT2G28190 // AT4G33010 // AT2G44640 // AT1G48…
GO:0044459	C	plasma membrane part	24	831	428	28362	0.0028	0.044	// AT2G46450 // AT4G13510 // AT1G01340 // AT2G46430 // AT5G25250 // AT3G28270 // AT2G38940 // AT1G31930 // AT4G01010 // AT3G57330 // AT2G35960 // AT5G53130 // AT1G64610 // AT1G73190 // AT2G46440 // AT4G34390 // AT3G15354 // AT5G19230 // AT3G17700 // AT3G25070 // AT5G64870 // AT5G54250 // AT2G01180 // AT1G04110
GO:0044422	C	organelle part	175	831	4894	28362	0.003	0.046	// AT3G44480 // AT1G30420 // AT2G41680 // AT4G04350 // AT5G51820 // AT4G39960 // AT2G20020 // AT3G44020 // AT1G03160 // AT3G28270 // AT1G77460 // AT5G49030 // AT1G55490 // AT1G64770 // AT4G20360 // AT5G58330 // AT3G04340 // AT3G07430 // AT4G30210 // AT2G25680 // AT2G04030 // AT5G64050 // AT3G50760 // AT3G10840 // AT4G38950 // AT2G30950 // AT1G12520 // AT2G28190 // AT4G33010 // AT2G44640 // AT1G48…
GO:0005887	C	integral component of plasma membrane	13	831	184	28362	0.0044	0.066	// AT2G46440 // AT2G46450 // AT4G13510 // AT1G01340 // AT2G38940 // AT4G01010 // AT3G57330 // AT5G53130 // AT5G54250 // AT1G73190 // AT3G17700 // AT2G01180 // AT2G46430
GO:0000145	C	exocyst	5	831	34	28362	0.0048	0.069	// AT5G59730 // AT5G61010 // AT5G58430 // AT3G09520 // AT3G55150
GO:0044448	C	cell cortex part	7	831	70	28362	0.0063	0.09	// AT4G03260 // AT5G61010 // AT3G55150 // AT5G59730 // AT1G77460 // AT3G09520 // AT5G58430
GO:0005576	C	extracellular region	109	831	2954	28362	0.0086	0.12	// AT5G51820 // AT2G41810 // AT2G41280 // AT3G04290 // AT3G14225 // AT1G26380 // AT1G55490 // AT4G20360 // AT2G23200 // AT5G48540 // AT2G26010 // AT2G28190 // AT4G33010 // AT3G16670 // AT4G23250 // AT5G27420 // AT2G34700 // AT1G17860 // AT5G48430 // AT5G61010 // AT5G35630 // AT3G11720 // AT5G58330 // AT3G09405 // AT5G20790 // AT1G21670 // AT4G01037 // AT4G26140 // AT2G44480 // AT4G22520 // AT5G39…
GO:0005938	C	cell cortex	7	831	83	28362	0.014	0.19	// AT4G03260 // AT5G61010 // AT3G55150 // AT5G59730 // AT1G77460 // AT3G09520 // AT5G58430
GO:0099568	C	cytoplasmic region	7	831	83	28362	0.014	0.19	// AT4G03260 // AT5G61010 // AT3G55150 // AT5G59730 // AT1G77460 // AT3G09520 // AT5G58430
GO:0031984	C	organelle subcompartment	35	831	817	28362	0.02	0.26	// AT5G53170 // AT5G35630 // AT2G15390 // AT4G39960 // AT1G29670 // AT3G17700 // AT2G37220 // AT5G23310 // AT4G13250 // AT1G03160 // AT1G79560 // AT1G50250 // AT3G04790 // AT5G64580 // AT3G25770 // AT1G64770 // AT4G20360 // AT3G07430 // AT5G42270 // AT1G13210 // AT1G32060 // AT2G30390 // AT1G49380 // AT4G33010 // AT3G01440 // AT5G12860 // AT1G59840 // AT3G25610 // AT2G30950 // AT3G03630 // AT3G11…
GO:0031226	C	intrinsic component of plasma membrane	15	831	292	28362	0.031	0.39	// AT2G46440 // AT2G46450 // AT4G13510 // AT1G01340 // AT2G38940 // AT4G01010 // AT3G57330 // AT2G35960 // AT5G53130 // AT5G54250 // AT1G73190 // AT3G17700 // AT2G01180 // AT2G46430 // AT5G19230
GO:0019897	C	extrinsic component of plasma membrane	6	831	77	28362	0.031	0.39	// AT3G25070 // AT3G28270 // AT4G34390 // AT1G31930 // AT3G15354 // AT1G64610
GO:0030312	C	external encapsulating structure	30	831	706	28362	0.033	0.39	// AT5G20630 // AT4G20860 // AT1G33590 // AT3G54420 // AT1G29670 // AT1G53080 // AT1G21670 // AT1G65870 // AT4G26140 // AT5G44430 // AT1G33600 // AT2G42800 // AT1G02930 // AT4G01700 // AT5G18470 // AT4G39640 // AT2G26010 // AT4G20830 // AT2G37620 // AT3G15356 // AT3G16530 // AT2G30870 // AT1G75830 // AT1G78850 // AT4G25900 // AT4G22690 // AT3G22060 // AT1G17860 // AT1G16150 // AT5G41900
GO:0005618	C	cell wall	30	831	706	28362	0.033	0.39	// AT5G20630 // AT4G20860 // AT1G33590 // AT3G54420 // AT1G29670 // AT1G53080 // AT1G21670 // AT1G65870 // AT4G26140 // AT5G44430 // AT1G33600 // AT2G42800 // AT1G02930 // AT4G01700 // AT5G18470 // AT4G39640 // AT2G26010 // AT4G20830 // AT2G37620 // AT3G15356 // AT3G16530 // AT2G30870 // AT1G75830 // AT1G78850 // AT4G25900 // AT4G22690 // AT3G22060 // AT1G17860 // AT1G16150 // AT5G41900
GO:0099023	C	tethring complex	5	831	60	28362	0.038	0.44	// AT5G59730 // AT5G61010 // AT5G58430 // AT3G09520 // AT3G55150
GO:0031234	C	extrinsic component of cytoplasmic side of plasma membrane	5	831	73	28362	0.072	0.83	// AT3G15354 // AT4G34390 // AT1G64610 // AT1G31930 // AT3G28270
GO:0098552	C	side of membrane	6	831	97	28362	0.074	0.84	// AT3G28270 // AT4G34390 // AT1G31930 // AT3G15354 // AT1G64610 // AT1G04110
GO:0019898	C	extrinsic component of membrane	7	831	125	28362	0.084	0.93	// AT3G25070 // AT3G28270 // AT4G34390 // AT1G31930 // AT3G15354 // AT1G64610 // AT3G01440
GO:0022626	C	cytosolic ribosome	6	831	323	28362	0.91	1	// AT5G35630 // AT5G13510 // AT2G28000 // AT3G13470 // AT1G74970 // AT1G55490
GO:0044431	C	Golgi apparatus part	10	831	567	28362	0.97	1	// AT3G44480 // AT4G19970 // AT2G15390 // AT3G50760 // AT3G11820 // AT2G32530 // AT1G13210 // AT3G25610 // AT1G55850 // AT2G32540
GO:0030054	C	cell junction	26	831	901	28362	0.56	1	// AT4G13510 // AT4G27300 // AT1G31540 // AT4G16370 // AT5G25250 // AT2G32400 // AT4G34150 // AT2G38940 // AT5G26340 // AT1G24150 // AT2G35960 // AT1G50180 // AT3G04340 // AT1G02930 // AT4G39640 // AT4G20830 // AT4G38950 // AT2G39210 // AT2G37620 // AT4G22710 // AT4G08850 // AT2G41100 // AT4G26950 // AT3G11820 // AT1G11310 // AT3G18710
GO:0031977	C	thylakoid lumen	5	831	96	28362	0.16	1	// AT1G50250 // AT2G30950 // AT3G44020 // AT3G01440 // AT3G03630
GO:0031974	C	membrane-enclosed lumen	12	831	1008	28362	1	1	// AT3G55130 // AT2G33710 // AT4G24970 // AT3G19170 // AT3G10160 // AT1G21320 // AT1G76600 // AT5G04140 // AT3G13470 // AT4G20360 // AT1G48030 // AT4G29060
GO:0044428	C	nuclear part	8	831	1078	28362	1	1	// AT2G33710 // AT1G76600 // AT4G17500 // AT1G35160 // AT1G21320 // AT4G24970 // AT3G13470 // AT4G20360
GO:0044429	C	mitochondrial part	11	831	486	28362	0.84	1	// AT2G24120 // AT3G19170 // AT1G74360 // AT3G10160 // AT2G19860 // AT4G29060 // AT5G04140 // AT2G25680 // AT5G53170 // AT1G48030 // AT2G22500
GO:0044424	C	intracellular part	619	831	20693	28362	0.17	1	// AT1G06190 // AT1G30755 // AT1G02940 // AT5G44870 // AT5G61560 // AT5G02290 // AT1G06620 // AT3G50380 // AT2G20020 // AT4G23550 // AT5G44290 // AT2G41280 // AT5G55580 // AT1G74950 // AT1G03160 // AT1G22810 // AT2G38940 // AT5G49030 // AT1G05630 // AT1G64770 // AT1G19180 // AT2G17740 // AT3G06880 // AT3G29290 // AT3G50950 // AT1G20510 // AT3G21780 // AT1G79510 // AT4G28420 // AT3G46530 // AT5G51…
GO:0042175	C	nuclear outer membrane-endoplasmic reticulum membrane network	5	831	404	28362	0.99	1	// AT3G58490 // AT3G44480 // AT4G30210 // AT3G52190 // AT1G55850
GO:0005911	C	cell-cell junction	26	831	901	28362	0.56	1	// AT4G13510 // AT4G27300 // AT1G31540 // AT4G16370 // AT5G25250 // AT2G32400 // AT4G34150 // AT2G38940 // AT5G26340 // AT1G24150 // AT2G35960 // AT1G50180 // AT3G04340 // AT1G02930 // AT4G39640 // AT4G20830 // AT4G38950 // AT2G39210 // AT2G37620 // AT4G22710 // AT4G08850 // AT2G41100 // AT4G26950 // AT3G11820 // AT1G11310 // AT3G18710
GO:0005789	C	endoplasmic reticulum membrane	5	831	399	28362	0.99	1	// AT3G58490 // AT3G44480 // AT4G30210 // AT3G52190 // AT1G55850
GO:0019866	C	organelle inner membrane	15	831	371	28362	0.14	1	// AT3G48870 // AT5G53170 // AT1G03160 // AT3G26570 // AT3G10160 // AT1G06950 // AT5G64280 // AT5G18570 // AT5G22640 // AT4G00370 // AT5G12860 // AT2G32480 // AT5G24690 // AT1G48030 // AT2G22500
GO:0019867	C	outer membrane	5	831	107	28362	0.21	1	// AT3G25690 // AT3G11670 // AT3G06510 // AT1G03160 // AT2G19860
GO:0005622	C	intracellular	619	831	20721	28362	0.19	1	// AT1G06190 // AT1G30755 // AT1G02940 // AT5G44870 // AT5G61560 // AT5G02290 // AT1G06620 // AT3G50380 // AT2G20020 // AT4G23550 // AT5G44290 // AT2G41280 // AT5G55580 // AT1G74950 // AT1G03160 // AT1G22810 // AT2G38940 // AT5G49030 // AT1G05630 // AT1G64770 // AT1G19180 // AT2G17740 // AT3G06880 // AT3G29290 // AT3G50950 // AT1G20510 // AT3G21780 // AT1G79510 // AT4G28420 // AT3G46530 // AT5G51…
GO:0070013	C	intracellular organelle lumen	12	831	1008	28362	1	1	// AT3G55130 // AT2G33710 // AT4G24970 // AT3G19170 // AT3G10160 // AT1G21320 // AT1G76600 // AT5G04140 // AT3G13470 // AT4G20360 // AT1G48030 // AT4G29060
GO:0005768	C	endosome	6	831	405	28362	0.98	1	// AT5G25250 // AT5G05190 // AT3G28270 // AT5G46330 // AT4G23700 // AT5G52050
GO:0000151	C	ubiquitin ligase complex	5	831	231	28362	0.8	1	// AT3G15354 // AT2G22010 // AT4G14365 // AT1G31350 // AT5G25350
GO:0042579	C	microbody	8	831	247	28362	0.44	1	// AT2G06050 // AT3G16910 // AT5G19750 // AT2G44490 // AT2G13360 // AT1G20510 // AT3G47430 // AT5G24240
GO:1902494	C	catalytic complex	18	831	711	28362	0.76	1	// AT5G05730 // AT2G24120 // AT2G22010 // AT4G26080 // AT1G31930 // AT2G34640 // AT1G77460 // AT5G25350 // AT5G38430 // AT1G48030 // AT3G15354 // AT1G64610 // AT4G33010 // AT3G01440 // AT4G34390 // AT4G14365 // AT1G31350 // AT5G40610
GO:0043234	C	protein complex	33	831	1834	28362	1	1	// AT5G05730 // AT5G61010 // AT2G22010 // AT1G31930 // AT5G10470 // AT5G25350 // AT3G09520 // AT4G17500 // AT1G77460 // AT1G64610 // AT5G22250 // AT1G64770 // AT4G14365 // AT5G59730 // AT3G10270 // AT3G48870 // AT4G26080 // AT4G34390 // AT1G06950 // AT3G15354 // AT4G33010 // AT3G01440 // AT5G52520 // AT2G24120 // AT3G55150 // AT1G31350 // AT2G34640 // AT5G38430 // AT1G48030 // AT3G11820 // AT5G58…
GO:0043232	C	intracellular non-membrane-bounded organelle	27	831	1543	28362	1	1	// AT1G70070 // AT5G35630 // AT5G10470 // AT3G54090 // AT1G74970 // AT5G23310 // AT2G33710 // AT1G76600 // AT1G77460 // AT5G54180 // AT1G55490 // AT4G20360 // ATCG01180 // AT3G04260 // AT2G28000 // AT3G48500 // AT4G38950 // AT2G37620 // AT1G74850 // AT4G24970 // AT2G34640 // AT1G80480 // AT1G69200 // AT4G31210 // AT5G13510 // AT3G13470 // AT1G07630
GO:0005829	C	cytosol	67	831	1993	28362	0.14	1	// AT1G42550 // AT3G28930 // AT5G61010 // AT2G38230 // AT1G01560 // AT4G20860 // AT1G02940 // AT3G55630 // AT5G10470 // AT3G56040 // AT1G01320 // AT2G19860 // AT5G51820 // AT5G44070 // AT1G53700 // AT1G55920 // AT1G44790 // AT1G74970 // AT3G18010 // AT1G08830 // AT1G15290 // AT2G02010 // AT3G52450 // AT1G65800 // AT4G34150 // AT5G35630 // AT4G18950 // AT5G12030 // AT1G21120 // AT1G35160 // AT3G13…
GO:0009505	C	plant-type cell wall	14	831	323	28362	0.1	1	// AT5G20630 // AT5G18470 // AT4G20860 // AT4G39640 // AT1G53080 // AT1G33590 // AT4G20830 // AT1G78850 // AT4G25900 // AT1G16150 // AT1G33600 // AT3G16530 // AT2G42800 // AT1G21670
GO:0044432	C	endoplasmic reticulum part	5	831	440	28362	1	1	// AT3G58490 // AT3G44480 // AT4G30210 // AT3G52190 // AT1G55850
GO:0044437	C	vacuolar part	20	831	725	28362	0.64	1	// AT3G55130 // AT5G52450 // AT4G25640 // AT3G21690 // AT3G28270 // AT3G62150 // AT1G30420 // AT5G46330 // AT2G41100 // AT4G22690 // AT3G57330 // AT5G25250 // AT1G73190 // AT1G47530 // AT2G04030 // AT5G14570 // AT1G78850 // AT1G59870 // AT5G52050 // AT2G44640
GO:0009506	C	plasmodesma	25	831	899	28362	0.63	1	// AT4G13510 // AT2G41100 // AT1G31540 // AT4G16370 // AT5G25250 // AT2G32400 // AT4G34150 // AT2G38940 // AT5G26340 // AT2G35960 // AT1G50180 // AT3G04340 // AT1G02930 // AT4G39640 // AT4G20830 // AT4G38950 // AT2G39210 // AT2G37620 // AT4G22710 // AT4G08850 // AT4G27300 // AT4G26950 // AT3G11820 // AT1G11310 // AT3G18710
GO:0098562	C	cytoplasmic side of membrane	5	831	92	28362	0.14	1	// AT3G15354 // AT4G34390 // AT1G64610 // AT1G31930 // AT3G28270
GO:0031090	C	organelle membrane	61	831	1760	28362	0.11	1	// AT3G21690 // AT5G53170 // AT1G74360 // AT3G57330 // AT1G30420 // AT5G14570 // AT5G46330 // AT3G44480 // AT5G19750 // AT2G19860 // AT4G25700 // AT1G68890 // AT2G25680 // AT3G53130 // AT1G59870 // AT5G25250 // AT3G25690 // AT4G19970 // AT3G26570 // AT3G28270 // AT5G52450 // AT1G47530 // AT2G04030 // AT2G15390 // AT5G38510 // AT2G32480 // AT3G04340 // AT3G06510 // AT2G32540 // AT3G48870 // AT4G33…
GO:0043227	C	membrane-bounded organelle	546	831	18217	28362	0.2	1	// AT1G06190 // AT1G30755 // AT1G02940 // AT5G44870 // AT5G61560 // AT5G02290 // AT3G50950 // AT3G50380 // AT2G20020 // AT4G23550 // AT5G44290 // AT2G41280 // AT5G55580 // AT1G74950 // AT1G03160 // AT1G22810 // AT2G38940 // AT5G49030 // AT1G05630 // AT1G64770 // AT1G19180 // AT2G17740 // AT3G06880 // AT3G29290 // AT1G20510 // AT3G21780 // AT1G79510 // AT3G46530 // AT5G51820 // AT4G24970 // ATCG01…
GO:0005783	C	endoplasmic reticulum	23	831	895	28362	0.76	1	// AT3G44480 // AT5G36925 // AT2G47240 // AT3G59900 // AT3G52190 // AT2G41280 // AT5G20150 // AT5G24160 // AT1G26380 // AT3G52720 // AT3G19830 // AT4G12320 // AT1G55850 // AT2G39400 // AT1G64400 // AT3G58490 // AT4G37370 // AT1G01390 // AT5G24150 // AT4G30210 // AT1G78490 // AT2G24180 // AT4G16890
GO:0005777	C	peroxisome	8	831	247	28362	0.44	1	// AT2G06050 // AT3G16910 // AT5G19750 // AT2G44490 // AT2G13360 // AT1G20510 // AT3G47430 // AT5G24240
GO:0009898	C	cytoplasmic side of plasma membrane	5	831	80	28362	0.095	1	// AT3G15354 // AT4G34390 // AT1G64610 // AT1G31930 // AT3G28270
GO:0005774	C	vacuolar membrane	20	831	720	28362	0.63	1	// AT3G55130 // AT5G52450 // AT4G25640 // AT3G21690 // AT3G28270 // AT3G62150 // AT1G30420 // AT5G46330 // AT2G41100 // AT4G22690 // AT3G57330 // AT5G25250 // AT1G73190 // AT1G47530 // AT2G04030 // AT5G14570 // AT1G78850 // AT1G59870 // AT5G52050 // AT2G44640
GO:0031225	C	anchored component of membrane	6	831	280	28362	0.83	1	// AT2G35960 // AT4G20830 // AT1G24140 // AT5G19240 // AT5G19230 // AT2G42800
GO:0043229	C	intracellular organelle	548	831	18517	28362	0.36	1	// AT1G06190 // AT1G30755 // AT1G02940 // AT5G44870 // AT5G61560 // AT5G02290 // AT3G50950 // AT3G50380 // AT2G20020 // AT4G23550 // AT5G44290 // AT2G41280 // AT5G55580 // AT1G74950 // AT1G03160 // AT1G22810 // AT2G38940 // AT5G49030 // AT1G05630 // AT1G64770 // AT1G19180 // AT2G17740 // AT3G06880 // AT3G29290 // AT1G20510 // AT3G21780 // AT1G79510 // AT3G46530 // AT5G51820 // AT4G24970 // ATCG01…
GO:0043228	C	non-membrane-bounded organelle	27	831	1543	28362	1	1	// AT1G70070 // AT5G35630 // AT5G10470 // AT3G54090 // AT1G74970 // AT5G23310 // AT2G33710 // AT1G76600 // AT1G77460 // AT5G54180 // AT1G55490 // AT4G20360 // ATCG01180 // AT3G04260 // AT2G28000 // AT3G48500 // AT4G38950 // AT2G37620 // AT1G74850 // AT4G24970 // AT2G34640 // AT1G80480 // AT1G69200 // AT4G31210 // AT5G13510 // AT3G13470 // AT1G07630
GO:0043226	C	organelle	548	831	18527	28362	0.37	1	// AT1G06190 // AT1G30755 // AT1G02940 // AT5G44870 // AT5G61560 // AT5G02290 // AT3G50950 // AT3G50380 // AT2G20020 // AT4G23550 // AT5G44290 // AT2G41280 // AT5G55580 // AT1G74950 // AT1G03160 // AT1G22810 // AT2G38940 // AT5G49030 // AT1G05630 // AT1G64770 // AT1G19180 // AT2G17740 // AT3G06880 // AT3G29290 // AT1G20510 // AT3G21780 // AT1G79510 // AT3G46530 // AT5G51820 // AT4G24970 // ATCG01…
GO:0012505	C	endomembrane system	54	831	2143	28362	0.89	1	// AT5G09870 // AT4G17500 // AT3G57330 // AT2G15390 // AT5G36925 // AT5G46330 // AT3G44480 // AT3G50380 // AT3G59900 // AT5G10410 // AT3G52190 // AT2G41280 // AT5G25250 // AT2G24180 // AT4G19970 // AT5G20150 // AT3G28270 // AT2G38940 // AT1G77460 // AT1G26380 // AT3G52720 // AT1G35160 // AT1G13210 // AT4G37370 // AT3G25610 // AT4G12320 // AT1G55850 // AT2G39400 // AT5G05190 // AT1G64400 // AT4G18…
GO:0044445	C	cytosolic part	6	831	350	28362	0.94	1	// AT5G35630 // AT5G13510 // AT2G28000 // AT3G13470 // AT1G74970 // AT1G55490
GO:1990904	C	ribonucleoprotein complex	15	831	852	28362	0.99	1	// AT3G23070 // AT1G70070 // AT4G14510 // AT5G35630 // AT3G01370 // AT5G54720 // AT5G13510 // AT2G20020 // AT1G55490 // AT3G13470 // AT4G37510 // AT1G74970 // ATCG01180 // AT2G37220 // AT2G28000
GO:0005740	C	mitochondrial envelope	7	831	376	28362	0.92	1	// AT5G53170 // AT1G74360 // AT3G10160 // AT2G19860 // AT2G25680 // AT1G48030 // AT2G22500
GO:0005794	C	Golgi apparatus	26	831	1182	28362	0.95	1	// AT5G09870 // AT3G57330 // AT2G24180 // AT3G44480 // AT3G50380 // AT5G10410 // AT4G18430 // AT4G19970 // AT2G38940 // AT1G35160 // AT2G15390 // AT3G25610 // AT1G55850 // AT2G39400 // AT1G13210 // AT3G50760 // AT5G47910 // AT4G22710 // AT1G11310 // AT1G78850 // AT4G22690 // AT3G11820 // AT5G58140 // AT2G32530 // AT5G01100 // AT2G32540
GO:0098588	C	bounding membrane of organelle	34	831	1213	28362	0.63	1	// AT3G44480 // AT3G57330 // AT1G30420 // AT5G46330 // AT5G19750 // AT2G19860 // AT1G59870 // AT5G25250 // AT3G25690 // AT4G19970 // AT3G21690 // AT3G28270 // AT5G52450 // AT1G47530 // AT2G04030 // AT2G15390 // AT1G55850 // AT3G06510 // AT2G32540 // AT3G62150 // AT3G50760 // AT3G11670 // AT2G44640 // AT3G47430 // AT5G52050 // AT3G55130 // AT1G03160 // AT4G25640 // AT5G14570 // AT1G78850 // AT2G41…
GO:0030529	C	intracellular ribonucleoprotein complex	15	831	852	28362	0.99	1	// AT3G23070 // AT1G70070 // AT4G14510 // AT5G35630 // AT3G01370 // AT5G54720 // AT5G13510 // AT2G20020 // AT1G55490 // AT3G13470 // AT4G37510 // AT1G74970 // ATCG01180 // AT2G37220 // AT2G28000
GO:0032991	C	macromolecular complex	48	831	2658	28362	1	1	// AT5G05730 // AT5G61010 // AT2G22010 // AT1G70070 // AT5G35630 // AT5G22250 // AT5G10470 // AT5G25350 // AT3G23070 // AT3G09520 // AT2G20020 // AT4G14365 // AT1G74970 // AT2G37220 // AT4G14510 // AT1G77460 // AT3G11820 // AT4G17500 // AT1G64610 // AT1G55490 // AT5G59730 // AT1G64770 // AT4G37510 // ATCG01180 // AT2G28000 // AT3G10270 // AT3G48870 // AT4G26080 // AT4G34390 // AT1G06950 // AT3G01…
GO:0031968	C	organelle outer membrane	5	831	105	28362	0.2	1	// AT3G25690 // AT3G11670 // AT3G06510 // AT1G03160 // AT2G19860
GO:0005759	C	mitochondrial matrix	5	831	116	28362	0.26	1	// AT3G10160 // AT3G19170 // AT5G04140 // AT4G29060 // AT1G48030
GO:1990234	C	transferase complex	8	831	445	28362	0.95	1	// AT2G24120 // AT4G14365 // AT2G34640 // AT1G77460 // AT5G25350 // AT3G15354 // AT2G22010 // AT1G31350
GO:0098805	C	whole membrane	29	831	925	28362	0.38	1	// AT3G57330 // AT1G30420 // AT5G46330 // AT5G19750 // AT2G19860 // AT5G10410 // AT1G59870 // AT5G25250 // AT3G25690 // AT3G21690 // AT3G28270 // AT5G52450 // AT1G47530 // AT2G04030 // AT5G14570 // AT3G06510 // AT3G62150 // AT3G11670 // AT2G44640 // AT3G47430 // AT5G52050 // AT3G55130 // AT1G03160 // AT4G25640 // AT5G64870 // AT1G78850 // AT2G41100 // AT4G22690 // AT1G73190
GO:0043231	C	intracellular membrane-bounded organelle	546	831	18205	28362	0.19	1	// AT1G06190 // AT1G30755 // AT1G02940 // AT5G44870 // AT5G61560 // AT5G02290 // AT3G50950 // AT3G50380 // AT2G20020 // AT4G23550 // AT5G44290 // AT2G41280 // AT5G55580 // AT1G74950 // AT1G03160 // AT1G22810 // AT2G38940 // AT5G49030 // AT1G05630 // AT1G64770 // AT1G19180 // AT2G17740 // AT3G06880 // AT3G29290 // AT1G20510 // AT3G21780 // AT1G79510 // AT3G46530 // AT5G51820 // AT4G24970 // ATCG01…
GO:0005694	C	chromosome	10	831	323	28362	0.48	1	// AT4G24970 // AT1G80480 // AT2G34640 // AT5G10470 // AT4G31210 // AT5G54180 // AT3G04260 // AT3G48500 // AT1G74850 // AT1G07630
GO:0043233	C	organelle lumen	12	831	1008	28362	1	1	// AT3G55130 // AT2G33710 // AT4G24970 // AT3G19170 // AT3G10160 // AT1G21320 // AT1G76600 // AT5G04140 // AT3G13470 // AT4G20360 // AT1G48030 // AT4G29060
GO:0005840	C	ribosome	7	831	499	28362	0.99	1	// AT5G35630 // AT5G13510 // AT1G55490 // AT3G13470 // AT1G74970 // ATCG01180 // AT2G28000
GO:0000139	C	Golgi membrane	7	831	374	28362	0.92	1	// AT3G44480 // AT4G19970 // AT2G15390 // AT3G50760 // AT2G32530 // AT1G55850 // AT2G32540
GO:0005634	C	nucleus	227	831	9924	28362	1	1	// AT1G06190 // AT1G64380 // AT1G30755 // AT1G80840 // AT5G47220 // AT5G44870 // AT5G61560 // AT3G50950 // AT4G00730 // AT1G65250 // AT1G21590 // AT4G23550 // AT3G57700 // AT5G08790 // AT4G16250 // AT2G37430 // AT5G65410 // AT5G63790 // AT3G54150 // AT1G08830 // AT5G64905 // AT5G67340 // AT1G74950 // AT1G22810 // AT2G38940 // AT1G71520 // AT1G77460 // AT4G30340 // AT1G21120 // AT1G05630 // AT3G09…
GO:0005739	C	mitochondrion	102	831	3687	28362	0.75	1	// AT5G25920 // AT5G38310 // AT2G41720 // AT1G02940 // AT4G04350 // AT4G14450 // AT5G51820 // AT4G39960 // AT5G62150 // AT1G50840 // AT2G36000 // AT5G49030 // AT1G55490 // AT3G13110 // AT5G58330 // AT3G04340 // AT2G25680 // AT1G09900 // AT5G64050 // AT3G29290 // AT4G33010 // AT2G44640 // AT1G48460 // AT3G04760 // AT2G24120 // AT3G10160 // AT4G33760 // AT3G03630 // AT5G63980 // AT4G23000 // AT5G35…
GO:0005773	C	vacuole	38	831	1359	28362	0.64	1	// AT3G57330 // AT1G30420 // AT5G46330 // AT2G41470 // AT2G41280 // AT1G59870 // AT5G25250 // AT5G52450 // AT3G21690 // AT3G28270 // AT4G26140 // AT2G38940 // AT2G41260 // AT1G47530 // AT2G04030 // AT5G14570 // AT4G20830 // AT1G02930 // AT2G25680 // AT5G05190 // AT3G62150 // AT4G08780 // AT5G23920 // AT2G44640 // AT5G52050 // AT1G62290 // AT3G55130 // AT2G30870 // AT4G25640 // AT5G64870 // AT2G24…
GO:0055044	C	symplast	25	831	899	28362	0.63	1	// AT4G13510 // AT2G41100 // AT1G31540 // AT4G16370 // AT5G25250 // AT2G32400 // AT4G34150 // AT2G38940 // AT5G26340 // AT2G35960 // AT1G50180 // AT3G04340 // AT1G02930 // AT4G39640 // AT4G20830 // AT4G38950 // AT2G39210 // AT2G37620 // AT4G22710 // AT4G08850 // AT4G27300 // AT4G26950 // AT3G11820 // AT1G11310 // AT3G18710
GO:0031966	C	mitochondrial membrane	7	831	362	28362	0.9	1	// AT5G53170 // AT1G74360 // AT3G10160 // AT2G19860 // AT2G25680 // AT1G48030 // AT2G22500
GO:0031981	C	nuclear lumen	6	831	824	28362	1	1	// AT2G33710 // AT1G76600 // AT1G21320 // AT4G24970 // AT3G13470 // AT4G20360
GO:0098796	C	membrane protein complex	10	831	597	28362	0.98	1	// AT3G48870 // AT1G06950 // AT4G34390 // AT1G31930 // AT3G15354 // AT3G11820 // AT1G64610 // AT3G01440 // AT1G64770 // AT1G48030
