# Supplementary material for: POLARIS is a copper-binding peptide that interacts with ETR1 to negatively regulate ethylene signaling in Arabidopsis
Source: Plant Commun. 2025 Jun 25;6(12):101432. doi: 10.1016/j.xplc.2025.101432 (PMC12744750; doi:10.1016/j.xplc.2025.101432)
Supplement: Supplemental Table 4. GO terms downregulated in pls mutant vs. wild-type plants [file mmc5.xlsx]

## Sheet: pls_mutant_downsiggenes_SEA
GO_acc	term_type	Term	queryitem	querytotal	bgitem	bgtotal	pvalue	FDR	entries
GO:0019761	P	glucosinolate biosynthetic process	13	287	44	28362	1.3e-14	9.5e-12	// AT1G16410 // AT4G13770 // AT4G12030 // AT2G43100 // AT5G23010 // AT5G07700 // AT1G16400 // AT2G22330 // AT5G14200 // AT4G13430 // AT5G23020 // AT3G19710 // AT1G62560
GO:0019758	P	glycosinolate biosynthetic process	13	287	44	28362	1.3e-14	9.5e-12	// AT1G16410 // AT4G13770 // AT4G12030 // AT2G43100 // AT5G23010 // AT5G07700 // AT1G16400 // AT2G22330 // AT5G14200 // AT4G13430 // AT5G23020 // AT3G19710 // AT1G62560
GO:0019760	P	glucosinolate metabolic process	16	287	99	28362	4.2e-14	1.5e-11	// AT3G60130 // AT1G16410 // AT4G12030 // AT2G43100 // AT4G13770 // AT5G23010 // AT5G07700 // AT1G16400 // AT2G22330 // AT5G14200 // AT4G13430 // AT5G23020 // AT3G19710 // AT3G16400 // AT1G62560 // AT4G37260
GO:0019757	P	glycosinolate metabolic process	16	287	99	28362	4.2e-14	1.5e-11	// AT3G60130 // AT1G16410 // AT4G12030 // AT2G43100 // AT4G13770 // AT5G23010 // AT5G07700 // AT1G16400 // AT2G22330 // AT5G14200 // AT4G13430 // AT5G23020 // AT3G19710 // AT3G16400 // AT1G62560 // AT4G37260
GO:0010035	P	response to inorganic substance	37	287	926	28362	2.9e-12	8.5e-10	// AT1G11840 // AT5G23010 // AT3G61430 // AT3G51860 // AT3G03780 // AT2G47780 // AT3G56240 // AT5G50720 // AT1G07590 // AT2G30860 // AT3G05640 // AT5G67300 // AT5G55850 // AT3G13782 // AT4G23670 // AT5G14545 // AT5G24770 // AT5G10230 // AT1G70670 // AT1G20440 // AT4G39730 // AT2G14610 // AT1G76180 // AT3G16450 // AT4G04460 // AT2G18050 // AT4G25100 // AT1G01470 // AT1G29395 // AT5G59780 // AT5G07…
GO:0019748	P	secondary metabolic process	27	287	492	28362	3.6e-12	9e-10	// AT5G23010 // AT1G16400 // AT2G22330 // AT5G42580 // AT2G22920 // AT3G16400 // AT3G60130 // AT2G30860 // AT1G78370 // AT1G49860 // AT4G01070 // AT4G13770 // AT3G12220 // AT1G16410 // AT4G13430 // AT5G23020 // AT4G11190 // AT4G12030 // AT1G78320 // AT2G43100 // AT2G41480 // AT5G07700 // AT5G14200 // AT3G19710 // AT1G62560 // AT1G01190 // AT4G37260
GO:0042221	P	response to chemical	68	287	2853	28362	2.5e-11	5.3e-09	// AT4G35020 // AT1G11840 // AT3G48100 // AT5G25190 // AT5G23010 // AT3G61430 // AT3G51860 // AT3G03780 // AT2G47780 // AT3G56240 // AT1G43910 // AT5G50720 // AT1G07590 // AT3G60130 // AT2G30860 // AT3G05640 // AT3G48920 // AT1G28130 // AT1G35720 // AT5G67300 // AT5G55850 // AT3G13782 // AT3G02885 // AT1G49860 // AT2G17500 // AT1G05710 // AT2G03760 // AT4G12550 // AT4G23670 // AT2G46680 // AT3G07…
GO:0050896	P	response to stimulus	113	287	6250	28362	3.6e-11	6.7e-09	// AT1G51830 // AT1G78290 // AT2G22330 // AT2G23030 // AT3G56240 // AT5G50720 // AT1G07590 // AT3G60130 // AT4G19700 // AT3G13782 // AT2G17500 // AT2G03760 // AT3G17420 // AT4G13770 // AT1G60989 // AT3G10190 // AT5G10230 // AT3G16470 // AT4G15210 // AT4G39730 // AT2G23620 // AT4G04460 // AT1G16400 // AT3G09922 // AT2G24040 // AT1G21910 // AT4G36900 // AT1G18100 // AT1G01470 // AT5G59780 // AT5G07…
GO:0006790	P	sulfur compound metabolic process	19	287	286	28362	3.2e-10	5.3e-08	// AT3G60130 // AT1G16410 // AT4G12030 // AT4G13430 // AT2G43100 // AT4G13770 // AT5G23010 // AT5G07700 // AT1G16400 // AT2G22330 // AT5G14200 // AT3G03780 // AT5G23020 // AT3G19710 // AT3G16400 // AT3G54250 // AT1G62560 // AT5G63990 // AT4G37260
GO:0044272	P	sulfur compound biosynthetic process	13	287	113	28362	4.9e-10	7.2e-08	// AT1G16410 // AT4G13770 // AT4G12030 // AT2G43100 // AT5G23010 // AT5G07700 // AT1G16400 // AT2G22330 // AT5G14200 // AT4G13430 // AT5G23020 // AT3G19710 // AT1G62560
GO:0001101	P	response to acid chemical	38	287	1181	28362	6.1e-10	8.2e-08	// AT3G02885 // AT3G11050 // AT5G23010 // AT3G61430 // AT2G47780 // AT1G43910 // AT5G50720 // AT1G20440 // AT3G05640 // AT3G48920 // AT5G67300 // AT2G03760 // AT5G10230 // AT5G52900 // AT5G14545 // AT5G24770 // AT1G70670 // AT3G07360 // AT3G16470 // AT4G39730 // AT3G05880 // AT2G14610 // AT1G76180 // AT2G18050 // AT4G19700 // AT1G21910 // AT4G12030 // AT4G25100 // AT1G18100 // AT1G01470 // AT1G29…
GO:0006950	P	response to stress	73	287	3506	28362	1.6e-09	1.9e-07	// AT3G53990 // AT3G10525 // AT3G02885 // AT3G11050 // AT5G23010 // AT5G19890 // AT1G78290 // AT4G13280 // AT2G22330 // AT3G03780 // AT2G23030 // AT3G56240 // AT3G05880 // AT1G43910 // AT5G50720 // AT1G52030 // AT3G10190 // AT3G60130 // AT2G30860 // AT3G05640 // AT4G01070 // AT1G35720 // AT5G67300 // AT3G09922 // AT3G13782 // AT1G80130 // AT5G65020 // AT2G03760 // AT4G23670 // AT2G14610 // AT2G18…
GO:0009414	P	response to water deprivation	19	287	347	28362	6.6e-09	7.5e-07	// AT1G20440 // AT3G05640 // AT2G14610 // AT5G67300 // AT1G70670 // AT5G10230 // AT5G23010 // AT1G29395 // AT3G61430 // AT4G39730 // AT1G35720 // AT5G65020 // AT1G76180 // AT5G07700 // AT2G46680 // AT2G18050 // AT5G50720 // AT1G01470 // AT2G47780
GO:0009415	P	response to water	19	287	355	28362	9.4e-09	9.9e-07	// AT1G20440 // AT3G05640 // AT2G14610 // AT5G67300 // AT1G70670 // AT5G10230 // AT5G23010 // AT1G29395 // AT3G61430 // AT4G39730 // AT1G35720 // AT5G65020 // AT1G76180 // AT5G07700 // AT2G46680 // AT2G18050 // AT5G50720 // AT1G01470 // AT2G47780
GO:1901700	P	response to oxygen-containing compound	42	287	1557	28362	1.1e-08	1.1e-06	// AT3G02885 // AT3G11050 // AT5G23010 // AT3G61430 // AT2G47780 // AT3G56240 // AT1G43910 // AT5G50720 // AT1G20440 // AT3G05640 // AT3G48920 // AT1G35720 // AT5G67300 // AT5G55850 // AT2G03760 // AT5G10230 // AT5G52900 // AT5G14545 // AT5G24770 // AT1G70670 // AT3G07360 // AT3G16470 // AT4G39730 // AT3G05880 // AT2G14610 // AT1G76180 // AT2G18050 // AT4G19700 // AT1G21910 // AT4G12030 // AT4G25…
GO:0044699	P	single-organism process	142	287	9448	28362	1.4e-08	1.3e-06	// AT5G04470 // AT1G51830 // AT1G01780 // AT1G78290 // AT2G22330 // AT2G23030 // AT3G56240 // AT3G60130 // AT3G45970 // AT1G62790 // AT4G19700 // AT5G46900 // AT2G17500 // AT3G18280 // AT2G03760 // AT3G17420 // AT1G64210 // AT1G60989 // AT1G67110 // AT3G01600 // AT3G16470 // AT3G22740 // AT1G03410 // AT2G23620 // AT4G04460 // AT1G16400 // AT3G09922 // AT1G21910 // AT4G36900 // AT1G58300 // AT1G18…
GO:0044550	P	secondary metabolite biosynthetic process	17	287	311	28362	4.3e-08	3.7e-06	// AT1G16410 // AT4G13770 // AT4G12030 // AT2G43100 // AT4G01070 // AT5G23010 // AT5G07700 // AT1G16400 // AT2G22330 // AT5G14200 // AT4G13430 // AT5G23020 // AT5G42580 // AT3G19710 // AT4G11190 // AT1G62560 // AT1G01190
GO:0006970	P	response to osmotic stress	24	287	636	28362	6.7e-08	5.5e-06	// AT3G61430 // AT3G03780 // AT2G23030 // AT3G56240 // AT5G50720 // AT3G60130 // AT1G20440 // AT5G67300 // AT5G14200 // AT4G01070 // AT4G23670 // AT5G14545 // AT4G30660 // AT5G24770 // AT5G10230 // AT2G03760 // AT3G16470 // AT4G39730 // AT3G05880 // AT1G78290 // AT2G24040 // AT1G35720 // AT5G65020 // AT2G04240
GO:0009628	P	response to abiotic stimulus	47	287	2022	28362	1.1e-07	8.8e-06	// AT4G35020 // AT3G48100 // AT5G23010 // AT3G61430 // AT3G03780 // AT2G23030 // AT3G56240 // AT5G50720 // AT3G60130 // AT1G20440 // AT3G05640 // AT5G67300 // AT1G78370 // AT3G02885 // AT4G40060 // AT2G03760 // AT4G23670 // AT4G13770 // AT3G53990 // AT5G14545 // AT4G30660 // AT5G24770 // AT1G70670 // AT5G10230 // AT4G01070 // AT3G16470 // AT4G39730 // AT3G05880 // AT4G34250 // AT1G76180 // AT1G78…
GO:0009625	P	response to insect	6	287	26	28362	7e-07	5.2e-05	// AT1G16410 // AT5G24770 // AT5G23010 // AT5G07700 // AT2G22330 // AT4G13770
GO:0009651	P	response to salt stress	21	287	574	28362	7.4e-07	5.2e-05	// AT3G60130 // AT5G65020 // AT4G01070 // AT4G30660 // AT1G35720 // AT5G67300 // AT5G10230 // AT3G56240 // AT3G16470 // AT3G61430 // AT4G39730 // AT3G05880 // AT5G24770 // AT5G14200 // AT3G03780 // AT2G04240 // AT2G03760 // AT4G23670 // AT5G50720 // AT2G24040 // AT5G14545
GO:0010038	P	response to metal ion	19	287	481	28362	8.5e-07	5.7e-05	// AT5G24770 // AT2G30860 // AT5G14545 // AT1G11840 // AT5G67300 // AT3G56240 // AT5G59780 // AT4G25100 // AT3G13782 // AT1G35720 // AT3G51860 // AT1G07610 // AT4G23670 // AT3G16450 // AT4G04460 // AT4G13430 // AT3G03780 // AT1G07590 // AT4G37260
GO:0044710	P	single-organism metabolic process	70	287	3970	28362	2.2e-06	0.00014	// AT5G40650 // AT4G13430 // AT1G11840 // AT4G39510 // AT5G03860 // AT3G11050 // AT5G23010 // AT5G19890 // AT4G13280 // AT5G47720 // AT2G22330 // AT4G23430 // AT3G03780 // AT4G13300 // AT5G42580 // AT2G22920 // AT3G16400 // AT3G54250 // AT5G47890 // AT4G18550 // AT3G60130 // AT2G30860 // AT1G28100 // AT4G01070 // AT4G39210 // AT1G78370 // AT3G29250 // AT1G49860 // AT2G02990 // AT2G03760 // AT5G37…
GO:0009725	P	response to hormone	37	287	1631	28362	5.1e-06	0.00032	// AT3G02885 // AT3G11050 // AT5G25190 // AT1G43910 // AT5G50720 // AT3G60130 // AT1G20440 // AT2G14610 // AT1G28130 // AT5G67300 // AT1G78370 // AT2G17500 // AT3G48100 // AT4G35020 // AT4G12550 // AT5G52900 // AT1G03430 // AT5G24770 // AT1G70670 // AT3G07360 // AT3G16470 // AT3G05880 // AT1G76180 // AT4G19700 // AT1G21910 // AT4G36900 // AT4G12030 // AT1G05710 // AT3G61460 // AT1G18100 // AT1G29…
GO:0043436	P	oxoacid metabolic process	26	287	973	28362	1e-05	0.00059	// AT1G11840 // AT5G23010 // AT1G16400 // AT5G47720 // AT2G22330 // AT3G03780 // AT3G16400 // AT3G60130 // AT4G34250 // AT5G03860 // AT4G13770 // AT1G16410 // AT3G22740 // AT2G23620 // AT3G19710 // AT5G23020 // AT1G62800 // AT4G12030 // AT2G43100 // AT5G07700 // AT5G14200 // AT2G04240 // AT3G02020 // AT4G13430 // AT1G62560 // AT4G37260
GO:0009409	P	response to cold	15	287	384	28362	1.4e-05	0.0008	// AT3G53990 // AT1G20440 // AT4G30660 // AT1G35720 // AT1G29395 // AT5G10230 // AT3G16470 // AT4G39730 // AT3G05880 // AT5G65020 // AT1G76180 // AT3G16450 // AT5G50720 // AT2G24040 // AT1G21910
GO:0046686	P	response to cadmium ion	14	287	343	28362	1.7e-05	0.00093	// AT2G30860 // AT4G25100 // AT1G11840 // AT5G67300 // AT3G56240 // AT5G59780 // AT3G13782 // AT1G35720 // AT3G03780 // AT4G04460 // AT4G13430 // AT4G23670 // AT1G07590 // AT4G37260
GO:0009719	P	response to endogenous stimulus	37	287	1732	28362	1.9e-05	0.00099	// AT3G02885 // AT3G11050 // AT5G25190 // AT1G43910 // AT5G50720 // AT3G60130 // AT1G20440 // AT2G14610 // AT1G28130 // AT5G67300 // AT1G78370 // AT2G17500 // AT3G48100 // AT4G35020 // AT4G12550 // AT5G52900 // AT1G03430 // AT5G24770 // AT1G70670 // AT3G07360 // AT3G16470 // AT3G05880 // AT1G76180 // AT4G19700 // AT1G21910 // AT4G36900 // AT4G12030 // AT1G05710 // AT3G61460 // AT1G18100 // AT1G29…
GO:0009611	P	response to wounding	11	287	217	28362	2.1e-05	0.0011	// AT4G12030 // AT5G24770 // AT1G01470 // AT3G16470 // AT5G07700 // AT4G13280 // AT2G22330 // AT4G13300 // AT3G19710 // AT1G52030 // AT2G02990
GO:0006082	P	organic acid metabolic process	27	287	1099	28362	2.8e-05	0.0014	// AT5G40650 // AT1G11840 // AT5G23010 // AT1G16400 // AT5G47720 // AT2G22330 // AT3G03780 // AT3G16400 // AT3G60130 // AT4G34250 // AT5G03860 // AT4G13770 // AT1G16410 // AT3G22740 // AT2G23620 // AT3G19710 // AT5G23020 // AT1G62800 // AT4G12030 // AT2G43100 // AT5G07700 // AT5G14200 // AT2G04240 // AT3G02020 // AT4G13430 // AT1G62560 // AT4G37260
GO:0010033	P	response to organic substance	40	287	2023	28362	4.6e-05	0.0022	// AT3G02885 // AT3G11050 // AT5G25190 // AT1G43910 // AT5G50720 // AT3G60130 // AT1G20440 // AT2G14610 // AT3G48920 // AT1G28130 // AT1G35720 // AT5G67300 // AT1G78370 // AT2G17500 // AT3G48100 // AT2G03760 // AT4G12550 // AT5G52900 // AT1G03430 // AT5G24770 // AT1G70670 // AT3G07360 // AT4G35020 // AT3G16470 // AT3G05880 // AT1G76180 // AT4G19700 // AT1G21910 // AT4G36900 // AT4G12030 // AT1G05…
GO:0005576	C	extracellular region	55	287	2954	28362	7.9e-06	0.0022	// AT4G12545 // AT3G07273 // AT4G01610 // AT3G02885 // AT5G42580 // AT5G19890 // AT1G02816 // AT3G21770 // AT3G43270 // AT3G03780 // AT4G16563 // AT3G56240 // AT2G22920 // AT5G46900 // AT1G52030 // AT3G60130 // AT3G45970 // AT2G30860 // AT2G14610 // AT2G37240 // AT1G78370 // AT3G29250 // AT3G05910 // AT5G10770 // AT3G18280 // AT4G12550 // AT5G37690 // AT3G12220 // AT1G60989 // AT2G41475 // AT1G35…
GO:0009605	P	response to external stimulus	33	287	1582	28362	8.6e-05	0.004	// AT3G10525 // AT5G23010 // AT1G16400 // AT2G22330 // AT3G51860 // AT3G16400 // AT1G43910 // AT3G10190 // AT2G30860 // AT2G14610 // AT5G67300 // AT3G09922 // AT5G57685 // AT4G35020 // AT4G23670 // AT4G13770 // AT1G60989 // AT1G16410 // AT5G14545 // AT5G18200 // AT5G24770 // AT1G20440 // AT4G15210 // AT2G23620 // AT4G19700 // AT1G01470 // AT2G43535 // AT1G29395 // AT5G07700 // AT1G20160 // AT1G72…
GO:0033993	P	response to lipid	20	287	772	28362	0.00016	0.0072	// AT1G20440 // AT1G35720 // AT1G18100 // AT5G50720 // AT3G07360 // AT3G11050 // AT1G70670 // AT5G59780 // AT3G61460 // AT3G05880 // AT5G67300 // AT1G76180 // AT2G04240 // AT3G02885 // AT2G46680 // AT1G29395 // AT1G43910 // AT4G19700 // AT5G52900 // AT4G37260
GO:0042445	P	hormone metabolic process	8	287	152	28362	0.00022	0.0096	// AT1G16410 // AT1G67110 // AT1G14120 // AT1G16400 // AT2G22330 // AT3G30180 // AT2G03760 // AT3G13730
GO:0009266	P	response to temperature stimulus	16	287	559	28362	0.00025	0.011	// AT3G53990 // AT1G20440 // AT4G30660 // AT1G35720 // AT3G02885 // AT5G10230 // AT3G16470 // AT1G29395 // AT4G39730 // AT3G05880 // AT5G65020 // AT1G76180 // AT3G16450 // AT5G50720 // AT2G24040 // AT1G21910
GO:0020037	F	heme binding	14	287	360	28362	2.8e-05	0.012	// AT1G16410 // AT1G67110 // AT2G22330 // AT4G39510 // AT5G19890 // AT1G58300 // AT1G16400 // AT3G21770 // AT3G30180 // AT5G42580 // AT4G33420 // AT4G13770 // AT3G13730 // AT1G01190
GO:0043207	P	response to external biotic stimulus	26	287	1212	28362	0.00033	0.013	// AT3G10525 // AT5G23010 // AT1G16400 // AT2G22330 // AT3G51860 // AT3G16400 // AT5G14545 // AT2G30860 // AT2G14610 // AT5G67300 // AT5G57685 // AT4G23670 // AT4G13770 // AT1G60989 // AT1G16410 // AT3G10190 // AT5G24770 // AT1G20440 // AT4G15210 // AT2G23620 // AT4G19700 // AT1G01470 // AT2G43535 // AT5G07700 // AT1G20160 // AT3G51660
GO:0051707	P	response to other organism	26	287	1210	28362	0.00032	0.013	// AT3G10525 // AT5G23010 // AT1G16400 // AT2G22330 // AT3G51860 // AT3G16400 // AT5G14545 // AT2G30860 // AT2G14610 // AT5G67300 // AT5G57685 // AT4G23670 // AT4G13770 // AT1G60989 // AT1G16410 // AT3G10190 // AT5G24770 // AT1G20440 // AT4G15210 // AT2G23620 // AT4G19700 // AT1G01470 // AT2G43535 // AT5G07700 // AT1G20160 // AT3G51660
GO:0046906	F	tetrapyrrole binding	14	287	402	28362	8.9e-05	0.014	// AT1G16410 // AT1G67110 // AT2G22330 // AT4G39510 // AT5G19890 // AT1G58300 // AT1G16400 // AT3G21770 // AT3G30180 // AT5G42580 // AT4G33420 // AT4G13770 // AT3G13730 // AT1G01190
GO:0016705	F	oxidoreductase activity, acting on paired donors, with incorporation or reduction of molecular oxygen	14	287	407	28362	0.0001	0.014	// AT1G55290 // AT1G16410 // AT4G13770 // AT1G67110 // AT1G14120 // AT4G39510 // AT1G58300 // AT1G16400 // AT2G22330 // AT3G30180 // AT5G42580 // AT1G62560 // AT3G13730 // AT1G01190
GO:0009404	P	toxin metabolic process	5	287	60	28362	0.00049	0.019	// AT2G22330 // AT2G30860 // AT1G49860 // AT1G78320 // AT1G78370
GO:0008652	P	cellular amino acid biosynthetic process	7	287	132	28362	0.00052	0.02	// AT2G43100 // AT3G22740 // AT5G14200 // AT3G03780 // AT5G23020 // AT3G02020 // AT4G13430
GO:0009607	P	response to biotic stimulus	26	287	1253	28362	0.00054	0.02	// AT3G10525 // AT5G23010 // AT1G16400 // AT2G22330 // AT3G51860 // AT3G16400 // AT5G14545 // AT2G30860 // AT2G14610 // AT5G67300 // AT5G57685 // AT4G23670 // AT4G13770 // AT1G60989 // AT1G16410 // AT3G10190 // AT5G24770 // AT1G20440 // AT4G15210 // AT2G23620 // AT4G19700 // AT1G01470 // AT2G43535 // AT5G07700 // AT1G20160 // AT3G51660
GO:0042538	P	hyperosmotic salinity response	5	287	63	28362	0.00061	0.022	// AT5G24770 // AT3G05880 // AT5G50720 // AT2G24040 // AT4G30660
GO:0009753	P	response to jasmonic acid	9	287	225	28362	0.00063	0.022	// AT4G12030 // AT5G67300 // AT3G16470 // AT5G59780 // AT5G07700 // AT5G24770 // AT2G14610 // AT4G37260 // AT1G21910
GO:0044763	P	single-organism cellular process	91	287	6591	28362	0.00068	0.023	// AT5G04470 // AT1G51830 // AT1G01780 // AT1G78290 // AT2G22330 // AT2G23030 // AT3G56240 // AT3G60130 // AT3G45970 // AT3G09922 // AT2G17500 // AT3G17420 // AT4G13770 // AT1G60989 // AT4G31730 // AT3G22740 // AT2G23620 // AT1G16400 // AT4G19700 // AT1G21910 // AT4G36900 // AT1G18100 // AT5G59780 // AT5G07700 // AT5G14200 // AT1G62560 // AT4G37260 // AT1G11840 // AT3G11050 // AT5G25190 // AT3G16…
GO:0055114	P	oxidation-reduction process	30	287	1566	28362	0.00073	0.025	// AT5G40650 // AT4G39510 // AT3G11050 // AT5G19890 // AT1G55290 // AT5G47720 // AT2G22330 // AT4G23430 // AT1G58300 // AT5G42580 // AT2G30860 // AT4G39210 // AT3G29250 // AT4G13770 // AT1G16410 // AT1G67110 // AT1G14120 // AT1G70670 // AT1G03410 // AT4G33420 // AT1G16400 // AT4G25100 // AT3G21770 // AT5G14200 // AT3G30180 // AT5G47890 // AT1G62560 // AT3G13730 // AT1G01190 // AT5G03860
GO:0006979	P	response to oxidative stress	13	287	453	28362	0.00093	0.03	// AT3G53990 // AT3G11050 // AT5G14545 // AT4G33420 // AT5G24770 // AT3G20340 // AT5G19890 // AT1G80130 // AT3G21770 // AT1G35720 // AT1G21520 // AT3G56240 // AT4G25100
GO:0009737	P	response to abscisic acid	15	287	578	28362	0.001	0.033	// AT1G20440 // AT1G35720 // AT1G18100 // AT1G29395 // AT3G07360 // AT3G11050 // AT1G70670 // AT3G05880 // AT5G67300 // AT1G76180 // AT2G46680 // AT1G43910 // AT5G50720 // AT5G52900 // AT4G37260
GO:0097305	P	response to alcohol	15	287	583	28362	0.0011	0.036	// AT1G20440 // AT1G35720 // AT1G18100 // AT1G29395 // AT3G07360 // AT3G11050 // AT1G70670 // AT3G05880 // AT5G67300 // AT1G76180 // AT2G46680 // AT1G43910 // AT5G50720 // AT5G52900 // AT4G37260
GO:0042446	P	hormone biosynthetic process	6	287	112	28362	0.0012	0.038	// AT1G16410 // AT1G67110 // AT1G16400 // AT2G22330 // AT3G30180 // AT3G13730
GO:0006972	P	hyperosmotic response	5	287	75	28362	0.0013	0.038	// AT5G24770 // AT3G05880 // AT5G50720 // AT2G24040 // AT4G30660
GO:0010817	P	regulation of hormone levels	9	287	251	28362	0.0013	0.039	// AT1G16410 // AT1G67110 // AT1G14120 // AT1G16400 // AT2G22330 // AT2G17500 // AT3G30180 // AT2G03760 // AT3G13730
GO:0004497	F	monooxygenase activity	11	287	305	28362	0.00038	0.041	// AT1G16410 // AT4G13770 // AT1G67110 // AT4G39510 // AT1G16400 // AT2G22330 // AT3G30180 // AT5G42580 // AT1G62560 // AT3G13730 // AT1G01190
GO:0016684	F	oxidoreductase activity, acting on peroxide as acceptor	7	287	139	28362	0.0007	0.043	// AT2G30860 // AT1G35720 // AT2G41480 // AT1G70670 // AT5G19890 // AT4G33420 // AT3G21770
GO:0016491	F	oxidoreductase activity	30	287	1547	28362	0.0006	0.043	// AT5G40650 // AT4G39510 // AT3G11050 // AT5G19890 // AT1G55290 // AT2G22330 // AT4G23430 // AT2G20800 // AT5G42580 // AT1G58300 // AT2G30860 // AT3G29250 // AT4G13770 // AT1G16410 // AT1G67110 // AT1G14120 // AT1G70670 // AT1G03410 // AT4G33420 // AT1G16400 // AT4G25100 // AT3G21770 // AT2G41480 // AT1G35720 // AT5G14200 // AT3G30180 // AT5G47890 // AT1G62560 // AT3G13730 // AT1G01190
GO:0005506	F	iron ion binding	11	287	317	28362	0.00051	0.043	// AT1G16410 // AT1G67110 // AT4G39510 // AT3G11050 // AT1G16400 // AT2G22330 // AT3G30180 // AT5G42580 // AT4G13770 // AT3G13730 // AT1G01190
GO:0019825	F	oxygen binding	9	287	234	28362	0.00082	0.044	// AT1G67110 // AT4G39510 // AT1G16400 // AT2G22330 // AT3G30180 // AT5G42580 // AT4G13770 // AT3G13730 // AT1G01190
GO:0019752	P	carboxylic acid metabolic process	19	287	864	28362	0.0016	0.046	// AT1G16410 // AT5G47720 // AT4G12030 // AT1G11840 // AT2G43100 // AT4G34250 // AT5G23010 // AT3G22740 // AT1G16400 // AT2G23620 // AT2G22330 // AT5G14200 // AT3G03780 // AT5G23020 // AT3G02020 // AT4G13430 // AT5G03860 // AT1G62800 // AT2G04240
GO:1990267	P	response to transition metal nanoparticle	6	287	119	28362	0.0017	0.047	// AT2G30860 // AT5G14545 // AT5G24770 // AT1G07610 // AT3G16450 // AT4G25100
GO:0009056	P	catabolic process	27	287	1430	28362	0.0016	0.047	// AT1G11840 // AT4G01610 // AT5G19890 // AT5G47720 // AT2G22330 // AT3G43270 // AT3G16400 // AT4G18550 // AT3G60130 // AT2G30860 // AT1G78370 // AT1G58300 // AT5G41700 // AT1G49860 // AT4G01070 // AT3G53100 // AT1G14120 // AT4G15210 // AT3G61460 // AT4G33420 // AT4G04460 // AT4G19700 // AT5G37690 // AT1G78320 // AT3G21770 // AT2G04240 // AT1G54020
GO:0044711	P	single-organism biosynthetic process	31	287	1735	28362	0.0018	0.049	// AT5G23010 // AT1G16400 // AT2G22330 // AT3G03780 // AT4G13300 // AT5G42580 // AT3G54250 // AT4G34250 // AT4G39210 // AT4G01070 // AT4G13770 // AT1G16410 // AT3G22740 // AT4G13430 // AT1G60140 // AT5G23020 // AT4G11190 // AT1G28100 // AT4G12030 // AT2G43100 // AT5G07700 // AT4G13280 // AT5G14200 // AT3G30180 // AT2G04240 // AT3G02020 // AT3G19710 // AT1G62560 // AT3G13730 // AT1G01190 // AT2G02…
GO:0046394	P	carboxylic acid biosynthetic process	12	287	438	28362	0.0021	0.055	// AT1G16410 // AT4G34250 // AT2G43100 // AT3G22740 // AT1G16400 // AT2G22330 // AT5G14200 // AT3G03780 // AT5G23020 // AT3G02020 // AT4G13430 // AT2G04240
GO:0044248	P	cellular catabolic process	21	287	1024	28362	0.0021	0.055	// AT3G60130 // AT5G47720 // AT2G30860 // AT1G78320 // AT1G11840 // AT4G01610 // AT1G78370 // AT5G19890 // AT4G15210 // AT1G49860 // AT5G41700 // AT2G22330 // AT3G61460 // AT1G58300 // AT4G01070 // AT3G21770 // AT3G16400 // AT4G33420 // AT4G19700 // AT4G18550 // AT2G04240
GO:0016709	F	oxidoreductase activity, acting on paired donors, with incorporation or reduction of molecular oxygen, NAD(P)H as one donor, and incorporation of one atom of oxygen	8	287	198	28362	0.0012	0.056	// AT1G16410 // AT4G13770 // AT1G16400 // AT2G22330 // AT5G42580 // AT1G62560 // AT3G13730 // AT1G01190
GO:0009991	P	response to extracellular stimulus	8	287	225	28362	0.0025	0.066	// AT2G14610 // AT5G14545 // AT5G18200 // AT1G29395 // AT1G72180 // AT1G43910 // AT3G09922 // AT2G02990
GO:0008289	F	lipid binding	10	287	317	28362	0.0018	0.079	// AT1G62790 // AT1G35720 // AT1G18100 // AT5G10230 // AT5G46890 // AT5G46900 // AT4G33550 // AT5G65020 // AT3G18280 // AT4G12550
GO:0043169	F	cation binding	54	287	3678	28362	0.0033	0.095	// AT5G40650 // AT2G01818 // AT1G01780 // AT3G50770 // AT1G72200 // AT5G19890 // AT1G16400 // AT5G47720 // AT2G22330 // AT1G58300 // AT3G03780 // AT2G20800 // AT3G56240 // AT3G10190 // AT3G61460 // AT2G30860 // AT3G05640 // AT4G39510 // AT3G29250 // AT4G24015 // AT5G65020 // AT4G23670 // AT4G13770 // AT2G18196 // AT1G16410 // AT3G11050 // AT1G67110 // AT1G14120 // AT5G18200 // AT5G10230 // AT1G70…
GO:0016209	F	antioxidant activity	7	287	181	28362	0.003	0.095	// AT2G30860 // AT4G25100 // AT1G35720 // AT2G41480 // AT5G19890 // AT4G33420 // AT3G21770
GO:0005507	F	copper ion binding	8	287	238	28362	0.0035	0.095	// AT2G30860 // AT4G25100 // AT3G29250 // AT1G35720 // AT1G07610 // AT3G56240 // AT4G23670 // AT5G15350
GO:0043167	F	ion binding	56	287	3821	28362	0.0029	0.095	// AT5G40650 // AT2G01818 // AT1G01780 // AT3G50770 // AT1G72200 // AT5G19890 // AT1G16400 // AT5G47720 // AT2G22330 // AT1G58300 // AT3G03780 // AT2G20800 // AT3G56240 // AT3G10190 // AT3G61460 // AT2G30860 // AT3G05640 // AT1G62800 // AT4G39510 // AT3G29250 // AT4G24015 // AT5G65020 // AT4G23670 // AT4G13770 // AT2G18196 // AT1G16410 // AT3G11050 // AT1G67110 // AT1G14120 // AT5G18200 // AT5G10…
GO:0004601	F	peroxidase activity	6	287	133	28362	0.0028	0.095	// AT2G30860 // AT1G35720 // AT2G41480 // AT5G19890 // AT4G33420 // AT3G21770
GO:0046872	F	metal ion binding	54	287	3673	28362	0.0032	0.095	// AT5G40650 // AT2G01818 // AT1G01780 // AT3G50770 // AT1G72200 // AT5G19890 // AT1G16400 // AT5G47720 // AT2G22330 // AT1G58300 // AT3G03780 // AT2G20800 // AT3G56240 // AT3G10190 // AT3G61460 // AT2G30860 // AT3G05640 // AT4G39510 // AT3G29250 // AT4G24015 // AT5G65020 // AT4G23670 // AT4G13770 // AT2G18196 // AT1G16410 // AT3G11050 // AT1G67110 // AT1G14120 // AT5G18200 // AT5G10230 // AT1G70…
GO:0044281	P	small molecule metabolic process	28	287	1597	28362	0.0038	0.097	// AT5G40650 // AT1G11840 // AT5G23010 // AT1G16400 // AT5G47720 // AT2G22330 // AT3G03780 // AT3G16400 // AT3G60130 // AT4G34250 // AT5G03860 // AT4G13770 // AT1G16410 // AT5G18200 // AT3G22740 // AT2G23620 // AT3G19710 // AT5G23020 // AT1G62800 // AT4G12030 // AT2G43100 // AT5G07700 // AT5G14200 // AT2G04240 // AT3G02020 // AT4G13430 // AT1G62560 // AT4G37260
GO:0031667	P	response to nutrient levels	7	287	190	28362	0.0038	0.097	// AT2G14610 // AT5G14545 // AT5G18200 // AT1G72180 // AT1G43910 // AT3G09922 // AT2G02990
GO:0046914	F	transition metal ion binding	32	287	1912	28362	0.004	0.1	// AT5G40650 // AT2G01818 // AT1G01780 // AT3G11050 // AT1G16400 // AT2G22330 // AT3G03780 // AT5G42580 // AT2G30860 // AT3G56240 // AT4G39510 // AT3G29250 // AT4G23670 // AT4G13770 // AT1G16410 // AT1G72200 // AT1G67110 // AT5G18200 // AT3G61460 // AT4G19700 // AT4G22820 // AT4G25100 // AT4G24015 // AT2G39900 // AT3G30180 // AT1G35720 // AT1G07610 // AT2G04240 // AT1G60610 // AT3G13730 // AT1G01…
GO:0009636	P	response to toxic substance	5	287	102	28362	0.0045	0.11	// AT1G78370 // AT4G25100 // AT1G49860 // AT1G78320 // AT4G01070
GO:0010876	P	lipid localization	7	287	199	28362	0.0049	0.12	// AT1G62790 // AT5G46890 // AT5G46900 // AT4G33550 // AT3G18280 // AT4G12550 // AT4G18550
GO:0009408	P	response to heat	7	287	199	28362	0.0049	0.12	// AT3G53990 // AT1G20440 // AT3G02885 // AT5G10230 // AT1G35720 // AT5G65020 // AT1G21910
GO:0009751	P	response to salicylic acid	7	287	209	28362	0.0063	0.15	// AT3G48920 // AT5G67300 // AT3G02885 // AT5G59780 // AT2G03760 // AT4G37260 // AT1G21910
GO:0006520	P	cellular amino acid metabolic process	9	287	320	28362	0.0062	0.15	// AT4G12030 // AT2G43100 // AT3G22740 // AT5G14200 // AT3G03780 // AT5G23020 // AT3G02020 // AT4G13430 // AT1G62800
GO:0042594	P	response to starvation	6	287	162	28362	0.0071	0.16	// AT5G14545 // AT5G18200 // AT1G72180 // AT1G43910 // AT3G09922 // AT2G02990
GO:0005509	F	calcium ion binding	8	287	266	28362	0.0067	0.16	// AT3G10190 // AT3G50770 // AT5G10230 // AT1G70670 // AT1G35720 // AT5G65020 // AT1G76180 // AT2G20800
GO:0044712	P	single-organism catabolic process	13	287	585	28362	0.0077	0.17	// AT3G60130 // AT2G30860 // AT1G78320 // AT1G11840 // AT1G49860 // AT1G78370 // AT5G47720 // AT2G22330 // AT1G54020 // AT3G16400 // AT5G37690 // AT4G18550 // AT3G53100
GO:0010243	P	response to organonitrogen compound	6	287	166	28362	0.0079	0.17	// AT2G14610 // AT5G67300 // AT5G59780 // AT3G61460 // AT2G04240 // AT4G37260
GO:0098542	P	defense response to other organism	18	287	936	28362	0.008	0.17	// AT1G16410 // AT2G30860 // AT2G14610 // AT3G10525 // AT1G20160 // AT5G67300 // AT1G01470 // AT2G43535 // AT1G20440 // AT3G10190 // AT1G16400 // AT2G23620 // AT2G22330 // AT5G24770 // AT4G23670 // AT4G19700 // AT1G60989 // AT5G14545
GO:0016053	P	organic acid biosynthetic process	12	287	531	28362	0.0091	0.2	// AT1G16410 // AT4G34250 // AT2G43100 // AT3G22740 // AT1G16400 // AT2G22330 // AT5G14200 // AT3G03780 // AT5G23020 // AT3G02020 // AT4G13430 // AT2G04240
GO:0006869	P	lipid transport	6	287	174	28362	0.0098	0.21	// AT1G62790 // AT5G46890 // AT5G46900 // AT4G33550 // AT3G18280 // AT4G12550
GO:0015293	F	symporter activity	6	287	171	28362	0.0091	0.21	// AT4G12030 // AT2G18590 // AT5G10180 // AT2G17500 // AT3G05165 // AT1G08890
GO:1902578	P	single-organism localization	19	287	1040	28362	0.011	0.23	// AT4G21910 // AT1G35720 // AT1G62790 // AT4G33550 // AT1G75760 // AT2G24762 // AT3G11050 // AT1G20350 // AT5G46890 // AT3G61430 // AT5G46900 // AT5G10180 // AT2G17500 // AT5G65020 // AT3G18280 // AT4G31730 // AT4G12550 // AT3G53610 // AT5G57685
GO:0015294	F	solute:cation symporter activity	5	287	128	28362	0.011	0.24	// AT3G05165 // AT2G17500 // AT4G12030 // AT2G18590 // AT1G08890
GO:0005911	C	cell-cell junction	18	287	901	28362	0.0055	0.25	// AT2G41475 // AT3G45970 // AT2G30860 // AT1G67110 // AT1G35720 // AT2G39330 // AT3G16470 // AT3G61430 // AT3G02885 // AT3G53990 // AT3G21770 // AT3G03780 // AT3G16450 // AT5G42580 // AT3G17420 // AT5G41600 // AT1G43910 // AT5G26260
GO:0030054	C	cell junction	18	287	901	28362	0.0055	0.25	// AT2G41475 // AT3G45970 // AT2G30860 // AT1G67110 // AT1G35720 // AT2G39330 // AT3G16470 // AT3G61430 // AT3G02885 // AT3G53990 // AT3G21770 // AT3G03780 // AT3G16450 // AT5G42580 // AT3G17420 // AT5G41600 // AT1G43910 // AT5G26260
GO:0055044	C	symplast	18	287	899	28362	0.0054	0.25	// AT2G41475 // AT3G45970 // AT2G30860 // AT1G67110 // AT1G35720 // AT2G39330 // AT3G16470 // AT3G61430 // AT3G02885 // AT3G53990 // AT3G21770 // AT3G03780 // AT3G16450 // AT5G42580 // AT3G17420 // AT5G41600 // AT1G43910 // AT5G26260
GO:0030312	C	external encapsulating structure	15	287	706	28362	0.0065	0.25	// AT3G45970 // AT1G35720 // AT5G57550 // AT3G14060 // AT2G41480 // AT3G02885 // AT1G76020 // AT3G05910 // AT3G21770 // AT3G43270 // AT2G14610 // AT4G16563 // AT2G22920 // AT1G20160 // AT2G02990
GO:0005618	C	cell wall	15	287	706	28362	0.0065	0.25	// AT3G45970 // AT1G35720 // AT5G57550 // AT3G14060 // AT2G41480 // AT3G02885 // AT1G76020 // AT3G05910 // AT3G21770 // AT3G43270 // AT2G14610 // AT4G16563 // AT2G22920 // AT1G20160 // AT2G02990
GO:0009506	C	plasmodesma	18	287	899	28362	0.0054	0.25	// AT2G41475 // AT3G45970 // AT2G30860 // AT1G67110 // AT1G35720 // AT2G39330 // AT3G16470 // AT3G61430 // AT3G02885 // AT3G53990 // AT3G21770 // AT3G03780 // AT3G16450 // AT5G42580 // AT3G17420 // AT5G41600 // AT1G43910 // AT5G26260
GO:0010200	P	response to chitin	5	287	134	28362	0.013	0.27	// AT5G67300 // AT3G61460 // AT2G04240 // AT5G59780 // AT4G37260
GO:0001135	F	transcription factor activity, RNA polymerase II transcription factor recruiting	5	287	139	28362	0.015	0.29	// AT5G67300 // AT3G48920 // AT5G59780 // AT5G07700 // AT4G37260
GO:0003824	F	catalytic activity	110	287	9101	28362	0.015	0.29	// AT1G51830 // AT1G78290 // AT2G22330 // AT2G23030 // AT3G60130 // AT3G63280 // AT4G39510 // AT3G05910 // AT2G03760 // AT3G17420 // AT1G64210 // AT1G67110 // AT3G22740 // AT4G15210 // AT2G23620 // AT4G04460 // AT1G55290 // AT4G19700 // AT1G58300 // AT5G14200 // AT1G60610 // AT1G62560 // AT1G16400 // AT1G11840 // AT3G11050 // AT3G21770 // AT4G23430 // AT2G20800 // AT3G05640 // AT1G28130 // AT4G20…
GO:0001134	F	transcription factor activity, transcription factor recruiting	5	287	140	28362	0.016	0.29	// AT5G67300 // AT3G48920 // AT5G59780 // AT5G07700 // AT4G37260
GO:0006811	P	ion transport	13	287	645	28362	0.016	0.32	// AT4G12030 // AT3G46900 // AT1G35720 // AT2G24762 // AT3G11050 // AT5G10180 // AT3G61430 // AT5G57685 // AT5G59520 // AT3G51860 // AT4G31730 // AT3G56240 // AT1G72180
GO:0051704	P	multi-organism process	26	287	1631	28362	0.016	0.32	// AT3G10525 // AT5G23010 // AT1G16400 // AT2G22330 // AT3G51860 // AT3G16400 // AT5G14545 // AT2G30860 // AT2G14610 // AT5G67300 // AT5G57685 // AT4G23670 // AT4G13770 // AT1G60989 // AT1G16410 // AT3G10190 // AT5G24770 // AT1G20440 // AT4G15210 // AT2G23620 // AT4G19700 // AT1G01470 // AT2G43535 // AT5G07700 // AT1G20160 // AT3G51660
GO:0031668	P	cellular response to extracellular stimulus	6	287	204	28362	0.02	0.38	// AT5G14545 // AT5G18200 // AT1G29395 // AT1G43910 // AT3G09922 // AT2G02990
GO:0030001	P	metal ion transport	7	287	263	28362	0.02	0.38	// AT4G12030 // AT3G46900 // AT1G35720 // AT3G11050 // AT5G59520 // AT3G51860 // AT3G56240
GO:1901698	P	response to nitrogen compound	7	287	264	28362	0.02	0.38	// AT2G14610 // AT5G67300 // AT5G55850 // AT5G59780 // AT3G61460 // AT2G04240 // AT4G37260
GO:0016740	F	transferase activity	51	287	3791	28362	0.021	0.38	// AT1G78370 // AT1G51830 // AT5G23010 // AT1G78290 // AT3G45070 // AT3G21770 // AT3G03780 // AT2G23030 // AT2G22920 // AT3G24540 // AT3G54250 // AT4G20450 // AT5G28080 // AT2G30860 // AT4G34250 // AT4G39210 // AT1G62800 // AT3G61460 // AT5G41700 // AT1G49860 // AT2G03760 // AT3G17420 // AT3G12220 // AT3G15820 // AT3G28950 // AT1G03430 // AT5G18200 // AT3G07360 // AT4G01070 // AT2G44740 // AT3G22…
GO:0071496	P	cellular response to external stimulus	6	287	208	28362	0.021	0.4	// AT5G14545 // AT5G18200 // AT1G29395 // AT1G43910 // AT3G09922 // AT2G02990
GO:0009739	P	response to gibberellin	5	287	152	28362	0.021	0.4	// AT5G67300 // AT3G02885 // AT4G19700 // AT5G59780 // AT2G04240
GO:0009267	P	cellular response to starvation	5	287	153	28362	0.022	0.4	// AT1G43910 // AT3G09922 // AT5G14545 // AT5G18200 // AT2G02990
GO:0015291	F	secondary active transmembrane transporter activity	8	287	338	28362	0.024	0.42	// AT4G21910 // AT4G12030 // AT2G18590 // AT5G10180 // AT3G51860 // AT2G17500 // AT3G05165 // AT1G08890
GO:0016746	F	transferase activity, transferring acyl groups	9	287	408	28362	0.025	0.42	// AT3G28950 // AT4G34250 // AT5G23010 // AT5G47720 // AT2G25150 // AT5G23020 // AT2G22920 // AT3G12220 // AT5G03860
GO:0048046	C	apoplast	11	287	486	28362	0.012	0.42	// AT2G30860 // AT2G14610 // AT5G57550 // AT1G35720 // AT1G78370 // AT4G34260 // AT1G20160 // AT5G65020 // AT3G03780 // AT3G56240 // AT4G11190
GO:0071944	C	cell periphery	58	287	4309	28362	0.014	0.42	// AT3G46900 // AT1G11840 // AT3G02885 // AT3G61430 // AT3G21770 // AT3G43270 // AT4G23430 // AT3G03780 // AT4G16563 // AT3G24540 // AT2G22920 // AT5G65660 // AT1G43910 // AT5G28080 // AT3G10190 // AT3G45970 // AT3G29180 // AT3G05640 // AT5G59520 // AT4G20450 // AT5G55850 // AT3G05910 // AT3G14060 // AT4G35020 // AT5G04080 // AT5G41600 // AT4G08520 // AT5G52900 // AT1G08890 // AT3G53990 // AT1G35…
GO:0014070	P	response to organic cyclic compound	9	287	405	28362	0.024	0.45	// AT2G14610 // AT3G48920 // AT5G67300 // AT3G02885 // AT5G59780 // AT3G61460 // AT2G03760 // AT4G37260 // AT1G21910
GO:0001076	F	transcription factor activity, RNA polymerase II transcription factor binding	5	287	168	28362	0.031	0.49	// AT5G67300 // AT3G48920 // AT5G59780 // AT5G07700 // AT4G37260
GO:0044765	P	single-organism transport	17	287	1004	28362	0.029	0.53	// AT4G21910 // AT1G62790 // AT1G35720 // AT5G10180 // AT2G24762 // AT1G20350 // AT5G46890 // AT3G61430 // AT5G46900 // AT4G33550 // AT2G17500 // AT5G65020 // AT3G18280 // AT4G31730 // AT4G12550 // AT3G53610 // AT5G57685
GO:0042742	P	defense response to bacterium	8	287	354	28362	0.03	0.54	// AT2G30860 // AT3G10525 // AT1G20160 // AT5G67300 // AT2G22330 // AT4G23670 // AT4G19700 // AT5G14545
GO:0031669	P	cellular response to nutrient levels	5	287	170	28362	0.032	0.56	// AT1G43910 // AT3G09922 // AT5G14545 // AT5G18200 // AT2G02990
GO:0044283	P	small molecule biosynthetic process	12	287	653	28362	0.037	0.64	// AT1G16410 // AT4G34250 // AT2G43100 // AT3G22740 // AT1G16400 // AT2G22330 // AT5G14200 // AT3G03780 // AT5G23020 // AT3G02020 // AT4G13430 // AT2G04240
GO:0009723	P	response to ethylene	7	287	307	28362	0.04	0.68	// AT4G36900 // AT5G67300 // AT5G59780 // AT1G05710 // AT5G25190 // AT4G37260 // AT1G21910
GO:0008324	F	cation transmembrane transporter activity	9	287	464	28362	0.05	0.77	// AT4G12030 // AT2G18590 // AT3G46900 // AT3G51860 // AT5G59520 // AT2G17500 // AT3G23870 // AT3G05165 // AT1G08890
GO:0006952	P	defense response	23	287	1566	28362	0.05	0.85	// AT3G10525 // AT1G16400 // AT2G22330 // AT1G52030 // AT5G14545 // AT2G30860 // AT2G14610 // AT5G67300 // AT2G03760 // AT4G23670 // AT1G60989 // AT1G16410 // AT3G10190 // AT5G24770 // AT1G20440 // AT2G23620 // AT4G11190 // AT4G19700 // AT1G01470 // AT2G43535 // AT1G20160 // AT1G60610 // AT3G51660
GO:0051179	P	localization	34	287	2517	28362	0.053	0.9	// AT2G18590 // AT3G46900 // AT2G24762 // AT3G11050 // AT3G61430 // AT2G22330 // AT3G51860 // AT4G23430 // AT5G52990 // AT3G56240 // AT5G57685 // AT4G18550 // AT1G62790 // AT1G35720 // AT1G20350 // AT5G46900 // AT2G17500 // AT3G18280 // AT4G31730 // AT4G12550 // AT4G01450 // AT1G75760 // AT4G08520 // AT5G10180 // AT5G46890 // AT4G21910 // AT4G12030 // AT4G33550 // AT3G53610 // AT5G59520 // AT1G22…
GO:0032787	P	monocarboxylic acid metabolic process	9	287	481	28362	0.06	0.99	// AT1G16410 // AT5G47720 // AT4G34250 // AT1G11840 // AT1G16400 // AT2G23620 // AT2G22330 // AT2G04240 // AT5G03860
GO:0044238	P	primary metabolic process	85	287	9890	28362	0.97	1	// AT5G04470 // AT1G51830 // AT4G28530 // AT3G10525 // AT1G11840 // AT4G01610 // AT3G48100 // AT1G72200 // AT1G78290 // AT4G13280 // AT5G47720 // AT2G22920 // AT3G43270 // AT5G40650 // AT3G03780 // AT2G23030 // AT4G16563 // AT5G25190 // AT1G69580 // AT3G24540 // AT3G54250 // AT4G20450 // AT5G14000 // AT4G18550 // AT5G67300 // AT3G60130 // AT3G05640 // AT3G48920 // AT2G46680 // AT4G39210 // AT1G62…
GO:0045184	P	establishment of protein localization	6	287	661	28362	0.66	1	// AT1G75760 // AT4G08520 // AT1G20350 // AT3G53610 // AT4G23430 // AT5G52990
GO:0080090	P	regulation of primary metabolic process	26	287	2889	28362	0.76	1	// AT5G04470 // AT3G10525 // AT5G14000 // AT1G10585 // AT5G25190 // AT5G07680 // AT4G28530 // AT1G69580 // AT4G40060 // AT3G48920 // AT5G67300 // AT3G18400 // AT3G48100 // AT1G46480 // AT2G44740 // AT5G57150 // AT2G22770 // AT4G19700 // AT1G21910 // AT4G36900 // AT5G59780 // AT5G07700 // AT2G46680 // AT4G01460 // AT5G18270 // AT4G37260
GO:0019222	P	regulation of metabolic process	26	287	3181	28362	0.9	1	// AT5G04470 // AT3G10525 // AT5G14000 // AT1G10585 // AT5G25190 // AT5G07680 // AT4G28530 // AT1G69580 // AT4G40060 // AT3G48920 // AT5G67300 // AT3G18400 // AT3G48100 // AT1G46480 // AT2G44740 // AT5G57150 // AT2G22770 // AT4G19700 // AT1G21910 // AT4G36900 // AT5G59780 // AT5G07700 // AT2G46680 // AT4G01460 // AT5G18270 // AT4G37260
GO:0048583	P	regulation of response to stimulus	10	287	565	28362	0.065	1	// AT1G03430 // AT2G22330 // AT5G67300 // AT1G78370 // AT4G35020 // AT1G20160 // AT2G47780 // AT5G18200 // AT1G60610 // AT4G19700
GO:0034645	P	cellular macromolecule biosynthetic process	26	287	4455	28362	1	1	// AT5G04470 // AT3G10525 // AT5G14000 // AT5G25190 // AT5G07680 // AT4G28530 // AT1G69580 // AT4G40060 // AT3G48920 // AT4G39210 // AT2G22770 // AT3G18400 // AT3G48100 // AT1G46480 // AT1G21910 // AT5G57150 // AT1G10585 // AT3G11120 // AT4G36900 // AT5G59780 // AT5G07700 // AT5G67300 // AT2G46680 // AT4G01460 // AT5G18270 // AT4G37260
GO:0006820	P	anion transport	5	287	227	28362	0.085	1	// AT1G72180 // AT2G24762 // AT4G31730 // AT5G10180 // AT5G57685
GO:0008104	P	protein localization	6	287	715	28362	0.73	1	// AT1G75760 // AT4G08520 // AT1G20350 // AT3G53610 // AT4G23430 // AT5G52990
GO:0007165	P	signal transduction	24	287	1965	28362	0.2	1	// AT1G51830 // AT3G02885 // AT1G78290 // AT2G23030 // AT5G25190 // AT3G24540 // AT5G28080 // AT5G67300 // AT2G17500 // AT3G48100 // AT1G46480 // AT4G35020 // AT3G17420 // AT1G21910 // AT5G52900 // AT1G03430 // AT3G07360 // AT1G64210 // AT4G36900 // AT1G18100 // AT3G53610 // AT1G60989 // AT2G46680 // AT1G72180
GO:0007166	P	cell surface receptor signaling pathway	5	287	234	28362	0.093	1	// AT3G17420 // AT3G24540 // AT1G51830 // AT1G72180 // AT1G64210
GO:1901362	P	organic cyclic compound biosynthetic process	29	287	3174	28362	0.75	1	// AT5G14000 // AT5G25190 // AT5G07680 // AT2G22330 // AT4G28530 // AT1G69580 // AT3G54250 // AT4G40060 // AT3G48920 // AT5G67300 // AT2G22770 // AT3G18400 // AT3G48100 // AT1G46480 // AT4G01070 // AT1G67110 // AT4G11190 // AT5G57150 // AT1G10585 // AT1G21910 // AT4G36900 // AT3G13730 // AT5G59780 // AT5G07700 // AT3G30180 // AT2G46680 // AT4G01460 // AT5G18270 // AT4G37260
GO:1901360	P	organic cyclic compound metabolic process	36	287	4700	28362	0.98	1	// AT5G04470 // AT3G10525 // AT5G14000 // AT4G28530 // AT5G07680 // AT2G22330 // AT5G25190 // AT1G69580 // AT3G54250 // AT4G40060 // AT5G40650 // AT3G48920 // AT5G67300 // AT2G22770 // AT3G18400 // AT1G58300 // AT3G13782 // AT3G48100 // AT1G46480 // AT4G01070 // AT1G67110 // AT4G11190 // AT2G03760 // AT5G57150 // AT1G10585 // AT1G21910 // AT4G36900 // AT2G41480 // AT3G13730 // AT5G59780 // AT5G07…
GO:0032774	P	RNA biosynthetic process	22	287	2566	28362	0.82	1	// AT5G14000 // AT1G10585 // AT5G25190 // AT5G07680 // AT4G28530 // AT1G69580 // AT4G40060 // AT3G48920 // AT5G67300 // AT3G18400 // AT3G48100 // AT1G46480 // AT5G57150 // AT2G22770 // AT1G21910 // AT4G36900 // AT5G59780 // AT5G07700 // AT2G46680 // AT4G01460 // AT5G18270 // AT4G37260
GO:0071554	P	cell wall organization or biogenesis	8	287	704	28362	0.42	1	// AT3G45970 // AT5G14650 // AT5G57550 // AT2G41480 // AT3G05910 // AT2G22330 // AT3G53350 // AT3G43270
GO:0000003	P	reproduction	8	287	1721	28362	1	1	// AT1G01640 // AT1G01470 // AT3G16470 // AT5G41700 // AT4G40060 // AT1G46480 // AT3G13730 // AT1G52030
GO:0071555	P	cell wall organization	8	287	518	28362	0.16	1	// AT3G45970 // AT5G14650 // AT5G57550 // AT2G41480 // AT3G05910 // AT2G22330 // AT3G53350 // AT3G43270
GO:0000160	P	phosphorelay signal transduction system	5	287	225	28362	0.082	1	// AT4G36900 // AT3G48100 // AT1G21910 // AT1G03430 // AT5G25190
GO:0071840	P	cellular component organization or biogenesis	18	287	2812	28362	0.99	1	// AT5G04470 // AT5G14650 // AT5G57550 // AT3G45970 // AT1G01780 // AT2G39900 // AT1G20350 // AT3G05910 // AT2G22330 // AT3G53350 // AT4G40060 // AT2G47780 // AT5G41600 // AT3G43270 // AT2G18050 // AT3G13782 // AT2G22770 // AT2G41480
GO:0070647	P	protein modification by small protein conjugation or removal	6	287	610	28362	0.58	1	// AT3G07360 // AT1G72200 // AT5G41700 // AT2G04240 // AT1G60610 // AT4G19700
GO:0055085	P	transmembrane transport	11	287	667	28362	0.081	1	// AT4G21910 // AT2G18590 // AT3G46900 // AT1G35720 // AT5G10180 // AT1G20350 // AT5G59520 // AT2G17500 // AT3G61430 // AT3G56240 // AT3G05165
GO:0032446	P	protein modification by small protein conjugation	6	287	550	28362	0.48	1	// AT3G07360 // AT1G72200 // AT5G41700 // AT2G04240 // AT1G60610 // AT4G19700
GO:0016310	P	phosphorylation	17	287	1254	28362	0.14	1	// AT5G04470 // AT1G51830 // AT5G40650 // AT4G20450 // AT2G44740 // AT1G78290 // AT1G72180 // AT1G51840 // AT2G23030 // AT3G02020 // AT3G17420 // AT3G24540 // AT3G54250 // AT3G63280 // AT5G63990 // AT5G28080 // AT1G64210
GO:0048518	P	positive regulation of biological process	7	287	881	28362	0.79	1	// AT3G10525 // AT5G18200 // AT1G18100 // AT4G40060 // AT2G47780 // AT2G46680 // AT1G21910
GO:0048519	P	negative regulation of biological process	6	287	848	28362	0.86	1	// AT5G04470 // AT3G05640 // AT1G20160 // AT4G40060 // AT4G19700 // AT4G18550
GO:0033036	P	macromolecule localization	15	287	996	28362	0.085	1	// AT1G62790 // AT4G33550 // AT1G75760 // AT4G08520 // AT5G46890 // AT1G20350 // AT5G46900 // AT2G22330 // AT4G23430 // AT3G18280 // AT5G65020 // AT4G12550 // AT3G53610 // AT4G18550 // AT5G52990
GO:0060255	P	regulation of macromolecule metabolic process	26	287	2998	28362	0.82	1	// AT5G04470 // AT3G10525 // AT5G14000 // AT1G10585 // AT5G25190 // AT5G07680 // AT4G28530 // AT1G69580 // AT4G40060 // AT3G48920 // AT5G67300 // AT3G18400 // AT3G48100 // AT1G46480 // AT2G44740 // AT5G57150 // AT2G22770 // AT4G19700 // AT1G21910 // AT4G36900 // AT5G59780 // AT5G07700 // AT2G46680 // AT4G01460 // AT5G18270 // AT4G37260
GO:0050832	P	defense response to fungus	8	287	504	28362	0.14	1	// AT1G20440 // AT3G10190 // AT5G67300 // AT1G01470 // AT2G43535 // AT2G23620 // AT4G19700 // AT1G60989
GO:0003006	P	developmental process involved in reproduction	8	287	1496	28362	0.99	1	// AT1G01640 // AT1G01470 // AT3G16470 // AT5G41700 // AT4G40060 // AT1G46480 // AT3G13730 // AT1G52030
GO:0030163	P	protein catabolic process	6	287	467	28362	0.34	1	// AT4G01610 // AT5G41700 // AT3G61460 // AT2G04240 // AT4G04460 // AT4G19700
GO:0023052	P	signaling	24	287	1997	28362	0.22	1	// AT1G51830 // AT3G02885 // AT1G78290 // AT2G23030 // AT5G25190 // AT3G24540 // AT5G28080 // AT5G67300 // AT2G17500 // AT3G48100 // AT1G46480 // AT4G35020 // AT3G17420 // AT1G21910 // AT5G52900 // AT1G03430 // AT3G07360 // AT1G64210 // AT4G36900 // AT1G18100 // AT3G53610 // AT1G60989 // AT2G46680 // AT1G72180
GO:2001141	P	regulation of RNA biosynthetic process	22	287	2445	28362	0.75	1	// AT5G14000 // AT1G10585 // AT5G25190 // AT5G07680 // AT4G28530 // AT1G69580 // AT4G40060 // AT3G48920 // AT5G67300 // AT3G18400 // AT3G48100 // AT1G46480 // AT5G57150 // AT2G22770 // AT1G21910 // AT4G36900 // AT5G59780 // AT5G07700 // AT2G46680 // AT4G01460 // AT5G18270 // AT4G37260
GO:0065009	P	regulation of molecular function	5	287	249	28362	0.11	1	// AT5G04470 // AT3G05640 // AT4G19700 // AT2G44740 // AT4G01610
GO:0046483	P	heterocycle metabolic process	29	287	4433	28362	1	1	// AT5G04470 // AT3G10525 // AT5G14000 // AT4G28530 // AT5G07680 // AT2G22330 // AT5G25190 // AT1G69580 // AT4G40060 // AT5G40650 // AT3G48920 // AT5G67300 // AT2G22770 // AT3G18400 // AT1G58300 // AT3G13782 // AT3G48100 // AT1G46480 // AT1G67110 // AT5G57150 // AT1G10585 // AT1G21910 // AT4G36900 // AT5G59780 // AT5G07700 // AT2G46680 // AT4G01460 // AT5G18270 // AT4G37260
GO:0044700	P	single organism signaling	24	287	1995	28362	0.22	1	// AT1G51830 // AT3G02885 // AT1G78290 // AT2G23030 // AT5G25190 // AT3G24540 // AT5G28080 // AT5G67300 // AT2G17500 // AT3G48100 // AT1G46480 // AT4G35020 // AT3G17420 // AT1G21910 // AT5G52900 // AT1G03430 // AT3G07360 // AT1G64210 // AT4G36900 // AT1G18100 // AT3G53610 // AT1G60989 // AT2G46680 // AT1G72180
GO:0044702	P	single organism reproductive process	6	287	1544	28362	1	1	// AT1G01640 // AT1G01470 // AT5G41700 // AT1G46480 // AT3G13730 // AT1G52030
GO:1901564	P	organonitrogen compound metabolic process	17	287	2569	28362	0.98	1	// AT5G40650 // AT4G13430 // AT4G12030 // AT2G25150 // AT1G67110 // AT2G43100 // AT3G22740 // AT1G58300 // AT2G22330 // AT5G14200 // AT3G03780 // AT5G23020 // AT3G02020 // AT3G19710 // AT3G16400 // AT1G62800 // AT3G11120
GO:0044707	P	single-multicellular organism process	23	287	2875	28362	0.9	1	// AT5G14000 // AT5G07680 // AT4G28530 // AT1G52030 // AT1G01640 // AT3G18400 // AT5G41700 // AT2G17500 // AT4G40060 // AT4G18550 // AT1G46480 // AT4G12550 // AT3G55515 // AT3G07360 // AT3G01600 // AT3G16470 // AT2G39705 // AT1G18100 // AT1G01470 // AT1G20160 // AT3G30180 // AT3G13730 // AT5G18270
GO:0044249	P	cellular biosynthetic process	53	287	5870	28362	0.84	1	// AT5G04470 // AT3G10525 // AT5G14000 // AT3G48100 // AT4G28530 // AT5G23010 // AT4G13280 // AT2G22330 // AT3G03780 // AT4G13300 // AT5G25190 // AT1G69580 // AT3G16400 // AT3G54250 // AT1G28100 // AT3G48920 // AT4G39210 // AT2G22770 // AT3G18400 // AT4G40060 // AT1G46480 // AT4G01070 // AT3G11120 // AT1G16410 // AT4G13770 // AT1G67110 // AT4G34250 // AT4G11190 // AT3G22740 // AT4G13430 // AT5G57…
GO:0019538	P	protein metabolic process	27	287	4289	28362	1	1	// AT5G04470 // AT1G51830 // AT4G01610 // AT1G72200 // AT1G78290 // AT2G23030 // AT4G16563 // AT2G22920 // AT3G24540 // AT5G28080 // AT3G05640 // AT4G20450 // AT5G41700 // AT3G17420 // AT3G11120 // AT3G12220 // AT3G07360 // AT2G44740 // AT3G61460 // AT4G04460 // AT3G63280 // AT4G19700 // AT1G64210 // AT1G20160 // AT2G04240 // AT1G60610 // AT1G72180
GO:0048878	P	chemical homeostasis	7	287	352	28362	0.071	1	// AT1G28130 // AT3G11050 // AT3G51860 // AT2G17500 // AT3G30180 // AT3G56240 // AT3G13730
GO:0016567	P	protein ubiquitination	6	287	526	28362	0.44	1	// AT3G07360 // AT1G72200 // AT5G41700 // AT2G04240 // AT1G60610 // AT4G19700
GO:0033554	P	cellular response to stress	11	287	858	28362	0.26	1	// AT4G25100 // AT1G43910 // AT5G14545 // AT5G18200 // AT1G29395 // AT3G13782 // AT2G22330 // AT1G60140 // AT2G02990 // AT3G09922 // AT1G21910
GO:0019637	P	organophosphate metabolic process	5	287	524	28362	0.61	1	// AT5G40650 // AT3G54250 // AT5G63990 // AT4G13300 // AT4G13280
GO:0019438	P	aromatic compound biosynthetic process	26	287	3058	28362	0.85	1	// AT5G14000 // AT5G25190 // AT5G07680 // AT2G22330 // AT4G28530 // AT1G69580 // AT4G40060 // AT3G48920 // AT5G67300 // AT2G22770 // AT3G18400 // AT3G48100 // AT1G46480 // AT4G01070 // AT1G67110 // AT4G11190 // AT5G57150 // AT1G10585 // AT1G21910 // AT4G36900 // AT5G59780 // AT5G07700 // AT2G46680 // AT4G01460 // AT5G18270 // AT4G37260
GO:0034220	P	ion transmembrane transport	5	287	255	28362	0.12	1	// AT1G35720 // AT5G10180 // AT3G46900 // AT3G61430 // AT3G56240
GO:0006807	P	nitrogen compound metabolic process	43	287	6241	28362	1	1	// AT5G04470 // AT3G10525 // AT5G14000 // AT3G48100 // AT4G28530 // AT5G07680 // AT2G22330 // AT3G03780 // AT5G25190 // AT1G69580 // AT3G16400 // AT5G40650 // AT3G48920 // AT5G67300 // AT2G22770 // AT3G18400 // AT1G58300 // AT3G13782 // AT4G40060 // AT1G46480 // AT3G11120 // AT3G15820 // AT1G67110 // AT3G22740 // AT4G13430 // AT5G57150 // AT5G23020 // AT2G25150 // AT1G10585 // AT1G62800 // AT1G21…
GO:0035556	P	intracellular signal transduction	10	287	660	28362	0.14	1	// AT4G36900 // AT1G03430 // AT4G35020 // AT1G78290 // AT3G53610 // AT3G48100 // AT2G23030 // AT5G25190 // AT5G28080 // AT1G21910
GO:0050789	P	regulation of biological process	55	287	5306	28362	0.45	1	// AT5G04470 // AT1G51830 // AT3G10525 // AT5G14000 // AT3G48100 // AT2G24762 // AT4G28530 // AT1G78290 // AT5G07680 // AT2G22330 // AT2G23030 // AT5G25190 // AT1G69580 // AT3G24540 // AT4G18550 // AT3G05640 // AT3G48920 // AT5G67300 // AT1G78370 // AT2G22770 // AT3G18400 // AT5G57685 // AT3G02885 // AT2G17500 // AT4G40060 // AT5G28080 // AT1G46480 // AT4G35020 // AT3G17420 // AT1G64210 // AT1G60…
GO:0097659	P	nucleic acid-templated transcription	22	287	2561	28362	0.82	1	// AT5G14000 // AT1G10585 // AT5G25190 // AT5G07680 // AT4G28530 // AT1G69580 // AT4G40060 // AT3G48920 // AT5G67300 // AT3G18400 // AT3G48100 // AT1G46480 // AT5G57150 // AT2G22770 // AT1G21910 // AT4G36900 // AT5G59780 // AT5G07700 // AT2G46680 // AT4G01460 // AT5G18270 // AT4G37260
GO:1901576	P	organic substance biosynthetic process	51	287	5913	28362	0.91	1	// AT1G16400 // AT5G04470 // AT3G10525 // AT5G14000 // AT3G48100 // AT4G28530 // AT4G13280 // AT2G22330 // AT3G03780 // AT4G13300 // AT5G25190 // AT1G69580 // AT3G16400 // AT3G54250 // AT4G34250 // AT3G48920 // AT4G39210 // AT2G22770 // AT3G18400 // AT4G40060 // AT1G46480 // AT4G01070 // AT3G11120 // AT1G16410 // AT1G67110 // AT4G11190 // AT3G22740 // AT5G57150 // AT1G60140 // AT5G23020 // AT2G25…
GO:1901575	P	organic substance catabolic process	16	287	1249	28362	0.2	1	// AT3G61460 // AT5G47720 // AT1G11840 // AT4G01610 // AT1G54020 // AT4G15210 // AT5G41700 // AT2G22330 // AT1G58300 // AT4G04460 // AT3G43270 // AT5G37690 // AT4G19700 // AT2G04240 // AT4G18550 // AT3G53100
GO:0044265	P	cellular macromolecule catabolic process	5	287	541	28362	0.64	1	// AT5G41700 // AT3G61460 // AT4G19700 // AT2G04240 // AT4G01610
GO:0044262	P	cellular carbohydrate metabolic process	6	287	407	28362	0.23	1	// AT5G57550 // AT4G39210 // AT5G07700 // AT1G60140 // AT4G15210 // AT5G03860
GO:0044260	P	cellular macromolecule metabolic process	49	287	7410	28362	1	1	// AT5G04470 // AT1G51830 // AT4G28530 // AT3G10525 // AT4G01610 // AT3G48100 // AT1G72200 // AT1G78290 // AT5G07680 // AT2G23030 // AT5G25190 // AT1G69580 // AT3G24540 // AT4G20450 // AT5G14000 // AT5G28080 // AT3G05640 // AT3G48920 // AT4G39210 // AT2G22770 // AT3G18400 // AT3G13782 // AT5G41700 // AT4G40060 // AT1G46480 // AT3G17420 // AT3G11120 // AT3G07360 // AT2G46680 // AT2G44740 // AT4G15…
GO:0016043	P	cellular component organization	18	287	2456	28362	0.94	1	// AT5G04470 // AT5G14650 // AT5G57550 // AT3G45970 // AT1G01780 // AT2G39900 // AT1G20350 // AT3G05910 // AT2G22330 // AT3G53350 // AT4G40060 // AT2G47780 // AT5G41600 // AT3G43270 // AT2G18050 // AT3G13782 // AT2G22770 // AT2G41480
GO:0016042	P	lipid catabolic process	5	287	224	28362	0.081	1	// AT5G47720 // AT5G37690 // AT1G54020 // AT4G18550 // AT3G53100
GO:0065007	P	biological regulation	69	287	6062	28362	0.15	1	// AT5G04470 // AT1G51830 // AT4G28530 // AT3G10525 // AT4G01610 // AT3G48100 // AT2G24762 // AT5G25190 // AT1G78290 // AT1G16400 // AT2G22330 // AT3G51860 // AT2G23030 // AT3G56240 // AT1G69580 // AT3G24540 // AT5G14000 // AT4G18550 // AT3G05640 // AT3G48920 // AT1G28130 // AT5G67300 // AT1G78370 // AT2G22770 // AT3G18400 // AT5G57685 // AT3G02885 // AT2G17500 // AT4G40060 // AT5G28080 // AT1G46…
GO:0006366	P	transcription from RNA polymerase II promoter	5	287	380	28362	0.34	1	// AT5G67300 // AT3G48920 // AT5G59780 // AT5G07700 // AT4G37260
GO:0071215	P	cellular response to abscisic acid stimulus	5	287	267	28362	0.14	1	// AT1G18100 // AT5G67300 // AT3G07360 // AT5G52900 // AT2G46680
GO:0065008	P	regulation of biological quality	18	287	1255	28362	0.09	1	// AT1G14120 // AT1G16410 // AT2G43535 // AT1G67110 // AT1G28130 // AT1G75760 // AT3G56240 // AT3G51860 // AT1G16400 // AT2G22330 // AT2G17500 // AT3G11050 // AT4G18550 // AT2G03760 // AT3G30180 // AT5G57685 // AT3G13730 // AT1G60989
GO:0018130	P	heterocycle biosynthetic process	24	287	2957	28362	0.89	1	// AT5G14000 // AT1G10585 // AT5G25190 // AT5G07680 // AT2G22330 // AT4G28530 // AT1G69580 // AT4G40060 // AT3G48920 // AT5G67300 // AT3G18400 // AT3G48100 // AT1G46480 // AT1G67110 // AT5G57150 // AT2G22770 // AT1G21910 // AT4G36900 // AT5G59780 // AT5G07700 // AT2G46680 // AT4G01460 // AT5G18270 // AT4G37260
GO:0009755	P	hormone-mediated signaling pathway	13	287	821	28362	0.078	1	// AT4G36900 // AT1G03430 // AT2G46680 // AT1G18100 // AT3G02885 // AT3G07360 // AT4G35020 // AT5G67300 // AT2G17500 // AT3G48100 // AT5G25190 // AT5G52900 // AT1G21910
GO:0006629	P	lipid metabolic process	15	287	994	28362	0.084	1	// AT4G34250 // AT2G03760 // AT1G54020 // AT4G13300 // AT4G13280 // AT5G47720 // AT5G37690 // AT3G30180 // AT4G04460 // AT3G54250 // AT1G28100 // AT3G13730 // AT5G63990 // AT4G18550 // AT3G53100
GO:0006812	P	cation transport	7	287	362	28362	0.079	1	// AT4G12030 // AT3G46900 // AT1G35720 // AT3G11050 // AT5G59520 // AT3G51860 // AT3G56240
GO:0006810	P	transport	32	287	2391	28362	0.066	1	// AT2G18590 // AT3G46900 // AT2G24762 // AT3G11050 // AT3G61430 // AT4G33550 // AT3G51860 // AT4G23430 // AT5G52990 // AT3G56240 // AT5G57685 // AT1G62790 // AT1G35720 // AT1G20350 // AT5G46900 // AT2G17500 // AT3G18280 // AT4G31730 // AT4G12550 // AT4G01450 // AT1G75760 // AT4G08520 // AT5G10180 // AT5G46890 // AT4G21910 // AT4G12030 // AT3G53610 // AT5G59520 // AT1G22550 // AT5G65020 // AT1G72…
GO:0009889	P	regulation of biosynthetic process	23	287	2752	28362	0.86	1	// AT5G14000 // AT3G10525 // AT1G10585 // AT5G25190 // AT5G07680 // AT4G28530 // AT1G69580 // AT4G40060 // AT3G48920 // AT5G67300 // AT3G18400 // AT3G48100 // AT1G46480 // AT5G57150 // AT2G22770 // AT1G21910 // AT4G36900 // AT5G59780 // AT5G07700 // AT2G46680 // AT4G01460 // AT5G18270 // AT4G37260
GO:0051716	P	cellular response to stimulus	35	287	2856	28362	0.14	1	// AT1G51830 // AT3G02885 // AT1G78290 // AT2G22330 // AT2G23030 // AT5G25190 // AT3G24540 // AT1G43910 // AT5G28080 // AT5G67300 // AT3G13782 // AT2G17500 // AT3G48100 // AT1G46480 // AT4G35020 // AT3G17420 // AT1G64210 // AT1G60989 // AT1G03430 // AT5G14545 // AT5G18200 // AT3G07360 // AT4G01070 // AT1G60140 // AT3G09922 // AT1G21910 // AT4G36900 // AT4G25100 // AT1G18100 // AT1G29395 // AT3G53…
GO:0099402	P	plant organ development	5	287	961	28362	0.97	1	// AT5G41700 // AT4G12550 // AT2G17500 // AT3G13730 // AT3G07360
GO:0050794	P	regulation of cellular process	44	287	4857	28362	0.81	1	// AT5G04470 // AT1G51830 // AT3G10525 // AT5G14000 // AT3G48100 // AT4G28530 // AT1G78290 // AT5G07680 // AT2G23030 // AT5G25190 // AT1G69580 // AT3G24540 // AT5G28080 // AT3G48920 // AT5G67300 // AT2G22770 // AT3G18400 // AT3G02885 // AT2G17500 // AT4G40060 // AT1G46480 // AT4G35020 // AT3G17420 // AT1G64210 // AT1G60989 // AT1G03430 // AT5G18200 // AT3G07360 // AT2G44740 // AT5G57150 // AT1G10…
GO:0043412	P	macromolecule modification	19	287	2532	28362	0.93	1	// AT5G04470 // AT1G51830 // AT4G20450 // AT3G07360 // AT1G72200 // AT2G44740 // AT1G78290 // AT5G41700 // AT1G72180 // AT3G05640 // AT2G23030 // AT1G60610 // AT3G17420 // AT3G24540 // AT3G63280 // AT4G19700 // AT2G04240 // AT5G28080 // AT1G64210
GO:0036211	P	protein modification process	19	287	2126	28362	0.74	1	// AT5G04470 // AT1G51830 // AT4G20450 // AT3G07360 // AT1G72200 // AT2G44740 // AT1G78290 // AT5G41700 // AT1G72180 // AT3G05640 // AT2G23030 // AT1G60610 // AT3G17420 // AT3G24540 // AT3G63280 // AT4G19700 // AT2G04240 // AT5G28080 // AT1G64210
GO:0034654	P	nucleobase-containing compound biosynthetic process	22	287	2781	28362	0.91	1	// AT5G14000 // AT1G10585 // AT5G25190 // AT5G07680 // AT4G28530 // AT1G69580 // AT4G40060 // AT3G48920 // AT5G67300 // AT3G18400 // AT3G48100 // AT1G46480 // AT5G57150 // AT2G22770 // AT1G21910 // AT4G36900 // AT5G59780 // AT5G07700 // AT2G46680 // AT4G01460 // AT5G18270 // AT4G37260
GO:0051234	P	establishment of localization	32	287	2406	28362	0.07	1	// AT2G18590 // AT3G46900 // AT2G24762 // AT3G11050 // AT3G61430 // AT4G33550 // AT3G51860 // AT4G23430 // AT5G52990 // AT3G56240 // AT5G57685 // AT1G62790 // AT1G35720 // AT1G20350 // AT5G46900 // AT2G17500 // AT3G18280 // AT4G31730 // AT4G12550 // AT4G01450 // AT1G75760 // AT4G08520 // AT5G10180 // AT5G46890 // AT4G21910 // AT4G12030 // AT3G53610 // AT5G59520 // AT1G22550 // AT5G65020 // AT1G72…
GO:0016070	P	RNA metabolic process	22	287	3403	28362	0.99	1	// AT5G14000 // AT1G10585 // AT5G25190 // AT5G07680 // AT4G28530 // AT1G69580 // AT4G40060 // AT3G48920 // AT5G67300 // AT3G18400 // AT3G48100 // AT1G46480 // AT5G57150 // AT2G22770 // AT1G21910 // AT4G36900 // AT5G59780 // AT5G07700 // AT2G46680 // AT4G01460 // AT5G18270 // AT4G37260
GO:0051603	P	proteolysis involved in cellular protein catabolic process	5	287	435	28362	0.45	1	// AT5G41700 // AT3G61460 // AT4G19700 // AT2G04240 // AT4G01610
GO:0044271	P	cellular nitrogen compound biosynthetic process	27	287	4436	28362	1	1	// AT5G14000 // AT5G25190 // AT5G07680 // AT2G22330 // AT4G28530 // AT1G69580 // AT3G16400 // AT4G40060 // AT3G48920 // AT5G67300 // AT2G22770 // AT3G18400 // AT3G48100 // AT1G46480 // AT1G21910 // AT1G67110 // AT5G57150 // AT2G25150 // AT1G10585 // AT3G11120 // AT4G36900 // AT5G59780 // AT5G07700 // AT2G46680 // AT4G01460 // AT5G18270 // AT4G37260
GO:0080134	P	regulation of response to stress	6	287	316	28362	0.11	1	// AT1G20160 // AT5G18200 // AT2G22330 // AT2G47780 // AT1G60610 // AT4G19700
GO:0009058	P	biosynthetic process	59	287	6255	28362	0.75	1	// AT5G04470 // AT4G28530 // AT3G10525 // AT5G14000 // AT3G48100 // AT5G42580 // AT5G23010 // AT4G13280 // AT2G22330 // AT3G03780 // AT4G13300 // AT5G25190 // AT1G69580 // AT3G16400 // AT3G54250 // AT1G28100 // AT3G48920 // AT4G39210 // AT1G62800 // AT2G22770 // AT3G18400 // AT4G40060 // AT1G46480 // AT4G01070 // AT3G11120 // AT1G16410 // AT4G13770 // AT1G67110 // AT4G34250 // AT4G11190 // AT3G22…
GO:0048367	P	shoot system development	6	287	896	28362	0.89	1	// AT2G39705 // AT1G01640 // AT3G55515 // AT5G41700 // AT3G13730 // AT1G52030
GO:0006355	P	regulation of transcription, DNA-templated	22	287	2443	28362	0.75	1	// AT5G14000 // AT1G10585 // AT5G25190 // AT5G07680 // AT4G28530 // AT1G69580 // AT4G40060 // AT3G48920 // AT5G67300 // AT3G18400 // AT3G48100 // AT1G46480 // AT5G57150 // AT2G22770 // AT1G21910 // AT4G36900 // AT5G59780 // AT5G07700 // AT2G46680 // AT4G01460 // AT5G18270 // AT4G37260
GO:0006357	P	regulation of transcription from RNA polymerase II promoter	5	287	333	28362	0.25	1	// AT5G67300 // AT3G48920 // AT5G59780 // AT5G07700 // AT4G37260
GO:0006351	P	transcription, DNA-templated	22	287	2559	28362	0.82	1	// AT5G14000 // AT1G10585 // AT5G25190 // AT5G07680 // AT4G28530 // AT1G69580 // AT4G40060 // AT3G48920 // AT5G67300 // AT3G18400 // AT3G48100 // AT1G46480 // AT5G57150 // AT2G22770 // AT1G21910 // AT4G36900 // AT5G59780 // AT5G07700 // AT2G46680 // AT4G01460 // AT5G18270 // AT4G37260
GO:0048869	P	cellular developmental process	8	287	1001	28362	0.8	1	// AT3G48920 // AT5G04470 // AT3G10525 // AT3G45970 // AT5G67300 // AT5G59780 // AT5G07700 // AT4G37260
GO:0097306	P	cellular response to alcohol	5	287	267	28362	0.14	1	// AT1G18100 // AT5G67300 // AT3G07360 // AT5G52900 // AT2G46680
GO:0009617	P	response to bacterium	8	287	441	28362	0.084	1	// AT2G30860 // AT3G10525 // AT1G20160 // AT5G67300 // AT2G22330 // AT4G23670 // AT4G19700 // AT5G14545
GO:0008152	P	metabolic process	127	287	12035	28362	0.29	1	// AT5G04470 // AT1G51830 // AT1G72200 // AT1G78290 // AT2G22330 // AT2G23030 // AT3G60130 // AT3G63280 // AT4G39510 // AT3G13782 // AT2G03760 // AT3G17420 // AT1G64210 // AT1G67110 // AT4G11190 // AT3G22740 // AT4G15210 // AT2G23620 // AT4G04460 // AT1G55290 // AT4G19700 // AT1G21910 // AT4G36900 // AT1G58300 // AT5G59780 // AT5G07700 // AT5G14200 // AT1G60610 // AT1G62560 // AT4G37260 // AT1G16…
GO:0009314	P	response to radiation	8	287	772	28362	0.52	1	// AT4G34250 // AT4G25100 // AT3G48100 // AT1G01470 // AT4G40060 // AT1G78370 // AT3G19710 // AT4G13770
GO:0030154	P	cell differentiation	7	287	768	28362	0.66	1	// AT3G48920 // AT5G04470 // AT3G10525 // AT5G67300 // AT5G59780 // AT5G07700 // AT4G37260
GO:0009791	P	post-embryonic development	14	287	1576	28362	0.73	1	// AT1G01640 // AT1G18100 // AT1G01470 // AT3G16470 // AT5G41700 // AT1G20160 // AT2G17500 // AT4G40060 // AT1G52030 // AT1G46480 // AT4G12550 // AT3G13730 // AT3G07360 // AT4G18550
GO:0044723	P	single-organism carbohydrate metabolic process	5	287	613	28362	0.74	1	// AT4G39210 // AT5G03860 // AT1G60140 // AT5G07700 // AT5G18200
GO:0034641	P	cellular nitrogen compound metabolic process	32	287	5805	28362	1	1	// AT5G04470 // AT3G10525 // AT5G14000 // AT4G28530 // AT5G07680 // AT2G22330 // AT5G25190 // AT1G69580 // AT3G16400 // AT4G40060 // AT5G40650 // AT3G48920 // AT5G67300 // AT2G22770 // AT3G18400 // AT1G58300 // AT3G13782 // AT3G48100 // AT1G46480 // AT1G21910 // AT1G67110 // AT5G57150 // AT2G25150 // AT1G10585 // AT3G11120 // AT4G36900 // AT5G59780 // AT5G07700 // AT2G46680 // AT4G01460 // AT5G18…
GO:0045229	P	external encapsulating structure organization	8	287	551	28362	0.2	1	// AT3G45970 // AT5G14650 // AT5G57550 // AT2G41480 // AT3G05910 // AT2G22330 // AT3G53350 // AT3G43270
GO:0070887	P	cellular response to chemical stimulus	16	287	1176	28362	0.15	1	// AT4G36900 // AT1G03430 // AT4G25100 // AT4G35020 // AT2G46680 // AT1G18100 // AT3G02885 // AT3G07360 // AT4G01070 // AT1G29395 // AT5G67300 // AT2G17500 // AT3G48100 // AT5G25190 // AT5G52900 // AT1G21910
GO:0007154	P	cell communication	30	287	2223	28362	0.068	1	// AT1G51830 // AT3G02885 // AT1G78290 // AT2G23030 // AT5G25190 // AT3G24540 // AT1G43910 // AT5G28080 // AT5G67300 // AT2G17500 // AT3G48100 // AT1G46480 // AT4G35020 // AT3G17420 // AT1G21910 // AT5G52900 // AT1G03430 // AT5G14545 // AT5G18200 // AT3G07360 // AT3G09922 // AT1G64210 // AT4G36900 // AT1G18100 // AT1G29395 // AT3G53610 // AT1G60989 // AT2G46680 // AT1G72180 // AT2G02990
GO:1901566	P	organonitrogen compound biosynthetic process	12	287	2076	28362	0.99	1	// AT2G25150 // AT1G67110 // AT2G43100 // AT3G22740 // AT2G22330 // AT5G14200 // AT3G03780 // AT5G23020 // AT3G02020 // AT4G13430 // AT3G16400 // AT3G11120
GO:0006139	P	nucleobase-containing compound metabolic process	26	287	4178	28362	1	1	// AT5G04470 // AT3G10525 // AT5G14000 // AT1G10585 // AT5G25190 // AT5G07680 // AT4G28530 // AT1G69580 // AT4G40060 // AT5G40650 // AT3G48920 // AT5G67300 // AT3G18400 // AT3G13782 // AT3G48100 // AT1G46480 // AT5G57150 // AT2G22770 // AT1G21910 // AT4G36900 // AT5G59780 // AT5G07700 // AT2G46680 // AT4G01460 // AT5G18270 // AT4G37260
GO:0051641	P	cellular localization	5	287	601	28362	0.73	1	// AT2G22330 // AT4G08520 // AT3G11050 // AT1G20350 // AT1G75760
GO:0009057	P	macromolecule catabolic process	8	287	747	28362	0.49	1	// AT4G01610 // AT4G15210 // AT5G41700 // AT3G61460 // AT2G04240 // AT4G04460 // AT3G43270 // AT4G19700
GO:0006508	P	proteolysis	10	287	907	28362	0.44	1	// AT4G01610 // AT3G61460 // AT5G41700 // AT1G20160 // AT2G04240 // AT4G16563 // AT4G04460 // AT2G22920 // AT4G19700 // AT3G12220
GO:0071310	P	cellular response to organic substance	13	287	1023	28362	0.24	1	// AT4G36900 // AT1G03430 // AT2G46680 // AT1G18100 // AT3G02885 // AT3G07360 // AT4G35020 // AT5G67300 // AT2G17500 // AT3G48100 // AT5G25190 // AT5G52900 // AT1G21910
GO:0032502	P	developmental process	30	287	3233	28362	0.72	1	// AT5G04470 // AT3G21710 // AT3G10525 // AT5G14000 // AT4G28530 // AT5G07680 // AT2G47780 // AT3G56240 // AT1G52030 // AT3G45970 // AT1G01640 // AT3G18400 // AT5G41700 // AT2G17500 // AT4G40060 // AT4G18550 // AT1G46480 // AT4G12550 // AT3G55515 // AT3G07360 // AT3G01600 // AT3G16470 // AT2G39705 // AT1G18100 // AT1G01470 // AT1G20160 // AT3G30180 // AT3G13730 // AT5G18270 // AT2G02990
GO:0006996	P	organelle organization	10	287	1335	28362	0.87	1	// AT5G04470 // AT2G22770 // AT1G01780 // AT2G39900 // AT1G20350 // AT3G13782 // AT3G53350 // AT2G47780 // AT5G41600 // AT2G18050
GO:0048608	P	reproductive structure development	8	287	1265	28362	0.94	1	// AT1G01640 // AT1G01470 // AT3G16470 // AT5G41700 // AT4G40060 // AT1G46480 // AT3G13730 // AT1G52030
GO:0009987	P	cellular process	129	287	12771	28362	0.53	1	// AT5G04470 // AT1G51830 // AT1G01780 // AT1G72200 // AT1G78290 // AT2G22330 // AT2G23030 // AT3G56240 // AT3G60130 // AT3G45970 // AT3G63280 // AT4G19700 // AT3G13782 // AT2G17500 // AT3G17420 // AT4G13770 // AT1G60989 // AT1G67110 // AT4G11190 // AT4G31730 // AT3G22740 // AT4G15210 // AT2G23620 // AT1G16400 // AT3G09922 // AT1G21910 // AT4G36900 // AT1G18100 // AT5G59780 // AT5G07700 // AT5G14…
GO:0071396	P	cellular response to lipid	6	287	409	28362	0.24	1	// AT1G18100 // AT3G02885 // AT3G07360 // AT5G67300 // AT2G46680 // AT5G52900
GO:1903506	P	regulation of nucleic acid-templated transcription	22	287	2445	28362	0.75	1	// AT5G14000 // AT1G10585 // AT5G25190 // AT5G07680 // AT4G28530 // AT1G69580 // AT4G40060 // AT3G48920 // AT5G67300 // AT3G18400 // AT3G48100 // AT1G46480 // AT5G57150 // AT2G22770 // AT1G21910 // AT4G36900 // AT5G59780 // AT5G07700 // AT2G46680 // AT4G01460 // AT5G18270 // AT4G37260
GO:0032870	P	cellular response to hormone stimulus	13	287	879	28362	0.12	1	// AT4G36900 // AT1G03430 // AT2G46680 // AT1G18100 // AT3G02885 // AT3G07360 // AT4G35020 // AT5G67300 // AT2G17500 // AT3G48100 // AT5G25190 // AT5G52900 // AT1G21910
GO:0044257	P	cellular protein catabolic process	5	287	444	28362	0.47	1	// AT5G41700 // AT3G61460 // AT4G19700 // AT2G04240 // AT4G01610
GO:0044255	P	cellular lipid metabolic process	8	287	649	28362	0.34	1	// AT4G34250 // AT4G13300 // AT4G13280 // AT5G47720 // AT3G54250 // AT1G28100 // AT5G63990 // AT4G18550
GO:0090304	P	nucleic acid metabolic process	25	287	3768	28362	0.99	1	// AT5G04470 // AT3G10525 // AT5G14000 // AT1G10585 // AT5G25190 // AT5G07680 // AT4G28530 // AT1G69580 // AT4G40060 // AT3G48920 // AT5G67300 // AT3G18400 // AT3G13782 // AT3G48100 // AT1G46480 // AT5G57150 // AT2G22770 // AT1G21910 // AT4G36900 // AT5G59780 // AT5G07700 // AT2G46680 // AT4G01460 // AT5G18270 // AT4G37260
GO:0051252	P	regulation of RNA metabolic process	22	287	2474	28362	0.77	1	// AT5G14000 // AT1G10585 // AT5G25190 // AT5G07680 // AT4G28530 // AT1G69580 // AT4G40060 // AT3G48920 // AT5G67300 // AT3G18400 // AT3G48100 // AT1G46480 // AT5G57150 // AT2G22770 // AT1G21910 // AT4G36900 // AT5G59780 // AT5G07700 // AT2G46680 // AT4G01460 // AT5G18270 // AT4G37260
GO:0043170	P	macromolecule metabolic process	55	287	8111	28362	1	1	// AT5G04470 // AT1G51830 // AT4G28530 // AT3G10525 // AT4G01610 // AT3G48100 // AT1G72200 // AT1G78290 // AT5G07680 // AT2G22920 // AT3G43270 // AT2G23030 // AT4G16563 // AT5G25190 // AT1G69580 // AT3G24540 // AT4G20450 // AT5G14000 // AT5G28080 // AT5G67300 // AT3G05640 // AT3G48920 // AT4G39210 // AT2G22770 // AT3G18400 // AT3G13782 // AT5G41700 // AT4G40060 // AT1G46480 // AT3G17420 // AT3G11…
GO:0048731	P	system development	13	287	1929	28362	0.96	1	// AT2G39705 // AT1G01640 // AT1G01470 // AT3G55515 // AT3G16470 // AT5G41700 // AT2G17500 // AT4G40060 // AT1G46480 // AT4G12550 // AT3G13730 // AT3G07360 // AT1G52030
GO:0071495	P	cellular response to endogenous stimulus	13	287	890	28362	0.12	1	// AT4G36900 // AT1G03430 // AT2G46680 // AT1G18100 // AT3G02885 // AT3G07360 // AT4G35020 // AT5G67300 // AT2G17500 // AT3G48100 // AT5G25190 // AT5G52900 // AT1G21910
GO:0061458	P	reproductive system development	8	287	1265	28362	0.94	1	// AT1G01640 // AT1G01470 // AT3G16470 // AT5G41700 // AT4G40060 // AT1G46480 // AT3G13730 // AT1G52030
GO:0031326	P	regulation of cellular biosynthetic process	23	287	2734	28362	0.85	1	// AT5G14000 // AT3G10525 // AT1G10585 // AT5G25190 // AT5G07680 // AT4G28530 // AT1G69580 // AT4G40060 // AT3G48920 // AT5G67300 // AT3G18400 // AT3G48100 // AT1G46480 // AT5G57150 // AT2G22770 // AT1G21910 // AT4G36900 // AT5G59780 // AT5G07700 // AT2G46680 // AT4G01460 // AT5G18270 // AT4G37260
GO:0031323	P	regulation of cellular metabolic process	26	287	2980	28362	0.81	1	// AT5G04470 // AT3G10525 // AT5G14000 // AT1G10585 // AT5G25190 // AT5G07680 // AT4G28530 // AT1G69580 // AT4G40060 // AT3G48920 // AT5G67300 // AT3G18400 // AT3G48100 // AT1G46480 // AT2G44740 // AT5G57150 // AT2G22770 // AT4G19700 // AT1G21910 // AT4G36900 // AT5G59780 // AT5G07700 // AT2G46680 // AT4G01460 // AT5G18270 // AT4G37260
GO:0071229	P	cellular response to acid chemical	7	287	485	28362	0.23	1	// AT1G18100 // AT3G02885 // AT3G07360 // AT1G29395 // AT5G67300 // AT2G46680 // AT5G52900
GO:0042592	P	homeostatic process	7	287	542	28362	0.31	1	// AT1G28130 // AT3G11050 // AT3G51860 // AT2G17500 // AT3G30180 // AT3G56240 // AT3G13730
GO:0032501	P	multicellular organismal process	23	287	3032	28362	0.95	1	// AT5G14000 // AT5G07680 // AT4G28530 // AT1G52030 // AT1G01640 // AT3G18400 // AT5G41700 // AT2G17500 // AT4G40060 // AT4G18550 // AT1G46480 // AT4G12550 // AT3G55515 // AT3G07360 // AT3G01600 // AT3G16470 // AT2G39705 // AT1G18100 // AT1G01470 // AT1G20160 // AT3G30180 // AT3G13730 // AT5G18270
GO:0007275	P	multicellular organism development	23	287	2811	28362	0.88	1	// AT5G14000 // AT5G07680 // AT4G28530 // AT1G52030 // AT1G01640 // AT3G18400 // AT5G41700 // AT2G17500 // AT4G40060 // AT4G18550 // AT1G46480 // AT4G12550 // AT3G55515 // AT3G07360 // AT3G01600 // AT3G16470 // AT2G39705 // AT1G18100 // AT1G01470 // AT1G20160 // AT3G30180 // AT3G13730 // AT5G18270
GO:0009733	P	response to auxin	6	287	407	28362	0.23	1	// AT1G28130 // AT5G67300 // AT5G07700 // AT2G17500 // AT4G35020 // AT4G12550
GO:0009888	P	tissue development	6	287	577	28362	0.53	1	// AT5G04470 // AT3G21710 // AT5G41700 // AT1G20160 // AT4G40060 // AT1G46480
GO:0040007	P	growth	7	287	678	28362	0.53	1	// AT3G45970 // AT3G05640 // AT1G78370 // AT4G39730 // AT2G17500 // AT4G40060 // AT2G47780
GO:0009738	P	abscisic acid-activated signaling pathway	5	287	243	28362	0.1	1	// AT1G18100 // AT5G67300 // AT3G07360 // AT5G52900 // AT2G46680
GO:2000112	P	regulation of cellular macromolecule biosynthetic process	23	287	2657	28362	0.81	1	// AT5G14000 // AT3G10525 // AT1G10585 // AT5G25190 // AT5G07680 // AT4G28530 // AT1G69580 // AT4G40060 // AT3G48920 // AT5G67300 // AT3G18400 // AT3G48100 // AT1G46480 // AT5G57150 // AT2G22770 // AT1G21910 // AT4G36900 // AT5G59780 // AT5G07700 // AT2G46680 // AT4G01460 // AT5G18270 // AT4G37260
GO:0072330	P	monocarboxylic acid biosynthetic process	5	287	251	28362	0.12	1	// AT1G16410 // AT2G22330 // AT4G34250 // AT2G04240 // AT1G16400
GO:0071705	P	nitrogen compound transport	5	287	339	28362	0.26	1	// AT1G72180 // AT1G22550 // AT4G31730 // AT2G24762 // AT5G57685
GO:0071704	P	organic substance metabolic process	102	287	10672	28362	0.78	1	// AT5G04470 // AT1G51830 // AT1G72200 // AT1G78290 // AT2G22330 // AT2G23030 // AT3G60130 // AT3G63280 // AT3G13782 // AT2G03760 // AT3G17420 // AT4G13770 // AT1G67110 // AT3G22740 // AT4G15210 // AT2G23620 // AT4G04460 // AT1G16400 // AT4G19700 // AT1G21910 // AT4G36900 // AT5G59780 // AT5G07700 // AT5G14200 // AT1G60610 // AT1G62560 // AT4G37260 // AT1G11840 // AT5G07680 // AT5G25190 // AT1G69…
GO:0010467	P	gene expression	23	287	4747	28362	1	1	// AT5G14000 // AT1G10585 // AT5G25190 // AT5G07680 // AT4G28530 // AT1G69580 // AT4G40060 // AT3G48920 // AT5G67300 // AT3G18400 // AT3G48100 // AT1G46480 // AT1G21910 // AT5G57150 // AT2G22770 // AT3G11120 // AT4G36900 // AT5G59780 // AT5G07700 // AT2G46680 // AT4G01460 // AT5G18270 // AT4G37260
GO:0010556	P	regulation of macromolecule biosynthetic process	23	287	2666	28362	0.82	1	// AT5G14000 // AT3G10525 // AT1G10585 // AT5G25190 // AT5G07680 // AT4G28530 // AT1G69580 // AT4G40060 // AT3G48920 // AT5G67300 // AT3G18400 // AT3G48100 // AT1G46480 // AT5G57150 // AT2G22770 // AT1G21910 // AT4G36900 // AT5G59780 // AT5G07700 // AT2G46680 // AT4G01460 // AT5G18270 // AT4G37260
GO:0071702	P	organic substance transport	17	287	1234	28362	0.13	1	// AT1G62790 // AT3G53610 // AT1G75760 // AT2G24762 // AT4G31730 // AT5G46890 // AT1G20350 // AT5G46900 // AT4G33550 // AT1G22550 // AT4G23430 // AT3G18280 // AT5G65020 // AT4G12550 // AT5G57685 // AT4G08520 // AT5G52990
GO:0010468	P	regulation of gene expression	22	287	2814	28362	0.92	1	// AT5G14000 // AT1G10585 // AT5G25190 // AT5G07680 // AT4G28530 // AT1G69580 // AT4G40060 // AT3G48920 // AT5G67300 // AT3G18400 // AT3G48100 // AT1G46480 // AT5G57150 // AT2G22770 // AT1G21910 // AT4G36900 // AT5G59780 // AT5G07700 // AT2G46680 // AT4G01460 // AT5G18270 // AT4G37260
GO:0006468	P	protein phosphorylation	12	287	936	28362	0.24	1	// AT5G04470 // AT1G51830 // AT4G20450 // AT2G44740 // AT1G78290 // AT1G72180 // AT2G23030 // AT3G17420 // AT3G24540 // AT3G63280 // AT5G28080 // AT1G64210
GO:0044267	P	cellular protein metabolic process	22	287	3841	28362	1	1	// AT5G04470 // AT1G51830 // AT4G01610 // AT1G72200 // AT1G78290 // AT2G23030 // AT3G24540 // AT5G28080 // AT3G05640 // AT4G20450 // AT5G41700 // AT3G17420 // AT3G11120 // AT3G07360 // AT2G44740 // AT3G61460 // AT3G63280 // AT4G19700 // AT1G64210 // AT2G04240 // AT1G60610 // AT1G72180
GO:0019219	P	regulation of nucleobase-containing compound metabolic process	23	287	2529	28362	0.73	1	// AT5G14000 // AT3G10525 // AT1G10585 // AT5G25190 // AT5G07680 // AT4G28530 // AT1G69580 // AT4G40060 // AT3G48920 // AT5G67300 // AT3G18400 // AT3G48100 // AT1G46480 // AT5G57150 // AT2G22770 // AT1G21910 // AT4G36900 // AT5G59780 // AT5G07700 // AT2G46680 // AT4G01460 // AT5G18270 // AT4G37260
GO:0006725	P	cellular aromatic compound metabolic process	32	287	4588	28362	0.99	1	// AT5G04470 // AT3G10525 // AT5G14000 // AT4G28530 // AT5G07680 // AT2G22330 // AT5G25190 // AT1G69580 // AT4G40060 // AT5G40650 // AT3G48920 // AT5G67300 // AT2G22770 // AT3G18400 // AT1G58300 // AT3G13782 // AT3G48100 // AT1G46480 // AT4G01070 // AT1G67110 // AT4G11190 // AT5G57150 // AT1G10585 // AT1G21910 // AT4G36900 // AT2G41480 // AT5G59780 // AT5G07700 // AT2G46680 // AT4G01460 // AT5G18…
GO:0006464	P	cellular protein modification process	19	287	2126	28362	0.74	1	// AT5G04470 // AT1G51830 // AT4G20450 // AT3G07360 // AT1G72200 // AT2G44740 // AT1G78290 // AT5G41700 // AT1G72180 // AT3G05640 // AT2G23030 // AT1G60610 // AT3G17420 // AT3G24540 // AT3G63280 // AT4G19700 // AT2G04240 // AT5G28080 // AT1G64210
GO:0044767	P	single-organism developmental process	28	287	3131	28362	0.78	1	// AT5G14000 // AT3G10525 // AT4G28530 // AT5G07680 // AT2G47780 // AT3G56240 // AT1G52030 // AT3G45970 // AT1G01640 // AT3G18400 // AT5G41700 // AT2G17500 // AT4G40060 // AT4G18550 // AT1G46480 // AT4G12550 // AT3G55515 // AT3G07360 // AT3G01600 // AT3G16470 // AT2G39705 // AT1G18100 // AT1G01470 // AT1G20160 // AT3G30180 // AT3G13730 // AT5G18270 // AT2G02990
GO:0022414	P	reproductive process	8	287	1715	28362	1	1	// AT1G01640 // AT1G01470 // AT3G16470 // AT5G41700 // AT4G40060 // AT1G46480 // AT3G13730 // AT1G52030
GO:0009059	P	macromolecule biosynthetic process	26	287	4511	28362	1	1	// AT5G04470 // AT3G10525 // AT5G14000 // AT5G25190 // AT5G07680 // AT4G28530 // AT1G69580 // AT4G40060 // AT3G48920 // AT4G39210 // AT2G22770 // AT3G18400 // AT3G48100 // AT1G46480 // AT1G21910 // AT5G57150 // AT1G10585 // AT3G11120 // AT4G36900 // AT5G59780 // AT5G07700 // AT5G67300 // AT2G46680 // AT4G01460 // AT5G18270 // AT4G37260
GO:0051171	P	regulation of nitrogen compound metabolic process	23	287	2739	28362	0.85	1	// AT5G14000 // AT3G10525 // AT1G10585 // AT5G25190 // AT5G07680 // AT4G28530 // AT1G69580 // AT4G40060 // AT3G48920 // AT5G67300 // AT3G18400 // AT3G48100 // AT1G46480 // AT5G57150 // AT2G22770 // AT1G21910 // AT4G36900 // AT5G59780 // AT5G07700 // AT2G46680 // AT4G01460 // AT5G18270 // AT4G37260
GO:0008610	P	lipid biosynthetic process	7	287	522	28362	0.28	1	// AT4G34250 // AT4G13300 // AT4G13280 // AT3G30180 // AT3G54250 // AT1G28100 // AT3G13730
GO:1901701	P	cellular response to oxygen-containing compound	8	287	635	28362	0.32	1	// AT4G25100 // AT1G18100 // AT3G02885 // AT3G07360 // AT1G29395 // AT5G67300 // AT2G46680 // AT5G52900
GO:0005975	P	carbohydrate metabolic process	11	287	1144	28362	0.61	1	// AT3G60130 // AT5G14650 // AT5G57550 // AT1G11840 // AT5G18200 // AT4G39210 // AT5G07700 // AT1G60140 // AT4G15210 // AT3G43270 // AT5G03860
GO:0009416	P	response to light stimulus	8	287	744	28362	0.48	1	// AT4G34250 // AT4G25100 // AT3G48100 // AT1G01470 // AT4G40060 // AT1G78370 // AT3G19710 // AT4G13770
GO:0009620	P	response to fungus	8	287	573	28362	0.23	1	// AT1G20440 // AT3G10190 // AT5G67300 // AT1G01470 // AT2G43535 // AT2G23620 // AT4G19700 // AT1G60989
GO:0048856	P	anatomical structure development	27	287	3146	28362	0.84	1	// AT5G04470 // AT3G21710 // AT3G10525 // AT5G14000 // AT5G07680 // AT4G28530 // AT1G52030 // AT3G45970 // AT1G01640 // AT3G18400 // AT5G41700 // AT2G17500 // AT4G40060 // AT4G18550 // AT1G46480 // AT4G12550 // AT3G55515 // AT3G07360 // AT3G01600 // AT3G16470 // AT2G39705 // AT1G18100 // AT1G01470 // AT1G20160 // AT3G30180 // AT3G13730 // AT5G18270
GO:0044237	P	cellular metabolic process	97	287	9879	28362	0.66	1	// AT5G04470 // AT1G51830 // AT1G72200 // AT1G78290 // AT2G22330 // AT2G23030 // AT3G60130 // AT3G63280 // AT3G13782 // AT3G17420 // AT4G13770 // AT1G67110 // AT4G11190 // AT3G22740 // AT4G15210 // AT2G23620 // AT1G16400 // AT4G19700 // AT1G21910 // AT4G36900 // AT5G59780 // AT5G07700 // AT5G14200 // AT1G60610 // AT1G62560 // AT4G37260 // AT1G11840 // AT5G07680 // AT3G21770 // AT5G25190 // AT1G69…
GO:0006796	P	phosphate-containing compound metabolic process	20	287	1735	28362	0.31	1	// AT5G04470 // AT1G51830 // AT5G40650 // AT4G20450 // AT2G44740 // AT1G72180 // AT1G78290 // AT4G13280 // AT4G13300 // AT1G51840 // AT3G05640 // AT2G23030 // AT3G02020 // AT3G17420 // AT3G24540 // AT3G54250 // AT3G63280 // AT5G63990 // AT5G28080 // AT1G64210
GO:0044085	P	cellular component biogenesis	5	287	1095	28362	0.99	1	// AT1G01780 // AT2G18050 // AT2G39900 // AT5G57550 // AT3G13782
GO:0006793	P	phosphorus metabolic process	21	287	1751	28362	0.24	1	// AT5G04470 // AT1G51830 // AT5G40650 // AT4G20450 // AT2G44740 // AT3G51860 // AT1G78290 // AT4G13280 // AT4G13300 // AT1G51840 // AT3G05640 // AT1G72180 // AT2G23030 // AT3G02020 // AT3G17420 // AT3G24540 // AT3G54250 // AT3G63280 // AT5G63990 // AT5G28080 // AT1G64210
GO:0015031	P	protein transport	6	287	653	28362	0.65	1	// AT1G75760 // AT4G08520 // AT1G20350 // AT3G53610 // AT4G23430 // AT5G52990
GO:0040008	P	regulation of growth	6	287	276	28362	0.065	1	// AT3G05640 // AT1G78370 // AT4G39730 // AT2G17500 // AT4G40060 // AT2G47780
GO:0048522	P	positive regulation of cellular process	5	287	676	28362	0.81	1	// AT2G46680 // AT4G40060 // AT3G10525 // AT5G18200 // AT1G21910
GO:0070011	F	peptidase activity, acting on L-amino acid peptides	5	287	458	28362	0.5	1	// AT2G22920 // AT1G20160 // AT4G04460 // AT3G12220 // AT4G01610
GO:1901363	F	heterocyclic compound binding	63	287	7718	28362	0.98	1	// AT5G14000 // AT1G51830 // AT4G28530 // AT4G39510 // AT4G13860 // AT5G19890 // AT1G78290 // AT1G16400 // AT3G21770 // AT4G20450 // AT2G23030 // AT5G25190 // AT1G69580 // AT3G16400 // AT3G54250 // AT1G43910 // AT5G28080 // AT5G10770 // AT3G63280 // AT3G48920 // AT1G35720 // AT4G39210 // AT2G22770 // AT3G18400 // AT1G58300 // AT3G13782 // AT5G41700 // AT4G40060 // AT1G46480 // AT4G35020 // AT3G17…
GO:0016747	F	transferase activity, transferring acyl groups other than amino-acyl groups	5	287	348	28362	0.28	1	// AT2G22920 // AT5G47720 // AT4G34250 // AT2G25150 // AT3G12220
GO:0046873	F	metal ion transmembrane transporter activity	5	287	235	28362	0.095	1	// AT3G23870 // AT5G59520 // AT3G51860 // AT4G12030 // AT3G46900
GO:0097367	F	carbohydrate derivative binding	19	287	2696	28362	0.97	1	// AT1G51830 // AT1G35720 // AT4G39210 // AT5G18200 // AT1G72180 // AT1G78290 // AT3G07350 // AT5G41700 // AT3G17420 // AT4G20450 // AT2G23030 // AT3G02020 // AT4G35020 // AT1G43910 // AT3G53610 // AT3G54250 // AT3G63280 // AT5G28080 // AT1G64210
GO:0000975	F	regulatory region DNA binding	7	287	455	28362	0.18	1	// AT5G14000 // AT3G48920 // AT5G67300 // AT5G59780 // AT5G07700 // AT4G37260 // AT1G21910
GO:0004674	F	protein serine/threonine kinase activity	11	287	767	28362	0.16	1	// AT1G51830 // AT4G20450 // AT2G44740 // AT1G78290 // AT1G72180 // AT2G23030 // AT3G17420 // AT3G24540 // AT3G63280 // AT5G28080 // AT1G64210
GO:0004672	F	protein kinase activity	11	287	925	28362	0.34	1	// AT1G51830 // AT4G20450 // AT2G44740 // AT1G78290 // AT1G72180 // AT2G23030 // AT3G17420 // AT3G24540 // AT3G63280 // AT5G28080 // AT1G64210
GO:0001067	F	regulatory region nucleic acid binding	7	287	455	28362	0.18	1	// AT5G14000 // AT3G48920 // AT5G67300 // AT5G59780 // AT5G07700 // AT4G37260 // AT1G21910
GO:0005524	F	ATP binding	16	287	2248	28362	0.95	1	// AT1G51830 // AT1G35720 // AT4G39210 // AT1G72180 // AT1G78290 // AT3G07350 // AT5G41700 // AT3G17420 // AT4G20450 // AT2G23030 // AT3G02020 // AT1G43910 // AT3G54250 // AT3G63280 // AT5G28080 // AT1G64210
GO:0004553	F	hydrolase activity, hydrolyzing O-glycosyl compounds	5	287	405	28362	0.39	1	// AT3G60130 // AT5G57550 // AT5G14650 // AT4G34260 // AT4G15210
GO:0022890	F	inorganic cation transmembrane transporter activity	5	287	325	28362	0.24	1	// AT3G23870 // AT5G59520 // AT3G51860 // AT4G12030 // AT3G46900
GO:0016787	F	hydrolase activity	29	287	3279	28362	0.8	1	// AT4G01610 // AT3G45070 // AT3G43270 // AT2G22920 // AT1G43910 // AT4G18550 // AT3G60130 // AT3G05640 // AT3G05910 // AT5G24770 // AT4G35020 // AT3G53100 // AT3G12220 // AT3G53990 // AT4G17470 // AT3G23570 // AT4G15210 // AT2G23620 // AT1G60140 // AT4G04460 // AT1G17430 // AT5G37690 // AT5G14650 // AT5G57550 // AT4G34260 // AT1G20160 // AT1G54020 // AT5G63990 // AT2G02990
GO:0032549	F	ribonucleoside binding	19	287	2617	28362	0.95	1	// AT1G51830 // AT1G35720 // AT4G39210 // AT5G18200 // AT1G72180 // AT1G78290 // AT3G07350 // AT5G41700 // AT3G17420 // AT4G20450 // AT2G23030 // AT3G02020 // AT4G35020 // AT1G43910 // AT3G53610 // AT3G54250 // AT3G63280 // AT5G28080 // AT1G64210
GO:0003676	F	nucleic acid binding	28	287	4558	28362	1	1	// AT5G14000 // AT5G23750 // AT5G25190 // AT5G07680 // AT1G69580 // AT4G28530 // AT4G13860 // AT3G16400 // AT3G48920 // AT5G67300 // AT2G22770 // AT3G18400 // AT3G13782 // AT4G40060 // AT1G46480 // AT4G22820 // AT5G57150 // AT2G18050 // AT1G21910 // AT4G36900 // AT5G59780 // AT5G07700 // AT5G10770 // AT2G46680 // AT4G37260 // AT4G01460 // AT5G18270 // AT2G02990
GO:0003677	F	DNA binding	25	287	2417	28362	0.49	1	// AT5G14000 // AT5G23750 // AT5G25190 // AT5G07680 // AT4G28530 // AT1G69580 // AT3G48920 // AT5G67300 // AT3G18400 // AT3G13782 // AT4G40060 // AT1G46480 // AT4G22820 // AT2G18050 // AT5G57150 // AT2G22770 // AT1G21910 // AT4G36900 // AT5G59780 // AT5G07700 // AT5G10770 // AT2G46680 // AT4G01460 // AT5G18270 // AT4G37260
GO:0000988	F	transcription factor activity, protein binding	5	287	259	28362	0.13	1	// AT5G67300 // AT3G48920 // AT5G59780 // AT5G07700 // AT4G37260
GO:0000989	F	transcription factor activity, transcription factor binding	5	287	252	28362	0.12	1	// AT5G67300 // AT3G48920 // AT5G59780 // AT5G07700 // AT4G37260
GO:0017076	F	purine nucleotide binding	19	287	2633	28362	0.96	1	// AT1G51830 // AT1G35720 // AT4G39210 // AT5G18200 // AT1G72180 // AT1G78290 // AT3G07350 // AT5G41700 // AT3G17420 // AT4G20450 // AT2G23030 // AT3G02020 // AT4G35020 // AT1G43910 // AT3G53610 // AT3G54250 // AT3G63280 // AT5G28080 // AT1G64210
GO:0000981	F	RNA polymerase II transcription factor activity, sequence-specific DNA binding	5	287	252	28362	0.12	1	// AT5G67300 // AT3G48920 // AT5G59780 // AT5G07700 // AT4G37260
GO:0016301	F	kinase activity	15	287	1436	28362	0.49	1	// AT1G51830 // AT1G03430 // AT4G20450 // AT2G44740 // AT1G78290 // AT1G72180 // AT1G51840 // AT2G23030 // AT3G02020 // AT3G17420 // AT3G24540 // AT3G54250 // AT3G63280 // AT5G28080 // AT1G64210
GO:0016788	F	hydrolase activity, acting on ester bonds	13	287	1131	28362	0.36	1	// AT3G05640 // AT4G17470 // AT3G05910 // AT2G23620 // AT5G24770 // AT1G60140 // AT2G02990 // AT1G54020 // AT3G43270 // AT5G37690 // AT5G63990 // AT4G18550 // AT3G53100
GO:0004842	F	ubiquitin-protein transferase activity	6	287	387	28362	0.2	1	// AT3G07360 // AT5G41700 // AT3G61460 // AT2G04240 // AT1G60610 // AT4G19700
GO:0022892	F	substrate-specific transporter activity	12	287	1045	28362	0.37	1	// AT4G12030 // AT2G18590 // AT3G46900 // AT5G10180 // AT3G51860 // AT3G61430 // AT5G59520 // AT2G17500 // AT1G20350 // AT3G23870 // AT3G05165 // AT1G08890
GO:0097159	F	organic cyclic compound binding	63	287	7737	28362	0.98	1	// AT5G14000 // AT1G51830 // AT4G28530 // AT4G39510 // AT4G13860 // AT5G19890 // AT1G78290 // AT1G16400 // AT3G21770 // AT4G20450 // AT2G23030 // AT5G25190 // AT1G69580 // AT3G16400 // AT3G54250 // AT1G43910 // AT5G28080 // AT5G10770 // AT3G63280 // AT3G48920 // AT1G35720 // AT4G39210 // AT2G22770 // AT3G18400 // AT1G58300 // AT3G13782 // AT5G41700 // AT4G40060 // AT1G46480 // AT4G35020 // AT3G17…
GO:0032559	F	adenyl ribonucleotide binding	17	287	2364	28362	0.95	1	// AT1G51830 // AT1G35720 // AT4G39210 // AT5G18200 // AT1G72180 // AT1G78290 // AT3G07350 // AT5G41700 // AT3G17420 // AT4G20450 // AT2G23030 // AT3G02020 // AT1G43910 // AT3G54250 // AT3G63280 // AT5G28080 // AT1G64210
GO:0032555	F	purine ribonucleotide binding	19	287	2631	28362	0.96	1	// AT1G51830 // AT1G35720 // AT4G39210 // AT5G18200 // AT1G72180 // AT1G78290 // AT3G07350 // AT5G41700 // AT3G17420 // AT4G20450 // AT2G23030 // AT3G02020 // AT4G35020 // AT1G43910 // AT3G53610 // AT3G54250 // AT3G63280 // AT5G28080 // AT1G64210
GO:0046983	F	protein dimerization activity	5	287	567	28362	0.68	1	// AT1G10585 // AT2G22770 // AT1G05710 // AT4G01460 // AT1G35720
GO:0016757	F	transferase activity, transferring glycosyl groups	5	287	654	28362	0.79	1	// AT3G21770 // AT1G60140 // AT4G01070 // AT5G57550 // AT5G59520
GO:0032553	F	ribonucleotide binding	19	287	2664	28362	0.96	1	// AT1G51830 // AT1G35720 // AT4G39210 // AT5G18200 // AT1G72180 // AT1G78290 // AT3G07350 // AT5G41700 // AT3G17420 // AT4G20450 // AT2G23030 // AT3G02020 // AT4G35020 // AT1G43910 // AT3G53610 // AT3G54250 // AT3G63280 // AT5G28080 // AT1G64210
GO:0035639	F	purine ribonucleoside triphosphate binding	18	287	2515	28362	0.96	1	// AT1G51830 // AT1G35720 // AT4G39210 // AT1G72180 // AT1G78290 // AT3G07350 // AT5G41700 // AT3G17420 // AT4G20450 // AT2G23030 // AT3G02020 // AT4G35020 // AT1G43910 // AT3G53610 // AT3G54250 // AT3G63280 // AT5G28080 // AT1G64210
GO:0016798	F	hydrolase activity, acting on glycosyl bonds	5	287	438	28362	0.46	1	// AT3G60130 // AT5G57550 // AT5G14650 // AT4G34260 // AT4G15210
GO:0008233	F	peptidase activity	5	287	544	28362	0.65	1	// AT2G22920 // AT1G20160 // AT4G04460 // AT3G12220 // AT4G01610
GO:0052689	F	carboxylic ester hydrolase activity	6	287	314	28362	0.1	1	// AT3G05910 // AT2G23620 // AT1G54020 // AT3G43270 // AT4G18550 // AT3G53100
GO:0016829	F	lyase activity	7	287	406	28362	0.12	1	// AT5G14650 // AT1G11840 // AT2G43100 // AT4G13300 // AT4G13430 // AT1G21440 // AT3G54250
GO:0008270	F	zinc ion binding	14	287	1297	28362	0.44	1	// AT5G40650 // AT1G35720 // AT2G01818 // AT1G01780 // AT2G39900 // AT1G72200 // AT3G61460 // AT4G24015 // AT3G03780 // AT2G04240 // AT5G18200 // AT1G60610 // AT4G19700 // AT4G22820
GO:0043565	F	sequence-specific DNA binding	8	287	825	28362	0.6	1	// AT3G48920 // AT5G67300 // AT5G59780 // AT5G07700 // AT4G40060 // AT2G46680 // AT4G37260 // AT1G21910
GO:0044212	F	transcription regulatory region DNA binding	7	287	452	28362	0.18	1	// AT5G14000 // AT3G48920 // AT5G67300 // AT5G59780 // AT5G07700 // AT4G37260 // AT1G21910
GO:0030554	F	adenyl nucleotide binding	17	287	2366	28362	0.95	1	// AT1G51830 // AT1G35720 // AT4G39210 // AT5G18200 // AT1G72180 // AT1G78290 // AT3G07350 // AT5G41700 // AT3G17420 // AT4G20450 // AT2G23030 // AT3G02020 // AT1G43910 // AT3G54250 // AT3G63280 // AT5G28080 // AT1G64210
GO:0000166	F	nucleotide binding	22	287	3370	28362	0.99	1	// AT1G51830 // AT1G78290 // AT3G07350 // AT2G23030 // AT4G13860 // AT3G54250 // AT1G43910 // AT5G28080 // AT4G20450 // AT5G41700 // AT4G35020 // AT3G17420 // AT5G18200 // AT4G39210 // AT3G63280 // AT1G64210 // AT3G53610 // AT1G35720 // AT5G14200 // AT3G02020 // AT1G72180 // AT1G62560
GO:0001071	F	nucleic acid binding transcription factor activity	23	287	1730	28362	0.11	1	// AT5G14000 // AT1G10585 // AT5G25190 // AT5G07680 // AT4G28530 // AT1G69580 // AT4G40060 // AT3G48920 // AT5G67300 // AT3G18400 // AT1G05710 // AT1G46480 // AT3G01600 // AT5G57150 // AT2G22770 // AT1G21910 // AT4G36900 // AT5G59780 // AT5G07700 // AT2G46680 // AT4G01460 // AT5G18270 // AT4G37260
GO:0016773	F	phosphotransferase activity, alcohol group as acceptor	11	287	1072	28362	0.52	1	// AT1G51830 // AT4G20450 // AT2G44740 // AT1G78290 // AT1G72180 // AT2G23030 // AT3G17420 // AT3G24540 // AT3G63280 // AT5G28080 // AT1G64210
GO:0005515	F	protein binding	34	287	3669	28362	0.73	1	// AT5G04470 // AT3G10525 // AT1G01780 // AT3G51860 // AT1G10585 // AT1G52030 // AT3G05640 // AT1G01640 // AT1G35720 // AT1G78370 // AT2G22770 // AT3G13782 // AT5G41700 // AT3G48100 // AT4G35020 // AT5G07220 // AT2G41475 // AT1G03430 // AT3G10190 // AT2G44740 // AT3G07360 // AT4G31730 // AT3G16470 // AT3G53350 // AT2G18050 // AT4G25100 // AT1G05710 // AT2G39900 // AT3G53610 // AT1G20160 // AT2G04…
GO:0016772	F	transferase activity, transferring phosphorus-containing groups	18	287	1657	28362	0.41	1	// AT1G51830 // AT1G03430 // AT5G28080 // AT5G18200 // AT4G39210 // AT2G44740 // AT1G78290 // AT1G72180 // AT1G51840 // AT4G20450 // AT2G23030 // AT3G02020 // AT3G17420 // AT3G24540 // AT3G54250 // AT3G63280 // AT3G15820 // AT1G64210
GO:0005488	F	binding	129	287	12081	28362	0.23	1	// AT5G04470 // AT1G51830 // AT2G01818 // AT1G01780 // AT3G50770 // AT1G10585 // AT1G72200 // AT1G78290 // AT2G22330 // AT2G23030 // AT3G56240 // AT5G40650 // AT3G63280 // AT1G62790 // AT3G13782 // AT3G18280 // AT3G17420 // AT4G22820 // AT5G18270 // AT1G67110 // AT2G39330 // AT5G10230 // AT3G16470 // AT3G22740 // AT1G03410 // AT3G07350 // AT4G19700 // AT1G21910 // AT4G36900 // AT1G58300 // AT1G18…
GO:0030246	F	carbohydrate binding	6	287	303	28362	0.092	1	// AT2G39330 // AT3G16470 // AT2G39310 // AT3G16450 // AT3G16400 // AT1G52030
GO:0036094	F	small molecule binding	22	287	3434	28362	0.99	1	// AT1G51830 // AT1G78290 // AT3G07350 // AT2G23030 // AT4G13860 // AT3G54250 // AT1G43910 // AT5G28080 // AT4G20450 // AT5G41700 // AT4G35020 // AT3G17420 // AT5G18200 // AT4G39210 // AT3G63280 // AT1G64210 // AT3G53610 // AT1G35720 // AT5G14200 // AT3G02020 // AT1G72180 // AT1G62560
GO:0001883	F	purine nucleoside binding	19	287	2612	28362	0.95	1	// AT1G51830 // AT1G35720 // AT4G39210 // AT5G18200 // AT1G72180 // AT1G78290 // AT3G07350 // AT5G41700 // AT3G17420 // AT4G20450 // AT2G23030 // AT3G02020 // AT4G35020 // AT1G43910 // AT3G53610 // AT3G54250 // AT3G63280 // AT5G28080 // AT1G64210
GO:0001882	F	nucleoside binding	19	287	2618	28362	0.95	1	// AT1G51830 // AT1G35720 // AT4G39210 // AT5G18200 // AT1G72180 // AT1G78290 // AT3G07350 // AT5G41700 // AT3G17420 // AT4G20450 // AT2G23030 // AT3G02020 // AT4G35020 // AT1G43910 // AT3G53610 // AT3G54250 // AT3G63280 // AT5G28080 // AT1G64210
GO:0015075	F	ion transmembrane transporter activity	10	287	629	28362	0.11	1	// AT4G12030 // AT2G18590 // AT3G46900 // AT5G10180 // AT3G51860 // AT5G59520 // AT2G17500 // AT3G23870 // AT3G05165 // AT1G08890
GO:0022857	F	transmembrane transporter activity	14	287	1146	28362	0.28	1	// AT4G01450 // AT4G12030 // AT2G18590 // AT3G46900 // AT5G10180 // AT3G51860 // AT3G61430 // AT5G59520 // AT2G17500 // AT1G20350 // AT3G23870 // AT4G21910 // AT3G05165 // AT1G08890
GO:0005215	F	transporter activity	15	287	1406	28362	0.46	1	// AT4G01450 // AT4G12030 // AT2G18590 // AT3G46900 // AT5G10180 // AT1G22550 // AT3G61430 // AT5G59520 // AT2G17500 // AT1G20350 // AT3G23870 // AT4G21910 // AT3G51860 // AT3G05165 // AT1G08890
GO:1901265	F	nucleoside phosphate binding	22	287	3370	28362	0.99	1	// AT1G51830 // AT1G78290 // AT3G07350 // AT2G23030 // AT4G13860 // AT3G54250 // AT1G43910 // AT5G28080 // AT4G20450 // AT5G41700 // AT4G35020 // AT3G17420 // AT5G18200 // AT4G39210 // AT3G63280 // AT1G64210 // AT3G53610 // AT1G35720 // AT5G14200 // AT3G02020 // AT1G72180 // AT1G62560
GO:0022804	F	active transmembrane transporter activity	9	287	595	28362	0.15	1	// AT4G21910 // AT4G12030 // AT2G18590 // AT5G10180 // AT3G51860 // AT1G20350 // AT2G17500 // AT3G05165 // AT1G08890
GO:0019787	F	ubiquitin-like protein transferase activity	6	287	393	28362	0.21	1	// AT3G07360 // AT5G41700 // AT3G61460 // AT2G04240 // AT1G60610 // AT4G19700
GO:0022891	F	substrate-specific transmembrane transporter activity	12	287	916	28362	0.22	1	// AT4G12030 // AT2G18590 // AT3G46900 // AT5G10180 // AT3G51860 // AT3G61430 // AT5G59520 // AT2G17500 // AT1G20350 // AT3G23870 // AT3G05165 // AT1G08890
GO:0003700	F	transcription factor activity, sequence-specific DNA binding	23	287	1729	28362	0.11	1	// AT5G14000 // AT1G10585 // AT5G25190 // AT5G07680 // AT4G28530 // AT1G69580 // AT4G40060 // AT3G48920 // AT5G67300 // AT3G18400 // AT1G05710 // AT1G46480 // AT3G01600 // AT5G57150 // AT2G22770 // AT1G21910 // AT4G36900 // AT5G59780 // AT5G07700 // AT2G46680 // AT4G01460 // AT5G18270 // AT4G37260
GO:0032550	F	purine ribonucleoside binding	19	287	2612	28362	0.95	1	// AT1G51830 // AT1G35720 // AT4G39210 // AT5G18200 // AT1G72180 // AT1G78290 // AT3G07350 // AT5G41700 // AT3G17420 // AT4G20450 // AT2G23030 // AT3G02020 // AT4G35020 // AT1G43910 // AT3G53610 // AT3G54250 // AT3G63280 // AT5G28080 // AT1G64210
GO:0005789	C	endoplasmic reticulum membrane	6	287	399	28362	0.22	1	// AT1G16410 // AT1G16400 // AT2G17500 // AT5G41600 // AT4G13770 // AT3G13730
GO:0044424	C	intracellular part	195	287	20693	28362	0.97	1	// AT5G04470 // AT3G21710 // AT5G24770 // AT2G01818 // AT1G01780 // AT1G78290 // AT1G02816 // AT2G22330 // AT1G51830 // AT2G23030 // AT3G56240 // AT5G50720 // AT1G07590 // AT1G34630 // AT3G45970 // AT2G37240 // AT4G19700 // AT3G13782 // AT2G25510 // AT2G17500 // AT1G72510 // AT5G65030 // AT2G03760 // AT1G21910 // AT5G52900 // AT1G31320 // AT3G01600 // AT3G16470 // AT3G22740 // AT4G15210 // AT4G39…
GO:0044425	C	membrane part	70	287	5962	28362	0.095	1	// AT3G61898 // AT5G40650 // AT3G21710 // AT2G18590 // AT3G46900 // AT4G39510 // AT2G25510 // AT2G24762 // AT1G72200 // AT3G61430 // AT1G16400 // AT2G22330 // AT3G51860 // AT1G51830 // AT2G20800 // AT5G42580 // AT3G23870 // AT5G65660 // AT1G43910 // AT5G50720 // AT4G01450 // AT1G27670 // AT3G45970 // AT4G34250 // AT1G62790 // AT1G29418 // AT3G05165 // AT4G20450 // AT2G04240 // AT1G20350 // AT5G57…
GO:0044422	C	organelle part	34	287	4894	28362	1	1	// AT5G40650 // AT1G11840 // AT3G61430 // AT1G16400 // AT3G51860 // AT4G23430 // AT3G03780 // AT2G20800 // AT2G30860 // AT1G20350 // AT2G17500 // AT4G35020 // AT5G41600 // AT4G13770 // AT1G16410 // AT5G47890 // AT4G08520 // AT4G39730 // AT3G53350 // AT2G18050 // AT1G02816 // AT3G11120 // AT4G12030 // AT4G25100 // AT2G43100 // AT3G13730 // AT1G29395 // AT3G53610 // AT1G35720 // AT5G14200 // AT3G02…
GO:0044464	C	cell part	221	287	22662	28362	0.9	1	// AT5G04470 // AT3G21710 // AT5G24770 // AT2G01818 // AT1G01780 // AT1G78290 // AT1G02816 // AT2G22330 // AT1G51830 // AT2G23030 // AT3G56240 // AT5G50720 // AT3G10525 // AT1G34630 // AT3G45970 // AT3G63280 // AT2G37240 // AT4G19700 // AT3G13782 // AT2G25510 // AT2G17500 // AT1G72510 // AT5G65030 // AT2G03760 // AT5G04080 // AT1G21910 // AT5G52900 // AT3G10190 // AT1G31320 // AT3G01600 // AT3G16…
GO:0009941	C	chloroplast envelope	7	287	688	28362	0.55	1	// AT4G12030 // AT4G25100 // AT1G11840 // AT1G29395 // AT3G61430 // AT4G23430 // AT3G03780
GO:0042175	C	nuclear outer membrane-endoplasmic reticulum membrane network	6	287	404	28362	0.23	1	// AT1G16410 // AT1G16400 // AT2G17500 // AT5G41600 // AT4G13770 // AT3G13730
GO:0009526	C	plastid envelope	7	287	707	28362	0.58	1	// AT4G12030 // AT4G25100 // AT1G11840 // AT1G29395 // AT3G61430 // AT4G23430 // AT3G03780
GO:0019866	C	organelle inner membrane	6	287	371	28362	0.18	1	// AT5G40650 // AT1G29395 // AT1G20350 // AT4G23430 // AT2G20800 // AT5G47890
GO:0005622	C	intracellular	195	287	20721	28362	0.98	1	// AT5G04470 // AT3G21710 // AT5G24770 // AT2G01818 // AT1G01780 // AT1G78290 // AT1G02816 // AT2G22330 // AT1G51830 // AT2G23030 // AT3G56240 // AT5G50720 // AT1G07590 // AT1G34630 // AT3G45970 // AT2G37240 // AT4G19700 // AT3G13782 // AT2G25510 // AT2G17500 // AT1G72510 // AT5G65030 // AT2G03760 // AT1G21910 // AT5G52900 // AT1G31320 // AT3G01600 // AT3G16470 // AT3G22740 // AT4G15210 // AT4G39…
GO:0016021	C	integral component of membrane	63	287	5324	28362	0.099	1	// AT3G61898 // AT3G21710 // AT2G18590 // AT3G46900 // AT4G39510 // AT2G25510 // AT2G24762 // AT1G72200 // AT3G61430 // AT1G16400 // AT2G22330 // AT3G51860 // AT1G51830 // AT5G52990 // AT5G42580 // AT3G23870 // AT5G65660 // AT1G43910 // AT5G50720 // AT4G01450 // AT1G27670 // AT3G45970 // AT3G18215 // AT1G29418 // AT3G05165 // AT4G20450 // AT2G04240 // AT1G20350 // AT5G57685 // AT3G27030 // AT2G17…
GO:0016020	C	membrane	99	287	8532	28362	0.061	1	// AT3G21710 // AT2G25510 // AT1G72200 // AT1G02816 // AT2G22330 // AT1G51830 // AT5G50720 // AT1G34630 // AT3G45970 // AT3G63280 // AT1G62790 // AT2G17500 // AT5G04080 // AT4G13770 // AT5G52900 // AT3G10190 // AT3G16470 // AT3G22740 // AT4G39730 // AT3G18215 // AT2G24040 // AT1G22550 // AT1G62560 // AT1G11840 // AT2G24762 // AT3G61430 // AT3G01345 // AT4G23430 // AT2G20800 // AT5G65660 // AT1G27…
GO:0043234	C	protein complex	6	287	1834	28362	1	1	// AT5G40650 // AT4G08520 // AT1G20350 // AT5G47890 // AT2G18050 // AT1G52030
GO:0043232	C	intracellular non-membrane-bounded organelle	11	287	1543	28362	0.91	1	// AT1G01780 // AT2G39900 // AT1G70670 // AT5G24770 // AT3G53350 // AT1G07610 // AT2G47780 // AT4G35020 // AT2G18050 // AT5G15600 // AT3G11120
GO:0005829	C	cytosol	25	287	1993	28362	0.16	1	// AT3G21710 // AT1G11840 // AT4G01610 // AT5G47720 // AT3G03780 // AT1G20440 // AT3G54250 // AT5G28080 // AT2G30860 // AT1G78370 // AT1G49860 // AT1G03430 // AT5G24770 // AT3G23570 // AT4G15210 // AT1G76180 // AT1G62800 // AT3G11120 // AT1G78320 // AT1G01470 // AT3G53610 // AT1G35720 // AT5G65020 // AT1G07610 // AT3G19710
GO:0009505	C	plant-type cell wall	6	287	323	28362	0.11	1	// AT3G45970 // AT3G21770 // AT2G41480 // AT3G43270 // AT4G16563 // AT2G22920
GO:0009579	C	thylakoid	6	287	584	28362	0.54	1	// AT2G30860 // AT4G25100 // AT1G29395 // AT4G39730 // AT1G35720 // AT5G65020
GO:0009570	C	chloroplast stroma	8	287	740	28362	0.48	1	// AT2G30860 // AT4G25100 // AT2G43100 // AT1G35720 // AT5G14200 // AT3G02020 // AT4G13430 // AT1G21440
GO:0044432	C	endoplasmic reticulum part	6	287	440	28362	0.29	1	// AT1G16410 // AT1G16400 // AT2G17500 // AT5G41600 // AT4G13770 // AT3G13730
GO:0044435	C	plastid part	15	287	1455	28362	0.51	1	// AT2G30860 // AT4G12030 // AT4G23430 // AT4G25100 // AT1G11840 // AT2G43100 // AT1G29395 // AT3G61430 // AT4G39730 // AT1G35720 // AT5G14200 // AT3G03780 // AT3G02020 // AT4G13430 // AT1G21440
GO:0031090	C	organelle membrane	13	287	1760	28362	0.91	1	// AT5G40650 // AT4G25100 // AT3G53610 // AT4G08520 // AT1G29395 // AT1G20350 // AT4G39730 // AT1G35720 // AT3G51860 // AT4G23430 // AT2G20800 // AT5G47890 // AT1G02816
GO:0009507	C	chloroplast	45	287	4148	28362	0.33	1	// AT2G18590 // AT1G11840 // AT2G24762 // AT3G11050 // AT5G23010 // AT3G61430 // AT2G22330 // AT4G23430 // AT3G03780 // AT3G56240 // AT5G50720 // AT2G30860 // AT2G37240 // AT4G39210 // AT1G78370 // AT1G58300 // AT5G47890 // AT5G24770 // AT2G17500 // AT5G65020 // AT5G53820 // AT3G13130 // AT1G08890 // AT1G16410 // AT1G61667 // AT4G17470 // AT1G70670 // AT3G16470 // AT4G15210 // AT4G39730 // AT1G76…
GO:0009536	C	plastid	46	287	4213	28362	0.31	1	// AT2G18590 // AT1G11840 // AT2G24762 // AT3G11050 // AT5G23010 // AT3G61430 // AT2G22330 // AT4G23430 // AT3G03780 // AT2G20800 // AT3G56240 // AT5G50720 // AT2G30860 // AT2G37240 // AT4G39210 // AT1G78370 // AT1G58300 // AT5G47890 // AT5G24770 // AT2G17500 // AT5G65020 // AT5G53820 // AT3G13130 // AT1G08890 // AT1G16410 // AT1G61667 // AT4G17470 // AT1G70670 // AT3G16470 // AT4G15210 // AT4G39…
GO:0009532	C	plastid stroma	8	287	774	28362	0.53	1	// AT2G30860 // AT4G25100 // AT2G43100 // AT1G35720 // AT5G14200 // AT3G02020 // AT4G13430 // AT1G21440
GO:0005783	C	endoplasmic reticulum	9	287	895	28362	0.55	1	// AT1G16410 // AT4G13770 // AT1G16400 // AT2G17500 // AT1G21520 // AT5G41600 // AT4G39730 // AT1G43910 // AT3G13730
GO:0031975	C	envelope	11	287	1170	28362	0.64	1	// AT5G40650 // AT4G12030 // AT4G25100 // AT1G11840 // AT1G29395 // AT1G20350 // AT4G23430 // AT3G03780 // AT2G20800 // AT5G47890 // AT3G61430
GO:0005773	C	vacuole	17	287	1359	28362	0.22	1	// AT2G30860 // AT1G35720 // AT1G11840 // AT4G01610 // AT5G24770 // AT2G39330 // AT1G76020 // AT3G16470 // AT3G61430 // AT4G39730 // AT1G20160 // AT3G51860 // AT1G54020 // AT3G23870 // AT4G23670 // AT1G02816 // AT5G15350
GO:0005777	C	peroxisome	6	287	247	28362	0.043	1	// AT1G11840 // AT4G13280 // AT2G20800 // AT3G54250 // AT3G51660 // AT5G03860
GO:0043229	C	intracellular organelle	172	287	18517	28362	0.97	1	// AT5G04470 // AT3G21710 // AT2G01818 // AT1G01780 // AT1G78290 // AT1G02816 // AT2G22330 // AT1G51830 // AT2G23030 // AT3G56240 // AT5G50720 // AT1G07590 // AT1G34630 // AT3G45970 // AT2G37240 // AT4G19700 // AT3G13782 // AT2G25510 // AT2G17500 // AT1G72510 // AT5G65030 // AT2G03760 // AT1G21910 // AT5G52900 // AT1G31320 // AT3G01600 // AT3G16470 // AT4G15210 // AT4G39730 // AT5G54145 // AT3G07…
GO:0043228	C	non-membrane-bounded organelle	11	287	1543	28362	0.91	1	// AT1G01780 // AT2G39900 // AT1G70670 // AT5G24770 // AT3G53350 // AT1G07610 // AT2G47780 // AT4G35020 // AT2G18050 // AT5G15600 // AT3G11120
GO:0043227	C	membrane-bounded organelle	166	287	18217	28362	0.99	1	// AT5G04470 // AT3G21710 // AT2G01818 // AT2G25510 // AT1G78290 // AT1G02816 // AT2G22330 // AT1G51830 // AT2G23030 // AT3G56240 // AT5G50720 // AT1G07590 // AT1G34630 // AT3G45970 // AT2G37240 // AT4G19700 // AT3G13782 // AT2G17500 // AT1G72510 // AT5G65030 // AT2G03760 // AT4G22820 // AT5G52900 // AT1G31320 // AT3G01600 // AT3G16470 // AT4G15210 // AT4G39730 // AT5G54145 // AT3G07350 // AT3G09…
GO:0043226	C	organelle	172	287	18527	28362	0.97	1	// AT5G04470 // AT3G21710 // AT2G01818 // AT1G01780 // AT1G78290 // AT1G02816 // AT2G22330 // AT1G51830 // AT2G23030 // AT3G56240 // AT5G50720 // AT1G07590 // AT1G34630 // AT3G45970 // AT2G37240 // AT4G19700 // AT3G13782 // AT2G25510 // AT2G17500 // AT1G72510 // AT5G65030 // AT2G03760 // AT1G21910 // AT5G52900 // AT1G31320 // AT3G01600 // AT3G16470 // AT4G15210 // AT4G39730 // AT5G54145 // AT3G07…
GO:0005856	C	cytoskeleton	5	287	380	28362	0.34	1	// AT1G01780 // AT2G39900 // AT5G15600 // AT3G53350 // AT4G35020
GO:0012505	C	endomembrane system	15	287	2143	28362	0.95	1	// AT1G16410 // AT3G45970 // AT1G43910 // AT3G53610 // AT4G13770 // AT4G08520 // AT1G16400 // AT1G20160 // AT2G17500 // AT1G21520 // AT2G03760 // AT3G23870 // AT5G41600 // AT4G39730 // AT3G13730
GO:0044446	C	intracellular organelle part	34	287	4882	28362	1	1	// AT5G40650 // AT1G11840 // AT3G61430 // AT1G16400 // AT3G51860 // AT4G23430 // AT3G03780 // AT2G20800 // AT2G30860 // AT1G20350 // AT2G17500 // AT4G35020 // AT5G41600 // AT4G13770 // AT1G16410 // AT5G47890 // AT4G08520 // AT4G39730 // AT3G53350 // AT2G18050 // AT1G02816 // AT3G11120 // AT4G12030 // AT4G25100 // AT2G43100 // AT3G13730 // AT1G29395 // AT3G53610 // AT1G35720 // AT5G14200 // AT3G02…
GO:0044444	C	cytoplasmic part	101	287	10923	28362	0.89	1	// AT3G21710 // AT5G24770 // AT2G25510 // AT1G02816 // AT2G22330 // AT3G56240 // AT5G50720 // AT1G07590 // AT3G45970 // AT2G37240 // AT2G17500 // AT2G03760 // AT4G13770 // AT2G39330 // AT3G55515 // AT3G16470 // AT4G15210 // AT4G39730 // AT5G54145 // AT3G07350 // AT3G09922 // AT1G01470 // AT1G76020 // AT5G14200 // AT1G07610 // AT1G61667 // AT1G54020 // AT4G30670 // AT1G11840 // AT2G24762 // AT3G11…
GO:0042579	C	microbody	6	287	247	28362	0.043	1	// AT1G11840 // AT4G13280 // AT2G20800 // AT3G54250 // AT3G51660 // AT5G03860
GO:0005737	C	cytoplasm	137	287	13406	28362	0.46	1	// AT3G21710 // AT5G24770 // AT1G01780 // AT1G78290 // AT1G02816 // AT2G22330 // AT2G23030 // AT3G56240 // AT5G50720 // AT1G07590 // AT5G40650 // AT3G45970 // AT2G37240 // AT4G19700 // AT3G13782 // AT2G25510 // AT2G17500 // AT2G03760 // AT4G13770 // AT2G39330 // AT3G55515 // AT3G16470 // AT3G22740 // AT4G15210 // AT4G39730 // AT2G23620 // AT5G54145 // AT1G55290 // AT3G09922 // AT1G58300 // AT1G18…
GO:0005634	C	nucleus	85	287	9924	28362	0.98	1	// AT3G53350 // AT5G04470 // AT4G29370 // AT3G21710 // AT3G10525 // AT2G01818 // AT3G48100 // AT5G03860 // AT4G28530 // AT5G19890 // AT1G78290 // AT5G07680 // AT3G45070 // AT3G21770 // AT3G12760 // AT1G51830 // AT3G62990 // AT2G23030 // AT5G18200 // AT5G25190 // AT1G69580 // AT5G65660 // AT5G57685 // AT5G14000 // AT4G40060 // AT2G24550 // AT1G34630 // AT1G20440 // AT5G23750 // AT3G48920 // AT1G28…
GO:0005739	C	mitochondrion	25	287	3687	28362	0.99	1	// AT3G61898 // AT5G40650 // AT4G30670 // AT1G11840 // AT2G25510 // AT3G61430 // AT3G07350 // AT2G20800 // AT1G07590 // AT5G02090 // AT1G20350 // AT3G14060 // AT3G45730 // AT1G29418 // AT3G55515 // AT5G23020 // AT3G01345 // AT3G09922 // AT1G64210 // AT1G74458 // AT4G25100 // AT1G35720 // AT5G47890 // AT5G63990 // AT5G54145
GO:0098588	C	bounding membrane of organelle	6	287	1213	28362	0.98	1	// AT1G02816 // AT4G08520 // AT4G39730 // AT1G35720 // AT3G51860 // AT3G53610
GO:0098805	C	whole membrane	5	287	925	28362	0.96	1	// AT1G35720 // AT3G51860 // AT4G39730 // AT4G08520 // AT1G02816
GO:0005794	C	Golgi apparatus	5	287	1182	28362	0.99	1	// AT3G45970 // AT4G08520 // AT1G43910 // AT3G53610 // AT2G03760
GO:0031967	C	organelle envelope	11	287	1170	28362	0.64	1	// AT5G40650 // AT4G12030 // AT4G25100 // AT1G11840 // AT1G29395 // AT1G20350 // AT4G23430 // AT3G03780 // AT2G20800 // AT5G47890 // AT3G61430
GO:0043231	C	intracellular membrane-bounded organelle	166	287	18205	28362	0.99	1	// AT5G04470 // AT3G21710 // AT2G01818 // AT2G25510 // AT1G78290 // AT1G02816 // AT2G22330 // AT1G51830 // AT2G23030 // AT3G56240 // AT5G50720 // AT1G07590 // AT1G34630 // AT3G45970 // AT2G37240 // AT4G19700 // AT3G13782 // AT2G17500 // AT1G72510 // AT5G65030 // AT2G03760 // AT4G22820 // AT5G52900 // AT1G31320 // AT3G01600 // AT3G16470 // AT4G15210 // AT4G39730 // AT5G54145 // AT3G07350 // AT3G09…
GO:0031224	C	intrinsic component of membrane	66	287	5540	28362	0.083	1	// AT3G61898 // AT3G21710 // AT2G18590 // AT3G46900 // AT4G39510 // AT2G25510 // AT2G24762 // AT1G72200 // AT3G61430 // AT1G16400 // AT2G22330 // AT3G51860 // AT1G51830 // AT5G52990 // AT5G42580 // AT3G23870 // AT5G65660 // AT1G43910 // AT5G50720 // AT4G01450 // AT1G27670 // AT3G45970 // AT3G18215 // AT1G62790 // AT1G29418 // AT3G05165 // AT4G20450 // AT2G04240 // AT1G20350 // AT5G57685 // AT3G27…
GO:0044434	C	chloroplast part	15	287	1419	28362	0.47	1	// AT2G30860 // AT4G12030 // AT4G23430 // AT4G25100 // AT1G11840 // AT2G43100 // AT1G29395 // AT3G61430 // AT4G39730 // AT1G35720 // AT5G14200 // AT3G03780 // AT3G02020 // AT4G13430 // AT1G21440
GO:0005623	C	cell	221	287	22664	28362	0.9	1	// AT5G04470 // AT3G21710 // AT5G24770 // AT2G01818 // AT1G01780 // AT1G78290 // AT1G02816 // AT2G22330 // AT1G51830 // AT2G23030 // AT3G56240 // AT5G50720 // AT3G10525 // AT1G34630 // AT3G45970 // AT3G63280 // AT2G37240 // AT4G19700 // AT3G13782 // AT2G25510 // AT2G17500 // AT1G72510 // AT5G65030 // AT2G03760 // AT5G04080 // AT1G21910 // AT5G52900 // AT3G10190 // AT1G31320 // AT3G01600 // AT3G16…
GO:0005886	C	plasma membrane	45	287	3735	28362	0.12	1	// AT3G46900 // AT1G11840 // AT3G61430 // AT4G23430 // AT3G03780 // AT3G24540 // AT3G23870 // AT5G65660 // AT1G43910 // AT5G28080 // AT3G10190 // AT3G29180 // AT3G05640 // AT1G35720 // AT4G20450 // AT5G55850 // AT4G35020 // AT5G04080 // AT5G41600 // AT4G08520 // AT5G52900 // AT1G08890 // AT3G53990 // AT4G01450 // AT3G07360 // AT4G31730 // AT5G10180 // AT2G30860 // AT3G22740 // AT3G17420 // AT3G53…
GO:0032991	C	macromolecular complex	9	287	2658	28362	1	1	// AT5G40650 // AT5G24770 // AT4G08520 // AT1G20350 // AT1G07610 // AT5G47890 // AT2G18050 // AT1G52030 // AT3G11120
