# Supplementary material for: POLARIS is a copper-binding peptide that interacts with ETR1 to negatively regulate ethylene signaling in Arabidopsis
Source: Plant Commun. 2025 Jun 25;6(12):101432. doi: 10.1016/j.xplc.2025.101432 (PMC12744750; doi:10.1016/j.xplc.2025.101432)
Supplement: Supplemental Table 5. GO terms upregulated in PLS transgenic overexpressor (PLSOx) vs. wild-type plants [file mmc6.xlsx]

## Sheet: PLSOx_upsiggenes_SEA
GO_acc	term_type	Term	queryitem	querytotal	bgitem	bgtotal	pvalue	FDR	entries
GO:0006952	P	defense response	194	1448	1566	28362	1.6e-27	9.8e-24	// AT5G49520 // AT5G46050 // AT4G23170 // AT3G59700 // AT4G09430 // AT4G26090 // AT4G38540 // AT3G61220 // AT5G47220 // AT3G57270 // AT1G12210 // AT1G15010 // AT2G30770 // AT1G23130 // AT4G23550 // AT4G03460 // AT5G18525 // AT2G32680 // AT1G28520 // AT5G24530 // AT3G45860 // AT1G17600 // AT2G17220 // AT4G25110 // AT5G14930 // AT4G37310 // AT1G72840 // AT4G23260 // AT4G23300 // AT5G10760 // AT5G39…
GO:0050896	P	response to stimulus	500	1448	6250	28362	2.8e-26	8.3e-23	// AT5G46050 // AT3G44480 // AT1G02940 // AT2G17730 // AT5G47220 // AT3G57270 // AT1G27340 // AT4G03460 // AT5G18525 // AT1G28520 // AT4G21680 // AT5G57710 // AT1G19610 // AT1G72840 // AT5G06370 // AT2G35940 // AT2G34340 // AT5G25910 // AT3G06490 // AT4G22730 // AT1G15780 // AT1G36060 // AT4G19700 // AT3G46530 // AT3G60140 // AT4G23150 // AT4G26850 // AT5G21090 // AT5G60270 // AT5G54250 // AT4G37…
GO:0006950	P	response to stress	316	1448	3506	28362	1.4e-22	2.7e-19	// AT5G49520 // AT5G46050 // AT4G23170 // AT3G59700 // AT4G09430 // AT4G26090 // AT4G38540 // AT1G37130 // AT3G61220 // AT5G47220 // AT3G57270 // AT1G78290 // AT4G37790 // AT5G06760 // AT1G23130 // AT4G21840 // AT2G14610 // AT4G03460 // AT5G18525 // AT2G32680 // AT1G28520 // AT5G24530 // AT3G45860 // AT2G36270 // AT4G23550 // AT3G60130 // AT4G31970 // AT2G05520 // AT2G17220 // AT4G25110 // AT3G28…
GO:0044699	P	single-organism process	660	1448	9448	28362	2.9e-21	4.3e-18	// AT5G47560 // AT3G48310 // AT1G02940 // AT5G57350 // AT3G44480 // AT2G31200 // AT1G27340 // AT4G03460 // AT1G55325 // AT1G28520 // AT4G21680 // AT1G72840 // AT5G59570 // AT1G31910 // AT2G35940 // AT3G20810 // AT1G50410 // AT4G27820 // AT5G25910 // AT3G19270 // AT3G06490 // AT2G19130 // AT2G38340 // AT4G22730 // AT1G15780 // AT1G36060 // AT4G19700 // AT5G09400 // AT3G46530 // AT1G08300 // AT3G60…
GO:0043207	P	response to external biotic stimulus	143	1448	1212	28362	1.3e-18	1.2e-15	// AT5G49520 // AT5G46050 // AT3G44480 // AT3G59700 // AT4G26090 // AT4G38540 // AT1G12210 // AT2G30770 // AT5G18525 // AT1G28520 // AT5G24530 // AT5G14930 // AT4G37310 // AT4G23260 // AT4G23300 // AT5G10760 // AT4G23140 // AT2G35940 // AT1G02860 // AT3G44880 // AT5G25910 // AT3G06490 // AT5G22570 // AT3G57260 // AT1G49050 // AT4G02380 // AT4G39950 // AT5G05680 // AT4G19700 // AT3G46530 // AT4G23…
GO:0009607	P	response to biotic stimulus	146	1448	1253	28362	1.4e-18	1.2e-15	// AT5G49520 // AT5G46050 // AT3G44480 // AT3G59700 // AT4G26090 // AT4G38540 // AT1G12210 // AT2G30770 // AT1G23130 // AT5G18525 // AT1G28520 // AT5G24530 // AT5G14930 // AT4G37310 // AT4G23260 // AT4G23300 // AT5G10760 // AT4G23140 // AT2G35940 // AT1G02860 // AT3G44880 // AT5G25910 // AT3G06490 // AT5G22570 // AT3G57260 // AT1G49050 // AT4G02380 // AT4G39950 // AT5G05680 // AT4G19700 // AT3G46…
GO:0051707	P	response to other organism	143	1448	1210	28362	1.1e-18	1.2e-15	// AT5G49520 // AT5G46050 // AT3G44480 // AT3G59700 // AT4G26090 // AT4G38540 // AT1G12210 // AT2G30770 // AT5G18525 // AT1G28520 // AT5G24530 // AT5G14930 // AT4G37310 // AT4G23260 // AT4G23300 // AT5G10760 // AT4G23140 // AT2G35940 // AT1G02860 // AT3G44880 // AT5G25910 // AT3G06490 // AT5G22570 // AT3G57260 // AT1G49050 // AT4G02380 // AT4G39950 // AT5G05680 // AT4G19700 // AT3G46530 // AT4G23…
GO:0009605	P	response to external stimulus	168	1448	1582	28362	1.1e-17	8.2e-15	// AT5G49520 // AT5G46050 // AT3G44480 // AT3G59700 // AT4G26090 // AT4G38540 // AT1G12210 // AT2G30770 // AT2G14610 // AT5G18525 // AT1G28520 // AT5G24530 // AT3G28270 // AT5G14930 // AT4G37310 // AT2G25000 // AT4G23260 // AT4G23300 // AT5G10760 // AT4G23140 // AT2G35940 // AT1G02860 // AT3G44880 // AT2G25930 // AT5G25910 // AT1G66180 // AT3G06490 // AT5G22570 // AT3G57260 // AT1G49050 // AT4G02…
GO:0042221	P	response to chemical	251	1448	2853	28362	1.6e-16	1e-13	// AT5G49520 // AT5G46050 // AT1G02940 // AT3G48000 // AT5G47220 // AT2G05520 // AT4G37790 // AT1G27340 // AT2G14610 // AT4G03460 // AT1G28520 // AT5G24530 // AT2G36270 // AT4G32730 // AT3G60130 // AT3G30842 // AT1G25560 // AT2G40940 // AT3G28270 // AT5G57710 // AT4G23260 // AT1G26380 // AT1G04120 // AT5G06370 // AT5G39610 // AT4G23140 // AT3G25730 // AT2G35940 // AT2G40340 // AT2G34340 // AT3G05…
GO:0002376	P	immune system process	64	1448	369	28362	2e-15	1.2e-12	// AT4G23170 // AT4G04920 // AT4G26090 // AT5G47220 // AT5G51450 // AT5G18525 // AT2G34690 // AT2G30770 // AT2G14610 // AT3G49120 // AT5G05680 // AT1G28520 // AT5G46350 // AT2G35980 // AT3G52430 // AT1G17600 // AT5G40990 // AT1G74710 // AT4G37870 // AT1G75040 // AT5G14930 // AT5G44510 // AT5G13010 // AT4G12480 // AT1G02860 // AT1G14780 // AT5G10760 // AT5G39610 // AT4G39030 // AT1G17250 // AT1G64…
GO:0045087	P	innate immune response	59	1448	323	28362	3.5e-15	1.7e-12	// AT4G23170 // AT4G04920 // AT4G26090 // AT5G47220 // AT1G17250 // AT5G18525 // AT2G34690 // AT2G30770 // AT2G14610 // AT3G49120 // AT5G05680 // AT1G28520 // AT1G17600 // AT3G52430 // AT5G40990 // AT1G74710 // AT4G37870 // AT1G75040 // AT5G51450 // AT5G44510 // AT5G13010 // AT4G12480 // AT1G02860 // AT1G14780 // AT5G10760 // AT5G39610 // AT3G26830 // AT3G05360 // AT1G73805 // AT1G33560 // AT5G54…
GO:0006955	P	immune response	60	1448	333	28362	3.5e-15	1.7e-12	// AT4G23170 // AT4G04920 // AT4G26090 // AT5G47220 // AT1G17250 // AT5G18525 // AT2G34690 // AT2G30770 // AT2G14610 // AT3G49120 // AT5G05680 // AT1G28520 // AT1G17600 // AT3G52430 // AT5G40990 // AT1G74710 // AT4G37870 // AT1G75040 // AT5G51450 // AT5G44510 // AT5G13010 // AT4G12480 // AT1G02860 // AT1G14780 // AT5G10760 // AT5G39610 // AT4G39030 // AT3G26830 // AT3G05360 // AT1G73805 // AT1G33…
GO:0051704	P	multi-organism process	163	1448	1631	28362	5.1e-15	2.4e-12	// AT5G49520 // AT5G46050 // AT3G44480 // AT3G59700 // AT4G26090 // AT4G38540 // AT1G12210 // AT2G30770 // AT5G18525 // AT1G28520 // AT5G24530 // AT5G07550 // AT5G14930 // AT4G37310 // AT4G23260 // AT4G23300 // AT5G10760 // AT4G23140 // AT2G35940 // AT1G02860 // AT3G44880 // AT5G25910 // AT3G06490 // AT5G22570 // AT2G19130 // AT3G57260 // AT1G49050 // AT4G02380 // AT5G67520 // AT4G39950 // AT5G05…
GO:0044763	P	single-organism cellular process	469	1448	6591	28362	7.1e-15	2.8e-12	// AT5G47560 // AT3G44480 // AT1G02940 // AT5G57350 // AT2G31200 // AT1G27340 // AT4G03460 // AT1G28520 // AT4G21680 // AT1G72840 // AT1G31910 // AT2G35940 // AT3G20810 // AT1G50410 // AT5G25910 // AT3G06490 // AT2G19130 // AT4G22730 // AT5G57320 // AT1G36060 // AT4G19700 // AT5G09400 // AT3G46530 // AT4G26850 // AT5G21090 // AT1G21250 // AT5G13800 // AT1G69550 // AT1G62180 // AT4G37870 // AT5G46…
GO:0001101	P	response to acid chemical	130	1448	1181	28362	6.7e-15	2.8e-12	// AT1G75750 // AT5G46050 // AT4G37790 // AT2G14610 // AT4G03460 // AT1G28520 // AT5G24530 // AT2G36270 // AT3G28270 // AT2G04450 // AT4G23260 // AT1G04120 // AT5G18320 // AT5G39610 // AT2G35940 // AT2G40340 // AT2G34340 // AT2G25930 // AT1G66180 // AT3G06490 // AT5G22570 // AT1G70000 // AT2G23430 // AT5G50915 // AT4G39950 // AT1G15780 // AT1G36060 // AT4G19700 // AT2G26980 // AT4G26850 // AT2G28…
GO:0009617	P	response to bacterium	69	1448	441	28362	1.5e-14	5.6e-12	// AT5G49520 // AT5G46050 // AT3G49120 // AT4G26090 // AT5G47220 // AT3G57330 // AT4G13040 // AT5G46470 // AT3G44670 // AT1G12210 // AT4G23290 // AT5G18525 // AT2G30770 // AT4G23130 // AT1G02450 // AT5G02490 // AT5G24530 // AT2G23150 // AT3G52430 // AT5G40990 // AT1G74710 // AT1G51890 // AT1G65930 // AT5G14930 // AT5G44510 // AT3G59700 // AT4G23260 // AT1G02860 // AT4G23300 // AT4G12480 // AT4G23…
GO:1901700	P	response to oxygen-containing compound	156	1448	1557	28362	1.7e-14	6.1e-12	// AT5G49520 // AT5G46050 // AT4G37790 // AT4G23550 // AT2G14610 // AT4G03460 // AT1G28520 // AT5G24530 // AT2G36270 // AT4G21680 // AT3G28270 // AT5G57710 // AT4G23260 // AT1G04120 // AT5G18320 // AT5G39610 // AT4G23140 // AT2G35940 // AT2G40340 // AT2G34340 // AT2G25930 // AT5G25910 // AT1G66180 // AT3G06490 // AT5G22570 // AT1G70000 // AT2G22490 // AT2G23430 // AT5G50915 // AT4G39950 // AT1G15…
GO:0098542	P	defense response to other organism	109	1448	936	28362	4.5e-14	1.5e-11	// AT5G49520 // AT5G46050 // AT3G44480 // AT3G59700 // AT4G26090 // AT4G38540 // AT2G30770 // AT5G18525 // AT1G28520 // AT5G24530 // AT5G14930 // AT1G19610 // AT4G23260 // AT4G23300 // AT5G10760 // AT4G23140 // AT1G02860 // AT5G25910 // AT5G22570 // AT3G57260 // AT1G49050 // AT4G39950 // AT5G05680 // AT4G19700 // AT3G46530 // AT4G23150 // AT4G39030 // AT4G26850 // AT4G29810 // AT2G28290 // AT4G23…
GO:0042742	P	defense response to bacterium	58	1448	354	28362	3.5e-13	1.1e-10	// AT5G49520 // AT5G46050 // AT3G49120 // AT4G26090 // AT5G47220 // AT3G57330 // AT4G13040 // AT5G46470 // AT3G44670 // AT4G23290 // AT2G30770 // AT5G18525 // AT1G28520 // AT5G24530 // AT2G23150 // AT3G52430 // AT5G40990 // AT1G74710 // AT1G51890 // AT1G65930 // AT5G14930 // AT5G44510 // AT3G59700 // AT4G23260 // AT4G23300 // AT4G12480 // AT4G23320 // AT1G02860 // AT1G02930 // AT1G73805 // AT4G23…
GO:0010033	P	response to organic substance	180	1448	2023	28362	2.6e-12	7.8e-10	// AT5G49520 // AT5G46050 // AT5G47220 // AT4G37790 // AT1G27340 // AT2G14610 // AT4G03460 // AT3G03990 // AT5G24530 // AT2G36270 // AT4G32730 // AT3G60130 // AT2G40940 // AT5G57710 // AT4G23260 // AT1G04120 // AT5G39610 // AT3G25730 // AT2G35940 // AT2G40340 // AT2G34340 // AT2G25930 // AT5G25910 // AT1G66180 // AT3G06490 // AT5G22570 // AT1G70000 // AT2G22490 // AT2G23430 // AT5G50915 // AT2G05…
GO:0050789	P	regulation of biological process	374	1448	5306	28362	5.4e-11	1.5e-08	// AT3G44480 // AT1G27340 // AT4G03460 // AT1G28520 // AT1G72840 // AT5G59570 // AT5G61060 // AT2G35940 // AT3G20810 // AT5G25910 // AT3G06490 // AT4G22730 // AT5G57320 // AT1G36060 // AT4G19700 // AT3G46530 // AT5G41410 // AT5G21090 // AT4G01895 // AT4G23550 // AT1G69550 // AT1G62180 // AT5G60140 // AT5G46470 // AT5G17890 // AT5G46270 // AT5G59390 // AT3G59100 // AT2G40080 // AT5G61960 // AT2G32…
GO:0050794	P	regulation of cellular process	347	1448	4857	28362	8e-11	2.2e-08	// AT3G44480 // AT1G27340 // AT4G03460 // AT1G28520 // AT1G72840 // AT5G59570 // AT5G61060 // AT2G35940 // AT5G25910 // AT3G06490 // AT4G22730 // AT5G57320 // AT1G36060 // AT4G19700 // AT3G46530 // AT5G41410 // AT5G21090 // AT4G23550 // AT1G69550 // AT1G62180 // AT5G60140 // AT5G46470 // AT5G17890 // AT5G46270 // AT3G59100 // AT2G40080 // AT5G61960 // AT2G32660 // AT4G11910 // AT3G07650 // AT1G17…
GO:0008219	P	cell death	37	1448	194	28362	1.7e-10	4.1e-08	// AT2G38530 // AT4G26090 // AT3G57330 // AT2G34690 // AT4G23130 // AT2G26300 // AT3G52430 // AT3G07040 // AT4G25110 // AT5G51450 // AT4G23170 // AT1G14780 // AT3G16770 // AT5G39610 // AT5G54250 // AT1G02860 // AT1G73805 // AT4G23280 // AT1G33560 // AT1G77300 // AT3G44880 // AT3G50480 // AT5G47130 // AT4G19700 // AT5G46180 // AT3G46530 // AT5G13320 // AT1G19250 // AT5G45250 // AT3G45860 // AT4G37…
GO:0012501	P	programmed cell death	32	1448	147	28362	1.6e-10	4.1e-08	// AT2G38530 // AT4G26090 // AT3G57330 // AT4G23130 // AT4G12470 // AT3G52430 // AT3G07040 // AT4G25110 // AT5G51450 // AT1G14780 // AT1G77300 // AT5G54250 // AT1G02860 // AT5G39610 // AT4G23280 // AT1G33560 // AT3G50480 // AT5G47130 // AT4G19700 // AT5G46180 // AT3G46530 // AT5G13320 // AT1G19250 // AT5G45250 // AT3G45860 // AT4G37990 // AT5G10380 // AT4G23170 // AT1G64060 // AT1G08450 // AT1G79…
GO:0065007	P	biological regulation	413	1448	6062	28362	2.7e-10	6.4e-08	// AT5G47560 // AT3G44480 // AT1G27340 // AT4G03460 // AT1G28520 // AT1G19610 // AT1G72840 // AT5G59570 // AT5G61060 // AT2G35940 // AT3G20810 // AT5G25910 // AT3G06490 // AT4G22730 // AT5G57320 // AT1G36060 // AT4G19700 // AT3G46530 // AT5G41410 // AT5G21090 // AT5G54250 // AT4G01895 // AT4G23550 // AT1G69550 // AT1G62180 // AT5G60140 // AT5G46470 // AT5G17890 // AT2G29110 // AT5G46270 // AT5G59…
GO:0009814	P	defense response, incompatible interaction	34	1448	170	28362	3.1e-10	7e-08	// AT4G04920 // AT4G37870 // AT5G18525 // AT2G34690 // AT1G02450 // AT1G28520 // AT3G52430 // AT5G40990 // AT1G74710 // AT1G75040 // AT5G44510 // AT5G13010 // AT4G23170 // AT5G10760 // AT5G46180 // AT1G02860 // AT1G73805 // AT5G38900 // AT3G57260 // AT2G14610 // AT3G56400 // AT5G05680 // AT3G26830 // AT3G46530 // AT5G13320 // AT1G19250 // AT2G18660 // AT4G29810 // AT2G43570 // AT5G64890 // AT4G01…
GO:0051716	P	cellular response to stimulus	224	1448	2856	28362	3.3e-10	7.3e-08	// AT1G75750 // AT3G44480 // AT4G26090 // AT5G47220 // AT1G74180 // AT3G23110 // AT1G17600 // AT1G78290 // AT4G37790 // AT1G53090 // AT1G27340 // AT4G03460 // AT2G32680 // AT1G28520 // AT5G46350 // AT4G16960 // AT2G36270 // AT4G32730 // AT3G51630 // AT2G17220 // AT2G40940 // AT3G28270 // AT1G72840 // AT1G26380 // AT5G24280 // AT1G04120 // AT5G06370 // AT5G39610 // AT3G11080 // AT3G25730 // AT2G40…
GO:0009627	P	systemic acquired resistance	21	1448	67	28362	9.9e-10	2.1e-07	// AT3G52430 // AT5G13320 // AT4G04920 // AT1G74710 // AT4G12470 // AT2G18660 // AT1G75040 // AT5G40990 // AT3G57260 // AT2G14610 // AT2G43570 // AT1G19250 // AT5G10760 // AT3G56400 // AT5G05680 // AT4G01895 // AT1G02450 // AT4G23170 // AT3G26830 // AT1G02860 // AT1G73805
GO:0007165	P	signal transduction	165	1448	1965	28362	1.3e-09	2.7e-07	// AT1G75750 // AT3G44480 // AT4G26090 // AT5G47220 // AT1G74180 // AT3G23110 // AT1G17600 // AT1G78290 // AT4G37790 // AT1G53090 // AT1G27340 // AT4G03460 // AT2G32680 // AT1G28520 // AT4G16960 // AT2G36270 // AT2G17220 // AT2G40940 // AT1G72840 // AT1G51270 // AT1G04120 // AT3G11080 // AT3G25730 // AT2G40340 // AT2G25930 // AT5G25910 // AT5G22570 // AT5G36930 // AT2G25440 // AT4G22730 // AT1G12…
GO:0007154	P	cell communication	181	1448	2223	28362	1.7e-09	3.4e-07	// AT1G75750 // AT3G44480 // AT4G26090 // AT5G47220 // AT1G74180 // AT3G23110 // AT1G17600 // AT1G78290 // AT4G37790 // AT1G53090 // AT1G27340 // AT4G03460 // AT2G32680 // AT1G28520 // AT4G16960 // AT2G36270 // AT1G17615 // AT2G17220 // AT2G40940 // AT3G28270 // AT1G72840 // AT1G51270 // AT1G04120 // AT5G18320 // AT3G11080 // AT3G25730 // AT2G40340 // AT2G25930 // AT5G25910 // AT5G22570 // AT2G19…
GO:0044700	P	single organism signaling	165	1448	1995	28362	3.6e-09	6.9e-07	// AT1G75750 // AT3G44480 // AT4G26090 // AT5G47220 // AT1G74180 // AT3G23110 // AT1G17600 // AT1G78290 // AT4G37790 // AT1G53090 // AT1G27340 // AT4G03460 // AT2G32680 // AT1G28520 // AT4G16960 // AT2G36270 // AT2G17220 // AT2G40940 // AT1G72840 // AT1G51270 // AT1G04120 // AT3G11080 // AT3G25730 // AT2G40340 // AT2G25930 // AT5G25910 // AT5G22570 // AT5G36930 // AT2G25440 // AT4G22730 // AT1G12…
GO:0023052	P	signaling	165	1448	1997	28362	3.8e-09	7.1e-07	// AT1G75750 // AT3G44480 // AT4G26090 // AT5G47220 // AT1G74180 // AT3G23110 // AT1G17600 // AT1G78290 // AT4G37790 // AT1G53090 // AT1G27340 // AT4G03460 // AT2G32680 // AT1G28520 // AT4G16960 // AT2G36270 // AT2G17220 // AT2G40940 // AT1G72840 // AT1G51270 // AT1G04120 // AT3G11080 // AT3G25730 // AT2G40340 // AT2G25930 // AT5G25910 // AT5G22570 // AT5G36930 // AT2G25440 // AT4G22730 // AT1G12…
GO:0044710	P	single-organism metabolic process	285	1448	3970	28362	4.6e-09	8.3e-07	// AT3G03380 // AT3G48310 // AT1G33030 // AT1G02940 // AT1G27980 // AT3G61220 // AT2G30660 // AT2G25450 // AT2G30770 // AT4G21840 // AT5G54390 // AT5G33290 // AT1G69720 // AT3G03990 // AT5G24530 // AT4G21680 // AT3G60130 // AT4G31970 // AT5G14930 // AT4G38540 // AT3G45130 // AT5G63030 // AT2G28630 // AT1G26380 // AT4G09350 // AT1G77300 // AT1G68530 // AT5G44390 // AT3G26220 // AT3G20810 // AT1G02…
GO:0006468	P	protein phosphorylation	93	1448	936	28362	6.6e-09	1.2e-06	// AT4G04510 // AT2G35050 // AT1G78290 // AT3G57700 // AT5G18525 // AT4G24740 // AT2G33170 // AT2G17220 // AT4G23260 // AT4G23300 // AT4G23140 // AT2G23200 // AT4G04500 // AT5G63370 // AT2G23430 // AT4G22730 // AT4G21400 // AT2G26980 // AT4G00330 // AT4G23150 // AT2G25760 // AT4G23310 // AT1G66880 // AT1G70130 // AT5G39030 // AT1G49340 // AT5G60310 // AT1G51850 // AT3G09010 // AT4G29810 // AT4G21…
GO:0009751	P	response to salicylic acid	35	1448	209	28362	1e-08	1.7e-06	// AT5G46050 // AT3G51430 // AT2G34690 // AT4G03460 // AT1G15780 // AT5G24530 // AT3G52430 // AT5G13330 // AT3G48360 // AT3G51440 // AT1G02860 // AT1G15520 // AT2G05520 // AT4G23280 // AT5G54610 // AT5G37260 // AT5G22570 // AT5G40990 // AT3G50480 // AT3G46590 // AT3G56400 // AT1G05690 // AT4G10500 // AT3G11280 // AT1G70000 // AT2G04450 // AT3G20470 // AT3G45860 // AT1G21250 // AT4G39030 // AT2G25…
GO:0019748	P	secondary metabolic process	59	1448	492	28362	1.3e-08	2.1e-06	// AT1G16410 // AT3G48310 // AT4G24520 // AT4G12310 // AT1G02940 // AT4G39940 // AT5G64120 // AT3G20100 // AT2G25450 // AT1G69930 // AT1G12140 // AT3G20080 // AT2G23910 // AT5G65640 // AT3G60130 // AT5G13330 // AT1G33030 // AT1G74090 // AT4G31970 // AT3G48320 // AT4G37310 // AT2G45570 // AT4G34230 // AT1G13100 // AT2G43000 // AT3G26220 // AT4G12320 // AT1G02930 // AT3G26320 // AT3G50740 // AT3G52…
GO:0016310	P	phosphorylation	114	1448	1254	28362	1.3e-08	2.1e-06	// AT4G04510 // AT2G35050 // AT1G78290 // AT5G54390 // AT5G18525 // AT4G24740 // AT2G33170 // AT2G17220 // AT1G73066 // AT4G23260 // AT4G23300 // AT1G31910 // AT4G23140 // AT2G23200 // AT4G04500 // AT5G63370 // AT2G23430 // AT4G22730 // AT5G67520 // AT1G06150 // AT2G26980 // AT4G00330 // AT1G74360 // AT5G61760 // AT2G25760 // AT4G23150 // AT4G23310 // AT3G26350 // AT1G66880 // AT1G70130 // AT3G57…
GO:0009628	P	response to abiotic stimulus	163	1448	2022	28362	2.3e-08	3.6e-06	// AT5G46050 // AT3G21090 // AT2G17730 // AT3G61220 // AT1G78290 // AT4G37790 // AT3G23290 // AT2G36080 // AT1G53090 // AT1G28520 // AT5G46350 // AT2G36270 // AT3G02910 // AT3G60130 // AT3G28270 // AT1G26380 // AT3G48360 // AT5G18320 // AT5G39610 // AT1G68530 // AT2G35940 // AT2G40340 // AT2G25930 // AT1G66180 // AT3G06490 // AT3G57260 // AT1G70000 // AT5G07100 // AT4G39950 // AT1G36060 // AT2G43…
GO:0014070	P	response to organic cyclic compound	51	1448	405	28362	3.1e-08	4.6e-06	// AT1G75750 // AT5G46050 // AT3G51430 // AT2G34690 // AT4G03460 // AT1G15780 // AT3G03990 // AT5G24530 // AT4G32730 // AT3G52430 // AT5G13330 // AT2G14610 // AT4G30270 // AT2G04450 // AT1G70000 // AT5G13010 // AT4G23170 // AT3G48360 // AT3G51440 // AT1G02860 // AT1G15520 // AT2G05520 // AT4G23280 // AT5G54610 // AT1G63020 // AT1G67070 // AT5G37260 // AT5G22570 // AT5G40990 // AT5G23570 // AT3G46…
GO:0009987	P	cellular process	758	1448	12771	28362	3e-08	4.6e-06	// AT5G47560 // AT3G44480 // AT1G02940 // AT2G17730 // AT5G57350 // AT2G31200 // AT1G27340 // AT4G03460 // AT5G18525 // AT1G28520 // AT4G21680 // AT1G14640 // AT1G72840 // AT5G59570 // AT5G61060 // AT5G06370 // AT1G31910 // AT2G35940 // AT3G20810 // AT1G50410 // AT4G04500 // AT5G25910 // AT4G31670 // AT3G06490 // AT4G05050 // AT5G25520 // AT4G22730 // AT1G15780 // AT1G36060 // AT4G19700 // AT1G79…
GO:0044550	P	secondary metabolite biosynthetic process	43	1448	311	28362	3.5e-08	5.1e-06	// AT3G48310 // AT4G12310 // AT5G04230 // AT4G39940 // AT3G26210 // AT3G20100 // AT2G25450 // AT2G30770 // AT1G12140 // AT3G20080 // AT2G23910 // AT3G52430 // AT1G33030 // AT1G74090 // AT4G31970 // AT3G48320 // AT4G37310 // AT2G45570 // AT4G34230 // AT2G43000 // AT3G26220 // AT4G12320 // AT3G26320 // AT1G16410 // AT1G13100 // AT1G07640 // AT4G00040 // AT1G18590 // AT3G56400 // AT4G39950 // AT3G03…
GO:0009719	P	response to endogenous stimulus	142	1448	1732	28362	8e-08	1.1e-05	// AT5G49520 // AT5G46050 // AT5G47220 // AT4G37790 // AT1G27340 // AT2G14610 // AT5G46350 // AT2G36270 // AT5G13370 // AT3G60130 // AT2G40940 // AT4G23260 // AT1G04120 // AT5G39610 // AT3G25730 // AT2G35940 // AT2G40340 // AT2G34340 // AT2G25930 // AT5G25910 // AT3G28580 // AT3G06490 // AT1G70000 // AT2G23430 // AT5G50915 // AT1G75750 // AT1G36060 // AT4G19700 // AT2G26980 // AT5G65510 // AT4G26…
GO:0009723	P	response to ethylene	40	1448	307	28362	4.2e-07	5.9e-05	// AT3G54990 // AT5G47220 // AT4G04920 // AT4G17500 // AT1G25560 // AT3G51430 // AT4G13040 // AT5G64750 // AT5G25190 // AT3G23250 // AT3G52430 // AT5G13330 // AT1G36060 // AT2G40940 // AT3G16770 // AT3G51440 // AT5G39610 // AT4G02380 // AT3G25730 // AT1G15520 // AT1G62300 // AT4G39403 // AT5G37260 // AT3G06490 // AT5G40990 // AT3G50480 // AT3G46590 // AT2G05520 // AT1G05690 // AT1G52570 // AT1G70…
GO:0009626	P	plant-type hypersensitive response	19	1448	84	28362	4.9e-07	6.6e-05	// AT3G52430 // AT1G33560 // AT3G07040 // AT5G45250 // AT4G26090 // AT5G13320 // AT4G12470 // AT5G51450 // AT4G37990 // AT3G50480 // AT1G14780 // AT1G19250 // AT5G54250 // AT1G77300 // AT1G08450 // AT3G46530 // AT1G73805 // AT1G02860 // AT5G46180
GO:0034050	P	host programmed cell death induced by symbiont	19	1448	85	28362	5.7e-07	7.6e-05	// AT3G52430 // AT1G33560 // AT3G07040 // AT5G45250 // AT4G26090 // AT5G13320 // AT4G12470 // AT5G51450 // AT4G37990 // AT3G50480 // AT1G14780 // AT1G19250 // AT5G54250 // AT1G77300 // AT1G08450 // AT3G46530 // AT1G73805 // AT1G02860 // AT5G46180
GO:0044272	P	sulfur compound biosynthetic process	22	1448	113	28362	6e-07	7.7e-05	// AT4G39940 // AT3G24030 // AT2G30770 // AT3G16990 // AT1G12140 // AT3G52430 // AT1G74090 // AT1G16410 // AT1G07640 // AT1G18590 // AT5G67520 // AT3G56400 // AT4G39950 // AT2G43000 // AT3G26830 // AT5G15950 // AT1G65860 // AT1G36160 // AT2G25450 // AT2G29630 // AT1G62560 // AT1G24100
GO:0006464	P	cellular protein modification process	162	1448	2126	28362	6.9e-07	8.6e-05	// AT3G44480 // AT4G04510 // AT2G35050 // AT5G58410 // AT5G66790 // AT1G78290 // AT3G57700 // AT5G18525 // AT5G10790 // AT3G45240 // AT2G45920 // AT4G24740 // AT2G33170 // AT2G17220 // AT1G01670 // AT1G65190 // AT1G08460 // AT4G23260 // AT4G23300 // AT5G61060 // AT5G18320 // AT1G76390 // AT4G34210 // AT3G20810 // AT1G02860 // AT2G23200 // AT5G18340 // AT4G04500 // AT5G63370 // AT4G31670 // AT4G05…
GO:0036211	P	protein modification process	162	1448	2126	28362	6.9e-07	8.6e-05	// AT3G44480 // AT4G04510 // AT2G35050 // AT5G58410 // AT5G66790 // AT1G78290 // AT3G57700 // AT5G18525 // AT5G10790 // AT3G45240 // AT2G45920 // AT4G24740 // AT2G33170 // AT2G17220 // AT1G01670 // AT1G65190 // AT1G08460 // AT4G23260 // AT4G23300 // AT5G61060 // AT5G18320 // AT1G76390 // AT4G34210 // AT3G20810 // AT1G02860 // AT2G23200 // AT5G18340 // AT4G04500 // AT5G63370 // AT4G31670 // AT4G05…
GO:0033993	P	response to lipid	74	1448	772	28362	8.2e-07	0.0001	// AT1G75750 // AT5G46050 // AT4G24520 // AT1G10940 // AT2G19590 // AT4G37790 // AT1G24190 // AT3G05700 // AT5G64750 // AT4G25000 // AT3G03990 // AT5G46350 // AT1G62810 // AT2G26300 // AT2G36270 // AT4G21534 // AT5G13330 // AT1G03060 // AT4G04490 // AT1G04120 // AT4G19700 // AT2G18960 // AT4G23260 // AT4G21940 // AT2G41070 // AT4G12480 // AT3G48360 // AT5G39610 // AT5G40010 // AT4G02380 // AT3G04…
GO:0002682	P	regulation of immune system process	21	1448	111	28362	1.6e-06	0.00019	// AT5G13320 // AT4G04920 // AT1G19250 // AT5G59890 // AT5G45250 // AT5G47220 // AT5G40990 // AT5G51450 // AT1G08450 // AT5G39610 // AT5G23570 // AT3G56400 // AT3G49120 // AT5G14930 // AT4G01895 // AT1G02450 // AT1G17600 // AT3G26830 // AT3G05360 // AT1G77300 // AT1G73805
GO:0009737	P	response to abscisic acid	59	1448	578	28362	1.8e-06	0.00021	// AT1G75750 // AT5G46050 // AT4G24520 // AT5G40010 // AT4G37790 // AT3G05700 // AT5G64750 // AT1G24190 // AT5G46350 // AT1G62810 // AT2G26300 // AT2G36270 // AT4G21534 // AT5G13330 // AT1G03060 // AT4G04490 // AT1G04120 // AT2G18960 // AT4G23260 // AT4G21940 // AT2G41070 // AT4G12480 // AT3G48360 // AT5G39610 // AT4G02380 // AT3G04110 // AT2G35940 // AT2G40340 // AT1G76930 // AT2G05520 // AT1G43…
GO:0031349	P	positive regulation of defense response	18	1448	84	28362	1.9e-06	0.00021	// AT3G52430 // AT5G13320 // AT4G04920 // AT3G05360 // AT5G45250 // AT5G47220 // AT5G40990 // AT5G14930 // AT1G08450 // AT4G13040 // AT5G39610 // AT1G19250 // AT3G56400 // AT3G49120 // AT5G51450 // AT5G59890 // AT4G11890 // AT1G73805
GO:0009725	P	response to hormone	129	1448	1631	28362	1.9e-06	0.00021	// AT1G75750 // AT5G46050 // AT5G47220 // AT4G37790 // AT1G27340 // AT2G14610 // AT5G46350 // AT2G36270 // AT5G13370 // AT3G60130 // AT2G40940 // AT4G23260 // AT1G04120 // AT5G39610 // AT3G25730 // AT2G35940 // AT2G40340 // AT2G34340 // AT2G25930 // AT3G28580 // AT3G06490 // AT1G70000 // AT2G23430 // AT5G50915 // AT1G36060 // AT4G19700 // AT2G26980 // AT5G65510 // AT4G26850 // AT2G28290 // AT5G60…
GO:0031347	P	regulation of defense response	32	1448	233	28362	2.2e-06	0.00024	// AT5G47220 // AT4G04920 // AT5G51450 // AT3G49120 // AT4G03460 // AT1G17600 // AT3G52430 // AT5G40990 // AT1G74710 // AT5G14930 // AT3G59700 // AT5G39610 // AT4G13040 // AT3G02150 // AT3G05360 // AT1G77300 // AT5G23570 // AT3G56400 // AT1G02450 // AT4G19700 // AT3G26830 // AT5G13320 // AT1G19250 // AT5G45250 // AT5G59890 // AT2G25000 // AT2G28290 // AT4G39030 // AT1G08450 // AT4G01895 // AT1G73…
GO:0097305	P	response to alcohol	59	1448	583	28362	2.3e-06	0.00025	// AT1G75750 // AT5G46050 // AT4G24520 // AT5G40010 // AT4G37790 // AT3G05700 // AT5G64750 // AT1G24190 // AT5G46350 // AT1G62810 // AT2G26300 // AT2G36270 // AT4G21534 // AT5G13330 // AT1G03060 // AT4G04490 // AT1G04120 // AT2G18960 // AT4G23260 // AT4G21940 // AT2G41070 // AT4G12480 // AT3G48360 // AT5G39610 // AT4G02380 // AT3G04110 // AT2G35940 // AT2G40340 // AT1G76930 // AT2G05520 // AT1G43…
GO:0045088	P	regulation of innate immune response	19	1448	96	28362	2.8e-06	0.0003	// AT5G13320 // AT4G04920 // AT1G19250 // AT5G59890 // AT5G45250 // AT5G47220 // AT5G40990 // AT5G51450 // AT5G39610 // AT3G56400 // AT3G49120 // AT1G08450 // AT4G01895 // AT1G02450 // AT1G17600 // AT3G26830 // AT3G05360 // AT1G77300 // AT1G73805
GO:0006796	P	phosphate-containing compound metabolic process	134	1448	1735	28362	3.7e-06	0.00038	// AT4G04510 // AT2G35050 // AT5G57350 // AT1G78290 // AT5G54390 // AT5G18525 // AT4G30190 // AT4G24740 // AT2G33170 // AT2G17220 // AT1G24260 // AT4G23260 // AT4G23300 // AT1G31910 // AT4G23140 // AT2G23200 // AT4G04500 // AT5G63370 // AT2G23430 // AT4G22730 // AT5G67520 // AT1G06150 // AT2G26980 // AT4G00330 // AT1G74360 // AT5G61760 // AT2G25760 // AT2G29630 // AT4G23310 // AT3G26350 // AT1G66…
GO:0006793	P	phosphorus metabolic process	135	1448	1751	28362	3.6e-06	0.00038	// AT4G04510 // AT2G35050 // AT5G57350 // AT1G78290 // AT5G54390 // AT5G18525 // AT4G30190 // AT4G24740 // AT2G33170 // AT2G17220 // AT1G24260 // AT4G23260 // AT4G23300 // AT1G31910 // AT4G23140 // AT2G23200 // AT4G04500 // AT5G63370 // AT2G23430 // AT4G22730 // AT5G67520 // AT1G06150 // AT2G26980 // AT4G00330 // AT1G74360 // AT5G61760 // AT2G25760 // AT2G29630 // AT4G23310 // AT3G26350 // AT1G66…
GO:0008152	P	metabolic process	701	1448	12035	28362	4.5e-06	0.00046	// AT3G48310 // AT1G09910 // AT1G02940 // AT2G17730 // AT5G57350 // AT3G57270 // AT1G27340 // AT5G18525 // AT1G28520 // AT5G57240 // AT4G21680 // AT5G57710 // AT1G14640 // AT5G12210 // AT5G59570 // AT5G61060 // AT1G31910 // AT2G35940 // AT3G20810 // AT1G50410 // AT3G27110 // AT4G27820 // AT1G66180 // AT3G19270 // AT4G31670 // AT3G06490 // AT4G05050 // AT5G25520 // AT4G22730 // AT1G15780 // AT1G36…
GO:0050776	P	regulation of immune response	19	1448	101	28362	5.3e-06	0.00053	// AT5G13320 // AT4G04920 // AT1G19250 // AT5G59890 // AT5G45250 // AT5G47220 // AT5G40990 // AT5G51450 // AT5G39610 // AT3G56400 // AT3G49120 // AT1G08450 // AT4G01895 // AT1G02450 // AT1G17600 // AT3G26830 // AT3G05360 // AT1G77300 // AT1G73805
GO:0048511	P	rhythmic process	23	1448	146	28362	8e-06	0.00078	// AT4G04920 // AT5G42900 // AT1G10470 // AT5G64120 // AT3G46640 // AT4G00150 // AT2G40080 // AT5G59570 // AT3G48360 // AT3G20810 // AT3G07650 // AT2G25930 // AT4G19990 // AT5G37260 // AT5G15840 // AT3G14620 // AT4G37520 // AT5G61380 // AT5G60100 // AT4G02630 // AT2G21660 // AT5G52910 // AT3G50000
GO:0007623	P	circadian rhythm	21	1448	134	28362	2.1e-05	0.002	// AT5G60100 // AT4G04920 // AT5G42900 // AT3G46640 // AT2G25930 // AT1G10470 // AT4G19990 // AT5G37260 // AT3G14620 // AT5G15840 // AT4G00150 // AT5G61380 // AT3G48360 // AT4G02630 // AT5G59570 // AT2G21660 // AT2G40080 // AT3G20810 // AT5G52910 // AT3G07650 // AT3G50000
GO:0080167	P	response to karrikin	20	1448	128	28362	3.4e-05	0.0032	// AT3G13790 // AT1G33560 // AT5G42900 // AT3G21090 // AT4G33150 // AT1G31350 // AT3G61220 // AT2G36080 // AT1G78290 // AT1G70000 // AT4G35110 // AT2G27820 // AT2G40080 // AT5G62680 // AT4G34710 // AT3G44720 // AT5G57710 // AT1G61800 // AT2G23910 // AT3G02910
GO:0007568	P	aging	24	1448	174	28362	3.6e-05	0.0034	// AT3G51430 // AT1G01480 // AT5G51640 // AT2G35980 // AT3G52430 // AT5G14930 // AT2G38860 // AT2G41060 // AT5G39610 // AT4G02380 // AT2G29350 // AT1G67070 // AT1G73680 // AT3G56400 // AT4G10500 // AT2G43000 // AT3G60140 // AT3G19190 // AT4G30270 // AT2G43570 // AT5G60360 // AT4G30430 // AT1G34180 // AT2G02990
GO:0045089	P	positive regulation of innate immune response	13	1448	59	28362	3.9e-05	0.0036	// AT5G13320 // AT4G04920 // AT1G19250 // AT5G45250 // AT5G47220 // AT5G51450 // AT5G40990 // AT3G56400 // AT3G49120 // AT1G08450 // AT5G59890 // AT3G05360 // AT5G39610
GO:0006790	P	sulfur compound metabolic process	33	1448	286	28362	4e-05	0.0036	// AT1G62180 // AT5G64000 // AT4G39940 // AT3G24030 // AT2G30770 // AT3G16990 // AT5G54390 // AT1G12140 // AT3G60130 // AT5G13330 // AT1G74090 // AT5G36220 // AT4G37310 // AT1G31910 // AT1G16410 // AT3G52430 // AT1G07640 // AT5G09290 // AT1G18590 // AT5G67520 // AT3G56400 // AT4G39950 // AT2G43000 // AT3G26830 // AT5G15950 // AT1G65860 // AT1G36160 // AT2G25450 // AT2G29630 // AT3G28920 // AT5G67…
GO:1901565	P	organonitrogen compound catabolic process	23	1448	164	28362	4.2e-05	0.0037	// AT5G04230 // AT1G27980 // AT4G39950 // AT2G30660 // AT1G69720 // AT4G13250 // AT4G33150 // AT4G11910 // AT5G36160 // AT4G29570 // AT3G44880 // AT2G01670 // AT1G71170 // AT4G22920 // AT4G31390 // AT5G46180 // AT2G16500 // AT3G59050 // AT3G24180 // AT1G65840 // AT2G43570 // AT5G13800 // AT4G34710
GO:0019725	P	cellular homeostasis	35	1448	314	28362	4.5e-05	0.0039	// AT5G18600 // AT1G62180 // AT4G27970 // AT4G15680 // AT3G51860 // AT5G42850 // AT2G29110 // AT1G05200 // AT2G23150 // AT4G15660 // AT4G16370 // AT4G15700 // AT5G42980 // AT5G11210 // AT3G53720 // AT2G01980 // AT5G63030 // AT1G04120 // AT5G48400 // AT3G62930 // AT5G47560 // AT5G40370 // AT4G15690 // AT1G15960 // AT3G15353 // AT2G01270 // AT4G15670 // AT2G29120 // AT2G38170 // AT5G60800 // AT1G60…
GO:0000160	P	phosphorelay signal transduction system	28	1448	225	28362	4.5e-05	0.0039	// AT5G47220 // AT4G04920 // AT4G17500 // AT1G25560 // AT1G10470 // AT4G13040 // AT5G64750 // AT5G25190 // AT5G40990 // AT3G52430 // AT5G13330 // AT2G40940 // AT3G16770 // AT3G25730 // AT1G62300 // AT4G39403 // AT3G54990 // AT1G52570 // AT1G36060 // AT5G65510 // AT3G14230 // AT3G23240 // AT2G28290 // AT2G40670 // AT5G61380 // AT5G60100 // AT1G64060 // AT1G13260
GO:0080134	P	regulation of response to stress	35	1448	316	28362	5e-05	0.0043	// AT5G47220 // AT4G04920 // AT5G51450 // AT3G49120 // AT4G03460 // AT5G46350 // AT3G52430 // AT1G17600 // AT5G40990 // AT1G74710 // AT5G14930 // AT3G59700 // AT5G39610 // AT4G13040 // AT3G02150 // AT3G05360 // AT1G73805 // AT1G77300 // AT5G23570 // AT3G56400 // AT1G02450 // AT4G19700 // AT3G26830 // AT5G13320 // AT1G19250 // AT5G45250 // AT5G59890 // AT2G25000 // AT2G28290 // AT3G50000 // AT4G39…
GO:0006875	P	cellular metal ion homeostasis	17	1448	101	28362	5.7e-05	0.0046	// AT2G29120 // AT2G38170 // AT1G05200 // AT5G60800 // AT3G53720 // AT1G04120 // AT3G51860 // AT5G11210 // AT3G04110 // AT1G15960 // AT2G32390 // AT3G15353 // AT2G29110 // AT5G48400 // AT2G23150 // AT4G16370 // AT3G09390
GO:0019761	P	glucosinolate biosynthetic process	11	1448	44	28362	5.7e-05	0.0046	// AT1G16410 // AT1G65860 // AT1G74090 // AT1G07640 // AT4G39940 // AT2G25450 // AT1G18590 // AT4G39950 // AT1G12140 // AT1G62560 // AT1G24100
GO:0030003	P	cellular cation homeostasis	19	1448	122	28362	5.5e-05	0.0046	// AT2G29120 // AT2G01980 // AT2G38170 // AT1G05200 // AT5G60800 // AT5G47560 // AT3G53720 // AT1G04120 // AT3G51860 // AT5G11210 // AT3G04110 // AT1G15960 // AT2G32390 // AT3G15353 // AT2G29110 // AT5G48400 // AT2G23150 // AT4G16370 // AT3G09390
GO:0019758	P	glycosinolate biosynthetic process	11	1448	44	28362	5.7e-05	0.0046	// AT1G16410 // AT1G65860 // AT1G74090 // AT1G07640 // AT4G39940 // AT2G25450 // AT1G18590 // AT4G39950 // AT1G12140 // AT1G62560 // AT1G24100
GO:0002684	P	positive regulation of immune system process	13	1448	62	28362	6e-05	0.0048	// AT5G13320 // AT4G04920 // AT1G19250 // AT5G45250 // AT5G47220 // AT5G51450 // AT5G40990 // AT3G56400 // AT3G49120 // AT1G08450 // AT5G59890 // AT3G05360 // AT5G39610
GO:0050778	P	positive regulation of immune response	13	1448	62	28362	6e-05	0.0048	// AT5G13320 // AT4G04920 // AT1G19250 // AT5G45250 // AT5G47220 // AT5G51450 // AT5G40990 // AT3G56400 // AT3G49120 // AT1G08450 // AT5G59890 // AT3G05360 // AT5G39610
GO:0070887	P	cellular response to chemical stimulus	92	1448	1176	28362	8.3e-05	0.0065	// AT1G75750 // AT4G37790 // AT1G27340 // AT4G03460 // AT3G03990 // AT5G46350 // AT2G36270 // AT4G32730 // AT2G40940 // AT3G28270 // AT1G26380 // AT1G04120 // AT5G06370 // AT3G25730 // AT2G40340 // AT5G22570 // AT3G50530 // AT1G36060 // AT2G04450 // AT2G26980 // AT5G65510 // AT5G57510 // AT1G57630 // AT2G28290 // AT1G14790 // AT1G64060 // AT4G37710 // AT1G15670 // AT4G28270 // AT5G64750 // AT5G25…
GO:0006873	P	cellular ion homeostasis	20	1448	138	28362	8.6e-05	0.0066	// AT5G47560 // AT2G29120 // AT2G01980 // AT2G38170 // AT1G05200 // AT5G60800 // AT4G27970 // AT3G53720 // AT1G04120 // AT3G51860 // AT5G11210 // AT3G04110 // AT1G15960 // AT2G32390 // AT3G15353 // AT2G29110 // AT5G48400 // AT2G23150 // AT4G16370 // AT3G09390
GO:0009873	P	ethylene-activated signaling pathway	24	1448	185	28362	8.7e-05	0.0066	// AT5G47220 // AT4G04920 // AT4G17500 // AT1G25560 // AT4G13040 // AT5G64750 // AT5G25190 // AT5G40990 // AT3G52430 // AT5G13330 // AT2G40940 // AT3G16770 // AT3G25730 // AT1G62300 // AT4G39403 // AT3G54990 // AT1G52570 // AT1G36060 // AT5G65510 // AT3G14230 // AT3G23240 // AT2G28290 // AT1G64060 // AT1G13260
GO:0048583	P	regulation of response to stimulus	52	1448	565	28362	9e-05	0.0067	// AT5G47220 // AT4G04920 // AT5G64750 // AT5G51450 // AT3G49120 // AT1G27340 // AT4G03460 // AT1G28520 // AT5G46350 // AT4G29810 // AT2G26300 // AT4G32730 // AT3G52430 // AT1G17600 // AT5G40990 // AT1G74710 // AT2G40940 // AT5G14930 // AT3G59700 // AT5G39610 // AT4G13040 // AT3G02150 // AT3G05360 // AT3G07650 // AT1G73805 // AT4G39403 // AT5G53160 // AT4G26080 // AT4G37900 // AT1G77300 // AT5G23…
GO:0033273	P	response to vitamin	5	1448	6	28362	9.7e-05	0.0072	// AT2G29630 // AT2G14610 // AT1G22500 // AT1G67070 // AT1G66180
GO:1901698	P	response to nitrogen compound	30	1448	264	28362	0.00011	0.0081	// AT5G49520 // AT5G46050 // AT4G17500 // AT5G47220 // AT4G23550 // AT1G05200 // AT3G46080 // AT2G36270 // AT4G21680 // AT2G14610 // AT1G14790 // AT5G13010 // AT4G26120 // AT3G48360 // AT4G32730 // AT1G02860 // AT1G62300 // AT1G63020 // AT5G25910 // AT5G23570 // AT3G56400 // AT2G19590 // AT2G17040 // AT5G10380 // AT2G29630 // AT2G43570 // AT3G23250 // AT5G43170 // AT5G40890 // AT1G34180
GO:0002239	P	response to oomycetes	11	1448	49	28362	0.00013	0.0094	// AT3G44480 // AT3G59700 // AT5G14930 // AT5G12170 // AT5G60270 // AT4G39950 // AT4G10500 // AT5G24530 // AT3G05360 // AT1G15520 // AT1G73805
GO:0055074	P	calcium ion homeostasis	9	1448	34	28362	0.00019	0.013	// AT2G29120 // AT1G05200 // AT3G51860 // AT5G11210 // AT3G04110 // AT2G32390 // AT1G08450 // AT2G29110 // AT5G48400
GO:0048584	P	positive regulation of response to stimulus	24	1448	196	28362	0.00019	0.013	// AT5G47220 // AT4G04920 // AT4G13040 // AT3G49120 // AT1G28520 // AT5G46350 // AT2G26300 // AT3G52430 // AT5G40990 // AT5G14930 // AT5G39610 // AT3G05360 // AT1G73805 // AT5G53160 // AT3G56400 // AT5G51450 // AT2G04450 // AT5G13320 // AT1G19250 // AT5G45250 // AT5G59890 // AT4G29810 // AT1G08450 // AT4G11890
GO:0010120	P	camalexin biosynthetic process	6	1448	13	28362	0.0002	0.014	// AT3G52430 // AT2G30770 // AT3G56400 // AT4G39950 // AT2G43000 // AT3G26830
GO:0044711	P	single-organism biosynthetic process	124	1448	1735	28362	0.0002	0.014	// AT3G48310 // AT2G26300 // AT3G44720 // AT5G57350 // AT2G25450 // AT2G30770 // AT3G45130 // AT5G33290 // AT4G30190 // AT3G03990 // AT4G37310 // AT2G28630 // AT1G68530 // AT3G26220 // AT1G02860 // AT3G19270 // AT3G48320 // AT5G63370 // AT1G70000 // AT5G67520 // AT4G39950 // AT1G15780 // AT2G43000 // AT5G61760 // AT5G25120 // AT2G29630 // AT4G17830 // AT1G73805 // AT4G26850 // AT1G24100 // AT1G62…
GO:0052317	P	camalexin metabolic process	6	1448	13	28362	0.0002	0.014	// AT3G52430 // AT2G30770 // AT3G56400 // AT4G39950 // AT2G43000 // AT3G26830
GO:0055065	P	metal ion homeostasis	20	1448	149	28362	0.00022	0.015	// AT2G03150 // AT2G29120 // AT2G38170 // AT3G15353 // AT1G05200 // AT5G60800 // AT3G53720 // AT1G04120 // AT3G51860 // AT5G11210 // AT3G04110 // AT1G15960 // AT2G32390 // AT1G08450 // AT2G29110 // AT5G48400 // AT2G23150 // AT4G24120 // AT4G16370 // AT3G09390
GO:0071456	P	cellular response to hypoxia	8	1448	27	28362	0.00022	0.015	// AT5G25250 // AT1G19250 // AT1G26410 // AT4G31970 // AT5G57510 // AT1G57630 // AT1G26380 // AT4G37710
GO:0010035	P	response to inorganic substance	74	1448	926	28362	0.00023	0.015	// AT2G38530 // AT2G38340 // AT5G26240 // AT4G02280 // AT3G48000 // AT5G20830 // AT3G22460 // AT4G37790 // AT2G01980 // AT3G51860 // AT2G19310 // AT3G18485 // AT1G28520 // AT5G02490 // AT2G23150 // AT5G42980 // AT2G36270 // AT4G21680 // AT4G24120 // AT5G13330 // AT2G14610 // AT4G37870 // AT3G28270 // AT1G75040 // AT2G18960 // AT3G05700 // AT2G37330 // AT1G65930 // AT5G46350 // AT3G48360 // AT5G18…
GO:0030001	P	metal ion transport	29	1448	263	28362	0.00023	0.015	// AT3G63380 // AT3G57330 // AT3G58970 // AT3G51860 // AT1G05200 // AT2G23150 // AT4G16370 // AT3G22910 // AT3G56891 // AT4G29900 // AT5G17860 // AT3G53720 // AT2G01980 // AT2G47600 // AT1G15520 // AT5G64280 // AT2G35060 // AT5G47560 // AT5G49960 // AT5G60800 // AT1G15960 // AT2G30070 // AT5G09400 // AT4G19960 // AT4G32650 // AT2G38170 // AT2G28910 // AT3G04110 // AT5G41610
GO:0009753	P	response to jasmonic acid	26	1448	225	28362	0.00024	0.016	// AT5G46050 // AT4G04920 // AT2G24850 // AT5G47220 // AT3G51430 // AT3G48360 // AT3G52430 // AT5G13330 // AT2G14610 // AT3G16770 // AT3G51440 // AT3G23250 // AT1G15520 // AT1G07640 // AT5G37260 // AT3G06490 // AT3G50480 // AT3G46590 // AT3G56400 // AT1G70000 // AT3G23240 // AT4G26850 // AT1G76930 // AT2G28290 // AT5G26170 // AT4G34710
GO:0055085	P	transmembrane transport	57	1448	667	28362	0.00026	0.016	// AT3G63380 // AT5G61520 // AT3G57330 // AT1G30420 // AT3G17650 // AT5G57350 // AT4G27970 // AT1G28010 // AT3G13090 // AT1G15170 // AT5G27350 // AT4G30190 // AT4G28390 // AT4G16370 // AT1G77380 // AT3G22910 // AT3G30842 // AT3G21690 // AT5G40890 // AT1G77990 // AT4G29900 // AT2G18960 // AT1G20350 // AT2G01980 // AT1G04120 // AT3G13100 // AT4G39030 // AT1G61800 // AT4G35180 // AT4G24120 // AT5G19…
GO:0043067	P	regulation of programmed cell death	11	1448	54	28362	0.00027	0.017	// AT5G13320 // AT4G25110 // AT3G57330 // AT5G51450 // AT5G10380 // AT1G64060 // AT5G39610 // AT5G47130 // AT1G79110 // AT4G19700 // AT1G77300
GO:0052315	P	phytoalexin biosynthetic process	6	1448	14	28362	0.00028	0.017	// AT3G52430 // AT2G30770 // AT3G56400 // AT4G39950 // AT2G43000 // AT3G26830
GO:0052314	P	phytoalexin metabolic process	6	1448	14	28362	0.00028	0.017	// AT3G52430 // AT2G30770 // AT3G56400 // AT4G39950 // AT2G43000 // AT3G26830
GO:0009403	P	toxin biosynthetic process	6	1448	14	28362	0.00028	0.017	// AT3G52430 // AT2G30770 // AT3G56400 // AT4G39950 // AT2G43000 // AT3G26830
GO:0009700	P	indole phytoalexin biosynthetic process	6	1448	14	28362	0.00028	0.017	// AT3G52430 // AT2G30770 // AT3G56400 // AT4G39950 // AT2G43000 // AT3G26830
GO:0046217	P	indole phytoalexin metabolic process	6	1448	14	28362	0.00028	0.017	// AT3G52430 // AT2G30770 // AT3G56400 // AT4G39950 // AT2G43000 // AT3G26830
GO:0032101	P	regulation of response to external stimulus	13	1448	74	28362	0.00028	0.017	// AT3G52430 // AT5G13320 // AT4G04920 // AT5G14930 // AT3G59700 // AT5G23570 // AT2G28290 // AT5G13080 // AT4G13040 // AT4G01895 // AT1G02450 // AT3G26830 // AT1G73805
GO:0010243	P	response to organonitrogen compound	21	1448	166	28362	0.00032	0.019	// AT5G49520 // AT5G46050 // AT2G14610 // AT4G17500 // AT5G25910 // AT1G34180 // AT2G17040 // AT5G47220 // AT5G10380 // AT4G26120 // AT2G29630 // AT2G43570 // AT4G23550 // AT3G56400 // AT3G23250 // AT1G05200 // AT1G62300 // AT3G46080 // AT2G36270 // AT4G32730 // AT5G43170
GO:0051252	P	regulation of RNA metabolic process	166	1448	2474	28362	0.00032	0.019	// AT5G49520 // AT3G17690 // AT1G50410 // AT4G37790 // AT3G23290 // AT2G36080 // AT4G23550 // AT1G28520 // AT5G46350 // AT2G36270 // AT4G32730 // AT2G25000 // AT2G18550 // AT2G40740 // AT2G31280 // AT1G08460 // AT5G59570 // AT5G61060 // AT5G39610 // AT5G16450 // AT3G25730 // AT2G35940 // AT2G40340 // AT5G01380 // AT2G25930 // AT4G01720 // AT3G06490 // AT5G22570 // AT1G70000 // AT5G50915 // AT1G21…
GO:0036294	P	cellular response to decreased oxygen levels	8	1448	29	28362	0.00033	0.019	// AT5G25250 // AT1G19250 // AT1G26410 // AT4G31970 // AT5G57510 // AT1G57630 // AT1G26380 // AT4G37710
GO:0071453	P	cellular response to oxygen levels	8	1448	29	28362	0.00033	0.019	// AT5G25250 // AT1G19250 // AT1G26410 // AT4G31970 // AT5G57510 // AT1G57630 // AT1G26380 // AT4G37710
GO:0033015	P	tetrapyrrole catabolic process	7	1448	22	28362	0.00038	0.021	// AT4G13250 // AT3G44880 // AT5G13800 // AT1G69720 // AT4G11910 // AT4G22920 // AT4G31390
GO:0051187	P	cofactor catabolic process	7	1448	22	28362	0.00038	0.021	// AT4G13250 // AT3G44880 // AT5G13800 // AT1G69720 // AT4G11910 // AT4G22920 // AT4G31390
GO:0006787	P	porphyrin-containing compound catabolic process	7	1448	22	28362	0.00038	0.021	// AT4G13250 // AT3G44880 // AT5G13800 // AT1G69720 // AT4G11910 // AT4G22920 // AT4G31390
GO:0071369	P	cellular response to ethylene stimulus	24	1448	206	28362	0.00037	0.021	// AT5G47220 // AT4G04920 // AT4G17500 // AT1G25560 // AT4G13040 // AT5G64750 // AT5G25190 // AT5G40990 // AT3G52430 // AT5G13330 // AT2G40940 // AT3G16770 // AT3G25730 // AT1G62300 // AT4G39403 // AT3G54990 // AT1G52570 // AT1G36060 // AT5G65510 // AT3G14230 // AT3G23240 // AT2G28290 // AT1G64060 // AT1G13260
GO:0055080	P	cation homeostasis	23	1448	194	28362	0.00039	0.021	// AT2G03150 // AT3G51860 // AT3G09390 // AT2G29110 // AT1G05200 // AT2G23150 // AT4G16370 // AT4G24120 // AT5G11210 // AT3G53720 // AT2G01980 // AT1G04120 // AT5G48400 // AT5G47560 // AT5G60800 // AT1G15960 // AT3G15353 // AT2G29120 // AT2G38170 // AT3G04110 // AT2G32390 // AT1G08450 // AT5G41610
GO:0055114	P	oxidation-reduction process	112	1448	1566	28362	0.0004	0.021	// AT3G48310 // AT4G38540 // AT3G48000 // AT3G61220 // AT2G25450 // AT4G21840 // AT1G69720 // AT5G24530 // AT4G37310 // AT1G26380 // AT4G09350 // AT5G44390 // AT3G26220 // AT3G20810 // AT5G16990 // AT5G64110 // AT3G61035 // AT3G44880 // AT5G40370 // AT5G59540 // AT1G65860 // AT4G39950 // AT5G61640 // AT5G25120 // AT1G64060 // AT1G62560 // AT1G69880 // AT4G24220 // AT3G49120 // AT4G24520 // AT1G62…
GO:0006874	P	cellular calcium ion homeostasis	8	1448	30	28362	0.0004	0.022	// AT2G29120 // AT3G51860 // AT5G11210 // AT5G48400 // AT2G32390 // AT1G05200 // AT2G29110 // AT3G04110
GO:1901362	P	organic cyclic compound biosynthetic process	205	1448	3174	28362	0.00043	0.022	// AT5G49520 // AT3G17690 // AT2G17730 // AT1G50410 // AT4G39950 // AT5G57350 // AT4G37790 // AT3G23290 // AT2G36080 // AT4G23550 // AT3G45130 // AT4G30190 // AT1G28520 // AT5G46350 // AT2G36270 // AT4G32730 // AT2G25000 // AT2G18550 // AT2G41070 // AT2G40740 // AT2G31280 // AT5G27610 // AT1G08460 // AT5G59570 // AT5G61060 // AT5G39610 // AT1G31910 // AT3G25730 // AT2G35940 // AT1G74350 // AT2G40…
GO:0060255	P	regulation of macromolecule metabolic process	195	1448	2998	28362	0.00043	0.022	// AT5G49520 // AT3G17690 // AT1G50410 // AT4G37790 // AT3G23290 // AT2G36080 // AT4G23550 // AT1G28520 // AT5G46350 // AT2G36270 // AT4G32730 // AT2G25000 // AT2G18550 // AT2G40740 // AT2G31280 // AT1G08460 // AT5G59570 // AT5G61060 // AT5G39610 // AT5G16450 // AT3G25730 // AT2G35940 // AT2G40340 // AT5G01380 // AT2G25930 // AT4G01720 // AT5G63370 // AT3G06490 // AT5G22570 // AT1G70000 // AT2G23…
GO:0031323	P	regulation of cellular metabolic process	194	1448	2980	28362	0.00043	0.022	// AT5G49520 // AT3G17690 // AT1G50410 // AT4G37790 // AT3G23290 // AT2G25450 // AT2G36080 // AT4G23550 // AT1G28520 // AT5G46350 // AT2G36270 // AT4G32730 // AT2G25000 // AT2G18550 // AT2G40740 // AT2G31280 // AT1G08460 // AT5G59570 // AT5G61060 // AT5G39610 // AT5G16450 // AT3G25730 // AT2G35940 // AT2G40340 // AT5G01380 // AT2G25930 // AT4G01720 // AT5G63370 // AT3G06490 // AT5G22570 // AT1G70…
GO:0006355	P	regulation of transcription, DNA-templated	163	1448	2443	28362	0.00046	0.024	// AT5G49520 // AT3G17690 // AT1G50410 // AT4G37790 // AT3G23290 // AT2G36080 // AT4G23550 // AT1G28520 // AT5G46350 // AT2G36270 // AT4G32730 // AT2G25000 // AT2G18550 // AT2G40740 // AT2G31280 // AT1G08460 // AT5G59570 // AT5G61060 // AT5G39610 // AT3G25730 // AT2G35940 // AT2G40340 // AT5G01380 // AT2G25930 // AT4G01720 // AT3G06490 // AT5G22570 // AT1G70000 // AT5G50915 // AT5G15840 // AT1G76…
GO:2001141	P	regulation of RNA biosynthetic process	163	1448	2445	28362	0.00048	0.024	// AT5G49520 // AT3G17690 // AT1G50410 // AT4G37790 // AT3G23290 // AT2G36080 // AT4G23550 // AT1G28520 // AT5G46350 // AT2G36270 // AT4G32730 // AT2G25000 // AT2G18550 // AT2G40740 // AT2G31280 // AT1G08460 // AT5G59570 // AT5G61060 // AT5G39610 // AT3G25730 // AT2G35940 // AT2G40340 // AT5G01380 // AT2G25930 // AT4G01720 // AT3G06490 // AT5G22570 // AT1G70000 // AT5G50915 // AT5G15840 // AT1G76…
GO:0019222	P	regulation of metabolic process	205	1448	3181	28362	0.00048	0.024	// AT5G49520 // AT3G17690 // AT1G50410 // AT4G37790 // AT3G23290 // AT2G25450 // AT2G36080 // AT4G23550 // AT1G28520 // AT5G46350 // AT2G36270 // AT4G32730 // AT2G25000 // AT2G18550 // AT2G40740 // AT2G31280 // AT1G08460 // AT5G59570 // AT5G61060 // AT5G39610 // AT5G16450 // AT3G25730 // AT2G35940 // AT2G40340 // AT5G01380 // AT2G25930 // AT4G01720 // AT5G63370 // AT3G06490 // AT5G22570 // AT1G70…
GO:1903506	P	regulation of nucleic acid-templated transcription	163	1448	2445	28362	0.00048	0.024	// AT5G49520 // AT3G17690 // AT1G50410 // AT4G37790 // AT3G23290 // AT2G36080 // AT4G23550 // AT1G28520 // AT5G46350 // AT2G36270 // AT4G32730 // AT2G25000 // AT2G18550 // AT2G40740 // AT2G31280 // AT1G08460 // AT5G59570 // AT5G61060 // AT5G39610 // AT3G25730 // AT2G35940 // AT2G40340 // AT5G01380 // AT2G25930 // AT4G01720 // AT3G06490 // AT5G22570 // AT1G70000 // AT5G50915 // AT5G15840 // AT1G76…
GO:0019438	P	aromatic compound biosynthetic process	198	1448	3058	28362	0.00048	0.024	// AT5G49520 // AT3G17690 // AT2G17730 // AT1G50410 // AT4G39950 // AT5G57350 // AT4G37790 // AT3G23290 // AT2G36080 // AT4G23550 // AT4G30190 // AT1G28520 // AT5G46350 // AT2G36270 // AT4G32730 // AT2G25000 // AT2G18550 // AT2G41070 // AT2G40740 // AT2G31280 // AT5G27610 // AT1G08460 // AT5G59570 // AT5G61060 // AT5G39610 // AT3G25730 // AT2G35940 // AT1G74350 // AT2G40340 // AT5G01380 // AT2G25…
GO:0006558	P	L-phenylalanine metabolic process	6	1448	16	28362	0.0005	0.024	// AT5G04230 // AT5G36160 // AT1G08250 // AT2G27820 // AT3G44720 // AT2G26300
GO:0002831	P	regulation of response to biotic stimulus	12	1448	69	28362	0.00052	0.026	// AT3G52430 // AT5G13320 // AT4G04920 // AT5G14930 // AT3G59700 // AT5G23570 // AT2G28290 // AT4G13040 // AT4G01895 // AT1G02450 // AT3G26830 // AT1G73805
GO:0009056	P	catabolic process	103	1448	1430	28362	0.00054	0.026	// AT1G02940 // AT2G17730 // AT1G27980 // AT2G30660 // AT1G27340 // AT1G69720 // AT5G10790 // AT3G60130 // AT5G14930 // AT5G10760 // AT4G34210 // AT1G02860 // AT5G64110 // AT4G31670 // AT4G05050 // AT3G44880 // AT5G16080 // AT1G49050 // AT4G39950 // AT4G19700 // AT5G10380 // AT5G60360 // AT5G13800 // AT1G79110 // AT1G05890 // AT1G15670 // AT3G49120 // AT1G28580 // AT4G28270 // AT3G12700 // AT3G27…
GO:0080090	P	regulation of primary metabolic process	188	1448	2889	28362	0.00054	0.026	// AT5G49520 // AT3G17690 // AT1G50410 // AT4G37790 // AT3G23290 // AT2G25450 // AT2G36080 // AT4G23550 // AT1G28520 // AT5G46350 // AT2G36270 // AT4G32730 // AT2G25000 // AT2G18550 // AT2G40740 // AT2G31280 // AT1G08460 // AT5G59570 // AT5G61060 // AT5G39610 // AT5G16450 // AT3G25730 // AT2G35940 // AT2G40340 // AT5G01380 // AT2G25930 // AT4G01720 // AT5G63370 // AT3G06490 // AT5G22570 // AT1G70…
GO:0010260	P	organ senescence	16	1448	114	28362	0.00058	0.028	// AT3G52430 // AT3G51430 // AT2G35980 // AT1G34180 // AT5G14930 // AT2G38860 // AT1G73680 // AT2G43570 // AT4G02380 // AT2G41060 // AT3G56400 // AT5G51640 // AT4G10500 // AT3G19190 // AT2G43000 // AT5G39610
GO:0010150	P	leaf senescence	16	1448	114	28362	0.00058	0.028	// AT3G52430 // AT3G51430 // AT2G35980 // AT1G34180 // AT5G14930 // AT2G38860 // AT1G73680 // AT2G43570 // AT4G02380 // AT2G41060 // AT3G56400 // AT5G51640 // AT4G10500 // AT3G19190 // AT2G43000 // AT5G39610
GO:0044712	P	single-organism catabolic process	50	1448	585	28362	0.00059	0.028	// AT1G28610 // AT1G28580 // AT4G28270 // AT1G27980 // AT4G39950 // AT2G30660 // AT2G30550 // AT1G28670 // AT1G28600 // AT1G71170 // AT5G65640 // AT3G60130 // AT5G40990 // AT4G13250 // AT4G33150 // AT2G01670 // AT5G14930 // AT1G02940 // AT4G11840 // AT4G11910 // AT3G16785 // AT2G42690 // AT5G36160 // AT1G02930 // AT4G29570 // AT3G52430 // AT3G19270 // AT3G48990 // AT2G38180 // AT5G09730 // AT3G44…
GO:0019219	P	regulation of nucleobase-containing compound metabolic process	167	1448	2529	28362	0.00061	0.028	// AT5G49520 // AT3G17690 // AT1G50410 // AT4G37790 // AT3G23290 // AT2G36080 // AT4G23550 // AT1G28520 // AT5G46350 // AT2G36270 // AT4G32730 // AT2G25000 // AT2G18550 // AT2G40740 // AT2G31280 // AT1G08460 // AT5G59570 // AT5G61060 // AT5G39610 // AT5G16450 // AT3G25730 // AT2G35940 // AT2G40340 // AT5G01380 // AT2G25930 // AT4G01720 // AT3G06490 // AT5G22570 // AT1G70000 // AT2G23430 // AT5G50…
GO:0072503	P	cellular divalent inorganic cation homeostasis	9	1448	41	28362	0.00061	0.028	// AT2G29120 // AT2G38170 // AT3G51860 // AT5G11210 // AT5G48400 // AT2G32390 // AT1G05200 // AT2G29110 // AT3G04110
GO:0055082	P	cellular chemical homeostasis	20	1448	163	28362	0.00062	0.028	// AT5G47560 // AT2G29120 // AT2G01980 // AT2G38170 // AT1G05200 // AT5G60800 // AT4G27970 // AT3G53720 // AT1G04120 // AT3G51860 // AT5G11210 // AT3G04110 // AT1G15960 // AT2G32390 // AT3G15353 // AT2G29110 // AT5G48400 // AT2G23150 // AT4G16370 // AT3G09390
GO:0010941	P	regulation of cell death	12	1448	71	28362	0.00065	0.03	// AT3G52430 // AT5G13320 // AT4G25110 // AT3G57330 // AT5G51450 // AT5G10380 // AT1G64060 // AT5G39610 // AT5G47130 // AT1G79110 // AT4G19700 // AT1G77300
GO:0010468	P	regulation of gene expression	183	1448	2814	28362	0.00066	0.03	// AT5G49520 // AT3G17690 // AT1G50410 // AT4G37790 // AT3G23290 // AT2G36080 // AT4G23550 // AT1G28520 // AT5G46350 // AT2G36270 // AT4G32730 // AT2G25000 // AT2G18550 // AT2G40740 // AT2G31280 // AT1G08460 // AT5G59570 // AT5G61060 // AT5G39610 // AT3G25730 // AT2G35940 // AT2G40340 // AT5G01380 // AT2G25930 // AT4G01720 // AT5G63370 // AT3G06490 // AT5G22570 // AT1G70000 // AT5G07100 // AT5G50…
GO:0050801	P	ion homeostasis	25	1448	229	28362	0.00068	0.031	// AT2G03150 // AT3G57330 // AT4G27970 // AT3G51860 // AT3G09390 // AT2G29110 // AT1G05200 // AT2G23150 // AT4G16370 // AT4G24120 // AT5G11210 // AT3G53720 // AT2G01980 // AT1G04120 // AT5G48400 // AT5G47560 // AT5G60800 // AT1G15960 // AT3G15353 // AT2G29120 // AT2G38170 // AT3G04110 // AT2G32390 // AT1G08450 // AT5G41610
GO:0002229	P	defense response to oomycetes	9	1448	42	28362	0.0007	0.031	// AT3G59700 // AT5G14930 // AT5G12170 // AT5G60270 // AT4G39950 // AT4G10500 // AT5G24530 // AT1G15520 // AT1G73805
GO:0006970	P	response to osmotic stress	53	1448	636	28362	0.00071	0.031	// AT5G46050 // AT4G04920 // AT5G20830 // AT3G01470 // AT1G78290 // AT5G64750 // AT3G23250 // AT5G46350 // AT1G03060 // AT3G48360 // AT3G60130 // AT5G13330 // AT5G14950 // AT1G69310 // AT2G01980 // AT3G05700 // AT2G36270 // AT1G65930 // AT4G12480 // AT1G04120 // AT5G39610 // AT2G18190 // AT1G10940 // AT5G65010 // AT1G02930 // AT2G21660 // AT4G37900 // AT5G26340 // AT2G37760 // AT5G37260 // AT3G06…
GO:0007584	P	response to nutrient	5	1448	11	28362	0.00075	0.033	// AT2G29630 // AT2G14610 // AT1G22500 // AT1G67070 // AT1G66180
GO:0015996	P	chlorophyll catabolic process	6	1448	18	28362	0.00082	0.036	// AT4G13250 // AT3G44880 // AT5G13800 // AT4G11910 // AT4G22920 // AT4G31390
GO:0010112	P	regulation of systemic acquired resistance	6	1448	18	28362	0.00082	0.036	// AT5G13320 // AT4G04920 // AT4G01895 // AT1G02450 // AT3G26830 // AT1G73805
GO:0043412	P	macromolecule modification	166	1448	2532	28362	0.00085	0.037	// AT3G44480 // AT4G04510 // AT2G35050 // AT5G58410 // AT5G66790 // AT1G50410 // AT1G78290 // AT3G57700 // AT5G18525 // AT5G10790 // AT3G45240 // AT2G45920 // AT4G24740 // AT2G33170 // AT2G17220 // AT1G01670 // AT1G65190 // AT1G08460 // AT4G23260 // AT4G23300 // AT5G61060 // AT5G18320 // AT1G76390 // AT4G34210 // AT3G20810 // AT1G02860 // AT2G23200 // AT5G18340 // AT4G04500 // AT5G63370 // AT4G31…
GO:0072507	P	divalent inorganic cation homeostasis	10	1448	53	28362	0.00086	0.037	// AT2G29120 // AT2G38170 // AT1G05200 // AT3G51860 // AT5G11210 // AT3G04110 // AT2G32390 // AT1G08450 // AT2G29110 // AT5G48400
GO:0009625	P	response to insect	7	1448	26	28362	0.00088	0.037	// AT3G52430 // AT1G16410 // AT1G07640 // AT4G19840 // AT4G39950 // AT4G02380 // AT3G26830
GO:0034654	P	nucleobase-containing compound biosynthetic process	180	1448	2781	28362	0.0009	0.038	// AT5G49520 // AT3G17690 // AT2G17730 // AT1G50410 // AT5G57350 // AT4G37790 // AT3G23290 // AT2G36080 // AT4G23550 // AT4G30190 // AT1G28520 // AT5G46350 // AT2G36270 // AT4G32730 // AT2G25000 // AT2G18550 // AT2G40740 // AT2G31280 // AT5G27610 // AT1G08460 // AT5G59570 // AT5G61060 // AT5G39610 // AT3G25730 // AT2G35940 // AT1G74350 // AT2G40340 // AT5G01380 // AT2G25930 // AT4G01720 // AT3G06…
GO:0048518	P	positive regulation of biological process	68	1448	881	28362	0.00094	0.039	// AT5G49520 // AT3G16770 // AT4G04920 // AT4G17500 // AT5G47220 // AT4G13040 // AT3G01470 // AT3G49120 // AT3G46640 // AT1G28520 // AT2G23150 // AT4G29810 // AT2G26300 // AT2G36270 // AT4G32730 // AT5G40990 // AT3G52430 // AT5G13330 // AT3G05360 // AT5G61960 // AT5G14930 // AT5G13010 // AT1G77890 // AT3G05700 // AT1G24260 // AT3G48360 // AT5G39610 // AT4G19990 // AT2G40340 // AT3G54280 // AT5G63…
GO:0001666	P	response to hypoxia	11	1448	64	28362	0.00096	0.04	// AT3G52430 // AT5G25250 // AT1G19250 // AT5G20830 // AT1G26410 // AT3G14230 // AT4G31970 // AT5G57510 // AT1G57630 // AT1G26380 // AT4G37710
GO:0030162	P	regulation of proteolysis	8	1448	35	28362	0.00096	0.04	// AT4G19700 // AT1G15670 // AT1G32340 // AT3G48360 // AT1G05690 // AT1G05890 // AT5G65000 // AT5G63760
GO:0006351	P	transcription, DNA-templated	167	1448	2559	28362	0.00099	0.041	// AT5G49520 // AT3G17690 // AT2G17730 // AT1G50410 // AT4G37790 // AT3G23290 // AT2G36080 // AT4G23550 // AT1G28520 // AT5G46350 // AT2G36270 // AT4G32730 // AT2G25000 // AT2G18550 // AT2G40740 // AT2G31280 // AT5G27610 // AT1G08460 // AT5G59570 // AT5G61060 // AT5G39610 // AT3G25730 // AT2G35940 // AT2G40340 // AT5G01380 // AT2G25930 // AT4G01720 // AT3G06490 // AT5G22570 // AT5G25520 // AT1G70…
GO:0009697	P	salicylic acid biosynthetic process	5	1448	12	28362	0.001	0.041	// AT3G52430 // AT4G39030 // AT1G74710 // AT1G02860 // AT1G73805
GO:0097659	P	nucleic acid-templated transcription	167	1448	2561	28362	0.001	0.041	// AT5G49520 // AT3G17690 // AT2G17730 // AT1G50410 // AT4G37790 // AT3G23290 // AT2G36080 // AT4G23550 // AT1G28520 // AT5G46350 // AT2G36270 // AT4G32730 // AT2G25000 // AT2G18550 // AT2G40740 // AT2G31280 // AT5G27610 // AT1G08460 // AT5G59570 // AT5G61060 // AT5G39610 // AT3G25730 // AT2G35940 // AT2G40340 // AT5G01380 // AT2G25930 // AT4G01720 // AT3G06490 // AT5G22570 // AT5G25520 // AT1G70…
GO:0071704	P	organic substance metabolic process	604	1448	10672	28362	0.001	0.041	// AT3G44480 // AT1G09910 // AT1G14640 // AT2G17730 // AT5G57350 // AT3G57270 // AT1G27340 // AT5G18525 // AT1G28520 // AT5G57240 // AT4G21680 // AT5G57710 // AT5G12210 // AT5G59570 // AT5G61060 // AT1G31910 // AT2G35940 // AT3G20810 // AT1G50410 // AT3G27110 // AT4G27820 // AT1G66180 // AT4G31670 // AT3G06490 // AT4G05050 // AT5G25520 // AT4G22730 // AT1G15780 // AT1G36060 // AT4G19700 // AT1G79…
GO:0046149	P	pigment catabolic process	6	1448	19	28362	0.001	0.041	// AT4G13250 // AT3G44880 // AT5G13800 // AT4G11910 // AT4G22920 // AT4G31390
GO:0048513	P	animal organ development	38	1448	422	28362	0.0011	0.043	// AT3G51430 // AT3G01470 // AT1G27340 // AT3G18485 // AT5G51640 // AT2G35980 // AT3G52430 // AT5G14930 // AT2G38860 // AT2G41060 // AT5G65870 // AT1G24260 // AT5G39610 // AT4G02380 // AT2G22860 // AT3G02150 // AT5G63090 // AT4G32980 // AT4G01540 // AT2G31160 // AT1G73680 // AT2G23430 // AT2G04160 // AT3G56400 // AT3G02260 // AT4G10500 // AT2G43000 // AT5G65510 // AT4G32810 // AT3G19190 // AT2G17…
GO:0042592	P	homeostatic process	46	1448	542	28362	0.0011	0.043	// AT2G03150 // AT5G18600 // AT1G62180 // AT3G57330 // AT3G19270 // AT4G27970 // AT3G46590 // AT4G15680 // AT3G51860 // AT5G42850 // AT2G29110 // AT1G05200 // AT2G23150 // AT4G15660 // AT4G16370 // AT4G24120 // AT5G42980 // AT5G11210 // AT3G53720 // AT2G01980 // AT5G63030 // AT1G04120 // AT5G48400 // AT3G62930 // AT3G04110 // AT4G15700 // AT4G39403 // AT5G47560 // AT5G60800 // AT4G15690 // AT1G15…
GO:0009620	P	response to fungus	48	1448	573	28362	0.0011	0.043	// AT3G51430 // AT3G49120 // AT1G19610 // AT4G37870 // AT4G38540 // AT5G64120 // AT3G44480 // AT2G31865 // AT2G30770 // AT5G64750 // AT1G17615 // AT5G24530 // AT5G42980 // AT5G46350 // AT5G40990 // AT1G74710 // AT5G13010 // AT1G15010 // AT4G12480 // AT3G51440 // AT1G17250 // AT2G35940 // AT3G05360 // AT3G48990 // AT5G38900 // AT5G25910 // AT3G06490 // AT3G50480 // AT1G49050 // AT3G56400 // AT3G02…
GO:0032774	P	RNA biosynthetic process	167	1448	2566	28362	0.0011	0.043	// AT5G49520 // AT3G17690 // AT2G17730 // AT1G50410 // AT4G37790 // AT3G23290 // AT2G36080 // AT4G23550 // AT1G28520 // AT5G46350 // AT2G36270 // AT4G32730 // AT2G25000 // AT2G18550 // AT2G40740 // AT2G31280 // AT5G27610 // AT1G08460 // AT5G59570 // AT5G61060 // AT5G39610 // AT3G25730 // AT2G35940 // AT2G40340 // AT5G01380 // AT2G25930 // AT4G01720 // AT3G06490 // AT5G22570 // AT5G25520 // AT1G70…
GO:0018130	P	heterocycle biosynthetic process	189	1448	2957	28362	0.0012	0.044	// AT5G49520 // AT3G17690 // AT2G17730 // AT1G50410 // AT5G57350 // AT4G37790 // AT3G23290 // AT2G36080 // AT4G23550 // AT4G30190 // AT1G28520 // AT5G46350 // AT2G36270 // AT4G32730 // AT2G25000 // AT2G18550 // AT2G40740 // AT2G31280 // AT5G27610 // AT1G08460 // AT5G59570 // AT5G61060 // AT5G39610 // AT3G25730 // AT2G35940 // AT1G74350 // AT2G40340 // AT5G01380 // AT2G25930 // AT4G01720 // AT3G06…
GO:2000112	P	regulation of cellular macromolecule biosynthetic process	172	1448	2657	28362	0.0012	0.044	// AT5G49520 // AT3G17690 // AT1G50410 // AT4G37790 // AT3G23290 // AT2G36080 // AT4G23550 // AT1G28520 // AT5G46350 // AT2G36270 // AT4G32730 // AT2G25000 // AT2G18550 // AT2G40740 // AT2G31280 // AT1G08460 // AT5G59570 // AT5G61060 // AT5G39610 // AT3G25730 // AT2G35940 // AT2G40340 // AT5G01380 // AT2G25930 // AT4G01720 // AT5G63370 // AT3G06490 // AT5G22570 // AT1G70000 // AT2G23430 // AT5G50…
GO:1901575	P	organic substance catabolic process	90	1448	1249	28362	0.0012	0.044	// AT2G17730 // AT1G27980 // AT2G30660 // AT1G27340 // AT1G69720 // AT5G10790 // AT5G14930 // AT5G10760 // AT4G34210 // AT1G02860 // AT4G29570 // AT4G31670 // AT4G05050 // AT3G44880 // AT1G49050 // AT4G39950 // AT4G19700 // AT5G10380 // AT5G60360 // AT5G13800 // AT1G79110 // AT1G05890 // AT1G15670 // AT1G28580 // AT4G28270 // AT3G12700 // AT4G13250 // AT5G51450 // AT1G68290 // AT4G11840 // AT4G11…
GO:0019757	P	glycosinolate metabolic process	14	1448	99	28362	0.0012	0.044	// AT3G60130 // AT1G16410 // AT5G13330 // AT1G65860 // AT1G74090 // AT1G07640 // AT4G39940 // AT1G18590 // AT2G25450 // AT3G28920 // AT4G39950 // AT1G12140 // AT1G62560 // AT1G24100
GO:0019760	P	glucosinolate metabolic process	14	1448	99	28362	0.0012	0.044	// AT3G60130 // AT1G16410 // AT5G13330 // AT1G65860 // AT1G74090 // AT1G07640 // AT4G39940 // AT1G18590 // AT2G25450 // AT3G28920 // AT4G39950 // AT1G12140 // AT1G62560 // AT1G24100
GO:0071229	P	cellular response to acid chemical	42	1448	485	28362	0.0012	0.046	// AT1G75750 // AT5G47220 // AT4G04920 // AT5G64750 // AT2G19590 // AT4G37790 // AT4G21940 // AT4G03460 // AT1G05200 // AT1G62810 // AT2G26300 // AT3G48360 // AT4G21534 // AT3G28270 // AT2G36270 // AT2G41070 // AT1G04120 // AT5G18320 // AT4G02380 // AT3G04110 // AT2G40340 // AT3G52430 // AT5G53160 // AT4G26080 // AT5G22570 // AT1G79410 // AT5G66350 // AT3G56400 // AT1G52570 // AT2G04450 // AT2G26…
GO:0009696	P	salicylic acid metabolic process	7	1448	28	28362	0.0013	0.047	// AT3G52430 // AT1G74710 // AT4G13040 // AT4G39030 // AT4G10500 // AT1G02860 // AT1G73805
GO:0010556	P	regulation of macromolecule biosynthetic process	172	1448	2666	28362	0.0013	0.049	// AT5G49520 // AT3G17690 // AT1G50410 // AT4G37790 // AT3G23290 // AT2G36080 // AT4G23550 // AT1G28520 // AT5G46350 // AT2G36270 // AT4G32730 // AT2G25000 // AT2G18550 // AT2G40740 // AT2G31280 // AT1G08460 // AT5G59570 // AT5G61060 // AT5G39610 // AT3G25730 // AT2G35940 // AT2G40340 // AT5G01380 // AT2G25930 // AT4G01720 // AT5G63370 // AT3G06490 // AT5G22570 // AT1G70000 // AT2G23430 // AT5G50…
GO:0009415	P	response to water	33	1448	355	28362	0.0014	0.05	// AT2G38530 // AT4G02280 // AT5G20830 // AT4G37790 // AT1G28520 // AT2G36270 // AT5G13330 // AT2G14610 // AT1G69310 // AT3G28270 // AT2G18960 // AT3G05700 // AT5G18320 // AT5G40010 // AT4G02380 // AT1G02930 // AT2G05520 // AT4G03260 // AT1G33560 // AT5G26340 // AT2G37760 // AT5G06760 // AT1G79410 // AT4G39950 // AT1G36060 // AT3G26830 // AT1G52890 // AT3G20470 // AT1G01470 // AT2G38340 // AT2G21…
GO:0098771	P	inorganic ion homeostasis	23	1448	215	28362	0.0014	0.05	// AT2G03150 // AT3G51860 // AT3G09390 // AT2G29110 // AT1G05200 // AT2G23150 // AT4G16370 // AT4G24120 // AT5G11210 // AT3G53720 // AT2G01980 // AT1G04120 // AT5G48400 // AT5G47560 // AT5G60800 // AT1G15960 // AT3G15353 // AT2G29120 // AT2G38170 // AT3G04110 // AT2G32390 // AT1G08450 // AT5G41610
GO:0051171	P	regulation of nitrogen compound metabolic process	176	1448	2739	28362	0.0014	0.05	// AT5G49520 // AT3G17690 // AT1G50410 // AT4G37790 // AT3G23290 // AT2G36080 // AT4G23550 // AT1G28520 // AT5G46350 // AT2G36270 // AT4G32730 // AT2G25000 // AT2G18550 // AT2G40740 // AT2G31280 // AT1G08460 // AT5G59570 // AT5G61060 // AT5G39610 // AT5G16450 // AT3G25730 // AT2G35940 // AT2G40340 // AT5G01380 // AT2G25930 // AT4G01720 // AT3G06490 // AT5G22570 // AT1G70000 // AT2G23430 // AT5G50…
GO:0070838	P	divalent metal ion transport	12	1448	79	28362	0.0015	0.054	// AT3G22910 // AT3G63380 // AT3G57330 // AT4G29900 // AT3G58970 // AT2G38170 // AT2G28910 // AT3G04110 // AT1G15960 // AT1G05200 // AT2G47600 // AT2G23150
GO:0009682	P	induced systemic resistance	7	1448	29	28362	0.0015	0.054	// AT5G47220 // AT5G40990 // AT2G30770 // AT4G12480 // AT3G56400 // AT4G39950 // AT4G12470
GO:0006816	P	calcium ion transport	8	1448	38	28362	0.0015	0.054	// AT3G22910 // AT3G63380 // AT3G57330 // AT4G29900 // AT2G38170 // AT2G28910 // AT3G04110 // AT1G05200
GO:0098660	P	inorganic ion transmembrane transport	20	1448	178	28362	0.0016	0.058	// AT3G22910 // AT3G63380 // AT1G77990 // AT4G19960 // AT4G32650 // AT4G30190 // AT5G40890 // AT5G19600 // AT4G29900 // AT5G57350 // AT2G18960 // AT3G57330 // AT2G35060 // AT2G38170 // AT4G26710 // AT1G15960 // AT5G49890 // AT2G30070 // AT2G01980 // AT5G09400
GO:0009889	P	regulation of biosynthetic process	176	1448	2752	28362	0.0017	0.059	// AT5G49520 // AT3G17690 // AT1G50410 // AT4G37790 // AT3G23290 // AT2G25450 // AT2G36080 // AT4G23550 // AT1G28520 // AT5G46350 // AT2G36270 // AT4G32730 // AT2G25000 // AT2G18550 // AT2G40740 // AT2G31280 // AT1G08460 // AT5G59570 // AT5G61060 // AT5G39610 // AT3G25730 // AT2G35940 // AT2G40340 // AT5G01380 // AT2G25930 // AT4G01720 // AT5G63370 // AT3G06490 // AT5G22570 // AT1G70000 // AT2G23…
GO:0031326	P	regulation of cellular biosynthetic process	175	1448	2734	28362	0.0017	0.059	// AT5G49520 // AT3G17690 // AT1G50410 // AT4G37790 // AT3G23290 // AT2G25450 // AT2G36080 // AT4G23550 // AT1G28520 // AT5G46350 // AT2G36270 // AT4G32730 // AT2G25000 // AT2G18550 // AT2G40740 // AT2G31280 // AT1G08460 // AT5G59570 // AT5G61060 // AT5G39610 // AT3G25730 // AT2G35940 // AT2G40340 // AT5G01380 // AT2G25930 // AT4G01720 // AT5G63370 // AT3G06490 // AT5G22570 // AT1G70000 // AT2G23…
GO:0002218	P	activation of innate immune response	8	1448	39	28362	0.0018	0.061	// AT5G47220 // AT5G40990 // AT1G19250 // AT5G45250 // AT5G59890 // AT3G56400 // AT1G08450 // AT3G05360
GO:0002253	P	activation of immune response	8	1448	39	28362	0.0018	0.061	// AT5G47220 // AT5G40990 // AT1G19250 // AT5G45250 // AT5G59890 // AT3G56400 // AT1G08450 // AT3G05360
GO:0072511	P	divalent inorganic cation transport	12	1448	81	28362	0.0018	0.062	// AT3G22910 // AT3G63380 // AT3G57330 // AT4G29900 // AT3G58970 // AT2G38170 // AT2G28910 // AT3G04110 // AT1G15960 // AT1G05200 // AT2G47600 // AT2G23150
GO:0036293	P	response to decreased oxygen levels	11	1448	70	28362	0.0018	0.062	// AT3G52430 // AT5G25250 // AT1G19250 // AT5G20830 // AT1G26410 // AT3G14230 // AT4G31970 // AT5G57510 // AT1G57630 // AT1G26380 // AT4G37710
GO:0006812	P	cation transport	33	1448	362	28362	0.0019	0.063	// AT3G63380 // AT3G57330 // AT3G58970 // AT5G57350 // AT3G51860 // AT4G30190 // AT1G05200 // AT2G23150 // AT4G16370 // AT3G22910 // AT3G56891 // AT4G29900 // AT2G18960 // AT5G17860 // AT3G53720 // AT2G01980 // AT2G47600 // AT1G15520 // AT5G64280 // AT2G35060 // AT5G47560 // AT5G49960 // AT5G60800 // AT1G15960 // AT2G30070 // AT5G09400 // AT4G19960 // AT4G32650 // AT2G38170 // AT4G26710 // AT2G28…
GO:0009404	P	toxin metabolic process	10	1448	60	28362	0.002	0.066	// AT3G52430 // AT1G02930 // AT1G02940 // AT2G29460 // AT2G30770 // AT3G56400 // AT4G39950 // AT3G26830 // AT2G43000 // AT1G69930
GO:0042787	P	protein ubiquitination involved in ubiquitin-dependent protein catabolic process	10	1448	60	28362	0.002	0.066	// AT5G20620 // AT4G28270 // AT5G51450 // AT1G32340 // AT3G48360 // AT1G65040 // AT1G05690 // AT1G05890 // AT1G15670 // AT5G63760
GO:0044248	P	cellular catabolic process	75	1448	1024	28362	0.002	0.066	// AT5G64110 // AT3G49120 // AT1G02940 // AT4G28270 // AT5G64120 // AT1G27980 // AT2G01670 // AT2G30660 // AT3G10410 // AT1G27340 // AT5G10380 // AT2G27920 // AT1G69720 // AT5G10790 // AT1G71170 // AT5G65640 // AT3G60130 // AT5G13800 // AT4G13250 // AT4G33150 // AT4G02890 // AT5G51450 // AT1G68290 // AT3G27820 // AT1G22500 // AT1G02860 // AT1G32340 // AT3G48360 // AT4G37520 // AT4G34210 // AT4G11…
GO:0070482	P	response to oxygen levels	11	1448	71	28362	0.002	0.067	// AT3G52430 // AT5G25250 // AT1G19250 // AT5G20830 // AT1G26410 // AT3G14230 // AT4G31970 // AT5G57510 // AT1G57630 // AT1G26380 // AT4G37710
GO:0009615	P	response to virus	12	1448	83	28362	0.0022	0.072	// AT1G21250 // AT3G51430 // AT1G75040 // AT5G14930 // AT5G23570 // AT1G14790 // AT2G43570 // AT3G45240 // AT3G51440 // AT5G02490 // AT5G46350 // AT2G35980
GO:0046854	P	phosphatidylinositol phosphorylation	5	1448	15	28362	0.0023	0.074	// AT5G09290 // AT1G49340 // AT5G54390 // AT5G64000 // AT1G34260
GO:0046834	P	lipid phosphorylation	5	1448	15	28362	0.0023	0.074	// AT5G09290 // AT1G49340 // AT5G54390 // AT5G64000 // AT1G34260
GO:0010118	P	stomatal movement	14	1448	109	28362	0.0026	0.085	// AT1G74710 // AT3G14270 // AT3G56960 // AT2G25930 // AT4G32150 // AT3G59700 // AT2G18960 // AT1G04120 // AT1G64060 // AT2G21660 // AT1G71010 // AT2G47800 // AT2G26300 // AT4G26080
GO:0043436	P	oxoacid metabolic process	71	1448	973	28362	0.0028	0.091	// AT5G28030 // AT2G24850 // AT5G04230 // AT4G39940 // AT4G13040 // AT1G27980 // AT4G39950 // AT2G30660 // AT1G70980 // AT2G25450 // AT2G27820 // AT4G38800 // AT4G10500 // AT3G20330 // AT1G71170 // AT2G26300 // AT1G12140 // AT4G21680 // AT5G43330 // AT3G60130 // AT5G13330 // AT1G74710 // AT1G74090 // AT4G33150 // AT4G15530 // AT4G05160 // AT2G28630 // AT1G65930 // AT5G47810 // AT1G68530 // AT1G37…
GO:0071310	P	cellular response to organic substance	74	1448	1023	28362	0.0028	0.091	// AT3G54990 // AT1G75750 // AT4G04920 // AT4G17500 // AT5G64750 // AT1G25560 // AT3G25730 // AT4G28270 // AT4G13040 // AT2G19590 // AT5G47220 // AT2G40670 // AT4G37790 // AT1G27340 // AT4G03460 // AT5G25190 // AT3G03990 // AT1G62810 // AT2G26300 // AT2G36270 // AT1G10470 // AT4G26080 // AT4G21534 // AT5G13330 // AT3G50530 // AT2G40940 // AT1G14790 // AT5G25220 // AT5G60450 // AT5G13010 // AT4G21…
GO:0009414	P	response to water deprivation	31	1448	347	28362	0.0033	0.11	// AT2G38530 // AT4G02280 // AT5G20830 // AT4G37790 // AT1G28520 // AT2G36270 // AT5G13330 // AT2G14610 // AT1G69310 // AT3G28270 // AT2G18960 // AT3G05700 // AT5G18320 // AT5G40010 // AT4G02380 // AT1G02930 // AT2G05520 // AT4G03260 // AT1G33560 // AT5G26340 // AT2G37760 // AT5G06760 // AT1G79410 // AT4G39950 // AT3G26830 // AT1G52890 // AT1G01470 // AT2G38340 // AT2G21660 // AT2G47800 // AT4G11…
GO:0006979	P	response to oxidative stress	38	1448	453	28362	0.0034	0.11	// AT3G49120 // AT4G24520 // AT5G64120 // AT4G21840 // AT2G19310 // AT5G46350 // AT5G42980 // AT3G05970 // AT2G04795 // AT2G01980 // AT3G48360 // AT5G39610 // AT4G23140 // AT4G02380 // AT4G12000 // AT5G06720 // AT1G15520 // AT1G02930 // AT5G64110 // AT1G21520 // AT1G13340 // AT3G28580 // AT1G73680 // AT1G73120 // AT1G05690 // AT2G19590 // AT4G11170 // AT4G31390 // AT5G61640 // AT2G16500 // AT4G23…
GO:0043455	P	regulation of secondary metabolic process	8	1448	44	28362	0.0034	0.11	// AT3G52430 // AT4G32980 // AT1G07640 // AT4G39940 // AT3G23590 // AT2G25450 // AT1G15670 // AT5G65640
GO:0051179	P	localization	160	1448	2517	28362	0.0034	0.11	// AT5G46050 // AT3G13870 // AT1G30420 // AT5G57350 // AT1G28010 // AT5G65990 // AT5G18525 // AT4G30190 // AT4G28390 // AT1G77380 // AT4G21680 // AT3G30842 // AT3G21250 // AT1G15170 // AT4G09350 // AT1G04120 // AT3G05270 // AT3G58970 // AT2G25680 // AT1G15310 // AT1G44100 // AT1G79940 // AT3G60540 // AT4G39950 // AT5G05680 // AT5G09400 // AT5G01010 // AT1G68170 // AT4G26850 // AT4G18910 // AT4G29…
GO:0042752	P	regulation of circadian rhythm	9	1448	55	28362	0.0036	0.11	// AT5G42900 // AT2G40080 // AT2G25930 // AT1G10470 // AT4G19990 // AT3G46640 // AT5G60100 // AT3G20810 // AT5G52910
GO:0006520	P	cellular amino acid metabolic process	29	1448	320	28362	0.0037	0.11	// AT2G24850 // AT5G04230 // AT1G27980 // AT2G30660 // AT2G27820 // AT4G38800 // AT3G20330 // AT2G26300 // AT1G71170 // AT4G33150 // AT5G46180 // AT5G36160 // AT3G01120 // AT1G70980 // AT3G22460 // AT2G26400 // AT3G44720 // AT2G43000 // AT4G28420 // AT1G65860 // AT2G16500 // AT4G14710 // AT5G14800 // AT5G28030 // AT1G08250 // AT5G65010 // AT4G34710 // AT4G17830 // AT1G17960
GO:0006811	P	ion transport	50	1448	645	28362	0.0039	0.12	// AT3G63380 // AT5G41800 // AT3G57330 // AT3G58970 // AT5G57350 // AT4G27970 // AT3G51860 // AT5G65990 // AT5G62680 // AT4G30190 // AT1G05200 // AT2G23150 // AT4G16370 // AT1G77380 // AT3G22910 // AT3G56891 // AT5G40890 // AT1G77990 // AT4G29900 // AT2G18960 // AT5G17860 // AT3G53720 // AT2G01980 // AT2G47600 // AT1G61800 // AT4G35180 // AT4G24120 // AT2G25680 // AT5G19600 // AT1G44100 // AT5G64…
GO:0009416	P	response to light stimulus	56	1448	744	28362	0.0041	0.13	// AT3G03380 // AT4G04920 // AT1G53090 // AT1G25560 // AT1G10470 // AT2G17730 // AT1G67070 // AT3G01470 // AT3G49120 // AT5G15840 // AT3G23290 // AT2G26890 // AT2G27820 // AT2G19310 // AT1G05200 // AT2G29110 // AT1G28520 // AT2G26300 // AT5G44750 // AT5G53980 // AT2G40080 // AT2G25930 // AT1G75040 // AT1G22500 // AT5G11210 // AT5G48400 // AT1G68530 // AT4G19990 // AT4G02380 // AT2G35940 // AT2G42…
GO:0033554	P	cellular response to stress	63	1448	858	28362	0.0041	0.13	// AT1G57630 // AT4G26090 // AT4G28270 // AT2G19590 // AT5G05490 // AT5G57160 // AT3G07040 // AT3G20330 // AT5G42980 // AT5G46350 // AT4G12470 // AT5G44750 // AT4G31970 // AT5G13330 // AT1G03060 // AT4G37870 // AT1G26410 // AT5G51450 // AT5G27660 // AT1G26380 // AT5G24280 // AT1G14780 // AT5G25250 // AT5G18320 // AT5G39610 // AT4G02380 // AT5G54250 // AT1G02860 // AT3G52430 // AT1G73805 // AT1G33…
GO:0015672	P	monovalent inorganic cation transport	19	1448	182	28362	0.0044	0.13	// AT4G19960 // AT4G32650 // AT2G01980 // AT2G38170 // AT5G57350 // AT5G64280 // AT2G18960 // AT5G17860 // AT3G53720 // AT5G49960 // AT4G26710 // AT3G51860 // AT3G04110 // AT5G47560 // AT2G35060 // AT4G30190 // AT2G30070 // AT5G41610 // AT5G09400
GO:0043161	P	proteasome-mediated ubiquitin-dependent protein catabolic process	18	1448	170	28362	0.0048	0.15	// AT1G05890 // AT1G75440 // AT4G28270 // AT5G51450 // AT1G22500 // AT5G10380 // AT1G02860 // AT1G32340 // AT3G48360 // AT1G27340 // AT1G65040 // AT1G05690 // AT2G17730 // AT1G79110 // AT4G19700 // AT5G65000 // AT5G63760 // AT1G15670
GO:0009651	P	response to salt stress	45	1448	574	28362	0.0049	0.15	// AT5G46050 // AT3G01470 // AT5G46350 // AT1G03060 // AT3G48360 // AT3G60130 // AT5G13330 // AT5G14950 // AT1G69310 // AT2G01980 // AT3G05700 // AT2G36270 // AT1G65930 // AT4G12480 // AT1G04120 // AT5G39610 // AT2G18190 // AT3G23250 // AT5G65010 // AT1G02930 // AT2G21660 // AT5G26340 // AT2G37760 // AT5G37260 // AT3G06490 // AT5G19660 // AT1G70000 // AT1G79410 // AT1G05690 // AT5G40010 // AT1G61…
GO:0009266	P	response to temperature stimulus	44	1448	559	28362	0.005	0.15	// AT3G16770 // AT4G04920 // AT5G42900 // AT5G64220 // AT5G20830 // AT5G17890 // AT2G19310 // AT1G28520 // AT5G02490 // AT5G42980 // AT4G26080 // AT5G13330 // AT1G74710 // AT4G12480 // AT3G48360 // AT1G68530 // AT4G02380 // AT2G40340 // AT3G06510 // AT2G21660 // AT2G25930 // AT2G37760 // AT1G05200 // AT2G22360 // AT5G06760 // AT5G07100 // AT1G79410 // AT3G57260 // AT1G05690 // AT5G40010 // AT5G27…
GO:0070588	P	calcium ion transmembrane transport	5	1448	19	28362	0.0053	0.16	// AT3G22910 // AT4G29900 // AT3G63380 // AT2G38170 // AT3G57330
GO:0030163	P	protein catabolic process	38	1448	467	28362	0.0054	0.16	// AT4G10590 // AT4G28270 // AT2G17730 // AT1G27340 // AT5G10380 // AT2G27920 // AT5G10790 // AT4G13250 // AT5G51450 // AT1G22500 // AT2G35635 // AT1G32340 // AT3G48360 // AT5G10760 // AT4G34210 // AT1G55860 // AT1G75440 // AT5G63760 // AT5G20620 // AT4G31670 // AT4G05050 // AT1G49050 // AT1G65040 // AT1G05690 // AT4G02890 // AT5G27660 // AT4G19700 // AT1G62290 // AT1G02860 // AT3G12700 // AT1G15…
GO:0010498	P	proteasomal protein catabolic process	18	1448	172	28362	0.0054	0.16	// AT1G05890 // AT1G75440 // AT4G28270 // AT5G51450 // AT1G22500 // AT5G10380 // AT1G02860 // AT1G32340 // AT3G48360 // AT1G27340 // AT1G65040 // AT1G05690 // AT2G17730 // AT1G79110 // AT4G19700 // AT5G65000 // AT5G63760 // AT1G15670
GO:0009314	P	response to radiation	57	1448	772	28362	0.0055	0.16	// AT3G03380 // AT4G04920 // AT1G53090 // AT1G25560 // AT1G10470 // AT2G17730 // AT1G67070 // AT3G01470 // AT3G49120 // AT5G15840 // AT3G23290 // AT2G26890 // AT2G27820 // AT2G19310 // AT5G57160 // AT2G29110 // AT1G28520 // AT1G05200 // AT2G26300 // AT5G44750 // AT5G53980 // AT2G40080 // AT2G25930 // AT1G75040 // AT1G22500 // AT5G11210 // AT5G48400 // AT1G68530 // AT4G19990 // AT4G02380 // AT2G35…
GO:0010200	P	response to chitin	15	1448	134	28362	0.0061	0.18	// AT5G49520 // AT5G47220 // AT4G17500 // AT5G25910 // AT2G17040 // AT5G10380 // AT4G26120 // AT4G23550 // AT3G56400 // AT3G23250 // AT1G62300 // AT3G46080 // AT2G36270 // AT1G34180 // AT5G43170
GO:0097164	P	ammonium ion metabolic process	5	1448	20	28362	0.0063	0.18	// AT4G11840 // AT4G39180 // AT4G11830 // AT5G65010 // AT1G52570
GO:0009611	P	response to wounding	21	1448	217	28362	0.0063	0.18	// AT5G46050 // AT5G40990 // AT2G24850 // AT5G14780 // AT1G07640 // AT2G38870 // AT1G01470 // AT4G24220 // AT3G13790 // AT1G76930 // AT5G04230 // AT3G48360 // AT5G53750 // AT4G34710 // AT1G05200 // AT2G28290 // AT2G47800 // AT3G51440 // AT5G63770 // AT2G21970 // AT2G02990
GO:0006810	P	transport	150	1448	2391	28362	0.007	0.2	// AT5G46050 // AT3G13870 // AT1G30420 // AT5G57350 // AT1G28010 // AT5G65990 // AT5G18525 // AT4G30190 // AT4G28390 // AT1G77380 // AT4G21680 // AT3G30842 // AT3G21250 // AT1G15170 // AT4G09350 // AT1G04120 // AT3G17650 // AT2G25680 // AT1G15310 // AT1G44100 // AT1G79940 // AT3G60540 // AT4G32810 // AT5G05680 // AT5G09400 // AT5G01010 // AT1G68170 // AT4G18910 // AT4G29810 // AT4G26710 // AT1G03…
GO:0048878	P	chemical homeostasis	30	1448	352	28362	0.007	0.2	// AT2G03150 // AT3G57330 // AT3G19270 // AT4G27970 // AT3G51860 // AT3G09390 // AT2G29110 // AT1G05200 // AT2G23150 // AT4G16370 // AT4G24120 // AT5G11210 // AT3G53720 // AT2G01980 // AT1G04120 // AT5G48400 // AT3G04110 // AT4G39403 // AT5G47560 // AT5G60800 // AT1G15960 // AT3G15353 // AT2G29120 // AT2G38170 // AT5G28030 // AT1G64060 // AT2G32390 // AT1G08450 // AT5G41610 // AT1G58030
GO:0006082	P	organic acid metabolic process	76	1448	1099	28362	0.007	0.2	// AT5G28030 // AT1G62180 // AT2G24850 // AT5G04230 // AT4G39940 // AT4G13040 // AT1G27980 // AT4G39950 // AT2G30660 // AT1G70980 // AT2G25450 // AT2G27820 // AT4G38800 // AT4G10500 // AT3G20330 // AT1G71170 // AT2G26300 // AT1G12140 // AT4G21680 // AT5G65640 // AT3G60130 // AT5G13330 // AT1G74710 // AT1G74090 // AT4G33150 // AT4G15530 // AT4G05160 // AT2G28630 // AT1G65930 // AT5G47810 // AT1G68…
GO:0009409	P	response to cold	32	1448	384	28362	0.0073	0.21	// AT4G04920 // AT5G42900 // AT5G20830 // AT5G17890 // AT3G06510 // AT1G28520 // AT4G26080 // AT5G13330 // AT1G74710 // AT4G12480 // AT3G48360 // AT1G68530 // AT4G02380 // AT5G64220 // AT2G21660 // AT2G25930 // AT2G37760 // AT1G05200 // AT3G57260 // AT5G06760 // AT1G79410 // AT1G05690 // AT5G40010 // AT2G16500 // AT1G36160 // AT2G38170 // AT4G29810 // AT5G43170 // AT4G34710 // AT4G12470 // AT4G11…
GO:0043900	P	regulation of multi-organism process	13	1448	111	28362	0.0073	0.21	// AT3G52430 // AT5G13320 // AT4G04920 // AT5G14930 // AT3G59700 // AT5G23570 // AT1G60420 // AT4G13040 // AT4G01895 // AT1G02450 // AT3G26830 // AT2G28290 // AT1G73805
GO:0009739	P	response to gibberellin	16	1448	152	28362	0.0079	0.22	// AT1G75750 // AT4G19700 // AT5G37260 // AT3G46590 // AT1G70000 // AT4G36880 // AT4G30270 // AT5G50915 // AT5G66350 // AT5G39760 // AT4G25000 // AT3G11280 // AT1G50420 // AT2G26300 // AT2G36270 // AT2G34340
GO:0042391	P	regulation of membrane potential	6	1448	31	28362	0.0083	0.23	// AT4G32650 // AT3G17690 // AT1G01340 // AT4G01010 // AT2G46430 // AT5G54250
GO:0006814	P	sodium ion transport	6	1448	31	28362	0.0083	0.23	// AT5G64280 // AT5G47560 // AT2G01980 // AT3G51860 // AT3G04110 // AT5G17860
GO:0098662	P	inorganic cation transmembrane transport	16	1448	153	28362	0.0084	0.23	// AT3G22910 // AT3G63380 // AT4G19960 // AT4G32650 // AT2G01980 // AT3G57330 // AT4G29900 // AT5G57350 // AT2G18960 // AT2G35060 // AT2G38170 // AT4G26710 // AT1G15960 // AT4G30190 // AT2G30070 // AT5G09400
GO:0051234	P	establishment of localization	150	1448	2406	28362	0.0085	0.24	// AT5G46050 // AT3G13870 // AT1G30420 // AT5G57350 // AT1G28010 // AT5G65990 // AT5G18525 // AT4G30190 // AT4G28390 // AT1G77380 // AT4G21680 // AT3G30842 // AT3G21250 // AT1G15170 // AT4G09350 // AT1G04120 // AT3G17650 // AT2G25680 // AT1G15310 // AT1G44100 // AT1G79940 // AT3G60540 // AT4G32810 // AT5G05680 // AT5G09400 // AT5G01010 // AT1G68170 // AT4G18910 // AT4G29810 // AT4G26710 // AT1G03…
GO:0070297	P	regulation of phosphorelay signal transduction system	5	1448	22	28362	0.0089	0.24	// AT3G52430 // AT2G28290 // AT4G04920 // AT4G39403 // AT2G40940
GO:0043069	P	negative regulation of programmed cell death	5	1448	22	28362	0.0089	0.24	// AT3G57330 // AT4G19700 // AT1G64060 // AT5G47130 // AT4G25110
GO:0051274	P	beta-glucan biosynthetic process	9	1448	64	28362	0.0087	0.24	// AT4G04920 // AT5G63370 // AT3G29810 // AT2G36850 // AT1G55850 // AT2G31960 // AT2G32530 // AT3G59100 // AT2G32540
GO:0002833	P	positive regulation of response to biotic stimulus	5	1448	22	28362	0.0089	0.24	// AT3G52430 // AT5G14930 // AT4G04920 // AT4G13040 // AT1G73805
GO:0010104	P	regulation of ethylene-activated signaling pathway	5	1448	22	28362	0.0089	0.24	// AT3G52430 // AT2G28290 // AT4G04920 // AT4G39403 // AT2G40940
GO:0009624	P	response to nematode	10	1448	76	28362	0.0088	0.24	// AT4G32650 // AT1G59740 // AT3G51860 // AT4G24260 // AT5G27350 // AT1G71880 // AT2G47800 // AT3G60160 // AT4G39030 // AT1G61800
GO:0044419	P	interspecies interaction between organisms	16	1448	154	28362	0.0089	0.24	// AT5G43980 // AT5G13320 // AT3G49120 // AT1G21250 // AT3G51430 // AT1G75040 // AT5G14930 // AT5G10470 // AT5G23570 // AT1G14790 // AT2G43570 // AT3G45240 // AT3G51440 // AT5G02490 // AT5G46350 // AT2G35980
GO:1901607	P	alpha-amino acid biosynthetic process	16	1448	154	28362	0.0089	0.24	// AT1G62180 // AT4G14710 // AT5G14800 // AT5G28030 // AT3G22460 // AT3G01120 // AT4G39940 // AT2G27820 // AT2G26400 // AT5G67520 // AT5G65010 // AT4G38800 // AT4G17830 // AT2G26300 // AT2G43000 // AT5G46180
GO:0009063	P	cellular amino acid catabolic process	8	1448	53	28362	0.0091	0.24	// AT1G71170 // AT4G33150 // AT5G04230 // AT5G36160 // AT2G30660 // AT4G34710 // AT5G46180 // AT2G16500
GO:0010675	P	regulation of cellular carbohydrate metabolic process	6	1448	32	28362	0.0094	0.25	// AT4G04920 // AT1G07640 // AT4G39940 // AT5G63370 // AT1G68130 // AT2G25450
GO:0009636	P	response to toxic substance	12	1448	102	28362	0.0095	0.25	// AT3G50740 // AT5G39050 // AT1G67070 // AT1G37130 // AT1G02940 // AT2G37760 // AT2G29460 // AT4G15550 // AT1G77760 // AT1G69930 // AT5G42980 // AT1G02930
GO:0009816	P	defense response to bacterium, incompatible interaction	7	1448	43	28362	0.01	0.26	// AT3G52430 // AT5G44510 // AT2G34690 // AT3G44880 // AT5G18525 // AT1G28520 // AT5G46180
GO:0016032	P	viral process	14	1448	130	28362	0.011	0.28	// AT5G43980 // AT1G21250 // AT3G51430 // AT1G75040 // AT5G14930 // AT5G10470 // AT5G23570 // AT1G14790 // AT2G43570 // AT3G45240 // AT3G51440 // AT5G02490 // AT5G46350 // AT2G35980
GO:0098655	P	cation transmembrane transport	17	1448	172	28362	0.011	0.28	// AT3G22910 // AT3G63380 // AT4G19960 // AT4G32650 // AT2G01980 // AT3G57330 // AT4G29900 // AT5G57350 // AT2G18960 // AT5G17860 // AT2G35060 // AT2G38170 // AT4G26710 // AT1G15960 // AT4G30190 // AT2G30070 // AT5G09400
GO:1902531	P	regulation of intracellular signal transduction	7	1448	44	28362	0.011	0.29	// AT3G52430 // AT4G39403 // AT2G40940 // AT4G04920 // AT4G29810 // AT2G28290 // AT3G60860
GO:0009755	P	hormone-mediated signaling pathway	58	1448	821	28362	0.012	0.3	// AT1G75750 // AT5G47220 // AT4G04920 // AT4G17500 // AT1G25560 // AT3G25730 // AT1G10470 // AT4G13040 // AT2G40670 // AT4G37790 // AT1G27340 // AT5G64750 // AT5G25190 // AT5G45550 // AT1G62810 // AT2G26300 // AT2G36270 // AT3G52430 // AT5G13330 // AT2G40940 // AT5G60450 // AT4G21940 // AT2G41070 // AT3G48360 // AT1G64060 // AT2G40340 // AT1G62300 // AT4G39403 // AT5G53160 // AT4G26080 // AT4G37…
GO:0044281	P	small molecule metabolic process	103	1448	1597	28362	0.012	0.31	// AT1G27980 // AT3G44720 // AT2G30660 // AT2G25450 // AT4G30190 // AT4G21680 // AT3G60130 // AT2G28630 // AT1G68530 // AT1G02860 // AT4G29570 // AT5G57350 // AT5G67520 // AT4G39950 // AT1G15780 // AT2G43000 // AT5G61760 // AT4G26850 // AT2G29630 // AT4G17830 // AT1G62560 // AT1G69880 // AT1G24100 // AT1G62180 // AT4G37870 // AT4G39940 // AT1G48320 // AT5G25450 // AT4G38800 // AT2G26300 // AT3G05…
GO:0043902	P	positive regulation of multi-organism process	5	1448	24	28362	0.012	0.31	// AT3G52430 // AT5G14930 // AT4G04920 // AT4G13040 // AT1G73805
GO:0071495	P	cellular response to endogenous stimulus	62	1448	890	28362	0.012	0.31	// AT1G75750 // AT5G47220 // AT4G04920 // AT4G17500 // AT1G25560 // AT3G25730 // AT1G10470 // AT4G13040 // AT2G40670 // AT4G37790 // AT1G27340 // AT5G64750 // AT5G25190 // AT5G45550 // AT1G62810 // AT2G26300 // AT2G36270 // AT4G32730 // AT4G21534 // AT5G13330 // AT2G40940 // AT5G60450 // AT4G21940 // AT2G41070 // AT3G48360 // AT3G04110 // AT2G40340 // AT1G62300 // AT3G52430 // AT4G39403 // AT5G53…
GO:1900055	P	regulation of leaf senescence	5	1448	24	28362	0.012	0.31	// AT1G34180 // AT5G14930 // AT3G56400 // AT2G43000 // AT5G39610
GO:0045454	P	cell redox homeostasis	15	1448	147	28362	0.013	0.32	// AT4G15700 // AT4G15660 // AT1G62180 // AT5G40370 // AT1G60420 // AT4G15680 // AT5G63030 // AT5G18600 // AT4G15690 // AT5G42850 // AT3G62930 // AT5G42980 // AT4G15670 // AT1G69880 // AT2G01270
GO:0016054	P	organic acid catabolic process	13	1448	121	28362	0.014	0.34	// AT3G48990 // AT2G16500 // AT5G04230 // AT4G33150 // AT5G36160 // AT3G19270 // AT2G30660 // AT1G71170 // AT4G34710 // AT4G39950 // AT4G10500 // AT5G46180 // AT5G65640
GO:0032103	P	positive regulation of response to external stimulus	5	1448	25	28362	0.014	0.34	// AT3G52430 // AT5G14930 // AT4G04920 // AT4G13040 // AT1G73805
GO:0019344	P	cysteine biosynthetic process	5	1448	25	28362	0.014	0.34	// AT4G39940 // AT3G22460 // AT5G28030 // AT5G67520 // AT1G62180
GO:0010942	P	positive regulation of cell death	5	1448	25	28362	0.014	0.34	// AT3G52430 // AT5G13320 // AT5G39610 // AT5G10380 // AT5G51450
GO:0006813	P	potassium ion transport	11	1448	95	28362	0.014	0.35	// AT4G19960 // AT4G32650 // AT2G35060 // AT5G17860 // AT3G53720 // AT5G49960 // AT2G01980 // AT3G04110 // AT2G30070 // AT5G41610 // AT5G09400
GO:0006855	P	drug transmembrane transport	9	1448	70	28362	0.014	0.35	// AT4G21910 // AT3G30842 // AT3G21690 // AT1G71140 // AT1G15170 // AT2G04080 // AT2G47800 // AT4G39030 // AT1G15520
GO:0044403	P	symbiosis, encompassing mutualism through parasitism	15	1448	151	28362	0.016	0.38	// AT5G43980 // AT1G21250 // AT3G49120 // AT3G51430 // AT1G75040 // AT5G14930 // AT5G10470 // AT5G23570 // AT1G14790 // AT2G43570 // AT3G45240 // AT3G51440 // AT5G02490 // AT5G46350 // AT2G35980
GO:0044767	P	single-organism developmental process	187	1448	3131	28362	0.016	0.4	// AT1G75750 // AT3G13870 // AT3G55500 // AT3G23290 // AT1G27340 // AT1G28520 // AT2G36270 // AT2G41280 // AT4G36710 // AT1G25560 // AT5G14930 // AT5G12210 // AT5G59570 // AT5G39610 // AT1G68530 // AT2G35940 // AT3G20810 // AT2G25930 // AT5G63370 // AT3G55515 // AT3G44880 // AT2G23430 // AT1G79280 // AT2G43000 // AT5G65510 // AT2G33480 // AT4G00330 // AT3G60140 // AT5G61760 // AT5G09330 // AT1G01…
GO:0006857	P	oligopeptide transport	9	1448	72	28362	0.017	0.4	// AT4G24120 // AT5G46050 // AT3G17650 // AT5G12170 // AT5G62680 // AT1G69870 // AT4G16370 // AT1G59740 // AT4G21680
GO:0044257	P	cellular protein catabolic process	34	1448	444	28362	0.018	0.43	// AT4G10590 // AT4G28270 // AT2G17730 // AT1G27340 // AT2G27920 // AT5G10790 // AT4G13250 // AT5G51450 // AT1G22500 // AT1G32340 // AT3G48360 // AT4G34210 // AT3G10410 // AT1G75440 // AT5G63760 // AT5G20620 // AT4G31670 // AT4G05050 // AT1G65040 // AT1G05690 // AT4G02890 // AT5G27660 // AT4G19700 // AT2G35635 // AT1G02860 // AT5G10380 // AT1G15670 // AT4G36880 // AT5G60360 // AT1G55860 // AT1G79…
GO:1901605	P	alpha-amino acid metabolic process	21	1448	242	28362	0.018	0.44	// AT1G62180 // AT2G16500 // AT4G14710 // AT5G14800 // AT4G39940 // AT5G28030 // AT3G22460 // AT4G38800 // AT3G01120 // AT4G33150 // AT2G27820 // AT2G26400 // AT5G67520 // AT5G65010 // AT4G34710 // AT4G39950 // AT4G17830 // AT2G26300 // AT5G36160 // AT2G43000 // AT5G46180
GO:0006534	P	cysteine metabolic process	5	1448	27	28362	0.018	0.44	// AT4G39940 // AT3G22460 // AT5G28030 // AT5G67520 // AT1G62180
GO:0032502	P	developmental process	192	1448	3233	28362	0.018	0.44	// AT1G75750 // AT3G13870 // AT3G55500 // AT3G23290 // AT1G27340 // AT1G28520 // AT2G36270 // AT2G41280 // AT4G36710 // AT1G25560 // AT5G14930 // AT5G12210 // AT5G59570 // AT5G39610 // AT1G68530 // AT2G35940 // AT3G20810 // AT2G25930 // AT5G63370 // AT3G55515 // AT3G44880 // AT2G23430 // AT4G01360 // AT1G79280 // AT2G43000 // AT5G65510 // AT2G33480 // AT4G00330 // AT3G60140 // AT5G61760 // AT5G09…
GO:0032501	P	multicellular organismal process	181	1448	3032	28362	0.018	0.44	// AT3G13870 // AT3G23290 // AT1G27340 // AT1G28520 // AT2G36270 // AT2G41280 // AT4G36710 // AT5G14930 // AT5G12210 // AT5G59570 // AT5G39610 // AT1G68530 // AT2G35940 // AT3G20810 // AT2G25930 // AT5G63370 // AT3G55515 // AT2G19130 // AT3G44880 // AT2G23430 // AT5G67520 // AT2G22860 // AT2G43000 // AT5G65510 // AT2G33480 // AT4G00330 // AT5G61760 // AT5G09330 // AT1G01470 // AT5G41410 // AT4G29…
GO:0048522	P	positive regulation of cellular process	48	1448	676	28362	0.019	0.45	// AT5G49520 // AT3G16770 // AT4G17500 // AT5G47220 // AT3G01470 // AT1G28520 // AT2G23150 // AT2G26300 // AT3G48360 // AT4G32730 // AT3G52430 // AT5G13330 // AT5G61960 // AT5G51450 // AT5G13010 // AT1G77890 // AT3G05700 // AT2G36270 // AT1G24260 // AT1G29860 // AT5G39610 // AT2G40340 // AT5G63760 // AT1G77300 // AT5G53160 // AT5G35210 // AT4G01540 // AT4G19990 // AT1G70140 // AT1G32340 // AT2G23…
GO:0032870	P	cellular response to hormone stimulus	60	1448	879	28362	0.019	0.45	// AT1G75750 // AT5G47220 // AT4G04920 // AT4G17500 // AT1G25560 // AT3G25730 // AT1G10470 // AT4G13040 // AT2G40670 // AT4G37790 // AT1G27340 // AT5G64750 // AT5G25190 // AT5G45550 // AT1G62810 // AT2G26300 // AT2G36270 // AT4G21534 // AT5G13330 // AT2G40940 // AT5G60450 // AT4G21940 // AT2G41070 // AT3G48360 // AT1G64060 // AT2G40340 // AT1G62300 // AT3G52430 // AT4G39403 // AT5G53160 // AT4G26…
GO:0015833	P	peptide transport	9	1448	74	28362	0.019	0.45	// AT4G24120 // AT5G46050 // AT3G17650 // AT5G12170 // AT5G62680 // AT1G69870 // AT4G16370 // AT1G59740 // AT4G21680
GO:0015893	P	drug transport	9	1448	74	28362	0.019	0.45	// AT4G21910 // AT3G30842 // AT3G21690 // AT1G71140 // AT1G15170 // AT2G04080 // AT2G47800 // AT4G39030 // AT1G15520
GO:0044764	P	multi-organism cellular process	15	1448	156	28362	0.02	0.46	// AT5G43980 // AT1G21250 // AT3G51430 // AT1G75040 // AT5G14930 // AT5G10470 // AT5G23570 // AT1G14790 // AT2G43570 // AT3G45240 // AT3G51440 // AT5G65630 // AT5G02490 // AT5G46350 // AT2G35980
GO:0016053	P	organic acid biosynthetic process	39	1448	531	28362	0.021	0.48	// AT1G62180 // AT5G04230 // AT4G39940 // AT3G44720 // AT3G22460 // AT2G27820 // AT4G38800 // AT2G26300 // AT5G65640 // AT3G52430 // AT1G74710 // AT4G05160 // AT2G28630 // AT1G68530 // AT1G02860 // AT5G65010 // AT1G73805 // AT1G16410 // AT4G32980 // AT1G67070 // AT1G73680 // AT2G26400 // AT5G67520 // AT4G39950 // AT1G15780 // AT2G43000 // AT5G46180 // AT1G36160 // AT4G14710 // AT5G14800 // AT4G26…
GO:0042493	P	response to drug	9	1448	75	28362	0.021	0.48	// AT4G21910 // AT3G30842 // AT3G21690 // AT1G71140 // AT1G15170 // AT2G04080 // AT2G47800 // AT4G39030 // AT1G15520
GO:0051603	P	proteolysis involved in cellular protein catabolic process	33	1448	435	28362	0.021	0.49	// AT4G10590 // AT4G28270 // AT2G17730 // AT1G27340 // AT2G27920 // AT5G10790 // AT5G51450 // AT1G22500 // AT1G32340 // AT3G48360 // AT4G34210 // AT3G10410 // AT1G75440 // AT5G63760 // AT5G20620 // AT4G31670 // AT4G05050 // AT1G65040 // AT1G05690 // AT4G02890 // AT5G27660 // AT4G19700 // AT2G35635 // AT1G02860 // AT5G10380 // AT1G15670 // AT4G36880 // AT5G60360 // AT1G55860 // AT1G79110 // AT1G05…
GO:0071214	P	cellular response to abiotic stimulus	18	1448	202	28362	0.022	0.5	// AT1G53090 // AT2G40080 // AT4G37900 // AT3G28270 // AT1G10470 // AT2G42690 // AT2G25930 // AT5G15840 // AT1G05200 // AT4G19990 // AT1G79410 // AT1G64060 // AT1G28520 // AT4G02380 // AT5G18320 // AT1G03060 // AT2G26300 // AT2G21970
GO:0003002	P	regionalization	16	1448	173	28362	0.022	0.51	// AT5G63090 // AT4G39403 // AT1G08300 // AT4G13750 // AT1G07640 // AT5G13010 // AT2G31160 // AT1G24260 // AT4G29810 // AT2G28290 // AT5G24740 // AT1G55325 // AT1G27340 // AT4G24220 // AT5G65510 // AT4G32980
GO:0048646	P	anatomical structure formation involved in morphogenesis	17	1448	188	28362	0.023	0.52	// AT5G63090 // AT3G52430 // AT1G26770 // AT4G32810 // AT4G32980 // AT5G63370 // AT2G31160 // AT3G55500 // AT3G59530 // AT2G23430 // AT1G24260 // AT1G77300 // AT3G02260 // AT3G03990 // AT2G28290 // AT5G65000 // AT5G11110
GO:0060548	P	negative regulation of cell death	5	1448	29	28362	0.023	0.52	// AT3G57330 // AT4G19700 // AT1G64060 // AT5G47130 // AT4G25110
GO:1901701	P	cellular response to oxygen-containing compound	45	1448	635	28362	0.023	0.52	// AT1G75750 // AT5G47220 // AT4G04920 // AT5G64750 // AT2G19590 // AT4G37790 // AT4G21940 // AT4G03460 // AT1G05200 // AT3G03990 // AT5G46350 // AT1G62810 // AT2G26300 // AT3G48360 // AT4G21534 // AT3G28270 // AT2G36270 // AT2G41070 // AT1G04120 // AT5G18320 // AT4G02380 // AT3G04110 // AT2G40340 // AT3G52430 // AT5G53160 // AT4G26080 // AT5G22570 // AT1G79410 // AT5G66350 // AT3G56400 // AT1G52…
GO:0043255	P	regulation of carbohydrate biosynthetic process	5	1448	29	28362	0.023	0.52	// AT4G39940 // AT5G63370 // AT4G04920 // AT2G25450 // AT1G07640
GO:1900424	P	regulation of defense response to bacterium	5	1448	29	28362	0.023	0.52	// AT3G52430 // AT5G14930 // AT3G59700 // AT4G13040 // AT1G73805
GO:1901606	P	alpha-amino acid catabolic process	6	1448	40	28362	0.023	0.52	// AT4G33150 // AT5G36160 // AT4G34710 // AT4G39950 // AT5G46180 // AT2G16500
GO:0044283	P	small molecule biosynthetic process	46	1448	653	28362	0.024	0.53	// AT1G62180 // AT4G37870 // AT5G04230 // AT4G39940 // AT1G48320 // AT4G39950 // AT3G22460 // AT3G24030 // AT2G27820 // AT3G16990 // AT4G38800 // AT2G26300 // AT5G65640 // AT3G52430 // AT1G74710 // AT3G29200 // AT4G05160 // AT2G28630 // AT1G68530 // AT1G02860 // AT5G65010 // AT1G73805 // AT1G16410 // AT4G32980 // AT1G67070 // AT1G73680 // AT2G26400 // AT5G67520 // AT3G44720 // AT1G15780 // AT2G43…
GO:0050832	P	defense response to fungus	37	1448	504	28362	0.024	0.53	// AT3G49120 // AT1G19610 // AT4G37870 // AT4G38540 // AT5G64120 // AT3G44480 // AT2G31865 // AT2G30770 // AT5G64750 // AT1G17615 // AT5G46350 // AT5G42980 // AT5G40990 // AT1G74710 // AT5G13010 // AT1G15010 // AT4G12480 // AT3G05360 // AT3G48990 // AT5G38900 // AT5G25910 // AT1G49050 // AT3G56400 // AT4G19700 // AT3G26830 // AT1G19250 // AT2G43510 // AT1G21250 // AT2G38870 // AT1G01470 // AT1G63…
GO:0042430	P	indole-containing compound metabolic process	9	1448	77	28362	0.024	0.53	// AT3G52430 // AT4G37310 // AT5G67310 // AT5G36220 // AT2G30770 // AT3G56400 // AT4G39950 // AT2G43000 // AT3G26830
GO:0008652	P	cellular amino acid biosynthetic process	13	1448	132	28362	0.025	0.54	// AT4G14710 // AT5G14800 // AT1G08250 // AT3G01120 // AT2G27820 // AT2G26400 // AT5G65010 // AT4G38800 // AT3G44720 // AT4G17830 // AT2G26300 // AT2G43000 // AT5G46180
GO:0051273	P	beta-glucan metabolic process	10	1448	91	28362	0.025	0.55	// AT4G04920 // AT5G63370 // AT3G29810 // AT2G36850 // AT1G55850 // AT4G24260 // AT2G31960 // AT2G32530 // AT3G59100 // AT2G32540
GO:0097306	P	cellular response to alcohol	22	1448	267	28362	0.026	0.56	// AT4G37790 // AT5G64750 // AT1G62810 // AT2G26300 // AT4G21940 // AT4G21534 // AT3G48360 // AT2G36270 // AT2G41070 // AT1G04120 // AT3G04110 // AT2G40340 // AT5G53160 // AT4G26080 // AT2G43140 // AT1G52570 // AT2G26980 // AT3G50530 // AT2G38340 // AT1G64060 // AT1G76040 // AT4G11890
GO:0046395	P	carboxylic acid catabolic process	11	1448	105	28362	0.026	0.56	// AT3G48990 // AT2G16500 // AT5G04230 // AT4G33150 // AT5G36160 // AT3G19270 // AT2G30660 // AT4G34710 // AT4G10500 // AT1G71170 // AT5G46180
GO:0071215	P	cellular response to abscisic acid stimulus	22	1448	267	28362	0.026	0.56	// AT4G37790 // AT5G64750 // AT1G62810 // AT2G26300 // AT4G21940 // AT4G21534 // AT3G48360 // AT2G36270 // AT2G41070 // AT1G04120 // AT3G04110 // AT2G40340 // AT5G53160 // AT4G26080 // AT2G43140 // AT1G52570 // AT2G26980 // AT3G50530 // AT2G38340 // AT1G64060 // AT1G76040 // AT4G11890
GO:0009743	P	response to carbohydrate	13	1448	133	28362	0.026	0.56	// AT3G52430 // AT4G02280 // AT3G60140 // AT1G67070 // AT1G66180 // AT5G20830 // AT1G22500 // AT2G36270 // AT2G22490 // AT3G48360 // AT5G64750 // AT2G26300 // AT1G61800
GO:0048367	P	shoot system development	60	1448	896	28362	0.026	0.56	// AT3G51430 // AT3G01470 // AT5G15840 // AT1G27340 // AT3G03990 // AT5G51640 // AT2G30140 // AT1G68130 // AT2G35980 // AT3G52430 // AT1G52880 // AT5G14930 // AT2G38860 // AT5G61380 // AT5G59570 // AT1G31814 // AT4G36710 // AT1G24260 // AT5G39610 // AT4G02380 // AT3G02150 // AT5G06720 // AT1G77300 // AT2G43570 // AT3G55515 // AT4G32980 // AT2G25930 // AT4G01540 // AT5G43900 // AT2G31160 // AT5G37…
GO:0046351	P	disaccharide biosynthetic process	6	1448	42	28362	0.028	0.6	// AT5G11110 // AT4G02280 // AT1G35910 // AT5G20830 // AT5G65140 // AT2G43000
GO:0044765	P	single-organism transport	66	1448	1004	28362	0.028	0.6	// AT2G38530 // AT5G11110 // AT4G39670 // AT5G61520 // AT3G48740 // AT5G27350 // AT5G57350 // AT2G34690 // AT2G18960 // AT2G33110 // AT1G15170 // AT2G44290 // AT5G05680 // AT4G30190 // AT1G68130 // AT4G28390 // AT4G16370 // AT1G77380 // AT4G29810 // AT4G24120 // AT3G30842 // AT3G21690 // AT4G26710 // AT1G77990 // AT5G26340 // AT1G55325 // AT1G20350 // AT2G01980 // AT4G12480 // AT1G71880 // AT1G79…
GO:0031325	P	positive regulation of cellular metabolic process	36	1448	495	28362	0.028	0.61	// AT5G49520 // AT5G47220 // AT4G17500 // AT3G01470 // AT1G28520 // AT2G23150 // AT3G48360 // AT4G32730 // AT3G52430 // AT5G13330 // AT5G13010 // AT1G32340 // AT3G05700 // AT2G36270 // AT1G24260 // AT1G29860 // AT1G77300 // AT2G40340 // AT5G63760 // AT5G35210 // AT4G01540 // AT4G19990 // AT2G23430 // AT1G15780 // AT1G79430 // AT5G01270 // AT3G16770 // AT1G68130 // AT2G38340 // AT4G29810 // AT2G42…
GO:0016042	P	lipid catabolic process	19	1448	224	28362	0.029	0.61	// AT3G52430 // AT5G40990 // AT1G28610 // AT1G28600 // AT2G38180 // AT1G28580 // AT5G14930 // AT1G27980 // AT4G11840 // AT2G30550 // AT3G16785 // AT1G28670 // AT1G28660 // AT4G32810 // AT4G11830 // AT1G52570 // AT3G24180 // AT2G42690 // AT5G65640
GO:0034220	P	ion transmembrane transport	21	1448	255	28362	0.029	0.61	// AT3G22910 // AT3G63380 // AT1G77990 // AT4G19960 // AT4G32650 // AT4G30190 // AT5G40890 // AT5G19600 // AT4G29900 // AT5G57350 // AT2G18960 // AT5G17860 // AT2G35060 // AT2G38170 // AT4G26710 // AT3G57330 // AT1G15960 // AT5G49890 // AT2G30070 // AT2G01980 // AT5G09400
GO:0002252	P	immune effector process	8	1448	67	28362	0.029	0.61	// AT5G47220 // AT5G40990 // AT5G14930 // AT5G23570 // AT1G64060 // AT3G56400 // AT5G46350 // AT2G35980
GO:0009991	P	response to extracellular stimulus	19	1448	225	28362	0.03	0.63	// AT4G02380 // AT2G16430 // AT4G37870 // AT3G28270 // AT1G66180 // AT1G22500 // AT2G14610 // AT1G67070 // AT2G29630 // AT1G79410 // AT5G18320 // AT1G62300 // AT2G19590 // AT2G26890 // AT5G13080 // AT3G20330 // AT1G43910 // AT5G58220 // AT2G02990
GO:0042435	P	indole-containing compound biosynthetic process	6	1448	43	28362	0.031	0.64	// AT3G52430 // AT2G30770 // AT3G56400 // AT4G39950 // AT2G43000 // AT3G26830
GO:0048544	P	recognition of pollen	6	1448	43	28362	0.031	0.64	// AT4G21380 // AT1G34300 // AT1G61490 // AT2G19130 // AT1G65800 // AT4G11900
GO:0000302	P	response to reactive oxygen species	15	1448	166	28362	0.031	0.65	// AT3G05970 // AT4G23150 // AT3G28580 // AT4G11170 // AT2G19590 // AT2G01980 // AT3G48360 // AT5G39610 // AT1G05690 // AT4G23140 // AT4G02380 // AT5G46350 // AT5G42980 // AT1G15520 // AT2G19310
GO:0034284	P	response to monosaccharide	7	1448	56	28362	0.033	0.68	// AT1G67070 // AT1G66180 // AT5G20830 // AT1G22500 // AT5G64750 // AT2G26300 // AT1G61800
GO:0009738	P	abscisic acid-activated signaling pathway	20	1448	243	28362	0.033	0.68	// AT3G50530 // AT5G53160 // AT4G26080 // AT1G04120 // AT2G26300 // AT2G38340 // AT4G37790 // AT4G21940 // AT2G41070 // AT3G48360 // AT1G64060 // AT1G76040 // AT5G64750 // AT1G52570 // AT3G04110 // AT1G62810 // AT4G11890 // AT2G36270 // AT2G26980 // AT2G40340
GO:0048856	P	anatomical structure development	184	1448	3146	28362	0.033	0.68	// AT1G75750 // AT3G13870 // AT3G55500 // AT3G23290 // AT1G27340 // AT1G28520 // AT2G36270 // AT2G41280 // AT4G36710 // AT1G25560 // AT5G14930 // AT5G12210 // AT5G59570 // AT5G39610 // AT1G68530 // AT2G35940 // AT3G20810 // AT2G25930 // AT5G63370 // AT3G55515 // AT3G44880 // AT2G23430 // AT4G01360 // AT2G43000 // AT5G65510 // AT2G33480 // AT4G00330 // AT5G61760 // AT5G09330 // AT1G01470 // AT5G41…
GO:0048366	P	leaf development	27	1448	356	28362	0.035	0.71	// AT3G51430 // AT3G01470 // AT1G27340 // AT5G51640 // AT2G35980 // AT3G52430 // AT5G14930 // AT2G38860 // AT2G41060 // AT5G39610 // AT4G02380 // AT3G02150 // AT4G01540 // AT5G43900 // AT1G73680 // AT2G23430 // AT3G56400 // AT4G10500 // AT2G43000 // AT4G32810 // AT1G68130 // AT2G17040 // AT5G63770 // AT2G43570 // AT1G13260 // AT3G19190 // AT1G34180
GO:0042886	P	amide transport	9	1448	83	28362	0.035	0.71	// AT4G24120 // AT5G46050 // AT3G17650 // AT5G12170 // AT5G62680 // AT1G69870 // AT4G16370 // AT1G59740 // AT4G21680
GO:0044238	P	primary metabolic process	539	1448	9890	28362	0.036	0.74	// AT3G44480 // AT1G09910 // AT1G14640 // AT2G17730 // AT5G57350 // AT3G57270 // AT1G27340 // AT5G18525 // AT1G28520 // AT5G57240 // AT5G57710 // AT5G12210 // AT5G59570 // AT5G61060 // AT1G31910 // AT2G35940 // AT3G20810 // AT1G50410 // AT3G27110 // AT4G04500 // AT4G31670 // AT3G06490 // AT4G05050 // AT5G25520 // AT4G22730 // AT1G15780 // AT1G36060 // AT4G19700 // AT1G79280 // AT3G60140 // AT4G23…
GO:0008037	P	cell recognition	6	1448	45	28362	0.036	0.74	// AT4G21380 // AT1G34300 // AT1G61490 // AT2G19130 // AT1G65800 // AT4G11900
GO:0007389	P	pattern specification process	17	1448	201	28362	0.038	0.76	// AT5G63090 // AT4G39403 // AT1G08300 // AT4G13750 // AT1G07640 // AT5G13010 // AT2G31160 // AT1G24260 // AT4G29810 // AT2G28290 // AT5G24740 // AT1G55325 // AT1G27340 // AT4G24220 // AT2G26890 // AT5G65510 // AT4G32980
GO:0031365	P	N-terminal protein amino acid modification	7	1448	58	28362	0.038	0.76	// AT3G44480 // AT3G25740 // AT1G52320 // AT1G12210 // AT1G62630 // AT1G63350 // AT2G26300
GO:0035556	P	intracellular signal transduction	45	1448	660	28362	0.039	0.77	// AT5G47220 // AT4G04920 // AT4G17500 // AT5G58350 // AT1G25560 // AT1G10470 // AT4G13040 // AT1G49340 // AT1G78290 // AT5G64750 // AT5G25190 // AT1G05200 // AT4G21940 // AT3G52430 // AT3G51630 // AT5G13330 // AT2G40940 // AT1G24260 // AT3G45240 // AT2G42830 // AT1G62300 // AT4G39403 // AT5G40990 // AT3G54990 // AT3G25730 // AT1G52570 // AT1G36060 // AT2G26980 // AT5G65510 // AT3G50530 // AT1G06…
GO:0006511	P	ubiquitin-dependent protein catabolic process	28	1448	376	28362	0.038	0.77	// AT4G10590 // AT4G28270 // AT2G17730 // AT1G27340 // AT5G10790 // AT5G51450 // AT1G22500 // AT1G32340 // AT3G48360 // AT4G34210 // AT1G02860 // AT5G63760 // AT5G20620 // AT4G31670 // AT4G05050 // AT1G65040 // AT1G05690 // AT4G02890 // AT4G19700 // AT2G35635 // AT1G75440 // AT5G10380 // AT1G15670 // AT1G55860 // AT1G79110 // AT1G05890 // AT5G65000 // AT1G70320
GO:0009631	P	cold acclimation	6	1448	46	28362	0.039	0.78	// AT4G04920 // AT1G36160 // AT2G38170 // AT4G29810 // AT1G28520 // AT4G12470
GO:0006499	P	N-terminal protein myristoylation	6	1448	46	28362	0.039	0.78	// AT3G44480 // AT1G52320 // AT1G12210 // AT1G62630 // AT1G63350 // AT2G26300
GO:0006498	P	N-terminal protein lipidation	6	1448	46	28362	0.039	0.78	// AT3G44480 // AT1G52320 // AT1G12210 // AT1G62630 // AT1G63350 // AT2G26300
GO:0019941	P	modification-dependent protein catabolic process	28	1448	378	28362	0.041	0.8	// AT4G10590 // AT4G28270 // AT2G17730 // AT1G27340 // AT5G10790 // AT5G51450 // AT1G22500 // AT1G32340 // AT3G48360 // AT4G34210 // AT1G02860 // AT5G63760 // AT5G20620 // AT4G31670 // AT4G05050 // AT1G65040 // AT1G05690 // AT4G02890 // AT4G19700 // AT2G35635 // AT1G75440 // AT5G10380 // AT1G15670 // AT1G55860 // AT1G79110 // AT1G05890 // AT5G65000 // AT1G70320
GO:0010043	P	response to zinc ion	6	1448	47	28362	0.043	0.83	// AT1G67070 // AT3G22460 // AT1G65930 // AT2G28910 // AT2G21660 // AT2G23150
GO:0043632	P	modification-dependent macromolecule catabolic process	28	1448	380	28362	0.043	0.83	// AT4G10590 // AT4G28270 // AT2G17730 // AT1G27340 // AT5G10790 // AT5G51450 // AT1G22500 // AT1G32340 // AT3G48360 // AT4G34210 // AT1G02860 // AT5G63760 // AT5G20620 // AT4G31670 // AT4G05050 // AT1G65040 // AT1G05690 // AT4G02890 // AT4G19700 // AT2G35635 // AT1G75440 // AT5G10380 // AT1G15670 // AT1G55860 // AT1G79110 // AT1G05890 // AT5G65000 // AT1G70320
GO:0006109	P	regulation of carbohydrate metabolic process	6	1448	47	28362	0.043	0.83	// AT4G04920 // AT1G07640 // AT4G39940 // AT5G63370 // AT1G68130 // AT2G25450
GO:0006508	P	proteolysis	59	1448	907	28362	0.043	0.83	// AT3G03380 // AT4G10590 // AT1G75440 // AT4G28270 // AT2G17730 // AT1G27340 // AT5G10380 // AT4G16563 // AT2G27920 // AT5G10790 // AT5G45570 // AT2G39710 // AT4G25110 // AT2G21430 // AT5G51450 // AT2G38860 // AT1G22500 // AT4G22050 // AT2G35635 // AT1G32340 // AT3G48360 // AT5G10760 // AT4G34210 // AT3G10410 // AT3G25610 // AT4G20850 // AT5G63760 // AT3G27110 // AT5G20620 // AT5G38510 // AT1G66…
GO:0031328	P	positive regulation of cellular biosynthetic process	29	1448	396	28362	0.042	0.83	// AT5G49520 // AT5G47220 // AT4G17500 // AT3G01470 // AT1G28520 // AT3G48360 // AT4G32730 // AT3G52430 // AT5G13330 // AT3G05700 // AT2G36270 // AT1G24260 // AT1G29860 // AT2G40340 // AT5G64220 // AT5G35210 // AT4G01540 // AT4G19990 // AT2G23430 // AT1G15780 // AT1G79430 // AT5G01270 // AT3G16770 // AT1G68130 // AT2G38340 // AT2G42830 // AT1G69410 // AT2G42680 // AT1G34180
GO:0044237	P	cellular metabolic process	537	1448	9879	28362	0.043	0.83	// AT3G44480 // AT1G02940 // AT2G17730 // AT5G57350 // AT1G27340 // AT5G18525 // AT1G28520 // AT4G21680 // AT1G14640 // AT5G12210 // AT5G59570 // AT5G61060 // AT1G31910 // AT2G35940 // AT3G20810 // AT1G50410 // AT4G04500 // AT4G31670 // AT3G06490 // AT4G05050 // AT5G25520 // AT4G22730 // AT1G15780 // AT1G36060 // AT4G19700 // AT1G79280 // AT4G23150 // AT4G26850 // AT5G41410 // AT5G10380 // AT2G25…
GO:0031329	P	regulation of cellular catabolic process	5	1448	35	28362	0.043	0.84	// AT4G11910 // AT1G32340 // AT1G05890 // AT5G65000 // AT5G63760
GO:0042542	P	response to hydrogen peroxide	7	1448	60	28362	0.044	0.84	// AT2G01980 // AT3G48360 // AT5G39610 // AT1G05690 // AT5G46350 // AT5G42980 // AT2G19310
GO:0071804	P	cellular potassium ion transport	6	1448	48	28362	0.046	0.88	// AT4G19960 // AT4G32650 // AT2G35060 // AT2G01980 // AT2G30070 // AT5G09400
GO:0071805	P	potassium ion transmembrane transport	6	1448	48	28362	0.046	0.88	// AT4G19960 // AT4G32650 // AT2G35060 // AT2G01980 // AT2G30070 // AT5G09400
GO:0018377	P	protein myristoylation	6	1448	48	28362	0.046	0.88	// AT3G44480 // AT1G52320 // AT1G12210 // AT1G62630 // AT1G63350 // AT2G26300
GO:0010565	P	regulation of cellular ketone metabolic process	7	1448	61	28362	0.047	0.89	// AT3G52430 // AT4G32980 // AT4G13040 // AT1G15780 // AT1G73805 // AT1G02860 // AT5G65640
GO:1901360	P	organic cyclic compound metabolic process	265	1448	4700	28362	0.047	0.89	// AT5G49520 // AT1G68290 // AT1G14640 // AT2G17730 // AT1G50410 // AT4G39950 // AT5G57350 // AT4G37790 // AT3G23290 // AT2G36080 // AT4G23550 // AT3G45130 // AT1G69720 // AT1G28520 // AT5G46350 // AT2G36270 // AT4G32730 // AT2G25000 // AT4G24740 // AT2G41070 // AT2G40740 // AT2G31280 // AT5G27610 // AT4G37310 // AT1G08460 // AT5G59570 // AT5G24280 // AT5G07060 // AT5G39610 // AT1G31910 // AT5G16…
GO:0009893	P	positive regulation of metabolic process	37	1448	535	28362	0.048	0.91	// AT5G49520 // AT5G47220 // AT4G17500 // AT3G01470 // AT1G28520 // AT2G23150 // AT3G48360 // AT4G32730 // AT3G52430 // AT5G13330 // AT5G13010 // AT1G32340 // AT3G05700 // AT2G36270 // AT1G24260 // AT1G29860 // AT1G77300 // AT2G40340 // AT5G63760 // AT5G35210 // AT4G01540 // AT4G19990 // AT2G23430 // AT1G21580 // AT1G15780 // AT1G79430 // AT5G01270 // AT3G16770 // AT1G68130 // AT2G38340 // AT4G29…
GO:0044282	P	small molecule catabolic process	14	1448	162	28362	0.048	0.91	// AT3G48990 // AT2G16500 // AT5G04230 // AT4G33150 // AT5G36160 // AT3G19270 // AT2G30660 // AT1G71170 // AT4G34710 // AT4G39950 // AT4G10500 // AT5G46180 // AT5G58220 // AT5G65640
GO:0044707	P	single-multicellular organism process	167	1448	2875	28362	0.049	0.93	// AT3G13870 // AT3G23290 // AT1G27340 // AT1G28520 // AT2G36270 // AT2G41280 // AT4G36710 // AT5G14930 // AT1G55325 // AT5G59570 // AT5G39610 // AT1G68530 // AT2G35940 // AT3G20810 // AT2G25930 // AT5G63370 // AT3G55515 // AT3G44880 // AT2G23430 // AT2G43000 // AT5G65510 // AT2G33480 // AT4G00330 // AT5G61760 // AT5G09330 // AT1G01470 // AT5G41410 // AT4G29810 // AT2G28290 // AT4G37710 // AT2G26…
GO:0019752	P	carboxylic acid metabolic process	56	1448	864	28362	0.05	0.93	// AT2G24850 // AT5G04230 // AT4G13040 // AT1G27980 // AT4G39950 // AT2G30660 // AT2G27820 // AT4G38800 // AT1G15780 // AT3G20330 // AT2G26300 // AT4G15530 // AT3G52430 // AT1G74710 // AT1G71170 // AT4G33150 // AT4G05160 // AT2G28630 // AT1G65930 // AT5G47810 // AT1G68530 // AT1G70980 // AT5G46180 // AT1G02860 // AT5G36160 // AT5G65010 // AT1G73805 // AT1G16410 // AT3G19270 // AT3G48990 // AT2G27…
GO:1902578	P	single-organism localization	66	1448	1040	28362	0.05	0.93	// AT2G38530 // AT5G11110 // AT4G39670 // AT5G61520 // AT3G48740 // AT5G27350 // AT5G57350 // AT2G34690 // AT2G18960 // AT2G33110 // AT1G15170 // AT2G44290 // AT5G05680 // AT4G30190 // AT1G68130 // AT4G28390 // AT4G16370 // AT1G77380 // AT4G29810 // AT4G24120 // AT3G30842 // AT3G21690 // AT4G26710 // AT1G77990 // AT5G26340 // AT1G55325 // AT1G20350 // AT2G01980 // AT4G12480 // AT1G71880 // AT1G79…
GO:0046394	P	carboxylic acid biosynthetic process	31	1448	438	28362	0.052	0.97	// AT5G04230 // AT3G44720 // AT2G27820 // AT4G38800 // AT2G26300 // AT3G52430 // AT1G74710 // AT4G05160 // AT2G28630 // AT2G27150 // AT1G02860 // AT5G65010 // AT1G73805 // AT1G16410 // AT1G68530 // AT1G67070 // AT1G73680 // AT2G26400 // AT4G39950 // AT1G15780 // AT2G43000 // AT5G46180 // AT1G36160 // AT4G14710 // AT5G14800 // AT4G26850 // AT1G08250 // AT3G02620 // AT4G39030 // AT3G01120 // AT4G17…
GO:0009072	P	aromatic amino acid family metabolic process	7	1448	63	28362	0.053	0.98	// AT5G36160 // AT3G44720 // AT1G08250 // AT3G29200 // AT2G27820 // AT4G39950 // AT2G26300
GO:0042538	P	hyperosmotic salinity response	7	1448	63	28362	0.053	0.98	// AT5G46050 // AT5G19660 // AT5G43170 // AT5G14950 // AT2G43000 // AT5G65010 // AT5G46180
GO:0016070	P	RNA metabolic process	195	1448	3403	28362	0.053	0.98	// AT5G49520 // AT1G14640 // AT2G17730 // AT1G50410 // AT4G37790 // AT3G23290 // AT2G36080 // AT4G23550 // AT1G28520 // AT5G46350 // AT2G36270 // AT4G32730 // AT2G25000 // AT4G24740 // AT2G40740 // AT2G31280 // AT5G27610 // AT3G17690 // AT1G08460 // AT5G59570 // AT5G07060 // AT5G39610 // AT5G16450 // AT3G25730 // AT2G35940 // AT1G74350 // AT2G40340 // AT5G01380 // AT2G25930 // AT4G01720 // AT5G63…
GO:0009887	P	organ morphogenesis	15	1448	180	28362	0.054	0.98	// AT5G63090 // AT2G28290 // AT4G32810 // AT4G32980 // AT4G01540 // AT2G31160 // AT1G68130 // AT2G17040 // AT3G01470 // AT5G65870 // AT1G24260 // AT1G27340 // AT2G22860 // AT3G02150 // AT5G65510
GO:0009966	P	regulation of signal transduction	18	1448	227	28362	0.054	0.98	// AT3G52430 // AT4G04920 // AT5G53160 // AT2G40940 // AT4G37900 // AT2G26300 // AT4G39403 // AT5G64750 // AT4G29810 // AT2G28290 // AT1G27340 // AT4G03460 // AT2G04450 // AT5G66350 // AT4G11890 // AT1G15670 // AT3G60860 // AT4G26080
GO:0006820	P	anion transport	18	1448	227	28362	0.054	0.98	// AT4G35180 // AT2G25680 // AT5G62680 // AT5G40890 // AT5G19600 // AT1G44100 // AT5G41800 // AT5G64280 // AT4G18910 // AT1G61800 // AT1G69870 // AT1G77990 // AT5G65990 // AT1G15520 // AT5G49890 // AT3G01970 // AT1G77380 // AT5G47560
GO:0009875	P	pollen-pistil interaction	6	1448	50	28362	0.054	0.98	// AT4G21380 // AT1G34300 // AT1G61490 // AT2G19130 // AT1G65800 // AT4G11900
GO:0007275	P	multicellular organism development	163	1448	2811	28362	0.054	0.98	// AT3G13870 // AT3G23290 // AT1G27340 // AT1G28520 // AT2G36270 // AT2G41280 // AT4G36710 // AT5G14930 // AT1G55325 // AT5G59570 // AT5G39610 // AT1G68530 // AT2G35940 // AT3G20810 // AT2G25930 // AT5G63370 // AT3G55515 // AT3G44880 // AT2G23430 // AT2G43000 // AT5G65510 // AT2G33480 // AT4G00330 // AT5G61760 // AT5G09330 // AT1G01470 // AT5G41410 // AT4G29810 // AT2G28290 // AT4G37710 // AT2G26…
GO:0044265	P	cellular macromolecule catabolic process	37	1448	541	28362	0.054	0.98	// AT4G10590 // AT4G28270 // AT2G17730 // AT1G27340 // AT2G27920 // AT5G10790 // AT4G13250 // AT5G51450 // AT1G68290 // AT1G22500 // AT1G32340 // AT3G48360 // AT4G34210 // AT3G10410 // AT1G75440 // AT5G63760 // AT5G20620 // AT4G31670 // AT3G01540 // AT4G05050 // AT3G56170 // AT1G65040 // AT1G05690 // AT4G02890 // AT5G27660 // AT4G19700 // AT2G35635 // AT1G02860 // AT5G10380 // AT1G15670 // AT4G36…
GO:0022622	P	root system development	25	1448	484	28362	0.51	1	// AT4G04920 // AT3G13870 // AT4G00150 // AT5G24740 // AT3G18485 // AT5G45550 // AT3G16785 // AT5G13010 // AT5G12210 // AT5G39610 // AT1G67490 // AT1G08300 // AT2G05520 // AT4G39403 // AT4G13750 // AT5G43900 // AT2G23430 // AT5G13080 // AT3G02260 // AT1G36160 // AT1G68765 // AT1G10940 // AT2G04160 // AT1G13260 // AT5G63770
GO:0009167	P	purine ribonucleoside monophosphate metabolic process	6	1448	174	28362	0.87	1	// AT1G80050 // AT5G57350 // AT2G18960 // AT5G25450 // AT4G30190 // AT5G47810
GO:0009165	P	nucleotide biosynthetic process	7	1448	137	28362	0.55	1	// AT5G14760 // AT1G80050 // AT5G57350 // AT2G18960 // AT4G20320 // AT4G30190 // AT3G20330
GO:0043603	P	cellular amide metabolic process	18	1448	1575	28362	1	1	// AT2G25640 // AT2G34210 // AT5G39785 // AT1G36730 // AT2G29140 // AT3G24180 // AT1G22240 // AT5G13010 // AT5G25520 // AT5G39850 // AT4G11160 // AT5G56510 // AT1G70980 // AT1G69410 // AT4G27130 // AT1G54290 // AT5G58220 // AT1G17960
GO:0009698	P	phenylpropanoid metabolic process	12	1448	164	28362	0.15	1	// AT3G50740 // AT1G33030 // AT4G24520 // AT5G04230 // AT5G64120 // AT4G37990 // AT3G23590 // AT4G34230 // AT4G00040 // AT1G76470 // AT1G15670 // AT2G23910
GO:0009699	P	phenylpropanoid biosynthetic process	7	1448	121	28362	0.43	1	// AT1G33030 // AT1G76470 // AT5G04230 // AT4G00040 // AT4G37990 // AT4G34230 // AT2G23910
GO:0000003	P	reproduction	89	1448	1721	28362	0.47	1	// AT1G28520 // AT2G36270 // AT2G41280 // AT5G59570 // AT1G77300 // AT3G20810 // AT2G25930 // AT5G63370 // AT2G19130 // AT3G44880 // AT5G67520 // AT5G06720 // AT5G61760 // AT1G01470 // AT5G41410 // AT2G28290 // AT4G37710 // AT2G03150 // AT4G39940 // AT3G48740 // AT4G38800 // AT4G24120 // AT2G40080 // AT5G61960 // AT1G79280 // AT1G08300 // AT3G07650 // AT2G42280 // AT1G34300 // AT1G61490 // AT3G05…
GO:0009642	P	response to light intensity	11	1448	144	28362	0.13	1	// AT3G03380 // AT5G53980 // AT1G67070 // AT1G01470 // AT2G27820 // AT2G21970 // AT4G02380 // AT2G26300 // AT1G61800 // AT5G65010 // AT2G19310
GO:0016458	P	gene silencing	10	1448	240	28362	0.78	1	// AT1G63020 // AT5G01400 // AT1G50410 // AT5G13010 // AT5G23570 // AT1G14790 // AT1G21580 // AT5G59390 // AT3G18610 // AT3G22430
GO:0033013	P	tetrapyrrole metabolic process	7	1448	98	28362	0.25	1	// AT4G13250 // AT3G44880 // AT5G13800 // AT1G69720 // AT4G11910 // AT4G22920 // AT4G31390
GO:0016192	P	vesicle-mediated transport	17	1448	397	28362	0.79	1	// AT1G68110 // AT5G25250 // AT5G04850 // AT3G14270 // AT5G24350 // AT4G32150 // AT1G10730 // AT4G00800 // AT1G71010 // AT1G03950 // AT3G13870 // AT3G56960 // AT1G34260 // AT2G26890 // AT5G01640 // AT3G25610 // AT2G33110
GO:0006281	P	DNA repair	5	1448	295	28362	1	1	// AT5G44750 // AT5G24280 // AT3G50000 // AT5G05490 // AT5G57160
GO:0046488	P	phosphatidylinositol metabolic process	6	1448	60	28362	0.1	1	// AT5G64000 // AT1G49340 // AT5G09290 // AT5G54390 // AT3G56960 // AT1G34260
GO:0006778	P	porphyrin-containing compound metabolic process	7	1448	97	28362	0.24	1	// AT4G13250 // AT3G44880 // AT5G13800 // AT1G69720 // AT4G11910 // AT4G22920 // AT4G31390
GO:0046486	P	glycerolipid metabolic process	9	1448	122	28362	0.19	1	// AT3G56960 // AT5G64000 // AT1G49340 // AT1G48300 // AT5G09290 // AT3G49210 // AT5G54390 // AT3G26840 // AT1G34260
GO:0046483	P	heterocycle metabolic process	242	1448	4433	28362	0.14	1	// AT5G49520 // AT1G68290 // AT1G14640 // AT2G17730 // AT1G50410 // AT4G39950 // AT5G57350 // AT4G37790 // AT3G23290 // AT2G36080 // AT4G23550 // AT1G69720 // AT1G28520 // AT5G46350 // AT2G36270 // AT4G32730 // AT2G25000 // AT4G24740 // AT1G65930 // AT2G40740 // AT2G31280 // AT5G27610 // AT4G37310 // AT1G08460 // AT5G59570 // AT5G24280 // AT5G07060 // AT5G39610 // AT5G16450 // AT3G25730 // AT2G35…
GO:0034285	P	response to disaccharide	6	1448	65	28362	0.13	1	// AT3G52430 // AT3G60140 // AT1G67070 // AT5G20830 // AT2G22490 // AT1G61800
GO:0019538	P	protein metabolic process	218	1448	4289	28362	0.54	1	// AT3G44480 // AT3G59700 // AT2G35050 // AT5G58410 // AT5G66790 // AT2G16710 // AT2G17730 // AT1G78290 // AT1G31350 // AT5G39850 // AT1G27340 // AT1G77710 // AT5G18525 // AT5G10790 // AT3G45240 // AT2G45920 // AT4G24740 // AT2G33170 // AT2G17220 // AT4G25110 // AT4G23140 // AT1G65190 // AT1G08460 // AT4G23260 // AT4G23300 // AT5G61060 // AT5G10760 // AT1G76390 // AT4G34210 // AT3G20810 // AT1G02…
GO:0035670	P	plant-type ovary development	5	1448	56	28362	0.17	1	// AT5G41410 // AT1G24260 // AT1G52880 // AT2G42830 // AT1G77300
GO:0009163	P	nucleoside biosynthetic process	7	1448	96	28362	0.23	1	// AT5G15950 // AT1G80050 // AT5G57350 // AT2G18960 // AT4G20320 // AT4G30190 // AT3G20330
GO:0009894	P	regulation of catabolic process	5	1448	52	28362	0.14	1	// AT4G11910 // AT1G32340 // AT1G05890 // AT5G65000 // AT5G63760
GO:0006457	P	protein folding	11	1448	247	28362	0.71	1	// AT1G74250 // AT4G19570 // AT1G79940 // AT2G22360 // AT4G09350 // AT5G23240 // AT1G08450 // AT2G26890 // AT5G02490 // AT5G42980 // AT1G09080
GO:0009890	P	negative regulation of biosynthetic process	11	1448	360	28362	0.97	1	// AT5G13010 // AT2G36080 // AT5G13080 // AT5G43170 // AT1G24190 // AT1G02450 // AT3G18610 // AT1G62300 // AT1G13260 // AT4G32730 // AT3G56400
GO:0009891	P	positive regulation of biosynthetic process	29	1448	409	28362	0.058	1	// AT5G49520 // AT5G47220 // AT4G17500 // AT3G01470 // AT1G28520 // AT3G48360 // AT4G32730 // AT3G52430 // AT5G13330 // AT3G05700 // AT2G36270 // AT1G24260 // AT1G29860 // AT2G40340 // AT5G64220 // AT5G35210 // AT4G01540 // AT4G19990 // AT2G23430 // AT1G15780 // AT1G79430 // AT5G01270 // AT3G16770 // AT1G68130 // AT2G38340 // AT2G42830 // AT1G69410 // AT2G42680 // AT1G34180
GO:0048569	P	post-embryonic organ development	10	1448	175	28362	0.41	1	// AT1G68130 // AT1G68765 // AT2G23430 // AT1G24260 // AT2G04160 // AT5G39610 // AT3G18485 // AT3G02260 // AT5G13080 // AT1G13260
GO:0009161	P	ribonucleoside monophosphate metabolic process	7	1448	191	28362	0.85	1	// AT1G80050 // AT5G57350 // AT2G18960 // AT5G25450 // AT4G30190 // AT3G20330 // AT5G47810
GO:0044036	P	cell wall macromolecule metabolic process	9	1448	158	28362	0.42	1	// AT4G04920 // AT4G25810 // AT1G67070 // AT3G29810 // AT4G37800 // AT4G30270 // AT2G43570 // AT1G70230 // AT3G48580
GO:0009886	P	post-embryonic morphogenesis	10	1448	174	28362	0.4	1	// AT1G52880 // AT4G29900 // AT1G68130 // AT2G17040 // AT1G68765 // AT2G23430 // AT1G24260 // AT2G04160 // AT3G18485 // AT3G02260
GO:0090558	P	plant epidermis development	8	1448	245	28362	0.93	1	// AT3G13870 // AT5G43900 // AT5G13010 // AT4G00150 // AT5G13080 // AT4G38600 // AT1G67490 // AT1G03060
GO:0015994	P	chlorophyll metabolic process	6	1448	85	28362	0.28	1	// AT4G13250 // AT3G44880 // AT5G13800 // AT4G11910 // AT4G22920 // AT4G31390
GO:0000904	P	cell morphogenesis involved in differentiation	8	1448	226	28362	0.89	1	// AT2G37540 // AT5G43900 // AT4G00150 // AT1G60420 // AT3G56960 // AT4G38600 // AT1G03060 // AT1G09080
GO:0015992	P	proton transport	5	1448	74	28362	0.34	1	// AT2G38170 // AT4G26710 // AT5G57350 // AT2G18960 // AT4G30190
GO:0000902	P	cell morphogenesis	24	1448	402	28362	0.26	1	// AT1G75750 // AT3G49120 // AT3G13870 // AT5G26240 // AT3G55500 // AT4G00150 // AT1G03060 // AT3G59100 // AT1G26770 // AT1G68530 // AT2G05520 // AT5G07830 // AT2G25930 // AT5G43900 // AT1G70140 // AT2G31960 // AT3G02260 // AT3G15370 // AT2G37540 // AT2G36850 // AT1G60420 // AT3G56960 // AT4G38600 // AT1G09080
GO:0009863	P	salicylic acid mediated signaling pathway	5	1448	56	28362	0.17	1	// AT3G52430 // AT2G04450 // AT5G22570 // AT3G56400 // AT4G03460
GO:0006886	P	intracellular protein transport	12	1448	350	28362	0.94	1	// AT4G21160 // AT1G15310 // AT1G10730 // AT1G79940 // AT1G20350 // AT3G53720 // AT5G18525 // AT2G26890 // AT5G05680 // AT1G79280 // AT2G24820 // AT5G06120
GO:0009867	P	jasmonic acid mediated signaling pathway	7	1448	84	28362	0.15	1	// AT3G52430 // AT5G47220 // AT4G04920 // AT2G28290 // AT3G23240 // AT5G26170 // AT3G56400
GO:0042254	P	ribosome biogenesis	5	1448	341	28362	1	1	// AT5G52820 // AT3G18610 // AT3G01540 // AT5G08600 // AT5G05680
GO:0008643	P	carbohydrate transport	7	1448	115	28362	0.38	1	// AT5G61520 // AT5G26340 // AT3G48740 // AT1G55325 // AT5G27350 // AT1G71880 // AT5G65000
GO:0071840	P	cellular component organization or biogenesis	117	1448	2812	28362	0.99	1	// AT1G75750 // AT3G13870 // AT1G50410 // AT3G55500 // AT2G31200 // AT5G57320 // AT4G28390 // AT4G25810 // AT5G61060 // AT1G77300 // AT1G68530 // AT2G35940 // AT3G20810 // AT1G15310 // AT5G63370 // AT1G79940 // AT5G08600 // AT4G39950 // AT5G05680 // AT4G26850 // AT2G28290 // AT3G18610 // AT1G60590 // AT1G24100 // AT2G38530 // AT3G49120 // AT1G48320 // AT5G33290 // AT3G48580 // AT1G24190 // AT2G26…
GO:0032259	P	methylation	9	1448	331	28362	0.99	1	// AT4G19120 // AT5G38780 // AT4G13330 // AT3G56080 // AT1G50410 // AT1G33030 // AT1G77300 // AT3G01660 // AT3G23300
GO:0006629	P	lipid metabolic process	53	1448	994	28362	0.4	1	// AT1G28610 // AT5G64000 // AT1G28580 // AT1G27980 // AT1G34260 // AT1G49340 // AT2G30550 // AT1G48300 // AT3G16785 // AT1G28670 // AT5G54390 // AT3G26840 // AT3G03990 // AT5G24210 // AT2G38180 // AT4G21534 // AT5G40990 // AT3G05970 // AT5G14930 // AT2G28630 // AT3G49210 // AT1G77300 // AT1G68530 // AT4G11840 // AT5G65640 // AT2G42690 // AT3G52430 // AT3G19270 // AT1G28600 // AT4G32980 // AT5G58…
GO:0009308	P	amine metabolic process	7	1448	102	28362	0.28	1	// AT2G16500 // AT3G59050 // AT3G63110 // AT1G65840 // AT4G34710 // AT4G39950 // AT1G62810
GO:0009260	P	ribonucleotide biosynthetic process	6	1448	101	28362	0.42	1	// AT1G80050 // AT5G57350 // AT2G18960 // AT4G20320 // AT4G30190 // AT3G20330
GO:0043413	P	macromolecule glycosylation	5	1448	101	28362	0.59	1	// AT1G08280 // AT5G14950 // AT3G04240 // AT1G67070 // AT5G58770
GO:0009267	P	cellular response to starvation	7	1448	153	28362	0.66	1	// AT2G16430 // AT4G37870 // AT1G62300 // AT2G19590 // AT3G20330 // AT1G43910 // AT2G02990
GO:0007059	P	chromosome segregation	5	1448	109	28362	0.65	1	// AT4G38560 // AT1G79280 // AT5G15540 // AT5G05490 // AT4G35110
GO:0009059	P	macromolecule biosynthetic process	207	1448	4511	28362	0.95	1	// AT5G49520 // AT3G44480 // AT3G17690 // AT2G17730 // AT1G50410 // AT1G12210 // AT4G37790 // AT3G23290 // AT2G36080 // AT5G39850 // AT4G23550 // AT5G33290 // AT1G28520 // AT5G46350 // AT2G36270 // AT4G32730 // AT2G25000 // AT2G18550 // AT2G40740 // AT2G31280 // AT5G27610 // AT1G08460 // AT5G59570 // AT5G61060 // AT5G39610 // AT3G25730 // AT2G35940 // AT1G74350 // AT2G40340 // AT5G01380 // AT2G25…
GO:0044042	P	glucan metabolic process	17	1448	218	28362	0.067	1	// AT4G02280 // AT4G04920 // AT4G25810 // AT5G63370 // AT1G68130 // AT3G29810 // AT2G36850 // AT4G37800 // AT4G30270 // AT4G24260 // AT1G70230 // AT1G55850 // AT2G32530 // AT2G31960 // AT3G48580 // AT3G59100 // AT2G32540
GO:0016071	P	mRNA metabolic process	15	1448	409	28362	0.92	1	// AT4G24740 // AT3G61860 // AT5G63370 // AT5G01290 // AT5G13010 // AT3G01540 // AT3G16650 // AT5G45990 // AT5G07060 // AT5G61140 // AT1G80070 // AT2G21660 // AT1G21580 // AT1G74350 // AT2G42270
GO:0010557	P	positive regulation of macromolecule biosynthetic process	26	1448	373	28362	0.08	1	// AT5G49520 // AT5G47220 // AT4G17500 // AT3G01470 // AT1G28520 // AT3G48360 // AT4G32730 // AT5G13330 // AT3G05700 // AT2G36270 // AT1G24260 // AT1G29860 // AT2G40340 // AT5G64220 // AT5G35210 // AT4G01540 // AT4G19990 // AT2G23430 // AT1G79430 // AT5G01270 // AT3G16770 // AT2G38340 // AT2G42830 // AT1G69410 // AT2G42680 // AT1G34180
GO:1901293	P	nucleoside phosphate biosynthetic process	7	1448	139	28362	0.57	1	// AT5G14760 // AT1G80050 // AT5G57350 // AT2G18960 // AT4G20320 // AT4G30190 // AT3G20330
GO:0009967	P	positive regulation of signal transduction	5	1448	58	28362	0.19	1	// AT3G52430 // AT2G04450 // AT5G53160 // AT2G26300 // AT4G29810
GO:0006753	P	nucleoside phosphate metabolic process	12	1448	305	28362	0.85	1	// AT1G71170 // AT5G43330 // AT5G14760 // AT1G80050 // AT5G57350 // AT2G18960 // AT1G65930 // AT5G25450 // AT4G20320 // AT4G30190 // AT3G20330 // AT5G47810
GO:0010410	P	hemicellulose metabolic process	5	1448	96	28362	0.55	1	// AT3G48580 // AT4G30270 // AT4G25810 // AT1G70230 // AT4G37800
GO:0010558	P	negative regulation of macromolecule biosynthetic process	11	1448	339	28362	0.96	1	// AT5G13010 // AT2G36080 // AT5G13080 // AT5G43170 // AT1G24190 // AT1G02450 // AT3G18610 // AT1G62300 // AT1G13260 // AT4G32730 // AT3G56400
GO:0010016	P	shoot system morphogenesis	12	1448	176	28362	0.2	1	// AT4G32810 // AT1G36160 // AT4G01540 // AT4G29900 // AT1G68130 // AT2G17040 // AT3G01470 // AT1G27340 // AT1G77300 // AT3G02260 // AT3G03990 // AT3G02150
GO:1902600	P	hydrogen ion transmembrane transport	5	1448	56	28362	0.17	1	// AT2G38170 // AT4G26710 // AT5G57350 // AT2G18960 // AT4G30190
GO:0051128	P	regulation of cellular component organization	16	1448	286	28362	0.4	1	// AT4G39403 // AT4G04920 // AT3G20470 // AT5G61960 // AT1G79280 // AT1G70140 // AT5G13010 // AT3G01470 // AT2G36850 // AT3G59100 // AT1G60420 // AT2G31960 // AT1G77300 // AT5G57320 // AT1G69410 // AT5G58220
GO:0009411	P	response to UV	7	1448	115	28362	0.38	1	// AT5G44750 // AT3G52430 // AT1G75040 // AT3G50000 // AT2G42690 // AT2G21970 // AT1G73805
GO:0006163	P	purine nucleotide metabolic process	6	1448	204	28362	0.95	1	// AT1G80050 // AT5G57350 // AT2G18960 // AT5G25450 // AT4G30190 // AT5G47810
GO:0043241	P	protein complex disassembly	5	1448	58	28362	0.19	1	// AT5G59890 // AT1G69410 // AT2G31200 // AT5G57320 // AT2G16700
GO:0048229	P	gametophyte development	17	1448	422	28362	0.86	1	// AT5G11110 // AT5G52820 // AT4G00330 // AT3G14270 // AT5G61760 // AT5G63370 // AT2G36850 // AT2G35070 // AT2G35060 // AT3G59530 // AT5G12210 // AT3G48360 // AT1G77300 // AT1G05690 // AT5G45550 // AT2G35940 // AT5G65000
GO:0034248	P	regulation of cellular amide metabolic process	8	1448	213	28362	0.85	1	// AT1G36730 // AT5G13010 // AT1G22240 // AT2G29140 // AT5G56510 // AT4G27130 // AT1G54290 // AT1G69410
GO:0032446	P	protein modification by small protein conjugation	36	1448	550	28362	0.089	1	// AT1G01670 // AT4G14365 // AT5G58410 // AT4G28270 // AT5G18340 // AT1G01680 // AT2G42360 // AT3G61390 // AT2G45920 // AT5G51450 // AT1G22500 // AT4G26120 // AT1G02860 // AT1G77710 // AT3G48360 // AT5G18320 // AT1G76390 // AT4G34210 // AT5G05230 // AT1G75440 // AT5G63760 // AT5G20620 // AT1G32340 // AT1G65040 // AT1G05690 // AT2G30520 // AT2G45910 // AT4G19700 // AT1G79280 // AT1G31350 // AT5G10…
GO:0009653	P	anatomical structure morphogenesis	58	1448	919	28362	0.067	1	// AT5G11110 // AT1G75750 // AT3G49120 // AT3G13870 // AT5G26240 // AT3G01470 // AT3G55500 // AT4G00150 // AT5G24740 // AT1G27340 // AT3G18485 // AT3G03990 // AT1G03060 // AT3G59100 // AT3G52430 // AT1G60420 // AT1G26770 // AT1G52880 // AT4G29900 // AT5G13010 // AT5G65870 // AT1G24260 // AT3G56960 // AT1G77300 // AT1G68530 // AT2G22860 // AT3G02150 // AT2G05520 // AT5G63090 // AT5G07830 // AT4G32…
GO:0000280	P	nuclear division	7	1448	215	28362	0.92	1	// AT4G38560 // AT5G15540 // AT5G61960 // AT5G05490 // AT5G03455 // AT4G35110 // AT1G79280
GO:0009199	P	ribonucleoside triphosphate metabolic process	6	1448	165	28362	0.84	1	// AT5G57350 // AT2G18960 // AT5G25450 // AT4G20320 // AT4G30190 // AT5G47810
GO:0051641	P	cellular localization	26	1448	601	28362	0.82	1	// AT3G13870 // AT1G34260 // AT5G10470 // AT5G18525 // AT2G26890 // AT1G03060 // AT1G20350 // AT3G53720 // AT1G71010 // AT1G79280 // AT3G05270 // AT1G15310 // AT5G43900 // AT1G10730 // AT1G79940 // AT2G24820 // AT4G39950 // AT5G05680 // AT5G46180 // AT3G14270 // AT4G26850 // AT1G65800 // AT2G21660 // AT4G21160 // AT5G06120 // AT1G24100
GO:0008283	P	cell proliferation	6	1448	125	28362	0.62	1	// AT4G32980 // AT5G65870 // AT5G45550 // AT2G22860 // AT2G26300 // AT4G32730
GO:0006974	P	cellular response to DNA damage stimulus	6	1448	318	28362	1	1	// AT5G44750 // AT5G24280 // AT5G05490 // AT3G50000 // AT5G57160 // AT2G31865
GO:0034637	P	cellular carbohydrate biosynthetic process	15	1448	219	28362	0.17	1	// AT5G11110 // AT4G02280 // AT4G04920 // AT5G63370 // AT1G35910 // AT5G20830 // AT3G29810 // AT2G36850 // AT1G55850 // AT2G31960 // AT2G32530 // AT5G65140 // AT3G59100 // AT2G43000 // AT2G32540
GO:0006972	P	hyperosmotic response	7	1448	75	28362	0.1	1	// AT5G46050 // AT5G19660 // AT5G43170 // AT5G14950 // AT2G43000 // AT5G65010 // AT5G46180
GO:0009648	P	photoperiodism	9	1448	104	28362	0.099	1	// AT4G04920 // AT2G40080 // AT4G37900 // AT1G25560 // AT2G25930 // AT3G51630 // AT1G28520 // AT3G07650 // AT2G42280
GO:0044255	P	cellular lipid metabolic process	30	1448	649	28362	0.73	1	// AT5G64000 // AT1G27980 // AT1G49340 // AT1G48300 // AT5G54390 // AT3G26840 // AT3G03990 // AT5G65640 // AT4G21534 // AT3G05970 // AT2G28630 // AT3G49210 // AT1G77300 // AT1G68530 // AT4G38460 // AT4G32980 // AT1G73680 // AT5G09290 // AT1G34260 // AT1G15780 // AT1G31910 // AT4G32810 // AT1G36160 // AT3G24180 // AT4G11830 // AT3G02620 // AT3G56960 // AT5G58770 // AT3G07700 // AT3G45130
GO:0030258	P	lipid modification	5	1448	91	28362	0.5	1	// AT5G09290 // AT1G49340 // AT5G54390 // AT5G64000 // AT1G34260
GO:0009817	P	defense response to fungus, incompatible interaction	5	1448	47	28362	0.11	1	// AT5G40990 // AT5G13010 // AT3G44480 // AT5G38900 // AT4G37870
GO:0009812	P	flavonoid metabolic process	7	1448	109	28362	0.33	1	// AT1G75040 // AT4G00040 // AT1G70000 // AT1G08450 // AT5G24530 // AT2G43000 // AT2G02990
GO:1990267	P	response to transition metal nanoparticle	9	1448	119	28362	0.17	1	// AT4G24120 // AT1G67070 // AT3G22460 // AT1G65930 // AT2G43570 // AT2G28910 // AT2G21660 // AT2G19590 // AT2G23150
GO:0030036	P	actin cytoskeleton organization	6	1448	82	28362	0.26	1	// AT3G13870 // AT5G59890 // AT1G70140 // AT2G31200 // AT2G16700 // AT5G57320
GO:0022402	P	cell cycle process	15	1448	370	28362	0.84	1	// AT4G38560 // AT5G15540 // AT5G61960 // AT5G10470 // AT5G05490 // AT3G19150 // AT2G23430 // AT5G03455 // AT2G32530 // AT4G35110 // AT4G38600 // AT1G79280 // AT1G55850 // AT4G32730 // AT2G32540
GO:0042594	P	response to starvation	8	1448	162	28362	0.59	1	// AT2G16430 // AT4G37870 // AT1G62300 // AT2G19590 // AT2G26890 // AT3G20330 // AT1G43910 // AT2G02990
GO:0051301	P	cell division	13	1448	358	28362	0.92	1	// AT5G47220 // AT4G17500 // AT4G01540 // AT5G10470 // AT4G00150 // AT2G22490 // AT5G03455 // AT2G32530 // AT2G26890 // AT5G45550 // AT1G55850 // AT4G32730 // AT2G32540
GO:0009827	P	plant-type cell wall modification	5	1448	53	28362	0.15	1	// AT4G30270 // AT1G26770 // AT3G56960 // AT3G55500 // AT3G15370
GO:0009826	P	unidimensional cell growth	18	1448	296	28362	0.27	1	// AT2G37540 // AT1G75750 // AT3G49120 // AT3G13870 // AT3G56960 // AT5G26240 // AT1G70140 // AT2G25930 // AT3G55500 // AT4G00150 // AT1G60420 // AT2G05520 // AT1G68530 // AT3G02260 // AT1G26770 // AT5G07830 // AT3G15370 // AT1G09080
GO:0009639	P	response to red or far red light	12	1448	222	28362	0.47	1	// AT1G53090 // AT4G32980 // AT2G25930 // AT1G10470 // AT4G19990 // AT5G38430 // AT4G36880 // AT2G40080 // AT5G15840 // AT3G02260 // AT1G28520 // AT2G35940
GO:0009736	P	cytokinin-activated signaling pathway	5	1448	70	28362	0.3	1	// AT1G10470 // AT2G40670 // AT4G39403 // AT1G15670 // AT4G01540
GO:0006486	P	protein glycosylation	5	1448	101	28362	0.59	1	// AT1G08280 // AT5G14950 // AT3G04240 // AT1G67070 // AT5G58770
GO:0009734	P	auxin-activated signaling pathway	10	1448	190	28362	0.51	1	// AT4G39403 // AT5G01270 // AT4G37900 // AT5G60450 // AT3G48360 // AT5G66350 // AT5G45550 // AT3G02260 // AT1G27340 // AT5G65510
GO:2000113	P	negative regulation of cellular macromolecule biosynthetic process	11	1448	323	28362	0.94	1	// AT5G13010 // AT2G36080 // AT5G13080 // AT5G43170 // AT1G24190 // AT1G02450 // AT3G18610 // AT1G62300 // AT1G13260 // AT4G32730 // AT3G56400
GO:0043062	P	extracellular structure organization	5	1448	56	28362	0.17	1	// AT3G59530 // AT5G63370 // AT3G29810 // AT5G65000 // AT5G11110
GO:0046686	P	response to cadmium ion	20	1448	343	28362	0.31	1	// AT5G20830 // AT3G48990 // AT4G37870 // AT5G14780 // AT2G37760 // AT3G48000 // AT5G12170 // AT1G70000 // AT1G60420 // AT1G65930 // AT3G46590 // AT3G23250 // AT1G75040 // AT1G02930 // AT2G21660 // AT5G65140 // AT5G02490 // AT1G67070 // AT5G65750 // AT4G21680
GO:0009733	P	response to auxin	21	1448	407	28362	0.51	1	// AT4G34790 // AT4G34810 // AT4G39403 // AT4G32810 // AT5G01270 // AT2G25930 // AT4G37900 // AT5G37260 // AT1G70000 // AT4G34770 // AT5G60450 // AT3G48360 // AT5G66350 // AT5G39610 // AT5G45550 // AT3G02260 // AT1G27340 // AT5G65510 // AT3G23250 // AT5G13370 // AT2G04160
GO:0006397	P	mRNA processing	14	1448	324	28362	0.77	1	// AT4G24740 // AT3G61860 // AT5G63370 // AT5G01290 // AT5G13010 // AT3G16650 // AT5G45990 // AT5G07060 // AT5G61140 // AT1G80070 // AT2G21660 // AT1G21580 // AT1G74350 // AT2G42270
GO:0006461	P	protein complex assembly	12	1448	287	28362	0.79	1	// AT1G68110 // AT1G15310 // AT1G48320 // AT1G70140 // AT5G13010 // AT4G24690 // AT1G54260 // AT5G51070 // AT3G48740 // AT5G57320 // AT5G42980 // AT5G58220
GO:0070085	P	glycosylation	5	1448	107	28362	0.64	1	// AT1G08280 // AT5G14950 // AT3G04240 // AT1G67070 // AT5G58770
GO:0000272	P	polysaccharide catabolic process	6	1448	167	28362	0.85	1	// AT5G53370 // AT1G68765 // AT5G09730 // AT2G43570 // AT4G24260 // AT3G43270
GO:0000375	P	RNA splicing, via transesterification reactions	7	1448	137	28362	0.55	1	// AT3G61860 // AT5G63370 // AT5G13010 // AT3G16650 // AT5G07060 // AT1G80070 // AT2G21660
GO:0000377	P	RNA splicing, via transesterification reactions with bulged adenosine as nucleophile	7	1448	137	28362	0.55	1	// AT3G61860 // AT5G63370 // AT5G13010 // AT3G16650 // AT5G07060 // AT1G80070 // AT2G21660
GO:0031047	P	gene silencing by RNA	8	1448	178	28362	0.69	1	// AT1G63020 // AT5G01400 // AT1G50410 // AT5G13010 // AT5G23570 // AT1G14790 // AT5G59390 // AT3G22430
GO:0010383	P	cell wall polysaccharide metabolic process	7	1448	118	28362	0.41	1	// AT4G04920 // AT4G25810 // AT3G29810 // AT3G48580 // AT4G30270 // AT1G70230 // AT4G37800
GO:0006605	P	protein targeting	9	1448	209	28362	0.74	1	// AT1G15310 // AT1G79940 // AT1G20350 // AT2G24820 // AT5G18525 // AT2G26890 // AT5G05680 // AT1G79280 // AT3G53720
GO:0006091	P	generation of precursor metabolites and energy	7	1448	364	28362	1	1	// AT3G03380 // AT2G18660 // AT5G43330 // AT1G65930 // AT5G25450 // AT2G21970 // AT5G47810
GO:0009735	P	response to cytokinin	16	1448	244	28362	0.2	1	// AT4G39403 // AT3G48990 // AT5G25220 // AT1G36160 // AT4G01540 // AT1G10470 // AT3G26450 // AT1G30260 // AT3G49120 // AT4G37790 // AT2G40670 // AT3G16770 // AT2G21660 // AT5G42980 // AT1G15670 // AT2G26980
GO:0035194	P	posttranscriptional gene silencing by RNA	5	1448	124	28362	0.76	1	// AT1G14790 // AT1G63020 // AT5G23570 // AT5G13010 // AT5G01400
GO:0019693	P	ribose phosphate metabolic process	9	1448	245	28362	0.87	1	// AT1G71170 // AT1G80050 // AT5G57350 // AT2G18960 // AT5G25450 // AT4G20320 // AT4G30190 // AT3G20330 // AT5G47810
GO:0009914	P	hormone transport	6	1448	103	28362	0.44	1	// AT4G39403 // AT4G32810 // AT4G13750 // AT1G68130 // AT4G29810 // AT3G02260
GO:0006066	P	alcohol metabolic process	6	1448	88	28362	0.31	1	// AT5G61760 // AT1G48300 // AT3G23410 // AT3G26840 // AT5G58770 // AT1G48430
GO:0009851	P	auxin biosynthetic process	5	1448	54	28362	0.16	1	// AT1G16410 // AT1G68130 // AT5G66350 // AT2G27150 // AT4G39950
GO:0048528	P	post-embryonic root development	8	1448	128	28362	0.34	1	// AT1G68765 // AT2G23430 // AT2G04160 // AT5G39610 // AT3G18485 // AT3G02260 // AT5G13080 // AT1G13260
GO:2000024	P	regulation of leaf development	5	1448	52	28362	0.14	1	// AT1G34180 // AT5G14930 // AT3G56400 // AT2G43000 // AT5G39610
GO:0006417	P	regulation of translation	8	1448	211	28362	0.84	1	// AT1G36730 // AT5G13010 // AT1G22240 // AT2G29140 // AT5G56510 // AT4G27130 // AT1G54290 // AT1G69410
GO:0048527	P	lateral root development	8	1448	115	28362	0.25	1	// AT1G68765 // AT2G23430 // AT2G04160 // AT5G39610 // AT3G18485 // AT3G02260 // AT5G13080 // AT1G13260
GO:0006413	P	translational initiation	5	1448	114	28362	0.69	1	// AT4G11160 // AT1G69410 // AT1G36730 // AT1G54290 // AT4G27130
GO:0006412	P	translation	16	1448	1500	28362	1	1	// AT2G25640 // AT2G34210 // AT5G39785 // AT1G36730 // AT2G29140 // AT1G22240 // AT5G13010 // AT5G25520 // AT5G39850 // AT4G11160 // AT5G56510 // AT1G70980 // AT1G69410 // AT1G54290 // AT4G27130 // AT1G17960
GO:0048523	P	negative regulation of cellular process	33	1448	594	28362	0.34	1	// AT3G03380 // AT3G57330 // AT2G36080 // AT5G64750 // AT5G57320 // AT1G24190 // AT2G26300 // AT4G32730 // AT4G26080 // AT3G52430 // AT4G25110 // AT5G13010 // AT4G11910 // AT1G79280 // AT1G62300 // AT4G39403 // AT4G32980 // AT3G19150 // AT1G21580 // AT2G23430 // AT5G66350 // AT3G56400 // AT1G02450 // AT4G19700 // AT2G40940 // AT1G15670 // AT1G64060 // AT5G43170 // AT5G13080 // AT3G18610 // AT1G13…
GO:2000242	P	negative regulation of reproductive process	5	1448	61	28362	0.22	1	// AT5G60800 // AT1G13260 // AT1G77300 // AT3G07650 // AT1G79280
GO:2000241	P	regulation of reproductive process	16	1448	266	28362	0.3	1	// AT4G04920 // AT2G40080 // AT5G61960 // AT4G37900 // AT5G37260 // AT2G25930 // AT5G15840 // AT1G60420 // AT5G60800 // AT5G59570 // AT1G28520 // AT2G30140 // AT1G79280 // AT1G13260 // AT3G07650 // AT1G77300
GO:0009637	P	response to blue light	8	1448	81	28362	0.068	1	// AT5G53980 // AT1G53090 // AT3G01470 // AT5G38430 // AT2G27820 // AT2G30520 // AT2G26890 // AT2G26300
GO:0007166	P	cell surface receptor signaling pathway	7	1448	234	28362	0.95	1	// AT2G17220 // AT1G74360 // AT1G21250 // AT1G35710 // AT4G22730 // AT1G21240 // AT5G20690
GO:0042445	P	hormone metabolic process	8	1448	152	28362	0.52	1	// AT1G16410 // AT3G19270 // AT2G27150 // AT1G68130 // AT3G63110 // AT5G66350 // AT3G18485 // AT4G39950
GO:0042440	P	pigment metabolic process	13	1448	181	28362	0.15	1	// AT4G13250 // AT1G75040 // AT1G80050 // AT3G44880 // AT1G70000 // AT5G13800 // AT1G08450 // AT1G69720 // AT4G11910 // AT4G22920 // AT4G31390 // AT2G43000 // AT2G02990
GO:0070271	P	protein complex biogenesis	12	1448	294	28362	0.81	1	// AT1G68110 // AT1G15310 // AT1G48320 // AT1G70140 // AT5G13010 // AT4G24690 // AT1G54260 // AT5G51070 // AT3G48740 // AT5G57320 // AT5G42980 // AT5G58220
GO:0042455	P	ribonucleoside biosynthetic process	7	1448	93	28362	0.21	1	// AT5G15950 // AT1G80050 // AT5G57350 // AT2G18960 // AT4G20320 // AT4G30190 // AT3G20330
GO:0044092	P	negative regulation of molecular function	8	1448	112	28362	0.23	1	// AT4G01026 // AT3G19150 // AT1G23205 // AT2G23430 // AT5G60100 // AT3G62820 // AT4G19700 // AT5G65000
GO:0033036	P	macromolecule localization	49	1448	996	28362	0.62	1	// AT2G38530 // AT4G32150 // AT4G39670 // AT2G18180 // AT5G55460 // AT2G34690 // AT2G33110 // AT2G44290 // AT5G18525 // AT2G26890 // AT4G04620 // AT1G03060 // AT4G16370 // AT4G12470 // AT1G65800 // AT1G20350 // AT3G53720 // AT4G12480 // AT1G79280 // AT1G15520 // AT2G41700 // AT3G05270 // AT1G15310 // AT1G13340 // AT1G10730 // AT1G79940 // AT4G24690 // AT2G24820 // AT3G60540 // AT4G39950 // AT5G05…
GO:1901419	P	regulation of response to alcohol	5	1448	78	28362	0.38	1	// AT2G26300 // AT5G53160 // AT4G11890 // AT4G26080 // AT5G64750
GO:0010038	P	response to metal ion	33	1448	481	28362	0.064	1	// AT5G26240 // AT3G48000 // AT5G20830 // AT3G22460 // AT3G51860 // AT3G18485 // AT5G02490 // AT2G23150 // AT4G21680 // AT4G24120 // AT4G37870 // AT1G75040 // AT2G37330 // AT1G65930 // AT5G06370 // AT1G67070 // AT5G65750 // AT1G02930 // AT2G05520 // AT3G48990 // AT5G14780 // AT2G37760 // AT1G70000 // AT3G46590 // AT2G19590 // AT5G12170 // AT1G60420 // AT2G43570 // AT2G28910 // AT3G23250 // AT5G64…
GO:0009312	P	oligosaccharide biosynthetic process	6	1448	65	28362	0.13	1	// AT5G11110 // AT4G02280 // AT1G35910 // AT5G20830 // AT5G65140 // AT2G43000
GO:0009073	P	aromatic amino acid family biosynthetic process	5	1448	47	28362	0.11	1	// AT3G29200 // AT2G27820 // AT2G26300 // AT1G08250 // AT3G44720
GO:0009791	P	post-embryonic development	79	1448	1576	28362	0.58	1	// AT2G03150 // AT2G40080 // AT4G04920 // AT5G42900 // AT1G25560 // AT1G10470 // AT3G48740 // AT3G29810 // AT5G15840 // AT2G26890 // AT3G18485 // AT1G28520 // AT1G75390 // AT2G30140 // AT2G26300 // AT2G36270 // AT2G41280 // AT4G32980 // AT4G24120 // AT2G28290 // AT3G51630 // AT1G52880 // AT2G25930 // AT1G08300 // AT4G29900 // AT5G13010 // AT1G55170 // AT5G59570 // AT1G31814 // AT5G45550 // AT1G74…
GO:0031668	P	cellular response to extracellular stimulus	12	1448	204	28362	0.36	1	// AT2G16430 // AT4G37870 // AT3G28270 // AT1G79410 // AT5G18320 // AT1G62300 // AT2G19590 // AT4G02380 // AT3G20330 // AT1G43910 // AT5G58220 // AT2G02990
GO:0031669	P	cellular response to nutrient levels	7	1448	170	28362	0.76	1	// AT2G16430 // AT4G37870 // AT1G62300 // AT2G19590 // AT3G20330 // AT1G43910 // AT2G02990
GO:0006576	P	cellular biogenic amine metabolic process	5	1448	57	28362	0.18	1	// AT1G65840 // AT4G39950 // AT2G16500 // AT4G34710 // AT3G59050
GO:0023057	P	negative regulation of signaling	8	1448	82	28362	0.071	1	// AT3G52430 // AT4G39403 // AT4G26080 // AT2G40940 // AT5G66350 // AT5G64750 // AT2G26300 // AT1G15670
GO:0034641	P	cellular nitrogen compound metabolic process	261	1448	5805	28362	0.99	1	// AT5G49520 // AT1G68290 // AT1G14640 // AT2G17730 // AT1G50410 // AT4G39950 // AT5G57350 // AT4G37790 // AT3G23290 // AT2G36080 // AT5G39850 // AT4G23550 // AT1G69720 // AT1G28520 // AT5G46350 // AT2G36270 // AT4G32730 // AT2G25000 // AT4G24740 // AT1G65930 // AT2G40740 // AT2G31280 // AT5G27610 // AT4G37310 // AT1G08460 // AT5G59570 // AT5G24280 // AT3G48360 // AT5G39610 // AT5G16450 // AT3G25…
GO:0016567	P	protein ubiquitination	34	1448	526	28362	0.11	1	// AT1G01670 // AT4G14365 // AT5G58410 // AT4G28270 // AT5G18340 // AT1G01680 // AT2G42360 // AT3G61390 // AT2G45920 // AT5G51450 // AT1G22500 // AT4G26120 // AT1G02860 // AT1G32340 // AT3G48360 // AT5G18320 // AT1G76390 // AT4G34210 // AT5G05230 // AT1G75440 // AT5G63760 // AT5G20620 // AT1G65040 // AT1G05690 // AT2G30520 // AT2G45910 // AT4G19700 // AT1G31350 // AT5G10380 // AT1G55860 // AT4G38…
GO:0016441	P	posttranscriptional gene silencing	6	1448	139	28362	0.71	1	// AT1G63020 // AT5G01400 // AT5G13010 // AT5G23570 // AT1G14790 // AT1G21580
GO:0016114	P	terpenoid biosynthetic process	5	1448	120	28362	0.73	1	// AT3G03990 // AT4G32810 // AT3G45130 // AT4G32980 // AT5G65640
GO:0016569	P	covalent chromatin modification	9	1448	228	28362	0.82	1	// AT2G17930 // AT1G50410 // AT1G08460 // AT5G61060 // AT1G77300 // AT2G44980 // AT1G24190 // AT3G20810 // AT1G16710
GO:0010629	P	negative regulation of gene expression	22	1448	415	28362	0.46	1	// AT4G00870 // AT1G50410 // AT2G36080 // AT1G24190 // AT5G59390 // AT4G32730 // AT5G13010 // AT1G62300 // AT1G63020 // AT5G23570 // AT2G43140 // AT1G21580 // AT3G56400 // AT1G02450 // AT3G22430 // AT5G01400 // AT1G14790 // AT5G61380 // AT5G43170 // AT5G13080 // AT3G18610 // AT1G13260
GO:0006807	P	nitrogen compound metabolic process	294	1448	6241	28362	0.94	1	// AT5G49520 // AT1G68290 // AT1G14640 // AT2G17730 // AT1G27980 // AT3G44720 // AT2G30660 // AT4G37790 // AT3G23290 // AT2G36080 // AT5G39850 // AT4G23550 // AT1G69720 // AT1G28520 // AT5G46350 // AT2G36270 // AT4G32730 // AT2G25000 // AT4G24740 // AT1G65930 // AT2G40740 // AT2G31280 // AT5G27610 // AT4G37310 // AT1G08460 // AT5G59570 // AT5G24280 // AT5G07060 // AT5G39610 // AT5G16450 // AT3G25…
GO:0046496	P	nicotinamide nucleotide metabolic process	5	1448	115	28362	0.7	1	// AT5G14760 // AT1G65930 // AT1G71170 // AT5G47810 // AT5G43330
GO:0009123	P	nucleoside monophosphate metabolic process	7	1448	196	28362	0.87	1	// AT1G80050 // AT5G57350 // AT2G18960 // AT5G25450 // AT4G30190 // AT3G20330 // AT5G47810
GO:0034660	P	ncRNA metabolic process	7	1448	337	28362	1	1	// AT5G13010 // AT3G01540 // AT5G08600 // AT1G70980 // AT3G63110 // AT3G18610 // AT1G17960
GO:0044242	P	cellular lipid catabolic process	5	1448	73	28362	0.33	1	// AT3G24180 // AT1G27980 // AT4G32810 // AT4G11830 // AT5G65640
GO:0000278	P	mitotic cell cycle	11	1448	245	28362	0.7	1	// AT4G38560 // AT5G15540 // AT5G63370 // AT5G10470 // AT2G23430 // AT5G03455 // AT2G32530 // AT4G35110 // AT1G79280 // AT1G55850 // AT2G32540
GO:0044267	P	cellular protein metabolic process	190	1448	3841	28362	0.69	1	// AT3G44480 // AT3G59700 // AT2G35050 // AT5G58410 // AT5G66790 // AT2G17730 // AT1G78290 // AT5G39850 // AT1G27340 // AT1G77710 // AT5G18525 // AT5G10790 // AT3G45240 // AT2G45920 // AT4G24740 // AT2G33170 // AT2G17220 // AT4G23140 // AT1G65190 // AT1G08460 // AT4G23260 // AT4G23300 // AT5G61060 // AT5G18320 // AT1G76390 // AT4G34210 // AT3G20810 // AT1G02860 // AT2G23200 // AT5G18340 // AT4G04…
GO:0051186	P	cofactor metabolic process	19	1448	389	28362	0.61	1	// AT1G74710 // AT1G71170 // AT1G36160 // AT3G24030 // AT5G14760 // AT1G48320 // AT5G43330 // AT1G65930 // AT2G29630 // AT3G16990 // AT5G13800 // AT3G44880 // AT1G31910 // AT4G11910 // AT1G69720 // AT4G13250 // AT4G22920 // AT4G31390 // AT5G47810
GO:0046916	P	cellular transition metal ion homeostasis	5	1448	55	28362	0.17	1	// AT3G09390 // AT2G38170 // AT3G51860 // AT5G60800 // AT3G15353
GO:0044260	P	cellular macromolecule metabolic process	385	1448	7410	28362	0.36	1	// AT3G44480 // AT1G14640 // AT2G17730 // AT1G27340 // AT5G18525 // AT1G28520 // AT5G12210 // AT5G59570 // AT5G61060 // AT2G35940 // AT3G20810 // AT4G04500 // AT4G31670 // AT3G06490 // AT4G05050 // AT5G25520 // AT4G22730 // AT1G15780 // AT1G36060 // AT4G19700 // AT4G23150 // AT5G41410 // AT5G10380 // AT2G25760 // AT4G23550 // AT1G31350 // AT5G60140 // AT1G01680 // AT3G59100 // AT5G61960 // AT5G45…
GO:0051188	P	cofactor biosynthetic process	7	1448	229	28362	0.94	1	// AT1G74710 // AT1G36160 // AT2G29630 // AT5G14760 // AT1G48320 // AT3G24030 // AT3G16990
GO:0000209	P	protein polyubiquitination	6	1448	63	28362	0.12	1	// AT1G05890 // AT5G51450 // AT1G32340 // AT1G65040 // AT1G75440 // AT5G63760
GO:0048589	P	developmental growth	25	1448	458	28362	0.4	1	// AT1G75750 // AT3G49120 // AT3G13870 // AT5G26240 // AT3G55500 // AT4G00150 // AT5G24740 // AT5G45550 // AT1G26770 // AT5G13010 // AT1G68530 // AT2G05520 // AT5G07830 // AT2G25930 // AT5G43900 // AT1G70140 // AT3G02260 // AT3G15370 // AT2G37540 // AT5G01270 // AT3G20470 // AT2G36850 // AT1G60420 // AT3G56960 // AT1G09080
GO:0007049	P	cell cycle	21	1448	558	28362	0.94	1	// AT4G38560 // AT5G15540 // AT5G03455 // AT5G61960 // AT5G63370 // AT5G27610 // AT5G05490 // AT2G36850 // AT3G19150 // AT5G10470 // AT2G22490 // AT2G23430 // AT3G50000 // AT2G32530 // AT4G35110 // AT4G38600 // AT5G45550 // AT1G79280 // AT1G55850 // AT4G32730 // AT2G32540
GO:0006366	P	transcription from RNA polymerase II promoter	14	1448	380	28362	0.91	1	// AT2G34210 // AT5G01270 // AT4G12350 // AT3G06490 // AT5G13080 // AT1G24260 // AT2G43140 // AT2G42830 // AT5G64220 // AT1G24190 // AT1G26665 // AT3G23250 // AT4G32730 // AT2G42280
GO:0006914	P	autophagy	6	1448	55	28362	0.075	1	// AT3G61960 // AT2G05630 // AT3G19190 // AT1G77890 // AT4G24690 // AT4G04620
GO:0090351	P	seedling development	12	1448	177	28362	0.21	1	// AT3G48990 // AT2G26980 // AT2G26300 // AT5G37260 // AT4G36880 // AT5G39610 // AT2G32390 // AT1G75390 // AT1G74350 // AT5G57710 // AT2G36270 // AT5G13200
GO:0050793	P	regulation of developmental process	37	1448	627	28362	0.22	1	// AT4G04920 // AT5G15840 // AT1G75410 // AT5G24740 // AT1G28520 // AT2G30140 // AT2G36270 // AT1G52880 // AT2G25930 // AT5G14930 // AT1G55325 // AT5G59570 // AT3G59100 // AT4G36710 // AT1G24260 // AT2G43000 // AT3G02150 // AT3G54280 // AT3G07650 // AT5G39610 // AT3G48990 // AT4G37900 // AT5G37260 // AT2G31160 // AT1G77300 // AT5G60800 // AT2G40080 // AT2G31960 // AT3G56400 // AT1G79280 // AT5G13…
GO:0000271	P	polysaccharide biosynthetic process	12	1448	202	28362	0.35	1	// AT4G04920 // AT5G63370 // AT5G33290 // AT3G29810 // AT2G36850 // AT1G55850 // AT2G31960 // AT2G32530 // AT4G38270 // AT5G44930 // AT3G59100 // AT2G32540
GO:0050790	P	regulation of catalytic activity	9	1448	213	28362	0.76	1	// AT4G01026 // AT3G19150 // AT4G29810 // AT1G23205 // AT2G23430 // AT3G48360 // AT3G62820 // AT4G19700 // AT5G65000
GO:0009888	P	tissue development	20	1448	577	28362	0.97	1	// AT3G13870 // AT1G36160 // AT1G03060 // AT4G32980 // AT5G61960 // AT5G24740 // AT5G43900 // AT5G13010 // AT2G31160 // AT1G75410 // AT3G54280 // AT1G79430 // AT1G52880 // AT5G13080 // AT1G67490 // AT4G38600 // AT5G45550 // AT4G00150 // AT5G65000 // AT5G65510
GO:0051239	P	regulation of multicellular organismal process	28	1448	490	28362	0.31	1	// AT4G04920 // AT5G15840 // AT5G24740 // AT2G30140 // AT1G28520 // AT2G43000 // AT2G36270 // AT1G52880 // AT2G25930 // AT5G14930 // AT5G59570 // AT4G36710 // AT1G55325 // AT5G39610 // AT1G79280 // AT3G07650 // AT1G77300 // AT3G48990 // AT4G37900 // AT5G37260 // AT5G60800 // AT2G40080 // AT3G56400 // AT5G13200 // AT3G20470 // AT1G60420 // AT1G13260 // AT1G34180
GO:0090567	P	reproductive shoot system development	32	1448	533	28362	0.21	1	// AT5G15840 // AT2G30140 // AT1G52880 // AT4G29900 // AT1G55170 // AT5G59570 // AT1G31814 // AT1G24260 // AT1G77300 // AT1G79280 // AT3G20810 // AT4G32980 // AT2G25930 // AT5G43900 // AT5G37260 // AT2G31160 // AT3G44880 // AT5G60800 // AT2G40080 // AT3G02260 // AT1G79430 // AT5G06720 // AT1G68130 // AT2G17040 // AT5G41410 // AT1G68765 // AT2G28290 // AT5G61380 // AT1G16710 // AT2G42830 // AT4G37…
GO:0090407	P	organophosphate biosynthetic process	12	1448	293	28362	0.81	1	// AT4G20320 // AT3G24030 // AT5G61760 // AT1G80050 // AT5G57350 // AT2G18960 // AT2G29630 // AT3G16990 // AT1G31910 // AT4G30190 // AT3G20330 // AT5G14760
GO:0046148	P	pigment biosynthetic process	5	1448	148	28362	0.87	1	// AT1G75040 // AT2G02990 // AT1G80050 // AT2G43000 // AT1G70000
GO:0042545	P	cell wall modification	10	1448	156	28362	0.29	1	// AT1G26770 // AT4G26850 // AT3G55500 // AT4G30270 // AT5G53370 // AT3G56960 // AT4G39950 // AT3G43270 // AT3G15370 // AT1G24100
GO:0042546	P	cell wall biogenesis	13	1448	230	28362	0.4	1	// AT4G04920 // AT4G25810 // AT1G67070 // AT4G12350 // AT3G29810 // AT4G37800 // AT4G30270 // AT3G13870 // AT2G32530 // AT3G48580 // AT5G44930 // AT1G55850 // AT2G32540
GO:0046390	P	ribose phosphate biosynthetic process	6	1448	101	28362	0.42	1	// AT1G80050 // AT5G57350 // AT2G18960 // AT4G20320 // AT4G30190 // AT3G20330
GO:0009813	P	flavonoid biosynthetic process	6	1448	93	28362	0.35	1	// AT1G75040 // AT4G00040 // AT1G70000 // AT5G24530 // AT2G43000 // AT2G02990
GO:0010119	P	regulation of stomatal movement	7	1448	67	28362	0.068	1	// AT4G26080 // AT2G25930 // AT3G59700 // AT2G18960 // AT1G64060 // AT2G21660 // AT2G26300
GO:0006518	P	peptide metabolic process	16	1448	1540	28362	1	1	// AT2G25640 // AT2G34210 // AT5G39785 // AT1G36730 // AT2G29140 // AT1G22240 // AT5G13010 // AT5G25520 // AT5G39850 // AT4G11160 // AT5G56510 // AT1G70980 // AT1G69410 // AT1G54290 // AT4G27130 // AT1G17960
GO:0032269	P	negative regulation of cellular protein metabolic process	6	1448	138	28362	0.71	1	// AT5G13010 // AT3G19150 // AT2G23430 // AT1G79280 // AT4G19700 // AT5G65000
GO:0009116	P	nucleoside metabolic process	12	1448	258	28362	0.66	1	// AT4G29570 // AT5G15950 // AT4G20320 // AT1G80050 // AT5G57350 // AT2G18960 // AT5G25450 // AT4G38800 // AT2G01670 // AT4G30190 // AT3G20330 // AT5G47810
GO:0006633	P	fatty acid biosynthetic process	5	1448	158	28362	0.9	1	// AT3G02620 // AT1G15780 // AT2G28630 // AT1G36160 // AT1G68530
GO:0006631	P	fatty acid metabolic process	7	1448	252	28362	0.97	1	// AT3G05970 // AT1G36160 // AT1G73680 // AT2G28630 // AT3G02620 // AT1G68530 // AT1G15780
GO:0071482	P	cellular response to light stimulus	10	1448	130	28362	0.14	1	// AT1G53090 // AT2G25930 // AT1G10470 // AT2G42690 // AT5G15840 // AT2G40080 // AT4G19990 // AT1G28520 // AT2G26300 // AT2G21970
GO:0033043	P	regulation of organelle organization	6	1448	155	28362	0.8	1	// AT4G39403 // AT5G61960 // AT1G70140 // AT1G77300 // AT5G57320 // AT1G79280
GO:0006732	P	coenzyme metabolic process	12	1448	264	28362	0.69	1	// AT1G74710 // AT1G71170 // AT1G36160 // AT3G24030 // AT5G14760 // AT1G48320 // AT5G43330 // AT2G29630 // AT3G16990 // AT1G31910 // AT1G65930 // AT5G47810
GO:0010228	P	vegetative to reproductive phase transition of meristem	14	1448	187	28362	0.11	1	// AT4G04920 // AT5G42900 // AT4G32980 // AT4G37900 // AT2G25930 // AT1G31814 // AT1G25560 // AT1G29860 // AT2G21660 // AT2G40080 // AT1G28520 // AT3G51630 // AT3G07650 // AT2G42280
GO:0009311	P	oligosaccharide metabolic process	10	1448	108	28362	0.061	1	// AT5G11110 // AT4G02280 // AT1G08280 // AT5G20830 // AT5G65140 // AT1G67490 // AT1G71880 // AT5G14950 // AT1G35910 // AT2G43000
GO:0071489	P	cellular response to red or far red light	7	1448	85	28362	0.16	1	// AT1G53090 // AT2G25930 // AT1G10470 // AT4G19990 // AT5G15840 // AT2G40080 // AT1G28520
GO:0009250	P	glucan biosynthetic process	9	1448	120	28362	0.18	1	// AT4G04920 // AT5G63370 // AT3G29810 // AT2G36850 // AT1G55850 // AT2G31960 // AT2G32530 // AT3G59100 // AT2G32540
GO:0009892	P	negative regulation of metabolic process	29	1448	521	28362	0.35	1	// AT3G03380 // AT4G00870 // AT1G50410 // AT2G36080 // AT1G24190 // AT5G59390 // AT4G32730 // AT5G13010 // AT4G11910 // AT1G79280 // AT1G62300 // AT1G63020 // AT3G19150 // AT5G23570 // AT2G23430 // AT2G43140 // AT5G13080 // AT3G56400 // AT1G02450 // AT4G19700 // AT3G22430 // AT5G01400 // AT1G14790 // AT5G61380 // AT5G43170 // AT1G21580 // AT3G18610 // AT1G13260 // AT5G65000
GO:0009259	P	ribonucleotide metabolic process	8	1448	221	28362	0.87	1	// AT1G80050 // AT5G57350 // AT2G18960 // AT5G25450 // AT4G20320 // AT4G30190 // AT3G20330 // AT5G47810
GO:0071370	P	cellular response to gibberellin stimulus	5	1448	85	28362	0.45	1	// AT1G75750 // AT4G30270 // AT2G26300 // AT5G39760 // AT5G66350
GO:0051248	P	negative regulation of protein metabolic process	6	1448	139	28362	0.71	1	// AT5G13010 // AT3G19150 // AT2G23430 // AT1G79280 // AT4G19700 // AT5G65000
GO:0071478	P	cellular response to radiation	10	1448	135	28362	0.17	1	// AT1G53090 // AT2G25930 // AT1G10470 // AT2G42690 // AT5G15840 // AT2G40080 // AT4G19990 // AT1G28520 // AT2G26300 // AT2G21970
GO:0051240	P	positive regulation of multicellular organismal process	6	1448	100	28362	0.41	1	// AT3G48990 // AT3G20470 // AT5G14930 // AT5G39610 // AT1G28520 // AT1G34180
GO:0051241	P	negative regulation of multicellular organismal process	8	1448	119	28362	0.28	1	// AT1G77300 // AT5G60800 // AT2G43000 // AT1G79280 // AT1G13260 // AT2G36270 // AT3G07650 // AT3G56400
GO:0051246	P	regulation of protein metabolic process	21	1448	376	28362	0.38	1	// AT1G36730 // AT2G29140 // AT4G29810 // AT1G79280 // AT1G05890 // AT1G22240 // AT5G13010 // AT3G19150 // AT1G15670 // AT2G23430 // AT1G32340 // AT3G48360 // AT1G77300 // AT1G05690 // AT1G54290 // AT1G69410 // AT4G27130 // AT4G19700 // AT5G65000 // AT5G63760 // AT5G56510
GO:0051247	P	positive regulation of protein metabolic process	6	1448	96	28362	0.38	1	// AT4G29810 // AT1G32340 // AT1G77300 // AT1G69410 // AT1G05890 // AT5G63760
GO:0048827	P	phyllome development	34	1448	508	28362	0.078	1	// AT3G51430 // AT3G01470 // AT1G27340 // AT5G51640 // AT1G68130 // AT2G35980 // AT3G52430 // AT1G52880 // AT5G14930 // AT2G38860 // AT2G41060 // AT1G24260 // AT1G77300 // AT4G02380 // AT3G02150 // AT5G39610 // AT4G01540 // AT5G43900 // AT2G31160 // AT1G73680 // AT2G23430 // AT3G56400 // AT4G10500 // AT1G79280 // AT2G43000 // AT4G32810 // AT3G19190 // AT2G17040 // AT5G41410 // AT2G43570 // AT2G42…
GO:0009926	P	auxin polar transport	5	1448	91	28362	0.5	1	// AT3G02260 // AT4G39403 // AT4G32810 // AT4G13750 // AT1G68130
GO:0031399	P	regulation of protein modification process	5	1448	115	28362	0.7	1	// AT2G23430 // AT1G79280 // AT1G77300 // AT3G19150 // AT4G29810
GO:0046942	P	carboxylic acid transport	9	1448	103	28362	0.095	1	// AT4G35180 // AT1G61800 // AT5G41800 // AT1G44100 // AT5G64280 // AT5G47560 // AT1G15520 // AT5G65990 // AT1G77380
GO:0048608	P	reproductive structure development	66	1448	1265	28362	0.45	1	// AT2G03150 // AT2G40080 // AT4G04920 // AT5G42900 // AT1G25560 // AT1G10470 // AT3G48740 // AT3G29810 // AT5G15840 // AT1G01480 // AT1G28520 // AT2G26890 // AT2G30140 // AT2G36270 // AT2G41280 // AT4G24120 // AT1G52880 // AT2G25930 // AT1G08300 // AT4G29900 // AT5G13010 // AT1G55170 // AT5G59570 // AT1G31814 // AT5G45550 // AT1G24260 // AT1G29860 // AT1G77300 // AT1G79280 // AT5G06720 // AT3G07…
GO:0048609	P	multicellular organismal reproductive process	8	1448	153	28362	0.52	1	// AT4G02280 // AT4G39940 // AT3G48740 // AT5G67520 // AT5G13200 // AT5G40010 // AT5G67110 // AT2G41280
GO:0072594	P	establishment of protein localization to organelle	9	1448	192	28362	0.65	1	// AT1G15310 // AT1G79940 // AT1G20350 // AT2G24820 // AT5G18525 // AT2G26890 // AT5G05680 // AT1G79280 // AT3G53720
GO:0071396	P	cellular response to lipid	29	1448	409	28362	0.058	1	// AT1G75750 // AT2G19590 // AT4G37790 // AT4G21940 // AT5G64750 // AT3G03990 // AT1G62810 // AT2G26300 // AT3G48360 // AT4G21534 // AT2G36270 // AT2G41070 // AT1G04120 // AT3G04110 // AT2G40340 // AT5G53160 // AT4G26080 // AT2G43140 // AT5G66350 // AT1G52570 // AT2G26980 // AT3G50530 // AT2G38340 // AT4G30270 // AT1G64060 // AT5G39760 // AT1G76040 // AT4G11890 // AT5G58220
GO:0072593	P	reactive oxygen species metabolic process	14	1448	169	28362	0.063	1	// AT3G52430 // AT5G64110 // AT3G49120 // AT5G06720 // AT1G37130 // AT5G64120 // AT4G37520 // AT2G01980 // AT1G77760 // AT1G64060 // AT3G27820 // AT2G23150 // AT1G62810 // AT2G26300
GO:0071395	P	cellular response to jasmonic acid stimulus	7	1448	87	28362	0.17	1	// AT3G52430 // AT5G47220 // AT4G04920 // AT2G28290 // AT3G23240 // AT5G26170 // AT3G56400
GO:0051276	P	chromosome organization	21	1448	482	28362	0.79	1	// AT4G38560 // AT5G61060 // AT2G17930 // AT2G21660 // AT1G54260 // AT1G50410 // AT5G15540 // AT5G05490 // AT3G46590 // AT2G28290 // AT1G56460 // AT1G08460 // AT3G50000 // AT1G77300 // AT2G44980 // AT4G35110 // AT1G24190 // AT3G18610 // AT3G20810 // AT1G79280 // AT1G16710
GO:0007034	P	vacuolar transport	8	1448	96	28362	0.13	1	// AT5G04850 // AT3G14270 // AT1G71010 // AT3G53720 // AT1G03950 // AT1G34260 // AT2G26890 // AT5G18525
GO:1901137	P	carbohydrate derivative biosynthetic process	13	1448	329	28362	0.85	1	// AT5G15950 // AT1G67070 // AT1G08280 // AT1G80050 // AT5G57350 // AT2G18960 // AT3G04240 // AT3G56400 // AT4G20320 // AT5G58770 // AT4G30190 // AT3G20330 // AT5G14950
GO:1901135	P	carbohydrate derivative metabolic process	32	1448	645	28362	0.59	1	// AT1G80050 // AT1G02850 // AT5G57350 // AT5G25450 // AT4G38800 // AT4G30190 // AT3G20330 // AT5G14950 // AT1G71170 // AT4G37310 // AT2G18960 // AT3G04240 // AT4G20320 // AT3G03640 // AT3G06510 // AT4G29570 // AT4G27820 // AT1G67070 // AT1G08280 // AT5G24540 // AT5G52190 // AT5G67310 // AT1G26560 // AT3G56400 // AT2G01670 // AT5G47810 // AT5G15950 // AT3G60140 // AT3G24180 // AT5G36220 // AT2G43…
GO:0010053	P	root epidermal cell differentiation	6	1448	120	28362	0.58	1	// AT3G13870 // AT5G43900 // AT5G13010 // AT4G00150 // AT5G13080 // AT1G67490
GO:0033692	P	cellular polysaccharide biosynthetic process	9	1448	171	28362	0.51	1	// AT4G04920 // AT5G63370 // AT3G29810 // AT2G36850 // AT1G55850 // AT2G31960 // AT2G32530 // AT3G59100 // AT2G32540
GO:1902680	P	positive regulation of RNA biosynthetic process	23	1448	348	28362	0.14	1	// AT5G49520 // AT5G47220 // AT4G17500 // AT3G01470 // AT1G28520 // AT2G36270 // AT4G32730 // AT5G13330 // AT3G05700 // AT1G24260 // AT3G16770 // AT2G40340 // AT5G64220 // AT5G35210 // AT4G01540 // AT4G19990 // AT1G29860 // AT1G79430 // AT5G01270 // AT2G38340 // AT2G42830 // AT2G42680 // AT1G34180
GO:0033365	P	protein localization to organelle	9	1448	221	28362	0.79	1	// AT1G15310 // AT1G79940 // AT1G20350 // AT2G24820 // AT5G18525 // AT2G26890 // AT5G05680 // AT1G79280 // AT3G53720
GO:0048731	P	system development	113	1448	1929	28362	0.08	1	// AT3G13870 // AT1G27340 // AT1G28520 // AT2G36270 // AT2G41280 // AT5G14930 // AT5G59570 // AT5G39610 // AT3G20810 // AT2G25930 // AT3G55515 // AT3G44880 // AT2G23430 // AT2G43000 // AT5G65510 // AT1G08300 // AT5G61760 // AT1G01470 // AT5G41410 // AT2G28290 // AT4G37710 // AT2G03150 // AT3G48740 // AT5G24740 // AT4G38800 // AT3G03990 // AT5G51640 // AT1G67490 // AT4G24120 // AT2G40080 // AT5G65…
GO:0009066	P	aspartate family amino acid metabolic process	6	1448	60	28362	0.1	1	// AT4G33150 // AT4G14710 // AT2G26400 // AT3G01120 // AT4G38800 // AT5G65010
GO:0061458	P	reproductive system development	66	1448	1265	28362	0.45	1	// AT2G03150 // AT2G40080 // AT4G04920 // AT5G42900 // AT1G25560 // AT1G10470 // AT3G48740 // AT3G29810 // AT5G15840 // AT1G01480 // AT1G28520 // AT2G26890 // AT2G30140 // AT2G36270 // AT2G41280 // AT4G24120 // AT1G52880 // AT2G25930 // AT1G08300 // AT4G29900 // AT5G13010 // AT1G55170 // AT5G59570 // AT1G31814 // AT5G45550 // AT1G24260 // AT1G29860 // AT1G77300 // AT1G79280 // AT5G06720 // AT3G07…
GO:0030244	P	cellulose biosynthetic process	5	1448	51	28362	0.14	1	// AT4G04920 // AT3G29810 // AT1G55850 // AT2G32530 // AT2G32540
GO:0072528	P	pyrimidine-containing compound biosynthetic process	5	1448	52	28362	0.14	1	// AT2G29630 // AT3G20330 // AT3G16990 // AT4G20320 // AT3G24030
GO:0009108	P	coenzyme biosynthetic process	7	1448	134	28362	0.53	1	// AT1G74710 // AT1G36160 // AT2G29630 // AT5G14760 // AT1G48320 // AT3G24030 // AT3G16990
GO:0034622	P	cellular macromolecular complex assembly	10	1448	365	28362	0.99	1	// AT1G68110 // AT5G52820 // AT5G15540 // AT1G15310 // AT1G70140 // AT4G24690 // AT1G54260 // AT5G07060 // AT5G57320 // AT1G03060
GO:0072521	P	purine-containing compound metabolic process	8	1448	233	28362	0.9	1	// AT5G15950 // AT1G80050 // AT5G57350 // AT2G18960 // AT5G25450 // AT4G30190 // AT5G58220 // AT5G47810
GO:0009100	P	glycoprotein metabolic process	5	1448	107	28362	0.64	1	// AT1G08280 // AT5G14950 // AT3G04240 // AT1G67070 // AT5G58770
GO:0009101	P	glycoprotein biosynthetic process	5	1448	102	28362	0.6	1	// AT1G08280 // AT5G14950 // AT3G04240 // AT1G67070 // AT5G58770
GO:0010101	P	post-embryonic root morphogenesis	5	1448	63	28362	0.23	1	// AT3G02260 // AT2G23430 // AT2G04160 // AT1G68765 // AT3G18485
GO:0090627	P	plant epidermal cell differentiation	6	1448	146	28362	0.75	1	// AT3G13870 // AT5G43900 // AT5G13010 // AT4G00150 // AT5G13080 // AT1G67490
GO:0006325	P	chromatin organization	14	1448	322	28362	0.76	1	// AT5G61060 // AT2G17930 // AT1G54260 // AT1G50410 // AT2G28290 // AT1G56460 // AT1G08460 // AT3G50000 // AT1G77300 // AT2G44980 // AT1G24190 // AT3G18610 // AT3G20810 // AT1G16710
GO:0043933	P	macromolecular complex subunit organization	33	1448	745	28362	0.81	1	// AT1G48320 // AT1G50410 // AT2G31200 // AT1G24190 // AT1G03060 // AT5G42980 // AT1G56460 // AT5G13010 // AT1G08460 // AT5G61060 // AT1G77300 // AT2G44980 // AT3G48740 // AT3G20810 // AT5G52820 // AT2G17930 // AT1G15310 // AT1G70140 // AT5G07060 // AT4G24690 // AT5G51070 // AT2G16700 // AT5G57320 // AT3G18610 // AT1G68110 // AT5G15540 // AT5G59890 // AT2G28290 // AT1G54260 // AT3G50000 // AT1G69…
GO:0009850	P	auxin metabolic process	6	1448	74	28362	0.19	1	// AT1G16410 // AT2G27150 // AT1G68130 // AT5G66350 // AT3G18485 // AT4G39950
GO:0072330	P	monocarboxylic acid biosynthetic process	15	1448	251	28362	0.31	1	// AT3G52430 // AT1G16410 // AT1G74710 // AT2G27150 // AT1G36160 // AT5G04230 // AT4G05160 // AT2G28630 // AT3G02620 // AT4G39030 // AT1G68530 // AT4G39950 // AT1G15780 // AT1G02860 // AT1G73805
GO:2000026	P	regulation of multicellular organismal development	26	1448	442	28362	0.27	1	// AT4G04920 // AT5G15840 // AT5G24740 // AT2G30140 // AT1G28520 // AT2G43000 // AT2G36270 // AT1G52880 // AT2G25930 // AT5G14930 // AT5G59570 // AT4G36710 // AT1G55325 // AT1G77300 // AT1G79280 // AT3G07650 // AT5G39610 // AT3G48990 // AT4G37900 // AT5G37260 // AT5G60800 // AT2G40080 // AT3G56400 // AT5G13200 // AT1G13260 // AT1G34180
GO:0051649	P	establishment of localization in cell	18	1448	488	28362	0.94	1	// AT4G21160 // AT3G14270 // AT1G15310 // AT1G10730 // AT5G10470 // AT1G79940 // AT1G20350 // AT3G53720 // AT1G71010 // AT3G13870 // AT2G21660 // AT1G34260 // AT2G26890 // AT5G05680 // AT1G79280 // AT2G24820 // AT5G06120 // AT5G18525
GO:0045935	P	positive regulation of nucleobase-containing compound metabolic process	26	1448	379	28362	0.091	1	// AT5G49520 // AT5G47220 // AT4G17500 // AT3G01470 // AT1G28520 // AT3G48360 // AT4G32730 // AT5G13330 // AT5G13010 // AT3G05700 // AT2G36270 // AT1G24260 // AT1G29860 // AT2G40340 // AT5G64220 // AT5G35210 // AT4G01540 // AT4G19990 // AT2G23430 // AT1G79430 // AT5G01270 // AT3G16770 // AT2G38340 // AT2G42830 // AT2G42680 // AT1G34180
GO:0045934	P	negative regulation of nucleobase-containing compound metabolic process	10	1448	249	28362	0.81	1	// AT2G36080 // AT5G13080 // AT5G43170 // AT1G24190 // AT1G02450 // AT3G18610 // AT1G62300 // AT1G13260 // AT4G32730 // AT3G56400
GO:0030029	P	actin filament-based process	9	1448	104	28362	0.099	1	// AT1G04600 // AT3G13870 // AT5G43900 // AT5G59890 // AT1G70140 // AT5G10470 // AT2G31200 // AT2G16700 // AT5G57320
GO:0042180	P	cellular ketone metabolic process	9	1448	106	28362	0.11	1	// AT3G52430 // AT1G74710 // AT4G32980 // AT1G48320 // AT4G13040 // AT1G15780 // AT1G73805 // AT1G02860 // AT5G65640
GO:0010817	P	regulation of hormone levels	13	1448	251	28362	0.52	1	// AT1G16410 // AT4G39403 // AT4G32810 // AT4G13750 // AT3G19270 // AT1G68130 // AT3G63110 // AT4G29810 // AT3G18485 // AT5G66350 // AT2G27150 // AT4G39950 // AT3G02260
GO:0022414	P	reproductive process	88	1448	1715	28362	0.5	1	// AT1G28520 // AT2G36270 // AT2G41280 // AT5G59570 // AT1G77300 // AT3G20810 // AT2G25930 // AT5G63370 // AT2G19130 // AT3G44880 // AT5G67520 // AT5G06720 // AT5G61760 // AT1G01470 // AT5G41410 // AT2G28290 // AT4G37710 // AT2G03150 // AT4G39940 // AT3G48740 // AT4G24120 // AT2G40080 // AT5G61960 // AT1G79280 // AT1G08300 // AT3G07650 // AT2G42280 // AT1G34300 // AT1G61490 // AT3G05770 // AT1G79…
GO:0042446	P	hormone biosynthetic process	7	1448	112	28362	0.36	1	// AT1G16410 // AT3G19270 // AT1G68130 // AT3G63110 // AT5G66350 // AT2G27150 // AT4G39950
GO:0022411	P	cellular component disassembly	6	1448	73	28362	0.19	1	// AT5G59890 // AT3G19190 // AT2G31200 // AT2G16700 // AT5G57320 // AT1G69410
GO:0055067	P	monovalent inorganic cation homeostasis	6	1448	68	28362	0.15	1	// AT2G03150 // AT5G47560 // AT3G53720 // AT2G01980 // AT1G04120 // AT5G41610
GO:0043624	P	cellular protein complex disassembly	5	1448	55	28362	0.17	1	// AT5G59890 // AT1G69410 // AT2G31200 // AT5G57320 // AT2G16700
GO:0043623	P	cellular protein complex assembly	5	1448	197	28362	0.97	1	// AT1G68110 // AT5G57320 // AT1G70140 // AT4G24690 // AT1G15310
GO:0008610	P	lipid biosynthetic process	19	1448	522	28362	0.95	1	// AT4G32810 // AT3G03990 // AT4G32980 // AT1G36160 // AT3G19270 // AT5G24160 // AT1G68530 // AT2G28630 // AT1G48300 // AT3G02620 // AT3G49210 // AT3G45130 // AT3G26840 // AT5G58770 // AT3G07700 // AT1G15780 // AT1G31910 // AT4G38460 // AT5G65640
GO:0006497	P	protein lipidation	6	1448	70	28362	0.16	1	// AT3G44480 // AT1G52320 // AT1G12210 // AT1G62630 // AT1G63350 // AT2G26300
GO:0009744	P	response to sucrose	5	1448	62	28362	0.23	1	// AT2G22490 // AT5G20830 // AT1G61800 // AT1G67070 // AT3G60140
GO:0005975	P	carbohydrate metabolic process	71	1448	1144	28362	0.062	1	// AT5G11110 // AT4G04920 // AT1G02850 // AT4G37870 // AT4G02280 // AT4G39940 // AT4G38270 // AT4G27480 // AT5G20830 // AT3G29810 // AT3G57270 // AT1G60590 // AT1G48300 // AT2G25450 // AT5G53370 // AT3G15720 // AT3G12700 // AT5G43910 // AT3G43270 // AT1G48430 // AT5G14950 // AT1G68130 // AT1G09910 // AT3G60130 // AT4G25810 // AT5G09730 // AT5G33290 // AT4G23730 // AT3G59100 // AT1G70230 // AT5G47…
GO:0009740	P	gibberellic acid mediated signaling pathway	5	1448	82	28362	0.42	1	// AT1G75750 // AT4G30270 // AT2G26300 // AT5G39760 // AT5G66350
GO:0005976	P	polysaccharide metabolic process	25	1448	432	28362	0.3	1	// AT4G04920 // AT4G38270 // AT3G29810 // AT3G48580 // AT5G53370 // AT5G33290 // AT3G43270 // AT3G59100 // AT4G25810 // AT1G70230 // AT1G55850 // AT2G32540 // AT4G02280 // AT5G63370 // AT5G09730 // AT4G37800 // AT4G24260 // AT2G31960 // AT1G68130 // AT2G36850 // AT1G68765 // AT4G30270 // AT2G43570 // AT2G32530 // AT5G44930
GO:0008299	P	isoprenoid biosynthetic process	8	1448	154	28362	0.53	1	// AT4G32810 // AT4G32980 // AT3G45130 // AT1G31910 // AT5G58770 // AT3G03990 // AT4G38460 // AT5G65640
GO:0006259	P	DNA metabolic process	14	1448	539	28362	1	1	// AT5G44750 // AT5G24280 // AT1G50410 // AT1G68290 // AT5G05490 // AT3G19150 // AT2G23430 // AT3G46590 // AT3G48360 // AT5G57160 // AT4G38600 // AT1G74350 // AT1G06670 // AT3G50000
GO:0019362	P	pyridine nucleotide metabolic process	5	1448	117	28362	0.71	1	// AT5G14760 // AT1G65930 // AT1G71170 // AT5G47810 // AT5G43330
GO:0006396	P	RNA processing	27	1448	693	28362	0.94	1	// AT2G43970 // AT1G14640 // AT5G01290 // AT3G63110 // AT5G46250 // AT4G24740 // AT5G13010 // AT1G33390 // AT5G45990 // AT5G07060 // AT5G61140 // AT1G80070 // AT1G74350 // AT1G06670 // AT1G63020 // AT5G63370 // AT3G01540 // AT5G23570 // AT3G16650 // AT5G08600 // AT1G21580 // AT2G42270 // AT3G61860 // AT5G01400 // AT1G14790 // AT2G21660 // AT3G18610
GO:0045893	P	positive regulation of transcription, DNA-templated	23	1448	347	28362	0.14	1	// AT5G49520 // AT5G47220 // AT4G17500 // AT3G01470 // AT1G28520 // AT2G36270 // AT4G32730 // AT5G13330 // AT3G05700 // AT1G24260 // AT3G16770 // AT2G40340 // AT5G64220 // AT5G35210 // AT4G01540 // AT4G19990 // AT1G29860 // AT1G79430 // AT5G01270 // AT2G38340 // AT2G42830 // AT2G42680 // AT1G34180
GO:0048467	P	gynoecium development	6	1448	89	28362	0.31	1	// AT1G52880 // AT5G43900 // AT5G41410 // AT1G24260 // AT2G42830 // AT1G77300
GO:0048588	P	developmental cell growth	7	1448	192	28362	0.85	1	// AT2G37540 // AT5G43900 // AT5G13010 // AT4G00150 // AT1G60420 // AT3G56960 // AT1G09080
GO:0010393	P	galacturonan metabolic process	6	1448	148	28362	0.76	1	// AT4G04920 // AT4G38270 // AT1G68765 // AT5G53370 // AT5G33290 // AT3G43270
GO:0006470	P	protein dephosphorylation	6	1448	114	28362	0.53	1	// AT5G01270 // AT4G26080 // AT3G15260 // AT2G29400 // AT1G34750 // AT5G43380
GO:0048585	P	negative regulation of response to stimulus	14	1448	169	28362	0.063	1	// AT3G52430 // AT4G39403 // AT1G74710 // AT4G26080 // AT2G40940 // AT4G39030 // AT3G59700 // AT1G15670 // AT5G66350 // AT4G32730 // AT5G64750 // AT2G26300 // AT5G65000 // AT3G07650
GO:0048468	P	cell development	9	1448	306	28362	0.97	1	// AT2G37540 // AT5G43900 // AT5G13010 // AT4G00150 // AT1G60420 // AT3G56960 // AT4G38600 // AT1G03060 // AT1G09080
GO:0048581	P	negative regulation of post-embryonic development	6	1448	101	28362	0.42	1	// AT5G60800 // AT1G77300 // AT1G79280 // AT1G13260 // AT2G36270 // AT3G07650
GO:0048580	P	regulation of post-embryonic development	18	1448	329	28362	0.42	1	// AT4G04920 // AT2G40080 // AT3G48990 // AT2G25930 // AT4G37900 // AT5G37260 // AT1G77300 // AT5G15840 // AT3G07650 // AT5G60800 // AT5G59570 // AT1G28520 // AT2G30140 // AT1G79280 // AT1G13260 // AT2G36270 // AT5G13200 // AT5G39610
GO:0008104	P	protein localization	30	1448	715	28362	0.88	1	// AT2G18180 // AT2G33110 // AT5G18525 // AT2G26890 // AT4G04620 // AT4G16370 // AT1G20350 // AT3G53720 // AT1G79280 // AT3G05270 // AT1G15310 // AT1G13340 // AT1G10730 // AT1G79940 // AT4G24690 // AT2G24820 // AT3G60540 // AT5G05680 // AT3G61960 // AT4G39180 // AT5G24350 // AT2G05630 // AT1G50970 // AT4G32150 // AT3G03490 // AT1G65800 // AT1G03950 // AT4G21160 // AT5G06120 // AT3G60860
GO:0048868	P	pollen tube development	8	1448	191	28362	0.76	1	// AT2G37540 // AT5G61760 // AT2G35070 // AT1G60420 // AT3G56960 // AT3G05770 // AT5G20690 // AT1G09080
GO:1901361	P	organic cyclic compound catabolic process	14	1448	183	28362	0.1	1	// AT4G29570 // AT4G13250 // AT2G01670 // AT5G36160 // AT1G68290 // AT3G01540 // AT3G56170 // AT3G44880 // AT5G13800 // AT4G39950 // AT1G69720 // AT4G11910 // AT4G22920 // AT4G31390
GO:0009968	P	negative regulation of signal transduction	8	1448	79	28362	0.061	1	// AT3G52430 // AT4G39403 // AT4G26080 // AT2G40940 // AT5G66350 // AT5G64750 // AT2G26300 // AT1G15670
GO:0048869	P	cellular developmental process	51	1448	1001	28362	0.53	1	// AT5G11110 // AT1G75750 // AT3G49120 // AT3G13870 // AT5G26240 // AT4G12350 // AT3G55500 // AT5G15840 // AT4G00150 // AT5G47140 // AT1G67490 // AT5G45550 // AT1G03060 // AT3G59100 // AT4G32730 // AT1G60420 // AT1G26770 // AT4G36710 // AT5G13010 // AT1G31814 // AT5G65870 // AT1G24260 // AT5G39610 // AT1G68530 // AT2G22860 // AT2G35940 // AT2G05520 // AT5G07830 // AT4G13750 // AT2G25930 // AT5G43…
GO:0060918	P	auxin transport	6	1448	100	28362	0.41	1	// AT4G39403 // AT4G32810 // AT4G13750 // AT1G68130 // AT4G29810 // AT3G02260
GO:0009965	P	leaf morphogenesis	7	1448	102	28362	0.28	1	// AT4G32810 // AT4G01540 // AT1G68130 // AT2G17040 // AT3G01470 // AT1G27340 // AT3G02150
GO:0040029	P	regulation of gene expression, epigenetic	9	1448	226	28362	0.81	1	// AT1G63020 // AT5G01400 // AT5G13010 // AT5G23570 // AT2G28290 // AT1G14790 // AT1G21580 // AT1G77300 // AT3G18610
GO:0009845	P	seed germination	12	1448	161	28362	0.14	1	// AT3G48990 // AT2G26980 // AT2G26300 // AT5G37260 // AT4G36880 // AT5G39610 // AT2G32390 // AT1G75390 // AT1G74350 // AT5G57710 // AT2G36270 // AT5G13200
GO:0008202	P	steroid metabolic process	5	1448	110	28362	0.66	1	// AT5G24160 // AT5G57240 // AT3G19270 // AT1G31910 // AT4G24220
GO:0006073	P	cellular glucan metabolic process	17	1448	218	28362	0.067	1	// AT4G02280 // AT4G04920 // AT4G25810 // AT5G63370 // AT1G68130 // AT3G29810 // AT2G36850 // AT4G37800 // AT4G30270 // AT4G24260 // AT1G70230 // AT1G55850 // AT2G32530 // AT2G31960 // AT3G48580 // AT3G59100 // AT2G32540
GO:0048519	P	negative regulation of biological process	52	1448	848	28362	0.11	1	// AT3G03380 // AT3G59700 // AT4G00870 // AT1G50410 // AT2G36080 // AT5G64750 // AT5G57320 // AT1G24190 // AT5G59390 // AT2G26300 // AT2G36270 // AT4G32730 // AT1G63020 // AT3G52430 // AT1G74710 // AT2G40940 // AT5G13010 // AT3G57330 // AT1G77300 // AT4G11910 // AT1G79280 // AT4G39030 // AT3G07650 // AT1G62300 // AT4G03260 // AT4G39403 // AT4G32980 // AT4G26080 // AT3G19150 // AT5G23570 // AT1G21…
GO:0051254	P	positive regulation of RNA metabolic process	24	1448	356	28362	0.12	1	// AT5G49520 // AT5G47220 // AT4G17500 // AT3G01470 // AT1G28520 // AT2G36270 // AT4G32730 // AT5G13330 // AT5G13010 // AT3G05700 // AT1G24260 // AT3G16770 // AT2G40340 // AT5G64220 // AT5G35210 // AT4G01540 // AT4G19990 // AT1G29860 // AT1G79430 // AT5G01270 // AT2G38340 // AT2G42830 // AT2G42680 // AT1G34180
GO:0034470	P	ncRNA processing	5	1448	271	28362	1	1	// AT3G18610 // AT5G13010 // AT3G01540 // AT5G08600 // AT3G63110
GO:0015711	P	organic anion transport	9	1448	103	28362	0.095	1	// AT4G35180 // AT1G61800 // AT5G41800 // AT1G44100 // AT5G64280 // AT5G47560 // AT1G15520 // AT5G65990 // AT1G77380
GO:0007602	P	phototransduction	5	1448	63	28362	0.23	1	// AT1G28520 // AT1G53090 // AT2G40080 // AT2G25930 // AT4G19990
GO:0045184	P	establishment of protein localization	28	1448	661	28362	0.86	1	// AT2G18180 // AT2G33110 // AT5G18525 // AT2G26890 // AT4G04620 // AT4G16370 // AT1G20350 // AT3G53720 // AT1G79280 // AT1G15310 // AT1G13340 // AT1G10730 // AT1G79940 // AT4G24690 // AT2G24820 // AT3G60540 // AT5G05680 // AT3G61960 // AT4G39180 // AT5G24350 // AT2G05630 // AT1G50970 // AT4G32150 // AT3G03490 // AT1G03950 // AT4G21160 // AT5G06120 // AT3G60860
GO:0003006	P	developmental process involved in reproduction	74	1448	1496	28362	0.62	1	// AT2G03150 // AT2G40080 // AT4G04920 // AT5G42900 // AT1G25560 // AT1G10470 // AT3G48740 // AT3G29810 // AT5G15840 // AT1G01480 // AT1G28520 // AT2G26890 // AT2G30140 // AT2G36270 // AT2G41280 // AT5G20690 // AT4G24120 // AT3G56960 // AT1G52880 // AT2G25930 // AT1G08300 // AT4G29900 // AT5G13010 // AT1G55170 // AT5G59570 // AT1G31814 // AT5G45550 // AT1G24260 // AT1G29860 // AT1G77300 // AT1G79…
GO:0042451	P	purine nucleoside biosynthetic process	5	1448	72	28362	0.32	1	// AT5G15950 // AT4G30190 // AT1G80050 // AT5G57350 // AT2G18960
GO:0044703	P	multi-organism reproductive process	18	1448	368	28362	0.6	1	// AT2G37540 // AT4G21380 // AT1G34300 // AT5G61760 // AT1G61490 // AT2G19130 // AT4G39940 // AT5G07550 // AT1G60420 // AT1G65800 // AT5G67520 // AT2G35070 // AT3G56960 // AT3G05770 // AT1G71880 // AT4G11900 // AT5G20690 // AT1G09080
GO:0044702	P	single organism reproductive process	74	1448	1544	28362	0.72	1	// AT2G03150 // AT2G40080 // AT1G01480 // AT1G10470 // AT3G48740 // AT5G05490 // AT5G15840 // AT2G30140 // AT2G26890 // AT1G34300 // AT2G36270 // AT2G41280 // AT4G24120 // AT3G56960 // AT1G52880 // AT5G61960 // AT1G08300 // AT4G29900 // AT5G13010 // AT1G55170 // AT5G59570 // AT1G31814 // AT5G45550 // AT4G39940 // AT1G24260 // AT1G77300 // AT1G71880 // AT5G67110 // AT1G79280 // AT5G06720 // AT1G61…
GO:1901564	P	organonitrogen compound metabolic process	89	1448	2569	28362	1	1	// AT1G27980 // AT3G44720 // AT2G30660 // AT2G30770 // AT5G39850 // AT1G69720 // AT4G37310 // AT4G29570 // AT5G57350 // AT3G44880 // AT5G67520 // AT4G39950 // AT2G43000 // AT2G34210 // AT3G29200 // AT5G13800 // AT4G17830 // AT1G62180 // AT2G24850 // AT4G39940 // AT4G30190 // AT5G25450 // AT4G38800 // AT3G63110 // AT2G26300 // AT4G21534 // AT4G13250 // AT2G29630 // AT1G80050 // AT1G22240 // AT1G65…
GO:1901566	P	organonitrogen compound biosynthetic process	57	1448	2076	28362	1	1	// AT3G51430 // AT1G80050 // AT1G62180 // AT5G56510 // AT4G39940 // AT4G39950 // AT5G57350 // AT1G08250 // AT3G24030 // AT2G27820 // AT5G39850 // AT4G38800 // AT4G30190 // AT3G20330 // AT2G26300 // AT3G52430 // AT3G29200 // AT5G14760 // AT5G13010 // AT2G18960 // AT1G22240 // AT3G51440 // AT4G20320 // AT5G46180 // AT1G54290 // AT5G65010 // AT5G15950 // AT1G70980 // AT3G22460 // AT1G36730 // AT5G25…
GO:0044706	P	multi-multicellular organism process	15	1448	268	28362	0.4	1	// AT2G37540 // AT4G21380 // AT1G34300 // AT5G61760 // AT1G61490 // AT2G19130 // AT2G35070 // AT1G60420 // AT1G65800 // AT3G56960 // AT3G05770 // AT1G71880 // AT4G11900 // AT5G20690 // AT1G09080
GO:0016052	P	carbohydrate catabolic process	7	1448	257	28362	0.97	1	// AT5G53370 // AT1G68765 // AT5G09730 // AT2G43570 // AT4G24260 // AT3G43270 // AT5G47810
GO:0000398	P	mRNA splicing, via spliceosome	7	1448	123	28362	0.45	1	// AT3G61860 // AT5G63370 // AT5G13010 // AT3G16650 // AT5G07060 // AT1G80070 // AT2G21660
GO:0016051	P	carbohydrate biosynthetic process	24	1448	342	28362	0.085	1	// AT5G11110 // AT4G04920 // AT4G37870 // AT4G39940 // AT4G38270 // AT4G27480 // AT5G20830 // AT3G29810 // AT2G25450 // AT5G33290 // AT3G59100 // AT1G55850 // AT2G32540 // AT4G02280 // AT1G07640 // AT5G63370 // AT2G31960 // AT2G43000 // AT1G35910 // AT2G36850 // AT5G38430 // AT2G32530 // AT5G65140 // AT5G44930
GO:0071446	P	cellular response to salicylic acid stimulus	5	1448	62	28362	0.23	1	// AT3G52430 // AT2G04450 // AT5G22570 // AT3G56400 // AT4G03460
GO:0019637	P	organophosphate metabolic process	24	1448	524	28362	0.73	1	// AT5G64000 // AT5G57350 // AT3G24030 // AT5G25450 // AT3G16990 // AT5G54390 // AT4G30190 // AT3G20330 // AT1G71170 // AT5G14760 // AT1G80050 // AT2G18960 // AT1G65930 // AT1G31910 // AT4G20320 // AT1G49340 // AT5G09290 // AT1G34260 // AT5G47810 // AT5G43330 // AT5G61760 // AT4G11830 // AT2G29630 // AT3G56960
GO:0010431	P	seed maturation	5	1448	69	28362	0.29	1	// AT3G48740 // AT5G40010 // AT2G41280 // AT5G13200 // AT4G02280
GO:0032535	P	regulation of cellular component size	5	1448	74	28362	0.34	1	// AT5G57320 // AT1G70140 // AT2G17040 // AT3G47430 // AT2G05520
GO:0022607	P	cellular component assembly	23	1448	586	28362	0.92	1	// AT5G11110 // AT3G48740 // AT3G29810 // AT1G03060 // AT5G42980 // AT5G13010 // AT5G07060 // AT1G48320 // AT5G52820 // AT1G15310 // AT5G63370 // AT1G70140 // AT4G24690 // AT5G51070 // AT5G57320 // AT1G68110 // AT5G15540 // AT3G19190 // AT5G65000 // AT3G59530 // AT1G54260 // AT5G58220 // AT5G10470
GO:0009141	P	nucleoside triphosphate metabolic process	6	1448	170	28362	0.86	1	// AT5G57350 // AT2G18960 // AT5G25450 // AT4G20320 // AT4G30190 // AT5G47810
GO:0009144	P	purine nucleoside triphosphate metabolic process	5	1448	157	28362	0.9	1	// AT4G30190 // AT5G25450 // AT5G57350 // AT2G18960 // AT5G47810
GO:0009067	P	aspartate family amino acid biosynthetic process	5	1448	47	28362	0.11	1	// AT4G14710 // AT2G26400 // AT3G01120 // AT5G65010 // AT4G38800
GO:0042157	P	lipoprotein metabolic process	6	1448	71	28362	0.17	1	// AT3G44480 // AT1G52320 // AT1G12210 // AT1G62630 // AT1G63350 // AT2G26300
GO:0009064	P	glutamine family amino acid metabolic process	7	1448	71	28362	0.084	1	// AT2G16500 // AT5G14800 // AT5G65010 // AT4G34710 // AT4G17830 // AT2G43000 // AT5G46180
GO:0045892	P	negative regulation of transcription, DNA-templated	10	1448	215	28362	0.66	1	// AT2G36080 // AT5G13080 // AT5G43170 // AT1G24190 // AT1G02450 // AT3G18610 // AT1G62300 // AT1G13260 // AT4G32730 // AT3G56400
GO:0048316	P	seed development	24	1448	661	28362	0.97	1	// AT2G03150 // AT1G10470 // AT3G48740 // AT3G29810 // AT2G26890 // AT5G45550 // AT2G36270 // AT2G41280 // AT4G24120 // AT1G52880 // AT3G27670 // AT5G13010 // AT1G08300 // AT4G02280 // AT3G48990 // AT5G06760 // AT5G40010 // AT5G13200 // AT5G15540 // AT2G16500 // AT1G36160 // AT5G61760 // AT1G01470 // AT4G34710
GO:0042158	P	lipoprotein biosynthetic process	6	1448	70	28362	0.16	1	// AT3G44480 // AT1G52320 // AT1G12210 // AT1G62630 // AT1G63350 // AT2G26300
GO:0021700	P	developmental maturation	9	1448	199	28362	0.69	1	// AT4G02280 // AT1G01480 // AT5G43900 // AT3G48740 // AT5G13010 // AT4G00150 // AT5G13200 // AT5G40010 // AT2G41280
GO:0043543	P	protein acylation	8	1448	96	28362	0.13	1	// AT3G44480 // AT2G17930 // AT1G52320 // AT1G12210 // AT1G16710 // AT1G62630 // AT1G63350 // AT2G26300
GO:0090066	P	regulation of anatomical structure size	5	1448	74	28362	0.34	1	// AT5G57320 // AT1G70140 // AT2G17040 // AT3G47430 // AT2G05520
GO:0016570	P	histone modification	7	1448	142	28362	0.59	1	// AT2G17930 // AT1G08460 // AT5G61060 // AT1G77300 // AT1G24190 // AT3G20810 // AT1G16710
GO:0071669	P	plant-type cell wall organization or biogenesis	14	1448	256	28362	0.44	1	// AT4G04920 // AT3G13870 // AT3G56960 // AT5G64120 // AT4G12350 // AT3G29810 // AT3G55500 // AT1G26770 // AT4G30270 // AT2G32530 // AT5G44930 // AT1G55850 // AT3G15370 // AT2G32540
GO:0006818	P	hydrogen transport	5	1448	74	28362	0.34	1	// AT2G38170 // AT4G26710 // AT5G57350 // AT2G18960 // AT4G30190
GO:0099402	P	plant organ development	55	1448	961	28362	0.22	1	// AT3G51430 // AT4G04920 // AT3G13870 // AT3G01470 // AT4G00150 // AT3G16785 // AT5G24740 // AT1G27340 // AT3G18485 // AT5G51640 // AT5G45550 // AT1G68130 // AT2G35980 // AT4G32980 // AT3G52430 // AT1G52880 // AT5G14930 // AT2G38860 // AT5G13010 // AT2G41060 // AT1G24260 // AT5G39610 // AT4G02380 // AT1G10940 // AT3G02150 // AT1G08300 // AT1G77300 // AT1G67490 // AT4G39403 // AT4G13750 // AT4G01…
GO:0046700	P	heterocycle catabolic process	13	1448	157	28362	0.071	1	// AT4G29570 // AT4G13250 // AT2G01670 // AT1G68290 // AT3G01540 // AT3G56170 // AT3G44880 // AT5G13800 // AT4G39950 // AT1G69720 // AT4G11910 // AT4G22920 // AT4G31390
GO:0009787	P	regulation of abscisic acid-activated signaling pathway	5	1448	78	28362	0.38	1	// AT2G26300 // AT5G53160 // AT4G11890 // AT4G26080 // AT5G64750
GO:0010605	P	negative regulation of macromolecule metabolic process	27	1448	480	28362	0.34	1	// AT4G00870 // AT1G50410 // AT2G36080 // AT1G24190 // AT5G59390 // AT4G32730 // AT5G13010 // AT1G79280 // AT1G62300 // AT1G63020 // AT3G19150 // AT5G23570 // AT2G23430 // AT2G43140 // AT5G13080 // AT3G56400 // AT1G02450 // AT4G19700 // AT3G22430 // AT5G01400 // AT1G14790 // AT5G61380 // AT5G43170 // AT1G21580 // AT3G18610 // AT1G13260 // AT5G65000
GO:0043094	P	cellular metabolic compound salvage	6	1448	95	28362	0.37	1	// AT4G14710 // AT1G80050 // AT5G38430 // AT3G24030 // AT2G26400 // AT4G38800
GO:0009664	P	plant-type cell wall organization	8	1448	131	28362	0.36	1	// AT4G04920 // AT5G64120 // AT3G29810 // AT3G55500 // AT1G26770 // AT4G30270 // AT3G56960 // AT3G15370
GO:0051606	P	detection of stimulus	9	1448	99	28362	0.08	1	// AT1G53090 // AT2G25930 // AT4G26090 // AT4G19990 // AT2G29630 // AT2G40080 // AT1G28520 // AT3G05360 // AT5G25220
GO:0044270	P	cellular nitrogen compound catabolic process	13	1448	160	28362	0.079	1	// AT4G29570 // AT4G13250 // AT2G01670 // AT1G68290 // AT3G01540 // AT3G56170 // AT3G44880 // AT5G13800 // AT4G39950 // AT1G69720 // AT4G11910 // AT4G22920 // AT4G31390
GO:0046907	P	intracellular transport	18	1448	473	28362	0.92	1	// AT4G21160 // AT3G14270 // AT1G15310 // AT1G10730 // AT5G10470 // AT1G79940 // AT1G20350 // AT3G53720 // AT1G71010 // AT3G13870 // AT2G21660 // AT1G34260 // AT2G26890 // AT5G05680 // AT1G79280 // AT2G24820 // AT5G06120 // AT5G18525
GO:0080135	P	regulation of cellular response to stress	5	1448	54	28362	0.16	1	// AT5G13320 // AT3G50000 // AT5G65000 // AT1G77300 // AT5G51450
GO:0006357	P	regulation of transcription from RNA polymerase II promoter	12	1448	333	28362	0.91	1	// AT2G34210 // AT5G01270 // AT4G12350 // AT3G06490 // AT5G13080 // AT1G24260 // AT2G42830 // AT5G64220 // AT1G24190 // AT1G26665 // AT3G23250 // AT4G32730
GO:1901617	P	organic hydroxy compound biosynthetic process	5	1448	150	28362	0.88	1	// AT5G61760 // AT5G24160 // AT3G19270 // AT1G31910 // AT5G58770
GO:1901615	P	organic hydroxy compound metabolic process	9	1448	215	28362	0.76	1	// AT1G31910 // AT5G61760 // AT5G24160 // AT3G19270 // AT1G48300 // AT3G23410 // AT3G26840 // AT5G58770 // AT1G48430
GO:0034599	P	cellular response to oxidative stress	5	1448	97	28362	0.56	1	// AT3G07700 // AT5G46350 // AT5G42980 // AT1G69880 // AT2G19590
GO:0043043	P	peptide biosynthetic process	16	1448	1514	28362	1	1	// AT2G25640 // AT2G34210 // AT5G39785 // AT1G36730 // AT2G29140 // AT1G22240 // AT5G13010 // AT5G25520 // AT5G39850 // AT4G11160 // AT5G56510 // AT1G70980 // AT1G69410 // AT1G54290 // AT4G27130 // AT1G17960
GO:0030154	P	cell differentiation	29	1448	768	28362	0.96	1	// AT3G13870 // AT4G12350 // AT5G15840 // AT4G00150 // AT5G47140 // AT1G03060 // AT1G67490 // AT4G32730 // AT4G36710 // AT5G13010 // AT1G31814 // AT5G65870 // AT1G24260 // AT2G22860 // AT2G35940 // AT4G13750 // AT5G43900 // AT3G06490 // AT5G13080 // AT3G02150 // AT2G37540 // AT1G60420 // AT5G60450 // AT1G55170 // AT3G23250 // AT3G56960 // AT4G38600 // AT5G49300 // AT1G09080
GO:0044723	P	single-organism carbohydrate metabolic process	38	1448	613	28362	0.14	1	// AT5G11110 // AT4G04920 // AT4G37870 // AT4G39940 // AT4G38270 // AT4G27480 // AT5G20830 // AT3G29810 // AT1G48300 // AT2G25450 // AT5G43910 // AT1G48430 // AT5G14950 // AT3G59100 // AT5G33290 // AT4G23730 // AT3G04240 // AT2G43000 // AT1G71880 // AT1G55850 // AT2G32540 // AT4G02280 // AT1G67070 // AT1G07640 // AT5G63370 // AT1G08280 // AT5G09730 // AT2G31960 // AT5G47810 // AT1G35910 // AT2G36…
GO:0034655	P	nucleobase-containing compound catabolic process	5	1448	116	28362	0.71	1	// AT4G29570 // AT1G68290 // AT3G01540 // AT3G56170 // AT2G01670
GO:0046777	P	protein autophosphorylation	11	1448	133	28362	0.092	1	// AT4G24740 // AT4G03260 // AT3G50530 // AT5G58350 // AT1G10470 // AT3G59700 // AT1G65800 // AT3G45240 // AT4G02630 // AT1G76040 // AT4G21940
GO:0006139	P	nucleobase-containing compound metabolic process	224	1448	4178	28362	0.23	1	// AT5G49520 // AT1G68290 // AT1G14640 // AT2G17730 // AT1G50410 // AT5G57350 // AT4G37790 // AT3G23290 // AT2G36080 // AT4G23550 // AT4G30190 // AT1G28520 // AT5G46350 // AT2G36270 // AT4G32730 // AT2G25000 // AT4G24740 // AT1G65930 // AT2G40740 // AT2G31280 // AT5G27610 // AT3G17690 // AT1G08460 // AT5G59570 // AT5G24280 // AT5G07060 // AT5G39610 // AT5G16450 // AT3G25730 // AT2G35940 // AT1G74…
GO:0009809	P	lignin biosynthetic process	5	1448	70	28362	0.3	1	// AT4G34230 // AT1G33030 // AT1G76470 // AT4G37990 // AT2G23910
GO:0009808	P	lignin metabolic process	7	1448	95	28362	0.23	1	// AT3G50740 // AT1G33030 // AT1G76470 // AT5G64120 // AT4G37990 // AT4G34230 // AT2G23910
GO:0046034	P	ATP metabolic process	5	1448	148	28362	0.87	1	// AT4G30190 // AT5G25450 // AT5G57350 // AT2G18960 // AT5G47810
GO:0042278	P	purine nucleoside metabolic process	7	1448	200	28362	0.88	1	// AT5G15950 // AT1G80050 // AT5G57350 // AT2G18960 // AT5G25450 // AT4G30190 // AT5G47810
GO:0005984	P	disaccharide metabolic process	7	1448	66	28362	0.064	1	// AT5G11110 // AT4G02280 // AT1G35910 // AT5G20830 // AT5G65140 // AT1G71880 // AT2G43000
GO:0030243	P	cellulose metabolic process	6	1448	78	28362	0.22	1	// AT4G04920 // AT3G29810 // AT4G24260 // AT2G32530 // AT1G55850 // AT2G32540
GO:0032270	P	positive regulation of cellular protein metabolic process	6	1448	91	28362	0.33	1	// AT4G29810 // AT1G32340 // AT1G77300 // AT1G69410 // AT1G05890 // AT5G63760
GO:0060560	P	developmental growth involved in morphogenesis	20	1448	334	28362	0.28	1	// AT2G37540 // AT1G75750 // AT3G49120 // AT3G13870 // AT3G56960 // AT5G26240 // AT5G43900 // AT1G70140 // AT5G13010 // AT2G25930 // AT3G55500 // AT4G00150 // AT1G60420 // AT2G05520 // AT1G68530 // AT3G02260 // AT1G26770 // AT5G07830 // AT3G15370 // AT1G09080
GO:1903508	P	positive regulation of nucleic acid-templated transcription	23	1448	348	28362	0.14	1	// AT5G49520 // AT5G47220 // AT4G17500 // AT3G01470 // AT1G28520 // AT2G36270 // AT4G32730 // AT5G13330 // AT3G05700 // AT1G24260 // AT3G16770 // AT2G40340 // AT5G64220 // AT5G35210 // AT4G01540 // AT4G19990 // AT1G29860 // AT1G79430 // AT5G01270 // AT2G38340 // AT2G42830 // AT2G42680 // AT1G34180
GO:0006644	P	phospholipid metabolic process	8	1448	185	28362	0.73	1	// AT3G56960 // AT5G64000 // AT1G49340 // AT4G11830 // AT5G09290 // AT5G54390 // AT1G31910 // AT1G34260
GO:0006643	P	membrane lipid metabolic process	5	1448	102	28362	0.6	1	// AT4G21534 // AT3G24180 // AT1G27980 // AT3G07700 // AT4G11830
GO:0032504	P	multicellular organism reproduction	8	1448	160	28362	0.57	1	// AT4G02280 // AT4G39940 // AT3G48740 // AT5G67520 // AT5G13200 // AT5G40010 // AT5G67110 // AT2G41280
GO:0006721	P	terpenoid metabolic process	7	1448	137	28362	0.55	1	// AT4G32810 // AT4G32980 // AT3G45130 // AT3G26840 // AT3G03990 // AT5G65640 // AT1G77300
GO:0006720	P	isoprenoid metabolic process	10	1448	172	28362	0.39	1	// AT3G26840 // AT4G32810 // AT4G32980 // AT3G45130 // AT1G77300 // AT1G31910 // AT5G58770 // AT3G03990 // AT4G38460 // AT5G65640
GO:1903507	P	negative regulation of nucleic acid-templated transcription	10	1448	231	28362	0.74	1	// AT2G36080 // AT5G13080 // AT5G43170 // AT1G24190 // AT1G02450 // AT3G18610 // AT1G62300 // AT1G13260 // AT4G32730 // AT3G56400
GO:0010102	P	lateral root morphogenesis	5	1448	62	28362	0.23	1	// AT3G02260 // AT2G23430 // AT2G04160 // AT1G68765 // AT3G18485
GO:0044271	P	cellular nitrogen compound biosynthetic process	207	1448	4436	28362	0.92	1	// AT5G49520 // AT3G17690 // AT2G17730 // AT1G50410 // AT5G57350 // AT4G37790 // AT3G23290 // AT2G36080 // AT5G39850 // AT4G23550 // AT4G30190 // AT1G28520 // AT5G46350 // AT2G36270 // AT4G32730 // AT2G25000 // AT2G18550 // AT2G40740 // AT2G31280 // AT5G27610 // AT1G08460 // AT5G59570 // AT5G61060 // AT5G39610 // AT3G25730 // AT2G35940 // AT1G74350 // AT2G40340 // AT5G01380 // AT2G25930 // AT4G01…
GO:0032879	P	regulation of localization	5	1448	122	28362	0.74	1	// AT1G68130 // AT3G05270 // AT1G03060 // AT4G32650 // AT2G28910
GO:0010154	P	fruit development	26	1448	702	28362	0.96	1	// AT2G03150 // AT1G01480 // AT1G10470 // AT3G48740 // AT3G29810 // AT2G26890 // AT5G45550 // AT2G36270 // AT2G41280 // AT4G24120 // AT1G52880 // AT3G27670 // AT5G13010 // AT1G08300 // AT4G02280 // AT3G48990 // AT3G44880 // AT5G06760 // AT5G40010 // AT5G13200 // AT5G15540 // AT2G16500 // AT1G36160 // AT5G61760 // AT1G01470 // AT4G34710
GO:0051259	P	protein oligomerization	5	1448	40	28362	0.066	1	// AT1G48320 // AT5G42980 // AT5G58220 // AT5G51070 // AT3G48740
GO:0071365	P	cellular response to auxin stimulus	10	1448	206	28362	0.61	1	// AT4G39403 // AT5G01270 // AT4G37900 // AT5G60450 // AT3G48360 // AT5G66350 // AT5G45550 // AT3G02260 // AT1G27340 // AT5G65510
GO:0000819	P	sister chromatid segregation	5	1448	56	28362	0.17	1	// AT4G38560 // AT1G79280 // AT5G15540 // AT5G05490 // AT4G35110
GO:0071407	P	cellular response to organic cyclic compound	12	1448	187	28362	0.26	1	// AT3G52430 // AT1G63020 // AT5G13010 // AT5G22570 // AT5G23570 // AT1G14790 // AT3G56400 // AT4G03460 // AT3G03990 // AT2G04450 // AT5G58220 // AT4G32730
GO:0048831	P	regulation of shoot system development	16	1448	204	28362	0.071	1	// AT1G77300 // AT2G40080 // AT2G25930 // AT1G34180 // AT5G14930 // AT5G37260 // AT5G39610 // AT5G15840 // AT4G36710 // AT5G60800 // AT5G59570 // AT2G30140 // AT1G79280 // AT1G13260 // AT2G43000 // AT3G56400
GO:0098813	P	nuclear chromosome segregation	5	1448	89	28362	0.48	1	// AT4G38560 // AT1G79280 // AT5G15540 // AT5G05490 // AT4G35110
GO:0071368	P	cellular response to cytokinin stimulus	5	1448	72	28362	0.32	1	// AT1G10470 // AT2G40670 // AT4G39403 // AT1G15670 // AT4G01540
GO:0010476	P	gibberellin mediated signaling pathway	5	1448	83	28362	0.43	1	// AT1G75750 // AT4G30270 // AT2G26300 // AT5G39760 // AT5G66350
GO:0009932	P	cell tip growth	7	1448	162	28362	0.72	1	// AT2G37540 // AT3G13870 // AT1G70140 // AT4G00150 // AT1G60420 // AT3G56960 // AT1G09080
GO:0009070	P	serine family amino acid biosynthetic process	5	1448	41	28362	0.071	1	// AT4G39940 // AT3G22460 // AT5G28030 // AT5G67520 // AT1G62180
GO:0006767	P	water-soluble vitamin metabolic process	5	1448	71	28362	0.31	1	// AT2G29630 // AT4G26850 // AT3G16990 // AT1G67070 // AT3G24030
GO:2001057	P	reactive nitrogen species metabolic process	5	1448	46	28362	0.1	1	// AT1G69870 // AT1G62810 // AT1G37130 // AT4G21680 // AT1G77760
GO:0072522	P	purine-containing compound biosynthetic process	5	1448	93	28362	0.52	1	// AT5G15950 // AT4G30190 // AT1G80050 // AT5G57350 // AT2G18960
GO:0032984	P	macromolecular complex disassembly	5	1448	59	28362	0.2	1	// AT5G59890 // AT1G69410 // AT2G31200 // AT5G57320 // AT2G16700
GO:0072524	P	pyridine-containing compound metabolic process	5	1448	125	28362	0.76	1	// AT5G14760 // AT1G65930 // AT1G71170 // AT5G47810 // AT5G43330
GO:0006733	P	oxidoreduction coenzyme metabolic process	5	1448	130	28362	0.79	1	// AT5G14760 // AT1G65930 // AT1G71170 // AT5G47810 // AT5G43330
GO:0032989	P	cellular component morphogenesis	29	1448	436	28362	0.1	1	// AT5G11110 // AT1G75750 // AT3G49120 // AT3G13870 // AT5G26240 // AT3G55500 // AT4G00150 // AT1G03060 // AT3G59100 // AT1G60420 // AT1G26770 // AT1G68530 // AT2G05520 // AT5G07830 // AT2G32390 // AT2G25930 // AT5G43900 // AT5G63370 // AT1G70140 // AT2G31960 // AT3G02260 // AT3G15370 // AT2G37540 // AT2G36850 // AT3G59530 // AT3G56960 // AT4G38600 // AT5G65000 // AT1G09080
GO:0071705	P	nitrogen compound transport	22	1448	339	28362	0.16	1	// AT5G46050 // AT5G41800 // AT3G17650 // AT5G65990 // AT4G28390 // AT4G16370 // AT1G77380 // AT4G21680 // AT4G24120 // AT5G40890 // AT1G79280 // AT1G59740 // AT4G35180 // AT1G31820 // AT1G44100 // AT1G69870 // AT5G05680 // AT5G12170 // AT5G62680 // AT2G21660 // AT1G58030 // AT5G65000
GO:0048364	P	root development	25	1448	482	28362	0.5	1	// AT4G04920 // AT3G13870 // AT4G00150 // AT5G24740 // AT3G18485 // AT5G45550 // AT3G16785 // AT5G13010 // AT5G12210 // AT5G39610 // AT1G67490 // AT1G08300 // AT2G05520 // AT4G39403 // AT4G13750 // AT5G43900 // AT2G23430 // AT5G13080 // AT3G02260 // AT1G36160 // AT1G68765 // AT1G10940 // AT2G04160 // AT1G13260 // AT5G63770
GO:0071702	P	organic substance transport	67	1448	1234	28362	0.33	1	// AT2G38530 // AT5G46050 // AT4G39670 // AT5G61520 // AT5G41800 // AT5G27350 // AT3G48740 // AT3G17650 // AT5G55460 // AT2G34690 // AT5G65990 // AT2G44290 // AT5G18525 // AT2G26890 // AT4G04620 // AT4G28390 // AT2G33110 // AT1G77380 // AT4G21680 // AT4G12470 // AT4G24120 // AT1G61800 // AT4G16370 // AT2G18180 // AT1G55325 // AT1G20350 // AT3G53720 // AT4G12480 // AT1G15520 // AT5G26340 // AT1G71…
GO:0015698	P	inorganic anion transport	8	1448	95	28362	0.13	1	// AT2G25680 // AT5G40890 // AT5G19600 // AT4G18910 // AT1G69870 // AT1G77990 // AT5G49890 // AT3G01970
GO:0072527	P	pyrimidine-containing compound metabolic process	6	1448	65	28362	0.13	1	// AT4G29570 // AT3G24030 // AT2G29630 // AT3G16990 // AT4G20320 // AT3G20330
GO:0034613	P	cellular protein localization	14	1448	410	28362	0.95	1	// AT3G05270 // AT4G21160 // AT1G15310 // AT1G10730 // AT1G79940 // AT1G20350 // AT3G53720 // AT1G65800 // AT5G18525 // AT2G26890 // AT5G05680 // AT1G79280 // AT2G24820 // AT5G06120
GO:1902679	P	negative regulation of RNA biosynthetic process	10	1448	231	28362	0.74	1	// AT2G36080 // AT5G13080 // AT5G43170 // AT1G24190 // AT1G02450 // AT3G18610 // AT1G62300 // AT1G13260 // AT4G32730 // AT3G56400
GO:0009058	P	biosynthetic process	331	1448	6255	28362	0.24	1	// AT5G49520 // AT3G48310 // AT3G29200 // AT2G17730 // AT1G50410 // AT4G39950 // AT5G57350 // AT3G44480 // AT1G12210 // AT4G37790 // AT3G23290 // AT2G25450 // AT2G36080 // AT5G39850 // AT4G23550 // AT3G45130 // AT5G33290 // AT4G30190 // AT1G28520 // AT5G24530 // AT2G36270 // AT4G32730 // AT2G25000 // AT2G18550 // AT4G31970 // AT1G36060 // AT2G41070 // AT2G40740 // AT2G31280 // AT5G27610 // AT4G37…
GO:0009110	P	vitamin biosynthetic process	5	1448	82	28362	0.42	1	// AT2G29630 // AT4G26850 // AT3G16990 // AT1G67070 // AT3G24030
GO:0009117	P	nucleotide metabolic process	12	1448	302	28362	0.84	1	// AT1G71170 // AT5G43330 // AT5G14760 // AT1G80050 // AT5G57350 // AT2G18960 // AT1G65930 // AT5G25450 // AT4G20320 // AT4G30190 // AT3G20330 // AT5G47810
GO:0051172	P	negative regulation of nitrogen compound metabolic process	12	1448	356	28362	0.95	1	// AT5G13010 // AT2G36080 // AT5G13080 // AT5G43170 // AT1G02450 // AT1G24190 // AT4G11910 // AT3G18610 // AT1G62300 // AT1G13260 // AT4G32730 // AT3G56400
GO:0051173	P	positive regulation of nitrogen compound metabolic process	28	1448	399	28362	0.067	1	// AT5G49520 // AT5G47220 // AT4G17500 // AT3G01470 // AT1G28520 // AT3G48360 // AT4G32730 // AT3G52430 // AT5G13330 // AT5G13010 // AT3G05700 // AT2G36270 // AT1G24260 // AT1G29860 // AT2G40340 // AT5G64220 // AT5G35210 // AT4G01540 // AT4G19990 // AT2G23430 // AT1G79430 // AT5G01270 // AT3G16770 // AT2G38340 // AT2G42830 // AT1G69410 // AT2G42680 // AT1G34180
GO:0009119	P	ribonucleoside metabolic process	10	1448	227	28362	0.72	1	// AT4G29570 // AT5G15950 // AT1G80050 // AT5G57350 // AT2G18960 // AT5G25450 // AT4G20320 // AT4G30190 // AT3G20330 // AT5G47810
GO:0009057	P	macromolecule catabolic process	47	1448	747	28362	0.095	1	// AT4G10590 // AT4G28270 // AT2G17730 // AT5G53370 // AT1G27340 // AT5G10380 // AT2G27920 // AT3G43270 // AT5G10790 // AT4G13250 // AT5G09730 // AT5G51450 // AT1G68290 // AT1G22500 // AT2G35635 // AT1G32340 // AT3G48360 // AT5G10760 // AT4G34210 // AT3G10410 // AT1G75440 // AT5G63760 // AT1G68765 // AT5G20620 // AT4G31670 // AT3G01540 // AT4G05050 // AT3G56170 // AT1G49050 // AT4G24260 // AT1G65…
GO:0010051	P	xylem and phloem pattern formation	7	1448	69	28362	0.076	1	// AT4G39403 // AT4G13750 // AT4G24220 // AT5G13010 // AT4G29810 // AT1G27340 // AT1G08300
GO:0051726	P	regulation of cell cycle	8	1448	191	28362	0.76	1	// AT5G61960 // AT5G63370 // AT3G19150 // AT2G22490 // AT2G23430 // AT3G50000 // AT1G79280 // AT4G32730
GO:0010411	P	xyloglucan metabolic process	5	1448	57	28362	0.18	1	// AT3G48580 // AT4G30270 // AT4G25810 // AT1G70230 // AT4G37800
GO:1901657	P	glycosyl compound metabolic process	23	1448	326	28362	0.087	1	// AT1G80050 // AT1G02850 // AT5G57350 // AT5G25450 // AT4G38800 // AT4G30190 // AT3G20330 // AT4G37310 // AT2G18960 // AT4G20320 // AT3G03640 // AT3G06510 // AT4G29570 // AT4G27820 // AT5G24540 // AT1G26560 // AT3G56400 // AT2G01670 // AT5G47810 // AT5G15950 // AT3G60140 // AT5G36220 // AT5G67310
GO:1902589	P	single-organism organelle organization	18	1448	316	28362	0.36	1	// AT3G13870 // AT4G38560 // AT4G39403 // AT5G15540 // AT4G03260 // AT2G31200 // AT5G59890 // AT1G70140 // AT4G35110 // AT5G05490 // AT3G19190 // AT2G33110 // AT2G32390 // AT2G16700 // AT5G57320 // AT1G79280 // AT4G28390 // AT4G32150
GO:1902582	P	single-organism intracellular transport	6	1448	165	28362	0.84	1	// AT1G15310 // AT5G10470 // AT1G79940 // AT1G20350 // AT5G05680 // AT1G79280
GO:1902580	P	single-organism cellular localization	6	1448	172	28362	0.87	1	// AT1G15310 // AT5G10470 // AT1G79940 // AT1G20350 // AT5G05680 // AT1G79280
GO:1901659	P	glycosyl compound biosynthetic process	8	1448	105	28362	0.18	1	// AT5G15950 // AT1G80050 // AT5G57350 // AT2G18960 // AT3G56400 // AT4G20320 // AT4G30190 // AT3G20330
GO:0061024	P	membrane organization	10	1448	212	28362	0.64	1	// AT2G38530 // AT5G25250 // AT1G15310 // AT4G32150 // AT5G10470 // AT1G79940 // AT2G33110 // AT3G25610 // AT4G28390 // AT2G26300
GO:0055076	P	transition metal ion homeostasis	9	1448	92	28362	0.057	1	// AT4G24120 // AT2G38170 // AT5G60800 // AT3G51860 // AT3G09390 // AT3G15353 // AT2G23150 // AT4G16370 // AT1G15960
GO:0015979	P	photosynthesis	6	1448	253	28362	0.99	1	// AT3G03380 // AT5G38430 // AT4G15530 // AT1G69720 // AT1G61800 // AT2G21970
GO:0048437	P	floral organ development	10	1448	230	28362	0.73	1	// AT1G52880 // AT4G32980 // AT2G31160 // AT1G68130 // AT5G41410 // AT1G68765 // AT1G24260 // AT2G42830 // AT1G77300 // AT1G79280
GO:0010604	P	positive regulation of macromolecule metabolic process	33	1448	482	28362	0.065	1	// AT5G49520 // AT5G47220 // AT4G17500 // AT3G01470 // AT1G28520 // AT3G48360 // AT4G32730 // AT5G13330 // AT5G13010 // AT1G32340 // AT3G05700 // AT2G36270 // AT1G24260 // AT1G29860 // AT1G77300 // AT2G40340 // AT5G63760 // AT5G35210 // AT4G01540 // AT4G19990 // AT2G23430 // AT1G21580 // AT1G79430 // AT5G01270 // AT3G16770 // AT2G38340 // AT4G29810 // AT2G42830 // AT5G64220 // AT1G69410 // AT2G42…
GO:0070727	P	cellular macromolecule localization	18	1448	441	28362	0.85	1	// AT3G05270 // AT4G21160 // AT1G15310 // AT4G26850 // AT1G10730 // AT1G79940 // AT1G20350 // AT3G53720 // AT1G65800 // AT2G24820 // AT4G39950 // AT2G26890 // AT5G05680 // AT1G79280 // AT1G03060 // AT5G06120 // AT5G18525 // AT1G24100
GO:0010608	P	posttranscriptional regulation of gene expression	13	1448	267	28362	0.61	1	// AT1G36730 // AT1G63020 // AT5G01400 // AT5G13010 // AT1G22240 // AT5G23570 // AT1G14790 // AT2G29140 // AT1G21580 // AT5G56510 // AT1G69410 // AT1G54290 // AT4G27130
GO:0070647	P	protein modification by small protein conjugation or removal	39	1448	610	28362	0.1	1	// AT1G01670 // AT4G10590 // AT4G14365 // AT5G58410 // AT4G28270 // AT5G18340 // AT1G01680 // AT2G42360 // AT5G10790 // AT2G45920 // AT5G51450 // AT1G22500 // AT4G26120 // AT1G02860 // AT1G77710 // AT3G48360 // AT5G18320 // AT1G76390 // AT4G34210 // AT5G05230 // AT1G75440 // AT5G63760 // AT5G20620 // AT4G31670 // AT1G32340 // AT1G65040 // AT1G05690 // AT2G30520 // AT2G45910 // AT4G19700 // AT1G79…
GO:0018193	P	peptidyl-amino acid modification	9	1448	284	28362	0.95	1	// AT2G17930 // AT1G08280 // AT3G50530 // AT3G45240 // AT1G77300 // AT1G76040 // AT1G79280 // AT4G21940 // AT1G16710
GO:0048573	P	photoperiodism, flowering	9	1448	94	28362	0.063	1	// AT4G04920 // AT2G40080 // AT4G37900 // AT1G25560 // AT2G25930 // AT3G51630 // AT1G28520 // AT3G07650 // AT2G42280
GO:0009205	P	purine ribonucleoside triphosphate metabolic process	5	1448	155	28362	0.89	1	// AT4G30190 // AT5G25450 // AT5G57350 // AT2G18960 // AT5G47810
GO:0006766	P	vitamin metabolic process	5	1448	84	28362	0.44	1	// AT2G29630 // AT4G26850 // AT3G16990 // AT1G67070 // AT3G24030
GO:0032787	P	monocarboxylic acid metabolic process	22	1448	481	28362	0.72	1	// AT5G04230 // AT4G13040 // AT3G19270 // AT1G15780 // AT4G15530 // AT3G52430 // AT1G74710 // AT3G05970 // AT4G05160 // AT2G28630 // AT2G27150 // AT4G39030 // AT1G73805 // AT1G16410 // AT1G68530 // AT1G73680 // AT4G39950 // AT4G10500 // AT5G47810 // AT1G36160 // AT1G02860 // AT3G02620
GO:0046129	P	purine ribonucleoside biosynthetic process	5	1448	72	28362	0.32	1	// AT5G15950 // AT4G30190 // AT1G80050 // AT5G57350 // AT2G18960
GO:0046128	P	purine ribonucleoside metabolic process	7	1448	197	28362	0.87	1	// AT5G15950 // AT1G80050 // AT5G57350 // AT2G18960 // AT5G25450 // AT4G30190 // AT5G47810
GO:0010876	P	lipid localization	13	1448	199	28362	0.23	1	// AT2G38530 // AT4G39670 // AT2G41700 // AT5G55460 // AT2G34690 // AT5G07550 // AT4G12490 // AT4G12480 // AT2G44290 // AT5G57240 // AT1G51500 // AT1G15520 // AT4G12470
GO:0051253	P	negative regulation of RNA metabolic process	10	1448	232	28362	0.74	1	// AT2G36080 // AT5G13080 // AT5G43170 // AT1G24190 // AT1G02450 // AT3G18610 // AT1G62300 // AT1G13260 // AT4G32730 // AT3G56400
GO:0000910	P	cytokinesis	5	1448	99	28362	0.57	1	// AT1G55850 // AT5G10470 // AT2G32530 // AT4G32730 // AT2G32540
GO:0009856	P	pollination	15	1448	268	28362	0.4	1	// AT2G37540 // AT4G21380 // AT1G34300 // AT5G61760 // AT1G61490 // AT2G19130 // AT2G35070 // AT1G60420 // AT1G65800 // AT3G56960 // AT3G05770 // AT1G71880 // AT4G11900 // AT5G20690 // AT1G09080
GO:0048507	P	meristem development	10	1448	241	28362	0.78	1	// AT1G36160 // AT4G32980 // AT5G61960 // AT2G31160 // AT3G54280 // AT5G24740 // AT5G45550 // AT1G75410 // AT5G65000 // AT5G65510
GO:0019439	P	aromatic compound catabolic process	14	1448	178	28362	0.086	1	// AT4G29570 // AT4G13250 // AT2G01670 // AT5G36160 // AT1G68290 // AT3G01540 // AT3G56170 // AT3G44880 // AT5G13800 // AT4G39950 // AT1G69720 // AT4G11910 // AT4G22920 // AT4G31390
GO:0009408	P	response to heat	14	1448	199	28362	0.16	1	// AT5G27660 // AT4G26080 // AT5G14800 // AT4G26850 // AT2G38340 // AT2G22360 // AT3G16770 // AT2G19310 // AT1G28520 // AT5G07100 // AT5G02490 // AT5G42980 // AT2G40340 // AT1G09080
GO:0031667	P	response to nutrient levels	14	1448	190	28362	0.12	1	// AT2G14610 // AT2G16430 // AT4G37870 // AT1G66180 // AT1G22500 // AT1G67070 // AT2G29630 // AT5G13080 // AT1G62300 // AT2G19590 // AT2G26890 // AT3G20330 // AT1G43910 // AT2G02990
GO:0042744	P	hydrogen peroxide catabolic process	6	1448	83	28362	0.26	1	// AT5G64110 // AT3G49120 // AT5G64120 // AT4G37520 // AT3G27820 // AT5G06720
GO:0042743	P	hydrogen peroxide metabolic process	8	1448	104	28362	0.18	1	// AT3G52430 // AT5G64110 // AT3G49120 // AT5G64120 // AT4G37520 // AT1G64060 // AT3G27820 // AT5G06720
GO:0048481	P	plant ovule development	5	1448	55	28362	0.17	1	// AT5G41410 // AT1G24260 // AT1G52880 // AT2G42830 // AT1G77300
GO:0007067	P	mitotic nuclear division	5	1448	131	28362	0.8	1	// AT4G38560 // AT1G79280 // AT5G15540 // AT5G03455 // AT4G35110
GO:1901576	P	organic substance biosynthetic process	291	1448	5913	28362	0.76	1	// AT5G49520 // AT3G44480 // AT3G17690 // AT2G17730 // AT1G50410 // AT4G39950 // AT5G57350 // AT1G12210 // AT4G37790 // AT3G23290 // AT2G25450 // AT2G36080 // AT5G39850 // AT4G23550 // AT3G45130 // AT5G33290 // AT4G30190 // AT1G28520 // AT5G24530 // AT2G36270 // AT4G32730 // AT2G25000 // AT2G18550 // AT1G36060 // AT2G41070 // AT2G40740 // AT2G31280 // AT5G27610 // AT1G24260 // AT5G59570 // AT5G61…
GO:0016049	P	cell growth	26	1448	428	28362	0.22	1	// AT1G75750 // AT3G49120 // AT3G13870 // AT5G26240 // AT3G01470 // AT3G55500 // AT4G00150 // AT5G45550 // AT1G03060 // AT1G26770 // AT5G13010 // AT1G68530 // AT2G05520 // AT5G07830 // AT2G25930 // AT5G43900 // AT3G29810 // AT1G70140 // AT3G02260 // AT3G15370 // AT2G37540 // AT3G20470 // AT1G60420 // AT3G56960 // AT5G58220 // AT1G09080
GO:0016043	P	cellular component organization	112	1448	2456	28362	0.9	1	// AT1G75750 // AT3G13870 // AT1G50410 // AT3G55500 // AT2G31200 // AT5G33290 // AT4G28390 // AT4G25810 // AT5G61060 // AT1G77300 // AT1G68530 // AT2G35940 // AT3G20810 // AT1G15310 // AT5G63370 // AT1G79940 // AT4G39950 // AT5G57320 // AT4G26850 // AT2G28290 // AT3G18610 // AT1G60590 // AT1G24100 // AT2G38530 // AT3G49120 // AT1G48320 // AT3G48580 // AT1G24190 // AT2G26300 // AT3G59100 // AT5G61…
GO:0065003	P	macromolecular complex assembly	16	1448	424	28362	0.91	1	// AT1G68110 // AT5G52820 // AT5G51070 // AT1G03060 // AT5G15540 // AT1G15310 // AT1G48320 // AT1G70140 // AT5G13010 // AT4G24690 // AT1G54260 // AT5G07060 // AT3G48740 // AT5G57320 // AT5G42980 // AT5G58220
GO:0045488	P	pectin metabolic process	6	1448	147	28362	0.76	1	// AT4G04920 // AT4G38270 // AT1G68765 // AT5G53370 // AT5G33290 // AT3G43270
GO:0030198	P	extracellular matrix organization	5	1448	56	28362	0.17	1	// AT3G59530 // AT5G63370 // AT3G29810 // AT5G65000 // AT5G11110
GO:0065009	P	regulation of molecular function	11	1448	249	28362	0.72	1	// AT4G01026 // AT3G19150 // AT5G60100 // AT1G23205 // AT2G23430 // AT3G48360 // AT5G39610 // AT3G62820 // AT4G29810 // AT4G19700 // AT5G65000
GO:0065008	P	regulation of biological quality	77	1448	1255	28362	0.065	1	// AT2G03150 // AT3G49120 // AT5G18600 // AT1G62180 // AT3G17690 // AT1G01340 // AT3G46590 // AT3G15353 // AT4G27970 // AT4G01010 // AT4G15690 // AT4G15680 // AT3G51860 // AT3G62930 // AT5G42850 // AT3G18485 // AT3G63110 // AT2G29110 // AT1G05200 // AT2G23150 // AT5G42980 // AT4G16370 // AT2G46430 // AT4G24120 // AT5G54250 // AT4G28390 // AT5G07550 // AT2G01980 // AT1G19610 // AT4G15660 // AT5G11…
GO:0051130	P	positive regulation of cellular component organization	5	1448	76	28362	0.36	1	// AT1G70140 // AT5G13010 // AT1G69410 // AT5G61960 // AT1G77300
GO:0009156	P	ribonucleoside monophosphate biosynthetic process	5	1448	80	28362	0.4	1	// AT4G30190 // AT3G20330 // AT1G80050 // AT5G57350 // AT2G18960
GO:0009150	P	purine ribonucleotide metabolic process	6	1448	202	28362	0.94	1	// AT1G80050 // AT5G57350 // AT2G18960 // AT5G25450 // AT4G30190 // AT5G47810
GO:0008154	P	actin polymerization or depolymerization	5	1448	57	28362	0.18	1	// AT5G59890 // AT1G70140 // AT2G31200 // AT5G57320 // AT2G16700
GO:0044802	P	single-organism membrane organization	7	1448	153	28362	0.66	1	// AT2G38530 // AT1G15310 // AT4G32150 // AT1G79940 // AT2G33110 // AT4G28390 // AT2G26300
GO:0010015	P	root morphogenesis	12	1448	249	28362	0.62	1	// AT3G13870 // AT5G24740 // AT5G43900 // AT5G13010 // AT1G68765 // AT4G00150 // AT2G23430 // AT2G04160 // AT3G18485 // AT3G02260 // AT5G13080 // AT1G67490
GO:0010017	P	red or far-red light signaling pathway	7	1448	83	28362	0.15	1	// AT1G53090 // AT2G25930 // AT1G10470 // AT4G19990 // AT5G15840 // AT2G40080 // AT1G28520
GO:0051321	P	meiotic cell cycle	6	1448	158	28362	0.81	1	// AT5G15540 // AT5G61960 // AT5G63370 // AT5G05490 // AT2G36850 // AT5G45550
GO:1901699	P	cellular response to nitrogen compound	7	1448	89	28362	0.19	1	// AT1G63020 // AT5G13010 // AT5G23570 // AT1G14790 // AT2G19590 // AT1G05200 // AT4G32730
GO:0009069	P	serine family amino acid metabolic process	5	1448	63	28362	0.23	1	// AT4G39940 // AT3G22460 // AT5G28030 // AT5G67520 // AT1G62180
GO:0015931	P	nucleobase-containing compound transport	5	1448	115	28362	0.7	1	// AT5G05680 // AT1G79280 // AT4G28390 // AT5G65000 // AT2G21660
GO:0006869	P	lipid transport	12	1448	174	28362	0.19	1	// AT2G38530 // AT4G39670 // AT2G41700 // AT5G55460 // AT2G34690 // AT4G12490 // AT4G12480 // AT2G44290 // AT5G57240 // AT1G51500 // AT1G15520 // AT4G12470
GO:0016311	P	dephosphorylation	7	1448	158	28362	0.7	1	// AT5G01270 // AT4G26080 // AT5G64000 // AT3G15260 // AT2G29400 // AT1G34750 // AT5G43380
GO:0006865	P	amino acid transport	5	1448	62	28362	0.23	1	// AT4G35180 // AT1G44100 // AT5G65990 // AT1G77380 // AT5G41800
GO:0023056	P	positive regulation of signaling	5	1448	58	28362	0.19	1	// AT3G52430 // AT2G04450 // AT5G53160 // AT2G26300 // AT4G29810
GO:0009790	P	embryo development	20	1448	571	28362	0.97	1	// AT2G03150 // AT1G36160 // AT1G52880 // AT4G13750 // AT3G27670 // AT5G61760 // AT3G48740 // AT1G01470 // AT5G13010 // AT5G06760 // AT2G41260 // AT1G10470 // AT5G15540 // AT4G34710 // AT2G26890 // AT5G45550 // AT4G02380 // AT4G01360 // AT5G13200 // AT1G08300
GO:0009793	P	embryo development ending in seed dormancy	15	1448	478	28362	0.98	1	// AT2G03150 // AT5G15540 // AT1G36160 // AT3G27670 // AT5G61760 // AT3G48740 // AT1G01470 // AT5G13010 // AT5G06760 // AT1G10470 // AT4G34710 // AT2G26890 // AT5G45550 // AT1G08300 // AT5G13200
GO:0045229	P	external encapsulating structure organization	33	1448	551	28362	0.21	1	// AT5G11110 // AT4G04920 // AT5G64120 // AT3G29810 // AT3G55500 // AT2G36850 // AT5G53370 // AT5G33290 // AT3G43270 // AT3G59100 // AT1G26770 // AT4G25810 // AT4G38270 // AT1G55850 // AT2G32540 // AT3G56960 // AT5G63370 // AT4G37800 // AT4G24260 // AT2G31960 // AT4G39950 // AT3G48580 // AT3G15370 // AT5G14650 // AT1G60590 // AT4G26850 // AT3G15720 // AT3G59530 // AT4G30270 // AT2G32530 // AT5G44…
GO:0010648	P	negative regulation of cell communication	8	1448	82	28362	0.071	1	// AT3G52430 // AT4G39403 // AT4G26080 // AT2G40940 // AT5G66350 // AT5G64750 // AT2G26300 // AT1G15670
GO:0034645	P	cellular macromolecule biosynthetic process	204	1448	4455	28362	0.96	1	// AT5G49520 // AT3G44480 // AT3G17690 // AT2G17730 // AT1G50410 // AT1G12210 // AT4G37790 // AT3G23290 // AT2G36080 // AT5G39850 // AT4G23550 // AT1G28520 // AT5G46350 // AT2G36270 // AT4G32730 // AT2G25000 // AT2G18550 // AT2G40740 // AT2G31280 // AT5G27610 // AT1G08460 // AT5G59570 // AT5G61060 // AT5G39610 // AT3G25730 // AT2G35940 // AT1G74350 // AT2G40340 // AT5G01380 // AT2G25930 // AT4G01…
GO:0023051	P	regulation of signaling	18	1448	231	28362	0.061	1	// AT3G52430 // AT4G04920 // AT5G53160 // AT2G40940 // AT4G37900 // AT2G26300 // AT4G39403 // AT5G64750 // AT4G29810 // AT2G28290 // AT1G27340 // AT4G03460 // AT2G04450 // AT5G66350 // AT4G11890 // AT1G15670 // AT3G60860 // AT4G26080
GO:0010647	P	positive regulation of cell communication	5	1448	62	28362	0.23	1	// AT3G52430 // AT2G04450 // AT5G53160 // AT2G26300 // AT4G29810
GO:0010646	P	regulation of cell communication	18	1448	234	28362	0.067	1	// AT3G52430 // AT4G04920 // AT5G53160 // AT2G40940 // AT4G37900 // AT2G26300 // AT4G39403 // AT5G64750 // AT4G29810 // AT2G28290 // AT1G27340 // AT4G03460 // AT2G04450 // AT5G66350 // AT4G11890 // AT1G15670 // AT3G60860 // AT4G26080
GO:0009126	P	purine nucleoside monophosphate metabolic process	6	1448	174	28362	0.87	1	// AT1G80050 // AT5G57350 // AT2G18960 // AT5G25450 // AT4G30190 // AT5G47810
GO:0043086	P	negative regulation of catalytic activity	7	1448	99	28362	0.26	1	// AT4G01026 // AT3G19150 // AT1G23205 // AT2G23430 // AT3G62820 // AT4G19700 // AT5G65000
GO:0009124	P	nucleoside monophosphate biosynthetic process	5	1448	85	28362	0.45	1	// AT4G30190 // AT3G20330 // AT1G80050 // AT5G57350 // AT2G18960
GO:0009553	P	embryo sac development	6	1448	143	28362	0.74	1	// AT5G52820 // AT3G48360 // AT1G77300 // AT1G05690 // AT5G45550 // AT2G35940
GO:0009555	P	pollen development	15	1448	311	28362	0.62	1	// AT5G11110 // AT4G00330 // AT3G14270 // AT5G61760 // AT5G63370 // AT2G36850 // AT2G35070 // AT2G35060 // AT3G59530 // AT5G12210 // AT3G48360 // AT1G77300 // AT1G05690 // AT5G45550 // AT5G65000
GO:0022613	P	ribonucleoprotein complex biogenesis	7	1448	399	28362	1	1	// AT5G52820 // AT3G01540 // AT5G08600 // AT5G07060 // AT5G05680 // AT3G18610 // AT1G03060
GO:0008380	P	RNA splicing	11	1448	236	28362	0.66	1	// AT3G61860 // AT5G63370 // AT5G13010 // AT3G16650 // AT5G07060 // AT5G61140 // AT1G80070 // AT2G21660 // AT1G21580 // AT1G74350 // AT2G42270
GO:0006996	P	organelle organization	48	1448	1335	28362	1	1	// AT4G38560 // AT3G13870 // AT1G50410 // AT5G05490 // AT2G31200 // AT2G33110 // AT2G26890 // AT4G28390 // AT2G26300 // AT1G24190 // AT2G28290 // AT1G03060 // AT5G61960 // AT1G56460 // AT1G20350 // AT1G08460 // AT5G61060 // AT1G77300 // AT2G44980 // AT2G35940 // AT3G20810 // AT4G03260 // AT5G52820 // AT4G39403 // AT2G17930 // AT2G21660 // AT5G10470 // AT1G70140 // AT3G54990 // AT3G25610 // AT3G46…
GO:0044106	P	cellular amine metabolic process	5	1448	64	28362	0.24	1	// AT1G65840 // AT4G39950 // AT2G16500 // AT4G34710 // AT3G59050
GO:0055086	P	nucleobase-containing small molecule metabolic process	17	1448	370	28362	0.7	1	// AT4G29570 // AT5G15950 // AT1G71170 // AT4G20320 // AT5G43330 // AT5G14760 // AT1G80050 // AT5G57350 // AT2G18960 // AT1G65930 // AT5G25450 // AT4G38800 // AT2G01670 // AT4G30190 // AT3G20330 // AT5G58220 // AT5G47810
GO:0051093	P	negative regulation of developmental process	8	1448	125	28362	0.32	1	// AT1G77300 // AT5G60800 // AT2G43000 // AT1G79280 // AT1G13260 // AT2G36270 // AT3G07650 // AT3G56400
GO:0043604	P	amide biosynthetic process	17	1448	1536	28362	1	1	// AT2G25640 // AT2G34210 // AT5G39785 // AT1G36730 // AT2G29140 // AT4G27130 // AT1G22240 // AT5G13010 // AT5G25520 // AT5G39850 // AT4G11160 // AT5G56510 // AT1G70980 // AT1G69410 // AT1G54290 // AT5G58220 // AT1G17960
GO:0009832	P	plant-type cell wall biogenesis	8	1448	160	28362	0.57	1	// AT4G04920 // AT3G13870 // AT4G12350 // AT3G29810 // AT2G32530 // AT5G44930 // AT1G55850 // AT2G32540
GO:0032268	P	regulation of cellular protein metabolic process	18	1448	350	28362	0.52	1	// AT1G36730 // AT1G79280 // AT1G05890 // AT1G22240 // AT5G13010 // AT3G19150 // AT4G29810 // AT2G23430 // AT1G32340 // AT2G29140 // AT1G77300 // AT1G54290 // AT1G69410 // AT4G27130 // AT4G19700 // AT5G65000 // AT5G63760 // AT5G56510
GO:0051094	P	positive regulation of developmental process	7	1448	104	28362	0.29	1	// AT3G48990 // AT3G20470 // AT5G14930 // AT5G39610 // AT1G28520 // AT3G54280 // AT1G34180
GO:0005996	P	monosaccharide metabolic process	5	1448	99	28362	0.57	1	// AT4G26850 // AT5G14950 // AT4G23730 // AT4G37870 // AT5G43910
GO:0042364	P	water-soluble vitamin biosynthetic process	5	1448	69	28362	0.29	1	// AT2G29630 // AT4G26850 // AT3G16990 // AT1G67070 // AT3G24030
GO:0043170	P	macromolecule metabolic process	425	1448	8111	28362	0.28	1	// AT3G44480 // AT1G14640 // AT2G17730 // AT1G27340 // AT5G18525 // AT1G28520 // AT5G12210 // AT5G59570 // AT5G61060 // AT2G35940 // AT1G74350 // AT3G27110 // AT4G04500 // AT4G31670 // AT3G06490 // AT4G05050 // AT5G25520 // AT4G22730 // AT1G15780 // AT1G36060 // AT4G19700 // AT1G79280 // AT4G23150 // AT5G41410 // AT5G10380 // AT2G25760 // AT4G23550 // AT1G31350 // AT5G60140 // AT1G01680 // AT5G59…
GO:0010628	P	positive regulation of gene expression	26	1448	383	28362	0.099	1	// AT5G49520 // AT5G47220 // AT4G17500 // AT3G01470 // AT1G28520 // AT2G36270 // AT4G32730 // AT5G13330 // AT5G13010 // AT3G05700 // AT1G24260 // AT1G29860 // AT2G40340 // AT5G64220 // AT5G35210 // AT4G01540 // AT4G19990 // AT1G21580 // AT1G79430 // AT5G01270 // AT3G16770 // AT2G38340 // AT2G42830 // AT1G69410 // AT2G42680 // AT1G34180
GO:0048440	P	carpel development	5	1448	75	28362	0.35	1	// AT5G41410 // AT1G24260 // AT1G52880 // AT2G42830 // AT1G77300
GO:0006650	P	glycerophospholipid metabolic process	6	1448	95	28362	0.37	1	// AT5G64000 // AT1G49340 // AT5G09290 // AT5G54390 // AT3G56960 // AT1G34260
GO:0031327	P	negative regulation of cellular biosynthetic process	11	1448	355	28362	0.97	1	// AT5G13010 // AT2G36080 // AT5G13080 // AT5G43170 // AT1G24190 // AT1G02450 // AT3G18610 // AT1G62300 // AT1G13260 // AT4G32730 // AT3G56400
GO:0031324	P	negative regulation of cellular metabolic process	18	1448	412	28362	0.77	1	// AT3G03380 // AT1G79280 // AT1G13260 // AT5G13010 // AT3G19150 // AT2G23430 // AT2G36080 // AT5G13080 // AT5G43170 // AT1G02450 // AT1G24190 // AT4G11910 // AT3G18610 // AT1G62300 // AT4G19700 // AT5G65000 // AT4G32730 // AT3G56400
GO:1903047	P	mitotic cell cycle process	10	1448	228	28362	0.72	1	// AT4G38560 // AT5G15540 // AT5G10470 // AT2G23430 // AT5G03455 // AT2G32530 // AT4G35110 // AT1G79280 // AT1G55850 // AT2G32540
GO:0090304	P	nucleic acid metabolic process	204	1448	3768	28362	0.2	1	// AT5G49520 // AT1G14640 // AT2G17730 // AT1G50410 // AT4G37790 // AT3G23290 // AT2G36080 // AT4G23550 // AT1G28520 // AT5G46350 // AT2G36270 // AT4G32730 // AT2G25000 // AT4G24740 // AT2G40740 // AT2G31280 // AT5G27610 // AT3G17690 // AT1G08460 // AT5G59570 // AT5G24280 // AT5G07060 // AT5G39610 // AT5G16450 // AT3G25730 // AT2G35940 // AT1G74350 // AT2G40340 // AT5G01380 // AT2G25930 // AT4G01…
GO:0071496	P	cellular response to external stimulus	13	1448	208	28362	0.28	1	// AT2G16430 // AT4G37870 // AT3G28270 // AT1G79410 // AT5G18320 // AT1G62300 // AT2G19590 // AT4G02380 // AT1G05200 // AT3G20330 // AT1G43910 // AT5G58220 // AT2G02990
GO:0040007	P	growth	31	1448	678	28362	0.75	1	// AT1G75750 // AT3G49120 // AT3G13870 // AT5G26240 // AT3G01470 // AT3G55500 // AT4G00150 // AT5G24740 // AT5G45550 // AT1G03060 // AT1G26770 // AT5G13010 // AT1G55325 // AT1G68530 // AT2G05520 // AT4G03260 // AT5G07830 // AT2G25930 // AT5G43900 // AT3G29810 // AT1G70140 // AT3G02260 // AT3G15370 // AT2G37540 // AT5G01270 // AT3G20470 // AT2G36850 // AT1G60420 // AT3G56960 // AT5G58220 // AT1G09…
GO:0071822	P	protein complex subunit organization	16	1448	338	28362	0.65	1	// AT1G68110 // AT5G59890 // AT1G15310 // AT2G31200 // AT3G48740 // AT1G48320 // AT1G70140 // AT5G13010 // AT4G24690 // AT1G54260 // AT5G51070 // AT2G16700 // AT5G57320 // AT1G69410 // AT5G42980 // AT5G58220
GO:0046283	P	anthocyanin-containing compound metabolic process	5	1448	48	28362	0.11	1	// AT1G75040 // AT2G02990 // AT1G70000 // AT2G43000 // AT1G08450
GO:0040008	P	regulation of growth	7	1448	276	28362	0.99	1	// AT4G03260 // AT3G20470 // AT3G01470 // AT1G60420 // AT5G24740 // AT1G55325 // AT5G58220
GO:0071554	P	cell wall organization or biogenesis	36	1448	704	28362	0.52	1	// AT4G04920 // AT3G13870 // AT5G64120 // AT4G12350 // AT3G29810 // AT3G55500 // AT3G15720 // AT3G43270 // AT5G53370 // AT5G33290 // AT5G51640 // AT3G59100 // AT1G26770 // AT4G25810 // AT1G70230 // AT4G38270 // AT1G55850 // AT2G32540 // AT3G56960 // AT1G67070 // AT4G37800 // AT4G24260 // AT2G31960 // AT4G39950 // AT3G48580 // AT3G15370 // AT5G14650 // AT1G60590 // AT4G26850 // AT2G36850 // AT4G30…
GO:0071555	P	cell wall organization	29	1448	518	28362	0.34	1	// AT4G04920 // AT5G64120 // AT3G29810 // AT3G55500 // AT3G15720 // AT5G53370 // AT5G33290 // AT3G43270 // AT3G59100 // AT1G26770 // AT4G25810 // AT4G38270 // AT1G55850 // AT2G32540 // AT3G56960 // AT4G37800 // AT4G24260 // AT2G31960 // AT4G39950 // AT3G48580 // AT3G15370 // AT5G14650 // AT1G60590 // AT4G26850 // AT2G36850 // AT4G30270 // AT2G32530 // AT5G44930 // AT1G24100
GO:0010467	P	gene expression	213	1448	4747	28362	0.98	1	// AT5G49520 // AT1G14640 // AT2G16710 // AT2G17730 // AT1G50410 // AT4G37790 // AT3G23290 // AT2G36080 // AT5G39850 // AT4G23550 // AT5G05680 // AT1G28520 // AT5G46350 // AT2G36270 // AT4G32730 // AT2G25000 // AT4G24740 // AT2G40740 // AT2G31280 // AT5G27610 // AT3G17690 // AT1G08460 // AT5G59570 // AT5G07060 // AT5G39610 // AT3G25730 // AT2G35940 // AT1G74350 // AT2G40340 // AT5G01380 // AT5G61…
GO:0009908	P	flower development	29	1448	520	28362	0.35	1	// AT5G15840 // AT2G30140 // AT1G52880 // AT1G55170 // AT5G59570 // AT1G31814 // AT1G24260 // AT1G77300 // AT1G79280 // AT3G20810 // AT4G32980 // AT2G25930 // AT5G43900 // AT5G37260 // AT2G31160 // AT3G44880 // AT5G60800 // AT2G40080 // AT1G79430 // AT5G06720 // AT1G68130 // AT5G41410 // AT1G68765 // AT2G28290 // AT5G61380 // AT1G16710 // AT2G42830 // AT4G37710 // AT1G13260
GO:0009909	P	regulation of flower development	10	1448	150	28362	0.25	1	// AT2G40080 // AT2G25930 // AT5G37260 // AT5G15840 // AT5G60800 // AT5G59570 // AT2G30140 // AT1G79280 // AT1G13260 // AT1G77300
GO:0048438	P	floral whorl development	8	1448	188	28362	0.74	1	// AT1G52880 // AT5G43900 // AT2G31160 // AT5G41410 // AT1G24260 // AT2G42830 // AT1G77300 // AT1G79280
GO:0009581	P	detection of external stimulus	5	1448	72	28362	0.32	1	// AT1G28520 // AT1G53090 // AT2G40080 // AT2G25930 // AT4G19990
GO:0009582	P	detection of abiotic stimulus	5	1448	72	28362	0.32	1	// AT1G28520 // AT1G53090 // AT2G40080 // AT2G25930 // AT4G19990
GO:0009583	P	detection of light stimulus	5	1448	64	28362	0.24	1	// AT1G28520 // AT1G53090 // AT2G40080 // AT2G25930 // AT4G19990
GO:0009585	P	red, far-red light phototransduction	5	1448	63	28362	0.23	1	// AT1G28520 // AT1G53090 // AT2G40080 // AT2G25930 // AT4G19990
GO:0006725	P	cellular aromatic compound metabolic process	257	1448	4588	28362	0.062	1	// AT5G49520 // AT1G68290 // AT1G14640 // AT2G17730 // AT1G50410 // AT4G39950 // AT5G57350 // AT4G37790 // AT3G23290 // AT2G36080 // AT4G23550 // AT1G69720 // AT1G28520 // AT5G46350 // AT2G36270 // AT4G32730 // AT2G25000 // AT4G24740 // AT2G41070 // AT2G40740 // AT2G31280 // AT5G27610 // AT4G37310 // AT1G08460 // AT5G59570 // AT5G24280 // AT5G07060 // AT5G39610 // AT5G16450 // AT3G25730 // AT2G35…
GO:0044264	P	cellular polysaccharide metabolic process	17	1448	273	28362	0.25	1	// AT4G02280 // AT4G04920 // AT4G25810 // AT5G63370 // AT1G68130 // AT3G29810 // AT2G36850 // AT4G37800 // AT4G30270 // AT4G24260 // AT1G70230 // AT1G55850 // AT2G32530 // AT2G31960 // AT3G48580 // AT3G59100 // AT2G32540
GO:0044262	P	cellular carbohydrate metabolic process	28	1448	407	28362	0.08	1	// AT5G11110 // AT4G04920 // AT4G39940 // AT5G20830 // AT3G29810 // AT3G48580 // AT2G25450 // AT1G48430 // AT3G59100 // AT4G25810 // AT1G70230 // AT1G71880 // AT1G55850 // AT2G32540 // AT4G02280 // AT1G07640 // AT5G63370 // AT4G37800 // AT4G24260 // AT2G31960 // AT1G48300 // AT2G43000 // AT1G35910 // AT2G36850 // AT4G30270 // AT2G32530 // AT5G65140 // AT1G68130
GO:0007015	P	actin filament organization	5	1448	74	28362	0.34	1	// AT5G59890 // AT1G70140 // AT2G31200 // AT5G57320 // AT2G16700
GO:0007017	P	microtubule-based process	5	1448	132	28362	0.8	1	// AT1G61210 // AT5G20110 // AT4G39403 // AT4G03260 // AT5G10470
GO:0007010	P	cytoskeleton organization	8	1448	177	28362	0.68	1	// AT4G03260 // AT4G39403 // AT3G13870 // AT5G59890 // AT1G70140 // AT2G31200 // AT2G16700 // AT5G57320
GO:0044087	P	regulation of cellular component biogenesis	5	1448	106	28362	0.63	1	// AT5G57320 // AT1G70140 // AT5G13010 // AT4G04920 // AT4G12350
GO:0016036	P	cellular response to phosphate starvation	5	1448	97	28362	0.56	1	// AT3G20330 // AT1G62300 // AT2G16430 // AT4G37870 // AT2G02990
GO:0044085	P	cellular component biogenesis	39	1448	1095	28362	0.99	1	// AT5G11110 // AT4G04920 // AT3G13870 // AT1G48320 // AT4G12350 // AT3G29810 // AT3G48580 // AT5G05680 // AT1G03060 // AT4G25810 // AT1G67070 // AT4G30270 // AT5G13010 // AT5G07060 // AT3G48740 // AT1G55850 // AT2G32540 // AT5G52820 // AT1G15310 // AT5G63370 // AT1G70140 // AT3G01540 // AT4G24690 // AT4G37800 // AT5G08600 // AT5G51070 // AT5G42980 // AT5G57320 // AT1G68110 // AT5G15540 // AT3G19…
GO:0048285	P	organelle fission	8	1448	257	28362	0.95	1	// AT4G38560 // AT5G15540 // AT5G61960 // AT5G05490 // AT5G03455 // AT4G35110 // AT3G47430 // AT1G79280
GO:0015031	P	protein transport	28	1448	653	28362	0.84	1	// AT2G18180 // AT2G33110 // AT5G18525 // AT2G26890 // AT4G04620 // AT4G16370 // AT1G20350 // AT3G53720 // AT1G79280 // AT1G15310 // AT1G13340 // AT1G10730 // AT1G79940 // AT4G24690 // AT2G24820 // AT3G60540 // AT5G05680 // AT3G61960 // AT4G39180 // AT5G24350 // AT2G05630 // AT1G50970 // AT4G32150 // AT3G03490 // AT1G03950 // AT4G21160 // AT5G06120 // AT3G60860
GO:0044249	P	cellular biosynthetic process	292	1448	5870	28362	0.7	1	// AT5G49520 // AT3G44480 // AT3G17690 // AT2G17730 // AT1G50410 // AT4G39950 // AT5G57350 // AT1G12210 // AT4G37790 // AT3G23290 // AT2G25450 // AT2G36080 // AT5G39850 // AT4G23550 // AT3G45130 // AT4G30190 // AT1G28520 // AT5G46350 // AT2G36270 // AT4G32730 // AT2G25000 // AT2G18550 // AT1G36060 // AT2G41070 // AT2G40740 // AT2G31280 // AT5G27610 // AT1G24260 // AT5G59570 // AT5G61060 // AT5G39…
GO:0032559	F	adenyl ribonucleotide binding	227	1448	2364	28362	6.6e-19	6.2e-16	// AT3G44480 // AT3G01820 // AT2G35050 // AT4G26090 // AT3G17690 // AT5G40000 // AT1G30420 // AT3G48000 // AT5G57350 // AT1G17600 // AT1G78290 // AT1G28010 // AT4G04510 // AT3G57700 // AT5G18525 // AT4G30190 // AT3G21090 // AT5G44240 // AT4G16960 // AT5G58350 // AT4G24740 // AT2G33170 // AT1G71280 // AT2G17220 // AT2G40940 // AT4G16680 // AT1G72840 // AT1G33390 // AT4G23300 // AT1G04120 // AT1G31…
GO:0030554	F	adenyl nucleotide binding	227	1448	2366	28362	7.3e-19	6.2e-16	// AT3G44480 // AT3G01820 // AT2G35050 // AT4G26090 // AT3G17690 // AT5G40000 // AT1G30420 // AT3G48000 // AT5G57350 // AT1G17600 // AT1G78290 // AT1G28010 // AT4G04510 // AT3G57700 // AT5G18525 // AT4G30190 // AT3G21090 // AT5G44240 // AT4G16960 // AT5G58350 // AT4G24740 // AT2G33170 // AT1G71280 // AT2G17220 // AT2G40940 // AT4G16680 // AT1G72840 // AT1G33390 // AT4G23300 // AT1G04120 // AT1G31…
GO:0003824	F	catalytic activity	624	1448	9101	28362	9.2e-18	5.2e-15	// AT3G48310 // AT1G09910 // AT1G02940 // AT2G17730 // AT5G57350 // AT3G57270 // AT1G27340 // AT5G18525 // AT3G46820 // AT1G65930 // AT5G57710 // AT5G61060 // AT5G06370 // AT1G31910 // AT3G20810 // AT1G50410 // AT3G27110 // AT4G04500 // AT5G25910 // AT3G19270 // AT4G31670 // AT2G19130 // AT4G22730 // AT4G19700 // AT5G09400 // AT3G60140 // AT4G15680 // AT4G23150 // AT4G26850 // AT5G10380 // AT2G25…
GO:0097367	F	carbohydrate derivative binding	241	1448	2696	28362	1.3e-16	5.7e-14	// AT3G44480 // AT3G01820 // AT2G35050 // AT4G26090 // AT3G17690 // AT5G40000 // AT1G30420 // AT3G48000 // AT5G57350 // AT1G17600 // AT1G78290 // AT1G28010 // AT3G13870 // AT3G57700 // AT5G18525 // AT4G30190 // AT3G21090 // AT5G44240 // AT4G16960 // AT5G58350 // AT4G24740 // AT2G33170 // AT1G71280 // AT2G17220 // AT2G40940 // AT4G16680 // AT1G72840 // AT1G33390 // AT4G23300 // AT1G04120 // AT1G31…
GO:0017076	F	purine nucleotide binding	234	1448	2633	28362	7.5e-16	1.8e-13	// AT3G44480 // AT3G01820 // AT2G35050 // AT4G26090 // AT3G17690 // AT5G40000 // AT1G30420 // AT3G48000 // AT5G57350 // AT1G17600 // AT1G78290 // AT1G28010 // AT3G13870 // AT3G57700 // AT5G18525 // AT4G30190 // AT3G21090 // AT5G44240 // AT4G16960 // AT5G58350 // AT4G24740 // AT2G33170 // AT1G71280 // AT2G17220 // AT2G40940 // AT4G16680 // AT1G72840 // AT1G33390 // AT4G23300 // AT1G04120 // AT1G31…
GO:0032555	F	purine ribonucleotide binding	234	1448	2631	28362	6.9e-16	1.8e-13	// AT3G44480 // AT3G01820 // AT2G35050 // AT4G26090 // AT3G17690 // AT5G40000 // AT1G30420 // AT3G48000 // AT5G57350 // AT1G17600 // AT1G78290 // AT1G28010 // AT3G13870 // AT3G57700 // AT5G18525 // AT4G30190 // AT3G21090 // AT5G44240 // AT4G16960 // AT5G58350 // AT4G24740 // AT2G33170 // AT1G71280 // AT2G17220 // AT2G40940 // AT4G16680 // AT1G72840 // AT1G33390 // AT4G23300 // AT1G04120 // AT1G31…
GO:0043531	F	ADP binding	42	1448	157	28362	5.5e-16	1.8e-13	// AT5G46490 // AT5G58120 // AT1G69550 // AT1G58390 // AT4G26090 // AT4G16940 // AT5G46470 // AT3G44670 // AT5G40060 // AT5G17890 // AT5G46270 // AT1G17600 // AT5G43730 // AT4G16960 // AT3G25510 // AT3G07040 // AT4G12020 // AT5G44510 // AT1G72840 // AT4G11170 // AT1G62630 // AT5G40910 // AT1G50180 // AT1G33560 // AT1G17615 // AT2G16870 // AT5G05400 // AT4G09430 // AT5G45050 // AT5G36930 // AT1G12…
GO:0032553	F	ribonucleotide binding	235	1448	2664	28362	1.4e-15	3e-13	// AT3G44480 // AT3G01820 // AT2G35050 // AT4G26090 // AT3G17690 // AT5G40000 // AT1G30420 // AT3G48000 // AT5G57350 // AT1G17600 // AT1G78290 // AT1G28010 // AT3G13870 // AT3G57700 // AT5G18525 // AT4G30190 // AT3G21090 // AT5G44240 // AT4G16960 // AT5G58350 // AT4G24740 // AT2G33170 // AT1G71280 // AT2G17220 // AT2G40940 // AT4G16680 // AT1G72840 // AT1G33390 // AT4G23300 // AT1G04120 // AT1G31…
GO:1901265	F	nucleoside phosphate binding	279	1448	3370	28362	2.9e-15	4.9e-13	// AT3G44480 // AT3G01820 // AT2G35050 // AT4G26090 // AT4G38540 // AT5G40000 // AT1G30420 // AT3G48000 // AT5G57350 // AT3G45620 // AT1G78290 // AT1G28010 // AT3G13870 // AT3G57700 // AT5G18525 // AT4G30190 // AT5G11410 // AT5G44240 // AT4G16960 // AT3G45240 // AT5G58350 // AT4G24740 // AT2G33170 // AT1G71280 // AT2G17220 // AT5G35370 // AT2G40940 // AT4G16680 // AT5G27610 // AT3G17690 // AT1G72…
GO:0000166	F	nucleotide binding	279	1448	3370	28362	2.9e-15	4.9e-13	// AT3G44480 // AT3G01820 // AT2G35050 // AT4G26090 // AT4G38540 // AT5G40000 // AT1G30420 // AT3G48000 // AT5G57350 // AT3G45620 // AT1G78290 // AT1G28010 // AT3G13870 // AT3G57700 // AT5G18525 // AT4G30190 // AT5G11410 // AT5G44240 // AT4G16960 // AT3G45240 // AT5G58350 // AT4G24740 // AT2G33170 // AT1G71280 // AT2G17220 // AT5G35370 // AT2G40940 // AT4G16680 // AT5G27610 // AT3G17690 // AT1G72…
GO:0032550	F	purine ribonucleoside binding	229	1448	2612	28362	6.5e-15	9.2e-13	// AT3G44480 // AT3G01820 // AT2G35050 // AT4G26090 // AT3G45860 // AT5G40000 // AT1G30420 // AT3G48000 // AT5G57350 // AT1G17600 // AT1G78290 // AT1G28010 // AT3G13870 // AT3G57700 // AT5G18525 // AT4G30190 // AT3G21090 // AT5G44240 // AT4G16960 // AT5G58350 // AT4G24740 // AT2G33170 // AT1G71280 // AT2G17220 // AT2G40940 // AT4G16680 // AT1G72840 // AT1G33390 // AT4G23300 // AT1G04120 // AT1G31…
GO:0001883	F	purine nucleoside binding	229	1448	2612	28362	6.5e-15	9.2e-13	// AT3G44480 // AT3G01820 // AT2G35050 // AT4G26090 // AT3G45860 // AT5G40000 // AT1G30420 // AT3G48000 // AT5G57350 // AT1G17600 // AT1G78290 // AT1G28010 // AT3G13870 // AT3G57700 // AT5G18525 // AT4G30190 // AT3G21090 // AT5G44240 // AT4G16960 // AT5G58350 // AT4G24740 // AT2G33170 // AT1G71280 // AT2G17220 // AT2G40940 // AT4G16680 // AT1G72840 // AT1G33390 // AT4G23300 // AT1G04120 // AT1G31…
GO:0001882	F	nucleoside binding	229	1448	2618	28362	8.1e-15	9.6e-13	// AT3G44480 // AT3G01820 // AT2G35050 // AT4G26090 // AT3G45860 // AT5G40000 // AT1G30420 // AT3G48000 // AT5G57350 // AT1G17600 // AT1G78290 // AT1G28010 // AT3G13870 // AT3G57700 // AT5G18525 // AT4G30190 // AT3G21090 // AT5G44240 // AT4G16960 // AT5G58350 // AT4G24740 // AT2G33170 // AT1G71280 // AT2G17220 // AT2G40940 // AT4G16680 // AT1G72840 // AT1G33390 // AT4G23300 // AT1G04120 // AT1G31…
GO:0032549	F	ribonucleoside binding	229	1448	2617	28362	7.8e-15	9.6e-13	// AT3G44480 // AT3G01820 // AT2G35050 // AT4G26090 // AT3G45860 // AT5G40000 // AT1G30420 // AT3G48000 // AT5G57350 // AT1G17600 // AT1G78290 // AT1G28010 // AT3G13870 // AT3G57700 // AT5G18525 // AT4G30190 // AT3G21090 // AT5G44240 // AT4G16960 // AT5G58350 // AT4G24740 // AT2G33170 // AT1G71280 // AT2G17220 // AT2G40940 // AT4G16680 // AT1G72840 // AT1G33390 // AT4G23300 // AT1G04120 // AT1G31…
GO:0036094	F	small molecule binding	281	1448	3434	28362	8.4e-15	9.6e-13	// AT3G44480 // AT3G01820 // AT2G35050 // AT4G26090 // AT4G38540 // AT5G40000 // AT1G30420 // AT3G48000 // AT5G57350 // AT3G45620 // AT1G78290 // AT1G28010 // AT3G13870 // AT3G57700 // AT5G18525 // AT4G30190 // AT5G11410 // AT5G44240 // AT4G16960 // AT3G45240 // AT5G58350 // AT4G24740 // AT2G33170 // AT1G71280 // AT2G17220 // AT5G35370 // AT2G40940 // AT4G16680 // AT5G27610 // AT3G17690 // AT1G72…
GO:0016301	F	kinase activity	148	1448	1436	28362	1.1e-14	1.2e-12	// AT3G59700 // AT2G35050 // AT3G45860 // AT3G23110 // AT1G78290 // AT1G53090 // AT3G57700 // AT5G18525 // AT2G32680 // AT4G24740 // AT2G33170 // AT2G17220 // AT2G40940 // AT4G23260 // AT4G23300 // AT1G31910 // AT4G23140 // AT3G11080 // AT2G23200 // AT5G11410 // AT4G04500 // AT1G48210 // AT5G25910 // AT5G63370 // AT2G19130 // AT5G25440 // AT2G25440 // AT4G22730 // AT5G67520 // AT1G06150 // AT2G26…
GO:0005524	F	ATP binding	199	1448	2248	28362	2.3e-13	2.3e-11	// AT3G44480 // AT3G01820 // AT2G35050 // AT4G26090 // AT3G45860 // AT5G40000 // AT1G30420 // AT3G48000 // AT5G57350 // AT1G78290 // AT1G28010 // AT4G04510 // AT3G57700 // AT5G18525 // AT4G30190 // AT3G21090 // AT5G44240 // AT5G58350 // AT4G24740 // AT2G33170 // AT1G71280 // AT2G17220 // AT2G40940 // AT5G57710 // AT1G33390 // AT4G23300 // AT1G04120 // AT1G31910 // AT4G23140 // AT1G50410 // AT2G23…
GO:0016772	F	transferase activity, transferring phosphorus-containing groups	155	1448	1657	28362	3.3e-12	3.1e-10	// AT3G59700 // AT2G35050 // AT3G45860 // AT3G23110 // AT1G78290 // AT1G53090 // AT3G57700 // AT5G18525 // AT2G32680 // AT4G24740 // AT2G33170 // AT2G17220 // AT2G40940 // AT4G23260 // AT4G23300 // AT1G31910 // AT4G23140 // AT3G11080 // AT1G74350 // AT2G23200 // AT5G11410 // AT4G04500 // AT1G48210 // AT5G25910 // AT5G63370 // AT2G19130 // AT5G25440 // AT2G25440 // AT4G22730 // AT5G67520 // AT1G06…
GO:0035639	F	purine ribonucleoside triphosphate binding	206	1448	2515	28362	6.4e-11	5.7e-09	// AT3G44480 // AT3G01820 // AT2G35050 // AT4G26090 // AT3G45860 // AT5G40000 // AT1G30420 // AT3G48000 // AT5G57350 // AT1G78290 // AT1G28010 // AT3G13870 // AT3G57700 // AT5G18525 // AT4G30190 // AT3G21090 // AT5G44240 // AT5G58350 // AT4G24740 // AT2G33170 // AT1G71280 // AT2G17220 // AT2G40940 // AT4G16680 // AT1G33390 // AT4G23300 // AT1G04120 // AT1G31910 // AT4G23140 // AT1G50410 // AT2G23…
GO:0016740	F	transferase activity	277	1448	3791	28362	1.6e-09	1.4e-07	// AT2G40230 // AT2G17220 // AT3G01820 // AT2G35050 // AT5G58410 // AT1G02940 // AT2G17730 // AT3G23110 // AT1G78290 // AT1G52420 // AT1G53090 // AT1G27340 // AT3G57700 // AT5G18525 // AT2G32680 // AT2G45920 // AT4G24740 // AT2G33170 // AT4G25810 // AT5G35370 // AT2G40940 // AT3G56080 // AT5G12210 // AT4G23260 // AT4G23300 // AT3G45240 // AT5G06370 // AT1G76390 // AT1G68530 // AT4G34210 // AT3G11…
GO:0016773	F	phosphotransferase activity, alcohol group as acceptor	103	1448	1072	28362	5.1e-09	4.1e-07	// AT4G04510 // AT2G35050 // AT1G78290 // AT5G18525 // AT4G24740 // AT2G33170 // AT2G17220 // AT2G40940 // AT4G23260 // AT4G23300 // AT4G23140 // AT2G23200 // AT4G04500 // AT5G63370 // AT2G19130 // AT4G22730 // AT5G67520 // AT1G06150 // AT2G26980 // AT4G00330 // AT4G23150 // AT2G25760 // AT5G61760 // AT4G23310 // AT1G66880 // AT1G70130 // AT4G39940 // AT5G39030 // AT1G49340 // AT1G70250 // AT1G51…
GO:0022857	F	transmembrane transporter activity	106	1448	1146	28362	1.9e-08	1.5e-06	// AT3G21090 // AT3G17690 // AT1G30420 // AT5G57350 // AT1G28010 // AT5G65990 // AT5G27350 // AT4G30190 // AT5G44240 // AT4G28390 // AT1G77380 // AT4G21680 // AT3G30842 // AT5G61520 // AT3G21250 // AT4G01010 // AT1G15170 // AT2G37330 // AT3G57330 // AT1G04120 // AT3G17650 // AT2G25680 // AT1G44100 // AT5G09400 // AT1G68170 // AT4G18910 // AT3G13090 // AT3G04110 // AT3G28100 // AT3G48740 // AT5G25…
GO:0005488	F	binding	717	1448	12081	28362	1.4e-07	1e-05	// AT3G48310 // AT1G09910 // AT3G47480 // AT3G50770 // AT5G57350 // AT3G45620 // AT2G31200 // AT3G57980 // AT4G23550 // AT5G18525 // AT1G28520 // AT5G57240 // AT3G46820 // AT1G65930 // AT5G57710 // AT1G14640 // AT1G72840 // AT5G59570 // AT3G25882 // AT4G11170 // AT1G31910 // AT2G17730 // AT2G35940 // AT3G20810 // AT1G50410 // AT4G04500 // AT4G31670 // AT3G06490 // AT2G19130 // AT5G25520 // AT3G57…
GO:0030611	F	arsenate reductase activity	10	1448	16	28362	1.8e-07	1.3e-05	// AT4G15700 // AT5G18600 // AT5G40370 // AT5G63030 // AT4G15680 // AT4G15690 // AT5G03455 // AT3G62930 // AT4G15660 // AT4G15670
GO:0004672	F	protein kinase activity	87	1448	925	28362	1.9e-07	1.3e-05	// AT4G04510 // AT2G35050 // AT1G78290 // AT5G18525 // AT4G24740 // AT2G33170 // AT2G17220 // AT2G40940 // AT4G23260 // AT4G23300 // AT4G23140 // AT2G23200 // AT4G04500 // AT5G63370 // AT2G19130 // AT4G22730 // AT4G21400 // AT2G26980 // AT4G00330 // AT4G23150 // AT4G29810 // AT4G23310 // AT1G66880 // AT1G70130 // AT5G39030 // AT1G70250 // AT1G51850 // AT3G09010 // AT2G25760 // AT4G21940 // AT1G35…
GO:0005215	F	transporter activity	118	1448	1406	28362	3.6e-07	2.3e-05	// AT5G46050 // AT3G21090 // AT3G17690 // AT1G30420 // AT5G57350 // AT1G28010 // AT5G65990 // AT5G27350 // AT4G30190 // AT5G44240 // AT4G28390 // AT1G77380 // AT4G21680 // AT3G30842 // AT5G61520 // AT3G21250 // AT4G01010 // AT1G15170 // AT2G37330 // AT3G57330 // AT1G04120 // AT3G17650 // AT2G25680 // AT1G44100 // AT1G79940 // AT3G60540 // AT5G05680 // AT5G09400 // AT1G68170 // AT4G18910 // AT3G13…
GO:0015075	F	ion transmembrane transporter activity	65	1448	629	28362	3.7e-07	2.3e-05	// AT3G63380 // AT5G26240 // AT3G17690 // AT1G01340 // AT3G58970 // AT5G57350 // AT4G27970 // AT4G01010 // AT4G30190 // AT3G51860 // AT5G62680 // AT5G27350 // AT2G29110 // AT1G17500 // AT2G23150 // AT2G37330 // AT4G16370 // AT5G44240 // AT4G21680 // AT3G22910 // AT5G61520 // AT5G40890 // AT1G77990 // AT4G29900 // AT1G80050 // AT2G18960 // AT5G17860 // AT3G53720 // AT1G23090 // AT3G57330 // AT5G11…
GO:0097159	F	organic cyclic compound binding	483	1448	7737	28362	4.1e-07	2.4e-05	// AT3G48310 // AT1G14640 // AT5G57350 // AT3G45620 // AT3G57980 // AT4G23550 // AT5G18525 // AT1G28520 // AT5G57240 // AT5G61390 // AT1G72840 // AT5G59570 // AT4G11170 // AT1G31910 // AT2G35940 // AT1G74350 // AT4G04500 // AT3G06490 // AT2G19130 // AT5G25520 // AT4G22730 // AT1G15780 // AT1G36060 // AT3G46530 // AT4G23150 // AT4G26850 // AT5G41410 // AT2G25760 // AT5G54250 // AT2G45540 // AT5G66…
GO:1901363	F	heterocyclic compound binding	482	1448	7718	28362	4.1e-07	2.4e-05	// AT3G48310 // AT1G14640 // AT5G57350 // AT3G45620 // AT3G57980 // AT4G23550 // AT5G18525 // AT1G28520 // AT5G61390 // AT1G72840 // AT5G59570 // AT4G11170 // AT1G31910 // AT2G35940 // AT1G74350 // AT4G04500 // AT3G06490 // AT2G19130 // AT5G25520 // AT4G22730 // AT1G15780 // AT1G36060 // AT3G46530 // AT4G23150 // AT4G26850 // AT5G41410 // AT2G25760 // AT5G54250 // AT2G45540 // AT5G66910 // AT1G69…
GO:0030613	F	oxidoreductase activity, acting on phosphorus or arsenic in donors	9	1448	14	28362	6.5e-07	3.4e-05	// AT4G15700 // AT5G18600 // AT5G40370 // AT5G63030 // AT4G15680 // AT4G15690 // AT3G62930 // AT4G15660 // AT4G15670
GO:0008794	F	arsenate reductase (glutaredoxin) activity	9	1448	14	28362	6.5e-07	3.4e-05	// AT4G15700 // AT5G18600 // AT5G40370 // AT5G63030 // AT4G15680 // AT4G15690 // AT3G62930 // AT4G15660 // AT4G15670
GO:0030614	F	oxidoreductase activity, acting on phosphorus or arsenic in donors, disulfide as acceptor	9	1448	14	28362	6.5e-07	3.4e-05	// AT4G15700 // AT5G18600 // AT5G40370 // AT5G63030 // AT4G15680 // AT4G15690 // AT3G62930 // AT4G15660 // AT4G15670
GO:0016709	F	oxidoreductase activity, acting on paired donors, with incorporation or reduction of molecular oxygen, NAD(P)H as one donor, and incorporation of one atom of oxygen	30	1448	198	28362	7.4e-07	3.8e-05	// AT3G48310 // AT4G12310 // AT3G19270 // AT3G20100 // AT2G30770 // AT1G12140 // AT3G20080 // AT4G31970 // AT4G37310 // AT2G45570 // AT3G26220 // AT4G12320 // AT3G26320 // AT1G16410 // AT1G13100 // AT3G48320 // AT5G67310 // AT1G65860 // AT4G39950 // AT3G03470 // AT3G26830 // AT1G19250 // AT5G25120 // AT5G36220 // AT5G24160 // AT1G33730 // AT3G26230 // AT3G26170 // AT1G62560 // AT3G26210
GO:0004674	F	protein serine/threonine kinase activity	73	1448	767	28362	1.2e-06	6.2e-05	// AT2G17220 // AT4G04510 // AT4G03260 // AT5G58350 // AT2G39360 // AT1G10470 // AT5G39030 // AT3G50530 // AT5G60310 // AT1G78290 // AT4G23290 // AT5G45430 // AT3G08870 // AT1G66910 // AT1G66920 // AT4G24740 // AT2G33170 // AT4G21410 // AT4G12020 // AT1G51890 // AT2G40940 // AT1G65800 // AT1G35710 // AT4G19110 // AT3G59700 // AT4G23260 // AT4G21940 // AT4G23300 // AT3G45240 // AT4G21210 // AT4G23…
GO:0016491	F	oxidoreductase activity	124	1448	1547	28362	1.6e-06	7.9e-05	// AT3G48310 // AT5G18600 // AT4G38540 // AT3G48000 // AT3G61220 // AT4G15680 // AT2G30770 // AT4G21840 // AT1G69720 // AT5G24530 // AT4G37310 // AT1G26380 // AT4G09350 // AT5G44390 // AT3G26220 // AT3G20810 // AT5G16990 // AT5G64110 // AT3G61035 // AT3G44880 // AT5G40370 // AT5G59540 // AT1G65860 // AT4G39950 // AT5G61640 // AT2G25450 // AT5G25120 // AT3G29200 // AT1G64060 // AT1G62560 // AT1G69…
GO:0004497	F	monooxygenase activity	38	1448	305	28362	2.1e-06	0.0001	// AT3G48310 // AT4G12310 // AT4G38540 // AT3G19270 // AT3G20100 // AT2G30770 // AT1G12140 // AT3G20080 // AT4G31970 // AT4G37310 // AT2G45570 // AT3G14610 // AT3G26220 // AT4G12320 // AT3G26320 // AT1G16410 // AT1G13100 // AT2G45510 // AT3G48320 // AT5G67310 // AT3G44880 // AT2G24820 // AT1G65860 // AT4G39950 // AT3G03470 // AT3G26830 // AT1G19250 // AT1G75130 // AT5G25120 // AT3G14620 // AT5G38…
GO:0022804	F	active transmembrane transporter activity	59	1448	595	28362	4.1e-06	0.00019	// AT3G63380 // AT3G21090 // AT5G61520 // AT3G57330 // AT1G30420 // AT5G57350 // AT1G28010 // AT3G51860 // AT1G15170 // AT5G27350 // AT4G30190 // AT1G17500 // AT5G44240 // AT4G28390 // AT1G77380 // AT4G21680 // AT3G22910 // AT3G30842 // AT3G21690 // AT5G40890 // AT1G77990 // AT4G29900 // AT2G18960 // AT1G20350 // AT3G53720 // AT1G23090 // AT2G01980 // AT1G04120 // AT4G02700 // AT1G71880 // AT3G25…
GO:0022891	F	substrate-specific transmembrane transporter activity	78	1448	916	28362	2.3e-05	0.001	// AT5G47560 // AT5G44240 // AT5G26240 // AT5G41800 // AT1G01340 // AT3G48740 // AT3G58970 // AT5G57350 // AT2G34690 // AT4G27970 // AT3G17690 // AT4G30190 // AT3G51860 // AT5G65990 // AT5G17860 // AT4G01010 // AT5G27350 // AT2G29110 // AT1G17500 // AT2G23150 // AT4G28390 // AT5G62680 // AT1G77380 // AT4G21680 // AT3G22910 // AT5G61520 // AT5G40890 // AT1G77990 // AT4G29900 // AT1G80050 // AT2G18…
GO:0022836	F	gated channel activity	17	1448	93	28362	2.3e-05	0.001	// AT2G29120 // AT4G32650 // AT5G26240 // AT5G40890 // AT1G01340 // AT3G17690 // AT4G01010 // AT4G27970 // AT5G49890 // AT5G48400 // AT5G11210 // AT5G54250 // AT2G32390 // AT1G05200 // AT2G29110 // AT3G04110 // AT2G46430
GO:0022892	F	substrate-specific transporter activity	86	1448	1045	28362	2.8e-05	0.0012	// AT5G46050 // AT3G17690 // AT5G57350 // AT5G65990 // AT5G27350 // AT4G30190 // AT5G44240 // AT4G28390 // AT1G77380 // AT4G21680 // AT5G61520 // AT4G01010 // AT2G37330 // AT3G57330 // AT3G17650 // AT2G25680 // AT1G44100 // AT1G79940 // AT3G60540 // AT5G09400 // AT4G18910 // AT5G54250 // AT3G48740 // AT5G25450 // AT2G29110 // AT1G17500 // AT2G23150 // AT3G22910 // AT5G40890 // AT1G80050 // AT1G20…
GO:0020037	F	heme binding	39	1448	360	28362	3e-05	0.0012	// AT1G16410 // AT3G48310 // AT4G12310 // AT5G64120 // AT3G19270 // AT3G20100 // AT3G49120 // AT1G69720 // AT4G12320 // AT3G20080 // AT3G44970 // AT4G31970 // AT3G48320 // AT4G37310 // AT2G45570 // AT3G14610 // AT3G26220 // AT5G06720 // AT3G26320 // AT5G64110 // AT1G13100 // AT2G45510 // AT3G61035 // AT1G73680 // AT4G39950 // AT3G03470 // AT3G26830 // AT1G77760 // AT1G75130 // AT1G37130 // AT5G25…
GO:0019825	F	oxygen binding	29	1448	234	28362	3.6e-05	0.0015	// AT3G48310 // AT4G12310 // AT3G19270 // AT3G20100 // AT2G30770 // AT3G20080 // AT3G44970 // AT4G31970 // AT4G37310 // AT2G45570 // AT3G14610 // AT3G26220 // AT4G12320 // AT3G26320 // AT1G13100 // AT2G45510 // AT3G48320 // AT4G39950 // AT3G03470 // AT3G26830 // AT1G75130 // AT5G25120 // AT3G14620 // AT5G36220 // AT5G67310 // AT1G33730 // AT3G26230 // AT3G26170 // AT3G26210
GO:0042910	F	xenobiotic transporter activity	7	1448	14	28362	4e-05	0.0016	// AT3G60160 // AT3G21250 // AT1G30420 // AT3G13090 // AT1G04120 // AT2G47800 // AT3G13100
GO:0008559	F	xenobiotic-transporting ATPase activity	7	1448	14	28362	4e-05	0.0016	// AT3G60160 // AT3G21250 // AT1G30420 // AT3G13090 // AT1G04120 // AT2G47800 // AT3G13100
GO:0016705	F	oxidoreductase activity, acting on paired donors, with incorporation or reduction of molecular oxygen	42	1448	407	28362	4.2e-05	0.0016	// AT3G48310 // AT4G12310 // AT5G20400 // AT3G19270 // AT3G20100 // AT2G30770 // AT1G69720 // AT5G24530 // AT3G20080 // AT1G12140 // AT3G44970 // AT4G31970 // AT3G48320 // AT4G37310 // AT2G45570 // AT1G06650 // AT2G45510 // AT3G26220 // AT4G12320 // AT3G26320 // AT1G16410 // AT1G13100 // AT3G14610 // AT3G61035 // AT5G67310 // AT1G65860 // AT4G39950 // AT4G10500 // AT3G03470 // AT3G26830 // AT1G19…
GO:0046873	F	metal ion transmembrane transporter activity	28	1448	235	28362	9e-05	0.0033	// AT3G63380 // AT3G17690 // AT1G01340 // AT3G58970 // AT3G51860 // AT1G05200 // AT2G23150 // AT4G16370 // AT3G22910 // AT5G54250 // AT2G01980 // AT4G29900 // AT4G01010 // AT5G17860 // AT3G53720 // AT3G57330 // AT3G04110 // AT2G35060 // AT5G47560 // AT1G15960 // AT2G30070 // AT5G09400 // AT4G19960 // AT4G32650 // AT2G38170 // AT2G46430 // AT2G47600 // AT5G41610
GO:0030246	F	carbohydrate binding	33	1448	303	28362	0.00011	0.0039	// AT1G09910 // AT3G57270 // AT4G19840 // AT1G60110 // AT1G33790 // AT5G14950 // AT1G60130 // AT3G59700 // AT4G23730 // AT3G08870 // AT2G19130 // AT1G21240 // AT1G67520 // AT5G38250 // AT5G60270 // AT5G60310 // AT1G34300 // AT5G35370 // AT1G61490 // AT1G16260 // AT5G52190 // AT3G57260 // AT1G69295 // AT2G26400 // AT5G60900 // AT4G21380 // AT1G69730 // AT1G21250 // AT3G59750 // AT1G65800 // AT1G08…
GO:0015662	F	ATPase activity, coupled to transmembrane movement of ions, phosphorylative mechanism	11	1448	48	28362	0.00011	0.004	// AT3G22910 // AT3G63380 // AT3G27870 // AT3G57330 // AT4G29900 // AT5G57350 // AT2G18960 // AT4G30190 // AT1G17500 // AT5G44240 // AT3G25610
GO:0046906	F	tetrapyrrole binding	40	1448	402	28362	0.00013	0.0045	// AT1G16410 // AT3G48310 // AT4G12310 // AT5G64120 // AT3G19270 // AT3G20100 // AT3G49120 // AT1G69720 // AT4G12320 // AT3G20080 // AT3G44970 // AT4G31970 // AT3G48320 // AT4G37310 // AT2G45570 // AT2G45510 // AT3G26220 // AT5G06720 // AT3G26320 // AT5G64110 // AT1G13100 // AT3G14610 // AT3G61035 // AT1G73680 // AT4G39950 // AT3G03470 // AT3G26830 // AT1G77760 // AT1G75130 // AT1G37130 // AT5G25…
GO:0005216	F	ion channel activity	17	1448	113	28362	0.00019	0.0065	// AT2G29120 // AT4G32650 // AT5G26240 // AT5G40890 // AT1G01340 // AT3G17690 // AT4G01010 // AT4G27970 // AT5G49890 // AT5G48400 // AT5G11210 // AT5G54250 // AT2G32390 // AT1G05200 // AT2G29110 // AT3G04110 // AT2G46430
GO:0015238	F	drug transmembrane transporter activity	13	1448	73	28362	0.00025	0.0083	// AT4G21910 // AT3G60160 // AT3G21250 // AT3G21690 // AT1G30420 // AT1G71140 // AT1G15170 // AT3G13090 // AT1G04120 // AT2G47800 // AT2G04080 // AT4G39030 // AT3G13100
GO:0003700	F	transcription factor activity, sequence-specific DNA binding	123	1448	1729	28362	0.00025	0.0083	// AT5G49520 // AT3G17690 // AT4G37790 // AT2G36080 // AT4G23550 // AT5G46350 // AT2G36270 // AT4G32730 // AT2G18550 // AT2G40740 // AT2G31280 // AT5G27610 // AT2G25000 // AT5G59570 // AT5G39610 // AT3G25730 // AT2G35940 // AT3G20810 // AT2G40340 // AT5G01380 // AT2G25930 // AT4G01720 // AT3G06490 // AT5G22570 // AT1G70000 // AT5G50915 // AT5G15840 // AT1G76890 // AT1G36060 // AT2G43000 // AT5G65…
GO:0001071	F	nucleic acid binding transcription factor activity	123	1448	1730	28362	0.00026	0.0083	// AT5G49520 // AT3G17690 // AT4G37790 // AT2G36080 // AT4G23550 // AT5G46350 // AT2G36270 // AT4G32730 // AT2G18550 // AT2G40740 // AT2G31280 // AT5G27610 // AT2G25000 // AT5G59570 // AT5G39610 // AT3G25730 // AT2G35940 // AT3G20810 // AT2G40340 // AT5G01380 // AT2G25930 // AT4G01720 // AT3G06490 // AT5G22570 // AT1G70000 // AT5G50915 // AT5G15840 // AT1G76890 // AT1G36060 // AT2G43000 // AT5G65…
GO:0043167	F	ion binding	243	1448	3821	28362	0.00028	0.0088	// AT3G48310 // AT5G18600 // AT5G58410 // AT3G47480 // AT3G50770 // AT1G27980 // AT4G39950 // AT5G57350 // AT2G25450 // AT4G21840 // AT5G54390 // AT4G05030 // AT1G69720 // AT5G10790 // AT5G24530 // AT3G46820 // AT2G40940 // AT1G65930 // AT2G04450 // AT4G37310 // AT5G07060 // AT1G04990 // AT2G17730 // AT5G16450 // AT3G26220 // AT3G20810 // AT1G02860 // AT1G50410 // AT5G64110 // AT3G19270 // AT3G61…
GO:0042626	F	ATPase activity, coupled to transmembrane movement of substances	24	1448	202	28362	0.00029	0.0089	// AT3G63380 // AT3G21090 // AT3G57330 // AT1G30420 // AT5G57350 // AT1G28010 // AT4G30190 // AT1G17500 // AT5G44240 // AT3G22910 // AT3G30842 // AT3G21250 // AT4G29900 // AT2G18960 // AT1G04120 // AT3G25610 // AT1G15520 // AT3G27870 // AT3G60160 // AT1G51500 // AT3G13090 // AT3G13100 // AT2G47800 // AT2G41700
GO:0043492	F	ATPase activity, coupled to movement of substances	24	1448	203	28362	0.00031	0.0093	// AT3G63380 // AT3G21090 // AT3G57330 // AT1G30420 // AT5G57350 // AT1G28010 // AT4G30190 // AT1G17500 // AT5G44240 // AT3G22910 // AT3G30842 // AT3G21250 // AT4G29900 // AT2G18960 // AT1G04120 // AT3G25610 // AT1G15520 // AT3G27870 // AT3G60160 // AT1G51500 // AT3G13090 // AT3G13100 // AT2G47800 // AT2G41700
GO:0015291	F	secondary active transmembrane transporter activity	34	1448	338	28362	0.00034	0.01	// AT5G61520 // AT3G51860 // AT5G17860 // AT5G27350 // AT4G28390 // AT1G77380 // AT4G21680 // AT3G21690 // AT5G40890 // AT1G77990 // AT1G15170 // AT3G53720 // AT1G23090 // AT2G01980 // AT4G02700 // AT1G71880 // AT4G39030 // AT1G61800 // AT5G26340 // AT5G19600 // AT1G44100 // AT5G64280 // AT5G47560 // AT1G69870 // AT1G79410 // AT4G21910 // AT2G38170 // AT1G71140 // AT5G62680 // AT2G04080 // AT2G47…
GO:0022890	F	inorganic cation transmembrane transporter activity	33	1448	325	28362	0.00035	0.01	// AT3G63380 // AT3G17690 // AT1G01340 // AT3G58970 // AT5G57350 // AT4G01010 // AT3G51860 // AT4G30190 // AT1G05200 // AT2G23150 // AT4G16370 // AT2G01980 // AT3G22910 // AT5G54250 // AT5G40890 // AT4G29900 // AT2G18960 // AT5G17860 // AT3G53720 // AT3G57330 // AT3G04110 // AT2G35060 // AT5G47560 // AT1G15960 // AT2G30070 // AT5G09400 // AT4G19960 // AT4G32650 // AT2G38170 // AT5G25450 // AT2G46…
GO:0016820	F	hydrolase activity, acting on acid anhydrides, catalyzing transmembrane movement of substances	24	1448	205	28362	0.00035	0.01	// AT3G63380 // AT3G21090 // AT3G57330 // AT1G30420 // AT5G57350 // AT1G28010 // AT4G30190 // AT1G17500 // AT5G44240 // AT3G22910 // AT3G30842 // AT3G21250 // AT4G29900 // AT2G18960 // AT1G04120 // AT3G25610 // AT1G15520 // AT3G27870 // AT3G60160 // AT1G51500 // AT3G13090 // AT3G13100 // AT2G47800 // AT2G41700
GO:0015085	F	calcium ion transmembrane transporter activity	10	1448	47	28362	0.00038	0.011	// AT3G22910 // AT3G63380 // AT3G57330 // AT4G29900 // AT5G17860 // AT2G38170 // AT3G51860 // AT3G04110 // AT1G05200 // AT2G47600
GO:0090484	F	drug transporter activity	13	1448	77	28362	0.0004	0.011	// AT4G21910 // AT3G60160 // AT3G21250 // AT3G21690 // AT1G30420 // AT1G71140 // AT1G15170 // AT3G13090 // AT1G04120 // AT2G47800 // AT2G04080 // AT4G39030 // AT3G13100
GO:0005506	F	iron ion binding	32	1448	317	28362	0.00047	0.013	// AT3G48310 // AT4G12310 // AT3G19270 // AT3G20100 // AT3G20080 // AT3G44970 // AT4G31970 // AT3G48320 // AT4G37310 // AT2G45570 // AT3G14610 // AT3G26220 // AT4G12320 // AT3G26320 // AT1G16410 // AT1G13100 // AT2G27150 // AT3G61035 // AT5G67310 // AT4G39950 // AT3G03470 // AT3G26830 // AT1G75130 // AT4G14710 // AT5G25120 // AT3G14620 // AT5G36220 // AT2G45510 // AT1G33730 // AT3G26230 // AT3G26…
GO:0022834	F	ligand-gated channel activity	8	1448	31	28362	0.00049	0.013	// AT2G29120 // AT4G32650 // AT5G11210 // AT5G48400 // AT2G32390 // AT1G05200 // AT2G29110 // AT3G04110
GO:0015276	F	ligand-gated ion channel activity	8	1448	31	28362	0.00049	0.013	// AT2G29120 // AT4G32650 // AT5G11210 // AT5G48400 // AT2G32390 // AT1G05200 // AT2G29110 // AT3G04110
GO:0016667	F	oxidoreductase activity, acting on a sulfur group of donors	17	1448	124	28362	0.0005	0.013	// AT4G15700 // AT4G15690 // AT4G15660 // AT1G62180 // AT5G38900 // AT5G40370 // AT1G60420 // AT4G15680 // AT5G63030 // AT5G61640 // AT4G21840 // AT3G62930 // AT5G18600 // AT5G42980 // AT4G15670 // AT1G69880 // AT2G01270
GO:0015077	F	monovalent inorganic cation transmembrane transporter activity	24	1448	211	28362	0.00051	0.013	// AT3G17690 // AT1G01340 // AT5G57350 // AT4G01010 // AT5G25450 // AT4G30190 // AT2G46430 // AT5G40890 // AT2G18960 // AT5G17860 // AT3G53720 // AT2G01980 // AT5G54250 // AT2G35060 // AT5G47560 // AT3G04110 // AT2G30070 // AT5G09400 // AT4G19960 // AT4G32650 // AT2G38170 // AT3G51860 // AT2G47600 // AT5G41610
GO:0005217	F	intracellular ligand-gated ion channel activity	7	1448	24	28362	0.00059	0.015	// AT2G29120 // AT5G11210 // AT5G48400 // AT2G32390 // AT1G05200 // AT2G29110 // AT3G04110
GO:0008509	F	anion transmembrane transporter activity	20	1448	164	28362	0.00066	0.017	// AT5G47560 // AT1G69870 // AT2G25680 // AT5G62680 // AT5G26240 // AT5G40890 // AT5G19600 // AT1G80050 // AT5G64280 // AT4G18910 // AT1G23090 // AT1G77990 // AT4G27970 // AT1G79410 // AT4G02700 // AT1G15960 // AT5G49890 // AT2G23150 // AT1G61800 // AT4G21680
GO:0015103	F	inorganic anion transmembrane transporter activity	14	1448	96	28362	0.0009	0.022	// AT1G69870 // AT2G25680 // AT5G26240 // AT5G40890 // AT5G19600 // AT1G80050 // AT4G18910 // AT1G23090 // AT1G77990 // AT4G02700 // AT1G15960 // AT5G49890 // AT2G23150 // AT4G21680
GO:0008324	F	cation transmembrane transporter activity	41	1448	464	28362	0.00099	0.024	// AT3G63380 // AT5G61520 // AT3G17690 // AT1G01340 // AT3G58970 // AT5G57350 // AT4G01010 // AT3G51860 // AT5G27350 // AT4G30190 // AT1G05200 // AT2G23150 // AT4G16370 // AT2G01980 // AT3G22910 // AT5G54250 // AT5G40890 // AT4G29900 // AT2G18960 // AT5G17860 // AT3G53720 // AT3G57330 // AT1G71880 // AT3G04110 // AT5G26340 // AT2G35060 // AT5G47560 // AT5G49960 // AT1G79410 // AT1G15960 // AT2G30…
GO:0016887	F	ATPase activity	45	1448	530	28362	0.0012	0.029	// AT3G63380 // AT5G13010 // AT3G21090 // AT5G40000 // AT1G30420 // AT5G57350 // AT3G28540 // AT1G28010 // AT4G30190 // AT1G17500 // AT5G44240 // AT1G43910 // AT3G22910 // AT1G71280 // AT3G30842 // AT2G24520 // AT4G29900 // AT1G53780 // AT2G18960 // AT1G33390 // AT3G57330 // AT1G04120 // AT5G61140 // AT2G18190 // AT3G25610 // AT1G15520 // AT3G27870 // AT5G17760 // AT3G28580 // AT3G21250 // AT3G01…
GO:0022853	F	active ion transmembrane transporter activity	14	1448	100	28362	0.0013	0.03	// AT3G22910 // AT3G63380 // AT3G27870 // AT5G40890 // AT3G57330 // AT4G29900 // AT5G57350 // AT2G18960 // AT5G62680 // AT5G47560 // AT4G30190 // AT1G17500 // AT5G44240 // AT3G25610
GO:0015035	F	protein disulfide oxidoreductase activity	12	1448	79	28362	0.0015	0.035	// AT4G15700 // AT4G15660 // AT5G38900 // AT5G40370 // AT4G15680 // AT5G63030 // AT5G18600 // AT4G15690 // AT3G62930 // AT5G42980 // AT4G15670 // AT1G69880
GO:0051537	F	2 iron, 2 sulfur cluster binding	10	1448	58	28362	0.0016	0.036	// AT4G15700 // AT5G18600 // AT3G62930 // AT3G44880 // AT2G24820 // AT4G15680 // AT4G15690 // AT2G27150 // AT4G15660 // AT4G15670
GO:0022838	F	substrate-specific channel activity	18	1448	152	28362	0.0016	0.037	// AT2G29120 // AT4G32650 // AT5G26240 // AT5G40890 // AT1G01340 // AT3G17690 // AT4G01010 // AT4G18910 // AT5G49890 // AT5G48400 // AT5G11210 // AT5G54250 // AT4G27970 // AT2G32390 // AT1G05200 // AT2G29110 // AT3G04110 // AT2G46430
GO:0015079	F	potassium ion transmembrane transporter activity	12	1448	81	28362	0.0018	0.04	// AT5G54250 // AT4G19960 // AT4G32650 // AT3G17690 // AT1G01340 // AT2G35060 // AT4G01010 // AT2G01980 // AT3G04110 // AT2G30070 // AT2G46430 // AT5G09400
GO:0046872	F	metal ion binding	227	1448	3673	28362	0.0019	0.042	// AT3G48310 // AT5G18600 // AT5G58410 // AT3G47480 // AT3G50770 // AT1G50410 // AT3G15353 // AT5G57350 // AT2G25450 // AT4G21840 // AT5G54390 // AT1G69720 // AT5G10790 // AT5G24530 // AT3G46820 // AT2G40940 // AT1G65930 // AT2G04450 // AT4G37310 // AT1G06650 // AT1G04990 // AT2G17730 // AT5G16450 // AT3G26220 // AT3G20810 // AT1G02860 // AT5G64110 // AT3G19270 // AT3G61035 // AT4G31670 // AT3G44…
GO:0043169	F	cation binding	227	1448	3678	28362	0.002	0.044	// AT3G48310 // AT5G18600 // AT5G58410 // AT3G47480 // AT3G50770 // AT1G50410 // AT3G15353 // AT5G57350 // AT2G25450 // AT4G21840 // AT5G54390 // AT1G69720 // AT5G10790 // AT5G24530 // AT3G46820 // AT2G40940 // AT1G65930 // AT2G04450 // AT4G37310 // AT1G06650 // AT1G04990 // AT2G17730 // AT5G16450 // AT3G26220 // AT3G20810 // AT1G02860 // AT5G64110 // AT3G19270 // AT3G61035 // AT4G31670 // AT3G44…
GO:0015399	F	primary active transmembrane transporter activity	25	1448	252	28362	0.0023	0.045	// AT3G63380 // AT3G21090 // AT3G57330 // AT1G30420 // AT5G57350 // AT1G28010 // AT4G30190 // AT1G17500 // AT5G44240 // AT3G22910 // AT3G30842 // AT3G21250 // AT4G29900 // AT2G18960 // AT1G20350 // AT1G04120 // AT3G25610 // AT1G15520 // AT3G27870 // AT3G60160 // AT1G51500 // AT3G13090 // AT3G13100 // AT2G47800 // AT2G41700
GO:0030594	F	neurotransmitter receptor activity	5	1448	15	28362	0.0023	0.045	// AT2G29110 // AT5G48400 // AT1G05200 // AT3G04110 // AT2G29120
GO:0022824	F	transmitter-gated ion channel activity	5	1448	15	28362	0.0023	0.045	// AT2G29110 // AT5G48400 // AT1G05200 // AT3G04110 // AT2G29120
GO:0015405	F	P-P-bond-hydrolysis-driven transmembrane transporter activity	25	1448	251	28362	0.0022	0.045	// AT3G63380 // AT3G21090 // AT3G57330 // AT1G30420 // AT5G57350 // AT1G28010 // AT4G30190 // AT1G17500 // AT5G44240 // AT3G22910 // AT3G30842 // AT3G21250 // AT4G29900 // AT2G18960 // AT1G20350 // AT1G04120 // AT3G25610 // AT1G15520 // AT3G27870 // AT3G60160 // AT1G51500 // AT3G13090 // AT3G13100 // AT2G47800 // AT2G41700
GO:0005230	F	extracellular ligand-gated ion channel activity	5	1448	15	28362	0.0023	0.045	// AT2G29110 // AT5G48400 // AT1G05200 // AT3G04110 // AT2G29120
GO:0016308	F	1-phosphatidylinositol-4-phosphate 5-kinase activity	5	1448	15	28362	0.0023	0.045	// AT1G71010 // AT3G14270 // AT1G60890 // AT3G56960 // AT1G34260
GO:0008066	F	glutamate receptor activity	5	1448	15	28362	0.0023	0.045	// AT2G29110 // AT5G48400 // AT1G05200 // AT3G04110 // AT2G29120
GO:0022835	F	transmitter-gated channel activity	5	1448	15	28362	0.0023	0.045	// AT2G29110 // AT5G48400 // AT1G05200 // AT3G04110 // AT2G29120
GO:0004970	F	ionotropic glutamate receptor activity	5	1448	15	28362	0.0023	0.045	// AT2G29110 // AT5G48400 // AT1G05200 // AT3G04110 // AT2G29120
GO:0015267	F	channel activity	19	1448	171	28362	0.0024	0.045	// AT2G29120 // AT4G32650 // AT5G26240 // AT5G40890 // AT1G01340 // AT3G17690 // AT4G01010 // AT4G18910 // AT5G48400 // AT5G49890 // AT4G27970 // AT5G11210 // AT5G54250 // AT1G20350 // AT2G32390 // AT1G05200 // AT2G29110 // AT3G04110 // AT2G46430
GO:0022803	F	passive transmembrane transporter activity	19	1448	171	28362	0.0024	0.045	// AT2G29120 // AT4G32650 // AT5G26240 // AT5G40890 // AT1G01340 // AT3G17690 // AT4G01010 // AT4G18910 // AT5G48400 // AT5G49890 // AT4G27970 // AT5G11210 // AT5G54250 // AT1G20350 // AT2G32390 // AT1G05200 // AT2G29110 // AT3G04110 // AT2G46430
GO:0016787	F	hydrolase activity	204	1448	3279	28362	0.0024	0.046	// AT3G03380 // AT1G53780 // AT3G21090 // AT3G46820 // AT5G40000 // AT1G30420 // AT1G50410 // AT2G30660 // AT3G57270 // AT1G28010 // AT3G13870 // AT5G54390 // AT4G30190 // AT5G10790 // AT5G44240 // AT5G45570 // AT3G60130 // AT1G71280 // AT3G30842 // AT4G25110 // AT5G57710 // AT1G33390 // AT4G21210 // AT1G04120 // AT5G10760 // AT2G42270 // AT3G27110 // AT4G29570 // AT4G27820 // AT1G15310 // AT4G16…
GO:0043565	F	sequence-specific DNA binding	62	1448	825	28362	0.0027	0.051	// AT5G49520 // AT3G17690 // AT4G12350 // AT3G01470 // AT1G75410 // AT5G47140 // AT4G23550 // AT1G75390 // AT1G28520 // AT5G46350 // AT2G36270 // AT4G32730 // AT5G35210 // AT2G18550 // AT5G53980 // AT5G13330 // AT1G52880 // AT4G12020 // AT1G69310 // AT2G40740 // AT1G62300 // AT4G36710 // AT2G41070 // AT1G24260 // AT1G29860 // AT5G39610 // AT4G14540 // AT4G37790 // AT2G38250 // AT3G04070 // AT2G40…
GO:1901682	F	sulfur compound transmembrane transporter activity	6	1448	24	28362	0.0028	0.052	// AT2G25680 // AT5G19600 // AT5G62680 // AT1G23090 // AT1G77990 // AT4G02700
GO:0016307	F	phosphatidylinositol phosphate kinase activity	5	1448	16	28362	0.0028	0.052	// AT1G71010 // AT3G14270 // AT1G60890 // AT3G56960 // AT1G34260
GO:0022832	F	voltage-gated channel activity	10	1448	64	28362	0.003	0.054	// AT4G32650 // AT5G26240 // AT5G40890 // AT1G01340 // AT3G17690 // AT4G01010 // AT4G27970 // AT5G54250 // AT5G49890 // AT2G46430
GO:0005244	F	voltage-gated ion channel activity	10	1448	64	28362	0.003	0.054	// AT4G32650 // AT5G26240 // AT5G40890 // AT1G01340 // AT3G17690 // AT4G01010 // AT4G27970 // AT5G54250 // AT5G49890 // AT2G46430
GO:0015926	F	glucosidase activity	12	1448	87	28362	0.0031	0.054	// AT3G60130 // AT4G27820 // AT1G02850 // AT5G24540 // AT3G57270 // AT3G57260 // AT1G26560 // AT1G67490 // AT3G13790 // AT3G03640 // AT3G06510 // AT3G60140
GO:0015036	F	disulfide oxidoreductase activity	12	1448	87	28362	0.0031	0.054	// AT4G15700 // AT4G15660 // AT5G38900 // AT5G40370 // AT4G15680 // AT5G63030 // AT5G18600 // AT4G15690 // AT3G62930 // AT5G42980 // AT4G15670 // AT1G69880
GO:0017111	F	nucleoside-triphosphatase activity	58	1448	766	28362	0.0032	0.055	// AT3G63380 // AT1G53780 // AT3G21090 // AT5G40000 // AT1G30420 // AT1G50410 // AT5G57350 // AT3G28540 // AT1G28010 // AT2G01130 // AT1G17500 // AT5G44240 // AT1G43910 // AT2G26300 // AT3G22910 // AT1G71280 // AT3G30842 // AT2G24520 // AT3G13090 // AT5G20110 // AT4G29900 // AT5G13010 // AT2G35920 // AT2G18960 // AT1G33390 // AT3G57330 // AT1G04120 // AT5G61140 // AT1G15520 // AT2G44980 // AT2G18…
GO:0016818	F	hydrolase activity, acting on acid anhydrides, in phosphorus-containing anhydrides	61	1448	817	28362	0.0034	0.058	// AT3G63380 // AT1G53780 // AT3G21090 // AT5G40000 // AT1G30420 // AT1G50410 // AT5G40010 // AT5G57350 // AT3G28540 // AT1G28010 // AT3G13090 // AT2G01130 // AT1G17500 // AT5G44240 // AT1G43910 // AT2G26300 // AT3G22910 // AT1G71280 // AT3G30842 // AT2G24520 // AT5G27950 // AT5G20110 // AT4G29900 // AT5G13010 // AT2G35920 // AT2G18960 // AT1G33390 // AT3G57330 // AT1G04120 // AT5G61140 // AT1G15…
GO:0015116	F	sulfate transmembrane transporter activity	5	1448	17	28362	0.0035	0.06	// AT1G23090 // AT5G19600 // AT1G77990 // AT2G25680 // AT4G02700
GO:0016817	F	hydrolase activity, acting on acid anhydrides	61	1448	826	28362	0.0042	0.07	// AT3G63380 // AT1G53780 // AT3G21090 // AT5G40000 // AT1G30420 // AT1G50410 // AT5G40010 // AT5G57350 // AT3G28540 // AT1G28010 // AT3G13090 // AT2G01130 // AT1G17500 // AT5G44240 // AT1G43910 // AT2G26300 // AT3G22910 // AT1G71280 // AT3G30842 // AT2G24520 // AT5G27950 // AT5G20110 // AT4G29900 // AT5G13010 // AT2G35920 // AT2G18960 // AT1G33390 // AT3G57330 // AT1G04120 // AT5G61140 // AT1G15…
GO:0016462	F	pyrophosphatase activity	60	1448	809	28362	0.0041	0.07	// AT3G63380 // AT1G53780 // AT3G21090 // AT5G40000 // AT1G30420 // AT1G50410 // AT5G57350 // AT3G28540 // AT1G28010 // AT3G13090 // AT2G01130 // AT1G17500 // AT5G44240 // AT1G43910 // AT2G26300 // AT3G22910 // AT1G71280 // AT3G30842 // AT2G24520 // AT5G27950 // AT5G20110 // AT4G29900 // AT5G13010 // AT2G35920 // AT2G18960 // AT1G33390 // AT3G57330 // AT1G04120 // AT5G61140 // AT1G15520 // AT2G44…
GO:0050660	F	flavin adenine dinucleotide binding	16	1448	141	28362	0.0042	0.07	// AT1G26420 // AT3G56060 // AT4G24520 // AT1G65860 // AT1G26410 // AT5G24160 // AT4G38540 // AT1G26380 // AT3G23410 // AT1G19250 // AT5G11330 // AT2G27150 // AT3G27820 // AT5G44390 // AT1G12140 // AT1G62560
GO:0072509	F	divalent inorganic cation transmembrane transporter activity	12	1448	92	28362	0.0046	0.075	// AT3G22910 // AT3G63380 // AT3G57330 // AT4G29900 // AT3G58970 // AT5G17860 // AT2G38170 // AT3G51860 // AT3G04110 // AT1G15960 // AT1G05200 // AT2G47600
GO:0030247	F	polysaccharide binding	9	1448	58	28362	0.005	0.08	// AT1G69730 // AT1G21250 // AT1G16260 // AT3G57270 // AT3G57260 // AT1G69295 // AT2G26400 // AT1G21240 // AT5G38250
GO:0001871	F	pattern binding	9	1448	58	28362	0.005	0.08	// AT1G69730 // AT1G21250 // AT1G16260 // AT3G57270 // AT3G57260 // AT1G69295 // AT2G26400 // AT1G21240 // AT5G38250
GO:0015293	F	symporter activity	18	1448	171	28362	0.0051	0.081	// AT1G69870 // AT5G61520 // AT5G40890 // AT5G19600 // AT1G44100 // AT5G26340 // AT5G62680 // AT5G65000 // AT1G23090 // AT1G77990 // AT1G79410 // AT4G02700 // AT5G47560 // AT1G31820 // AT5G27350 // AT1G71880 // AT1G77380 // AT4G21680
GO:0030553	F	cGMP binding	5	1448	19	28362	0.0053	0.082	// AT1G01340 // AT2G46430 // AT5G54250 // AT4G01010 // AT3G17690
GO:0016831	F	carboxy-lyase activity	10	1448	70	28362	0.0053	0.082	// AT5G15950 // AT2G16500 // AT4G37870 // AT1G27980 // AT5G38430 // AT3G02770 // AT4G34710 // AT5G16450 // AT5G58220 // AT3G26830
GO:0030552	F	cAMP binding	5	1448	19	28362	0.0053	0.082	// AT1G01340 // AT2G46430 // AT5G54250 // AT4G01010 // AT3G17690
GO:0008422	F	beta-glucosidase activity	10	1448	71	28362	0.0058	0.089	// AT3G60130 // AT4G27820 // AT1G02850 // AT5G24540 // AT3G57270 // AT3G57260 // AT1G26560 // AT3G03640 // AT3G06510 // AT3G60140
GO:0015297	F	antiporter activity	17	1448	161	28362	0.0062	0.094	// AT4G21910 // AT3G21690 // AT2G38170 // AT5G64280 // AT1G71140 // AT1G15170 // AT3G53720 // AT2G01980 // AT3G51860 // AT2G04080 // AT2G47600 // AT5G17860 // AT1G31820 // AT5G41610 // AT4G28390 // AT4G39030 // AT1G61800
GO:0030551	F	cyclic nucleotide binding	6	1448	30	28362	0.0072	0.11	// AT4G32650 // AT3G17690 // AT1G01340 // AT4G01010 // AT2G46430 // AT5G54250
GO:0004190	F	aspartic-type endopeptidase activity	5	1448	21	28362	0.0075	0.11	// AT1G49050 // AT3G25610 // AT5G10760 // AT1G62290 // AT3G12700
GO:0070001	F	aspartic-type peptidase activity	5	1448	21	28362	0.0075	0.11	// AT1G49050 // AT3G25610 // AT5G10760 // AT1G62290 // AT3G12700
GO:0005515	F	protein binding	220	1448	3669	28362	0.0081	0.12	// AT3G44480 // AT1G33030 // AT4G26090 // AT3G17690 // AT2G40330 // AT1G50410 // AT3G45620 // AT2G31200 // AT2G30770 // AT5G39850 // AT1G68110 // AT5G57320 // AT4G30190 // AT1G28520 // AT5G46350 // AT2G36270 // AT4G24740 // AT5G13800 // AT2G40940 // AT3G28270 // AT2G31280 // AT4G01010 // AT3G25882 // AT1G01340 // AT3G45240 // AT5G39610 // AT4G34210 // AT2G35940 // AT2G17730 // AT2G40340 // AT5G01…
GO:0050662	F	coenzyme binding	25	1448	281	28362	0.0081	0.12	// AT3G56060 // AT4G24520 // AT4G38540 // AT3G27820 // AT1G12140 // AT1G77760 // AT1G71170 // AT1G26410 // AT5G24160 // AT1G26380 // AT1G65930 // AT5G11330 // AT2G27150 // AT5G44390 // AT5G65750 // AT5G14780 // AT2G37760 // AT3G23410 // AT1G65860 // AT2G04450 // AT1G26420 // AT1G19250 // AT1G76470 // AT1G37130 // AT1G62560
GO:0048037	F	cofactor binding	36	1448	451	28362	0.0086	0.12	// AT3G56060 // AT4G24520 // AT2G24850 // AT4G38540 // AT1G27980 // AT3G22460 // AT1G01480 // AT3G27820 // AT1G12140 // AT1G62810 // AT1G71170 // AT1G26410 // AT5G24160 // AT5G36160 // AT1G26380 // AT1G65930 // AT4G09350 // AT5G11330 // AT2G27150 // AT5G44390 // AT5G65750 // AT3G01120 // AT5G14780 // AT2G37760 // AT3G23410 // AT1G19250 // AT2G04450 // AT5G46180 // AT1G26420 // AT1G77760 // AT1G76…
GO:0042623	F	ATPase activity, coupled	32	1448	389	28362	0.0087	0.12	// AT3G63380 // AT3G21090 // AT3G57330 // AT1G30420 // AT5G57350 // AT1G28010 // AT4G30190 // AT1G17500 // AT5G44240 // AT3G22910 // AT1G71280 // AT3G30842 // AT3G21250 // AT4G29900 // AT5G13010 // AT2G18960 // AT1G33390 // AT1G04120 // AT5G61140 // AT3G25610 // AT1G15520 // AT3G27870 // AT3G01540 // AT3G60160 // AT2G42270 // AT2G41700 // AT3G58510 // AT1G06670 // AT3G13090 // AT3G13100 // AT2G47…
GO:0005267	F	potassium channel activity	7	1448	44	28362	0.011	0.16	// AT5G54250 // AT4G32650 // AT3G17690 // AT1G01340 // AT4G01010 // AT3G04110 // AT2G46430
GO:0042625	F	ATPase coupled ion transmembrane transporter activity	11	1448	93	28362	0.012	0.17	// AT3G22910 // AT3G63380 // AT3G27870 // AT3G57330 // AT4G29900 // AT5G57350 // AT2G18960 // AT4G30190 // AT1G17500 // AT5G44240 // AT3G25610
GO:0005516	F	calmodulin binding	22	1448	252	28362	0.015	0.21	// AT3G63380 // AT3G17690 // AT1G01340 // AT4G21940 // AT3G22910 // AT4G29900 // AT4G01010 // AT5G07820 // AT3G57330 // AT3G48360 // AT2G46430 // AT5G64220 // AT1G73805 // AT1G04600 // AT5G43900 // AT1G05690 // AT4G24240 // AT3G50530 // AT4G31000 // AT5G54250 // AT1G76040 // AT1G76705
GO:0035251	F	UDP-glucosyltransferase activity	14	1448	137	28362	0.016	0.21	// AT3G50740 // AT5G11110 // AT4G02280 // AT4G26850 // AT5G20830 // AT2G36850 // AT4G15550 // AT2G31960 // AT1G55850 // AT2G32530 // AT2G30140 // AT1G24100 // AT3G59100 // AT2G32540
GO:0043168	F	anion binding	18	1448	195	28362	0.016	0.22	// AT4G21534 // AT1G01480 // AT4G28420 // AT2G24850 // AT3G22460 // AT1G27980 // AT2G19590 // AT1G49340 // AT1G08250 // AT5G28030 // AT2G27820 // AT3G01990 // AT1G10940 // AT3G44720 // AT3G20330 // AT5G36160 // AT3G01120 // AT5G46180
GO:0005261	F	cation channel activity	8	1448	62	28362	0.02	0.27	// AT5G54250 // AT4G32650 // AT3G17690 // AT1G01340 // AT4G01010 // AT3G04110 // AT1G05200 // AT2G46430
GO:0015081	F	sodium ion transmembrane transporter activity	7	1448	50	28362	0.02	0.27	// AT5G47560 // AT3G53720 // AT2G01980 // AT2G47600 // AT5G17860 // AT3G04110 // AT5G41610
GO:0016701	F	oxidoreductase activity, acting on single donors with incorporation of molecular oxygen	6	1448	39	28362	0.021	0.28	// AT4G32810 // AT4G14710 // AT1G73680 // AT3G44880 // AT2G24820 // AT2G26400
GO:0004842	F	ubiquitin-protein transferase activity	30	1448	387	28362	0.021	0.29	// AT1G01670 // AT4G14365 // AT4G28270 // AT2G17730 // AT1G31350 // AT1G27340 // AT2G42360 // AT2G45920 // AT5G51450 // AT1G22500 // AT1G32340 // AT3G61390 // AT5G18320 // AT1G76390 // AT4G34210 // AT1G02860 // AT5G63760 // AT5G18340 // AT1G65040 // AT5G05230 // AT2G45910 // AT4G19700 // AT1G01680 // AT1G75440 // AT5G10380 // AT1G55860 // AT4G38600 // AT1G08050 // AT1G05890 // AT1G70320
GO:0004553	F	hydrolase activity, hydrolyzing O-glycosyl compounds	31	1448	405	28362	0.023	0.3	// AT1G02850 // AT3G57270 // AT3G48580 // AT5G14950 // AT3G60130 // AT4G25810 // AT1G76130 // AT3G03640 // AT3G06510 // AT5G15870 // AT4G27820 // AT1G69295 // AT5G24540 // AT5G09730 // AT3G57260 // AT4G37800 // AT4G24260 // AT4G25000 // AT5G07830 // AT5G14650 // AT3G60140 // AT3G24180 // AT1G35910 // AT3G15720 // AT3G13790 // AT4G30270 // AT2G43570 // AT1G26560 // AT1G67490 // AT1G60590 // AT2G31…
GO:0005249	F	voltage-gated potassium channel activity	6	1448	40	28362	0.023	0.3	// AT4G32650 // AT3G17690 // AT1G01340 // AT4G01010 // AT2G46430 // AT5G54250
GO:0102483	F	scopolin beta-glucosidase activity	6	1448	40	28362	0.023	0.3	// AT3G60130 // AT4G27820 // AT1G02850 // AT5G24540 // AT1G26560 // AT3G60140
GO:0019787	F	ubiquitin-like protein transferase activity	30	1448	393	28362	0.025	0.33	// AT1G01670 // AT4G14365 // AT4G28270 // AT2G17730 // AT1G31350 // AT1G27340 // AT2G42360 // AT2G45920 // AT5G51450 // AT1G22500 // AT1G32340 // AT3G61390 // AT5G18320 // AT1G76390 // AT4G34210 // AT1G02860 // AT5G63760 // AT5G18340 // AT1G65040 // AT5G05230 // AT2G45910 // AT4G19700 // AT1G01680 // AT1G75440 // AT5G10380 // AT1G55860 // AT4G38600 // AT1G08050 // AT1G05890 // AT1G70320
GO:0022843	F	voltage-gated cation channel activity	6	1448	41	28362	0.025	0.33	// AT4G32650 // AT3G17690 // AT1G01340 // AT4G01010 // AT2G46430 // AT5G54250
GO:0031625	F	ubiquitin protein ligase binding	8	1448	68	28362	0.031	0.39	// AT4G21380 // AT4G14365 // AT1G05690 // AT1G65800 // AT3G48360 // AT2G27150 // AT1G75440 // AT1G15670
GO:0044389	F	ubiquitin-like protein ligase binding	8	1448	68	28362	0.031	0.39	// AT4G21380 // AT4G14365 // AT1G05690 // AT1G65800 // AT3G48360 // AT2G27150 // AT1G75440 // AT1G15670
GO:0008194	F	UDP-glycosyltransferase activity	22	1448	273	28362	0.031	0.39	// AT5G11110 // AT4G38270 // AT4G27480 // AT5G20830 // AT2G36780 // AT5G33290 // AT2G30140 // AT3G59100 // AT1G55850 // AT2G32540 // AT3G50740 // AT4G02280 // AT4G15550 // AT2G31960 // AT1G01390 // AT4G26850 // AT2G36850 // AT5G25970 // AT2G31790 // AT5G12890 // AT2G32530 // AT1G24100
GO:0016614	F	oxidoreductase activity, acting on CH-OH group of donors	18	1448	214	28362	0.035	0.43	// AT1G26420 // AT3G56060 // AT4G13250 // AT5G14780 // AT1G26410 // AT2G37760 // AT3G61220 // AT4G37990 // AT1G65930 // AT1G26380 // AT4G34230 // AT3G23410 // AT1G60730 // AT2G27150 // AT5G44390 // AT1G71170 // AT2G29350 // AT5G43330
GO:0016798	F	hydrolase activity, acting on glycosyl bonds	32	1448	438	28362	0.035	0.44	// AT1G02850 // AT3G57270 // AT3G48580 // AT4G38800 // AT5G14950 // AT3G60130 // AT4G25810 // AT1G76130 // AT3G03640 // AT3G06510 // AT5G15870 // AT4G27820 // AT1G69295 // AT5G24540 // AT5G09730 // AT3G57260 // AT4G37800 // AT4G24260 // AT4G25000 // AT5G07830 // AT5G14650 // AT3G60140 // AT3G24180 // AT1G35910 // AT3G15720 // AT3G13790 // AT4G30270 // AT2G43570 // AT1G26560 // AT1G67490 // AT1G60…
GO:0016829	F	lyase activity	30	1448	406	28362	0.036	0.44	// AT3G51430 // AT2G30770 // AT3G56060 // AT1G09910 // AT4G37870 // AT5G04230 // AT1G27980 // AT3G22460 // AT1G08250 // AT2G27820 // AT1G01480 // AT3G51440 // AT5G16450 // AT3G26830 // AT3G52720 // AT3G44720 // AT5G09400 // AT5G15950 // AT5G14650 // AT2G16500 // AT1G80160 // AT3G15720 // AT5G38430 // AT5G28030 // AT3G59530 // AT2G29630 // AT3G02770 // AT4G34710 // AT1G60590 // AT5G58220
GO:0099516	F	ion antiporter activity	8	1448	72	28362	0.04	0.49	// AT2G38170 // AT5G64280 // AT5G17860 // AT3G53720 // AT2G01980 // AT3G51860 // AT2G47600 // AT5G41610
GO:0046527	F	glucosyltransferase activity	14	1448	158	28362	0.041	0.5	// AT3G50740 // AT5G11110 // AT4G02280 // AT4G26850 // AT5G20830 // AT2G36850 // AT4G15550 // AT2G31960 // AT1G55850 // AT2G32530 // AT2G30140 // AT1G24100 // AT3G59100 // AT2G32540
GO:0003677	F	DNA binding	143	1448	2417	28362	0.042	0.51	// AT5G49520 // AT3G17690 // AT1G50410 // AT4G37790 // AT3G23290 // AT2G36080 // AT3G57980 // AT4G23550 // AT1G28520 // AT5G46350 // AT2G36270 // AT4G32730 // AT2G18550 // AT2G40740 // AT2G31280 // AT5G27610 // AT2G25000 // AT5G59570 // AT3G16770 // AT5G39610 // AT3G25730 // AT2G35940 // AT2G40340 // AT5G01380 // AT4G01720 // AT3G06490 // AT5G22570 // AT1G70000 // AT5G50915 // AT5G15840 // AT1G76…
GO:0016830	F	carbon-carbon lyase activity	11	1448	115	28362	0.043	0.51	// AT5G15950 // AT3G56060 // AT2G16500 // AT4G37870 // AT1G27980 // AT5G38430 // AT3G02770 // AT4G34710 // AT5G16450 // AT5G58220 // AT3G26830
GO:0015491	F	cation:cation antiporter activity	7	1448	60	28362	0.044	0.51	// AT2G38170 // AT5G17860 // AT3G53720 // AT2G01980 // AT3G51860 // AT2G47600 // AT5G41610
GO:0051536	F	iron-sulfur cluster binding	12	1448	131	28362	0.046	0.53	// AT4G15700 // AT5G18600 // AT3G62930 // AT4G15680 // AT2G16710 // AT3G44880 // AT2G24820 // AT2G29630 // AT4G15690 // AT2G27150 // AT4G15660 // AT4G15670
GO:0051540	F	metal cluster binding	12	1448	131	28362	0.046	0.53	// AT4G15700 // AT5G18600 // AT3G62930 // AT4G15680 // AT2G16710 // AT3G44880 // AT2G24820 // AT2G29630 // AT4G15690 // AT2G27150 // AT4G15660 // AT4G15670
GO:0046943	F	carboxylic acid transmembrane transporter activity	10	1448	102	28362	0.046	0.53	// AT4G35180 // AT5G41800 // AT1G44100 // AT5G64280 // AT5G47560 // AT5G65990 // AT1G31820 // AT2G41700 // AT1G58030 // AT1G77380
GO:0005342	F	organic acid transmembrane transporter activity	10	1448	102	28362	0.046	0.53	// AT4G35180 // AT5G41800 // AT1G44100 // AT5G64280 // AT5G47560 // AT5G65990 // AT1G31820 // AT2G41700 // AT1G58030 // AT1G77380
GO:0015298	F	solute:cation antiporter activity	7	1448	61	28362	0.047	0.53	// AT2G38170 // AT5G17860 // AT3G53720 // AT2G01980 // AT3G51860 // AT2G47600 // AT5G41610
GO:0004866	F	endopeptidase inhibitor activity	5	1448	36	28362	0.047	0.54	// AT2G38870 // AT2G31980 // AT5G47550 // AT2G43510 // AT5G05110
GO:0061135	F	endopeptidase regulator activity	5	1448	37	28362	0.052	0.58	// AT2G38870 // AT2G31980 // AT5G47550 // AT2G43510 // AT5G05110
GO:0016641	F	oxidoreductase activity, acting on the CH-NH2 group of donors, oxygen as acceptor	5	1448	37	28362	0.052	0.58	// AT5G14760 // AT2G25450 // AT1G62810 // AT1G65840 // AT2G19590
GO:0004857	F	enzyme inhibitor activity	16	1448	195	28362	0.053	0.59	// AT4G01026 // AT5G53160 // AT2G43510 // AT3G62820 // AT2G40330 // AT3G02770 // AT5G05110 // AT3G19150 // AT1G23205 // AT2G23430 // AT5G53370 // AT5G47550 // AT2G38870 // AT5G16450 // AT2G31980 // AT2G26300
GO:0009055	F	electron carrier activity	16	1448	196	28362	0.055	0.6	// AT4G15700 // AT1G26420 // AT5G18600 // AT5G40370 // AT3G62930 // AT1G26410 // AT5G63030 // AT1G26380 // AT4G15680 // AT3G23410 // AT4G15690 // AT5G53870 // AT2G27150 // AT5G44390 // AT4G15660 // AT4G15670
GO:0030170	F	pyridoxal phosphate binding	9	1448	92	28362	0.057	0.63	// AT1G01480 // AT4G28420 // AT2G24850 // AT1G27980 // AT5G28030 // AT3G22460 // AT5G36160 // AT3G01120 // AT5G46180
GO:0004620	F	phospholipase activity	6	1448	51	28362	0.058	0.63	// AT1G52570 // AT4G11830 // AT2G30550 // AT4G11840 // AT2G42690 // AT3G16785
GO:0005509	F	calcium ion binding	20	1448	266	28362	0.066	0.72	// AT2G03150 // AT3G50530 // AT1G16260 // AT4G26080 // AT3G47480 // AT1G21250 // AT3G50770 // AT4G11840 // AT4G11830 // AT2G41410 // AT1G21240 // AT1G52570 // AT2G44310 // AT1G64060 // AT1G76130 // AT1G08450 // AT1G69730 // AT4G25000 // AT4G21940 // AT5G39670
GO:0099600	F	transmembrane receptor activity	13	1448	156	28362	0.069	0.74	// AT2G29120 // AT1G70250 // AT4G21380 // AT4G32650 // AT5G11210 // AT2G17220 // AT1G65800 // AT1G04120 // AT3G04110 // AT2G32390 // AT1G05200 // AT2G29110 // AT5G48400
GO:0005319	F	lipid transporter activity	5	1448	41	28362	0.071	0.76	// AT5G44240 // AT4G39180 // AT2G34690 // AT4G39670 // AT3G25610
GO:0030414	F	peptidase inhibitor activity	5	1448	41	28362	0.071	0.76	// AT2G38870 // AT2G31980 // AT5G47550 // AT2G43510 // AT5G05110
GO:0015171	F	amino acid transmembrane transporter activity	8	1448	83	28362	0.075	0.79	// AT4G35180 // AT5G41800 // AT1G44100 // AT5G65990 // AT1G31820 // AT2G41700 // AT1G58030 // AT1G77380
GO:0004806	F	triglyceride lipase activity	5	1448	42	28362	0.077	0.81	// AT3G52430 // AT5G14930 // AT2G42690 // AT2G30550 // AT5G24210
GO:0060089	F	molecular transducer activity	16	1448	209	28362	0.083	0.86	// AT4G21380 // AT1G70250 // AT5G53160 // AT4G32650 // AT5G45250 // AT1G65800 // AT2G40940 // AT2G17220 // AT1G04120 // AT5G11210 // AT3G04110 // AT2G32390 // AT1G05200 // AT2G29110 // AT5G48400 // AT2G29120
GO:0061134	F	peptidase regulator activity	5	1448	43	28362	0.082	0.86	// AT2G38870 // AT2G31980 // AT5G47550 // AT2G43510 // AT5G05110
GO:0004872	F	receptor activity	16	1448	209	28362	0.083	0.86	// AT4G21380 // AT1G70250 // AT5G53160 // AT4G32650 // AT5G45250 // AT1G65800 // AT2G40940 // AT2G17220 // AT1G04120 // AT5G11210 // AT3G04110 // AT2G32390 // AT1G05200 // AT2G29110 // AT5G48400 // AT2G29120
GO:0050661	F	NADP binding	6	1448	57	28362	0.085	0.87	// AT1G19250 // AT4G24520 // AT2G37760 // AT1G65860 // AT1G12140 // AT1G62560
GO:0016597	F	amino acid binding	5	1448	44	28362	0.088	0.9	// AT1G08250 // AT2G27820 // AT3G01990 // AT3G20330 // AT3G44720
GO:0004386	F	helicase activity	15	1448	197	28362	0.094	0.95	// AT1G71280 // AT3G58510 // AT2G35920 // AT1G50410 // AT5G13010 // AT3G01540 // AT1G33390 // AT1G06670 // AT2G28290 // AT5G61140 // AT2G44980 // AT2G01130 // AT4G16680 // AT3G54280 // AT2G42270
GO:0004252	F	serine-type endopeptidase activity	6	1448	87	28362	0.3	1	// AT3G03380 // AT1G74140 // AT2G04160 // AT5G19660 // AT5G38510 // AT4G20850
GO:0016765	F	transferase activity, transferring alkyl or aryl (other than methyl) groups	9	1448	138	28362	0.29	1	// AT1G02940 // AT5G58770 // AT2G29460 // AT3G01120 // AT5G12210 // AT1G69930 // AT3G63110 // AT4G38460 // AT1G02930
GO:0044212	F	transcription regulatory region DNA binding	25	1448	452	28362	0.38	1	// AT4G12350 // AT5G47140 // AT1G75390 // AT3G23250 // AT4G32730 // AT1G52880 // AT1G69310 // AT1G24260 // AT3G25730 // AT2G40340 // AT1G62300 // AT5G35210 // AT1G07640 // AT3G06490 // AT2G43140 // AT5G13080 // AT3G11280 // AT1G68130 // AT2G38340 // AT3G28920 // AT2G42830 // AT3G01970 // AT2G42280 // AT5G49300 // AT1G02220
GO:0016684	F	oxidoreductase activity, acting on peroxide as acceptor	8	1448	139	28362	0.42	1	// AT5G64110 // AT3G49120 // AT5G64120 // AT1G73680 // AT4G37520 // AT3G29200 // AT1G64060 // AT5G06720
GO:0016810	F	hydrolase activity, acting on carbon-nitrogen (but not peptide) bonds	7	1448	128	28362	0.48	1	// AT4G29570 // AT1G24190 // AT1G08460 // AT5G61060 // AT4G17830 // AT3G16990 // AT5G58220
GO:0004519	F	endonuclease activity	6	1448	255	28362	0.99	1	// AT1G68290 // AT3G56170 // AT4G32450 // AT1G21580 // AT3G62460 // AT2G02990
GO:0016874	F	ligase activity	15	1448	258	28362	0.35	1	// AT5G13320 // AT3G48990 // AT3G05970 // AT1G36160 // AT5G51450 // AT5G57160 // AT4G18940 // AT4G20320 // AT1G55860 // AT1G70980 // AT4G05160 // AT4G38600 // AT1G05890 // AT5G65010 // AT1G17960
GO:0003779	F	actin binding	10	1448	120	28362	0.1	1	// AT1G04600 // AT5G43900 // AT5G59890 // AT1G70140 // AT5G07770 // AT1G49340 // AT4G14760 // AT2G31200 // AT2G16700 // AT5G57320
GO:0003774	F	motor activity	5	1448	86	28362	0.45	1	// AT5G20110 // AT5G27950 // AT1G04600 // AT5G10470 // AT5G43900
GO:0016788	F	hydrolase activity, acting on ester bonds	59	1448	1131	28362	0.45	1	// AT3G51430 // AT1G28610 // AT5G64000 // AT1G28580 // AT1G48320 // AT5G01290 // AT2G30660 // AT2G30550 // AT1G28670 // AT5G53370 // AT4G32450 // AT5G54390 // AT3G63340 // AT3G43270 // AT2G23610 // AT4G26080 // AT1G34750 // AT3G16785 // AT3G52430 // AT5G40990 // AT3G46820 // AT4G18940 // AT5G14930 // AT1G68290 // AT3G15260 // AT1G28660 // AT5G61390 // AT1G49660 // AT4G21210 // AT4G11840 // AT3G62…
GO:0016779	F	nucleotidyltransferase activity	7	1448	209	28362	0.9	1	// AT5G44750 // AT1G63020 // AT4G26850 // AT1G77890 // AT1G14790 // AT1G74350 // AT5G01290
GO:0000976	F	transcription regulatory region sequence-specific DNA binding	8	1448	185	28362	0.73	1	// AT5G35210 // AT5G47140 // AT1G24260 // AT2G43140 // AT2G42830 // AT5G13080 // AT5G49300 // AT2G42280
GO:0008270	F	zinc ion binding	66	1448	1297	28362	0.53	1	// AT5G23110 // AT3G60966 // AT4G14365 // AT5G58410 // AT5G60250 // AT4G28270 // AT2G17730 // AT1G50410 // AT5G17890 // AT5G15840 // AT4G37990 // AT5G47140 // AT3G13810 // AT4G32450 // AT5G10790 // AT2G42360 // AT5G16680 // AT5G14950 // AT3G46080 // AT4G02075 // AT4G19670 // AT5G63760 // AT1G67070 // AT5G51450 // AT1G16710 // AT1G22500 // AT4G34230 // AT1G32340 // AT3G48360 // AT5G24870 // AT1G02…
GO:0035091	F	phosphatidylinositol binding	6	1448	85	28362	0.28	1	// AT1G68110 // AT3G14270 // AT1G48090 // AT1G49340 // AT4G16670 // AT2G28320
GO:0008026	F	ATP-dependent helicase activity	8	1448	108	28362	0.2	1	// AT1G71280 // AT3G58510 // AT5G13010 // AT3G01540 // AT1G33390 // AT5G61140 // AT1G06670 // AT2G42270
GO:0030234	F	enzyme regulator activity	18	1448	356	28362	0.55	1	// AT1G23205 // AT4G01026 // AT5G53160 // AT2G43510 // AT3G62820 // AT2G40330 // AT3G02770 // AT5G05110 // AT3G19150 // AT2G22490 // AT2G23430 // AT5G53370 // AT5G47550 // AT2G38870 // AT5G16450 // AT2G31980 // AT4G21160 // AT2G26300
GO:0015078	F	hydrogen ion transmembrane transporter activity	10	1448	136	28362	0.17	1	// AT5G25450 // AT5G40890 // AT2G38170 // AT5G57350 // AT2G18960 // AT3G53720 // AT2G01980 // AT3G51860 // AT4G30190 // AT5G41610
GO:0000287	F	magnesium ion binding	8	1448	118	28362	0.27	1	// AT3G27870 // AT5G57350 // AT2G18960 // AT1G65930 // AT4G30190 // AT1G17500 // AT5G44240 // AT3G25610
GO:0005507	F	copper ion binding	9	1448	238	28362	0.85	1	// AT4G39830 // AT3G09390 // AT1G65930 // AT5G02380 // AT3G15353 // AT5G21105 // AT1G62810 // AT1G02930 // AT5G53870
GO:0008289	F	lipid binding	18	1448	317	28362	0.36	1	// AT2G38530 // AT1G68110 // AT4G39670 // AT4G12470 // AT3G14270 // AT4G16670 // AT5G55460 // AT1G48090 // AT1G49340 // AT2G34690 // AT5G07550 // AT4G12490 // AT4G12480 // AT2G28320 // AT2G44290 // AT5G04220 // AT5G57240 // AT4G21160
GO:0016853	F	isomerase activity	8	1448	264	28362	0.96	1	// AT1G74710 // AT1G67070 // AT4G23730 // AT5G52190 // AT3G29200 // AT3G45130 // AT2G01270 // AT5G05420
GO:0004722	F	protein serine/threonine phosphatase activity	12	1448	164	28362	0.15	1	// AT3G50530 // AT5G01270 // AT2G16430 // AT3G46820 // AT3G20500 // AT3G03305 // AT3G63340 // AT3G15260 // AT2G29400 // AT1G34750 // AT5G43380 // AT4G26080
GO:1990837	F	sequence-specific double-stranded DNA binding	9	1448	213	28362	0.76	1	// AT5G35210 // AT2G43140 // AT5G47140 // AT1G24260 // AT1G29860 // AT2G42830 // AT5G13080 // AT5G49300 // AT2G42280
GO:0004721	F	phosphoprotein phosphatase activity	15	1448	203	28362	0.11	1	// AT3G50530 // AT5G01270 // AT2G16430 // AT3G46820 // AT3G20500 // AT5G01290 // AT3G03305 // AT4G21210 // AT5G03455 // AT3G63340 // AT3G15260 // AT2G29400 // AT1G34750 // AT5G43380 // AT4G26080
GO:0001067	F	regulatory region nucleic acid binding	25	1448	455	28362	0.39	1	// AT4G12350 // AT5G47140 // AT1G75390 // AT3G23250 // AT4G32730 // AT1G52880 // AT1G69310 // AT1G24260 // AT3G25730 // AT2G40340 // AT1G62300 // AT5G35210 // AT1G07640 // AT3G06490 // AT2G43140 // AT5G13080 // AT3G11280 // AT1G68130 // AT2G38340 // AT3G28920 // AT2G42830 // AT3G01970 // AT2G42280 // AT5G49300 // AT1G02220
GO:0061630	F	ubiquitin protein ligase activity	11	1448	140	28362	0.12	1	// AT1G05890 // AT4G28270 // AT5G51450 // AT1G22500 // AT5G10380 // AT1G02860 // AT1G32340 // AT1G65040 // AT2G17730 // AT1G75440 // AT5G63760
GO:0046983	F	protein dimerization activity	25	1448	567	28362	0.79	1	// AT1G33030 // AT4G00870 // AT3G01470 // AT1G75390 // AT5G65640 // AT2G40080 // AT2G31280 // AT1G24260 // AT5G39610 // AT4G14540 // AT5G67110 // AT2G35940 // AT5G65010 // AT2G42280 // AT5G19490 // AT2G40200 // AT5G50915 // AT5G51070 // AT5G66350 // AT1G10585 // AT1G06150 // AT1G68130 // AT2G43140 // AT2G42830 // AT5G39760
GO:0016638	F	oxidoreductase activity, acting on the CH-NH2 group of donors	5	1448	50	28362	0.13	1	// AT5G14760 // AT2G25450 // AT1G62810 // AT1G65840 // AT2G19590
GO:0003743	F	translation initiation factor activity	5	1448	112	28362	0.68	1	// AT4G11160 // AT1G69410 // AT1G36730 // AT1G54290 // AT4G27130
GO:0016791	F	phosphatase activity	20	1448	327	28362	0.25	1	// AT1G35910 // AT3G50530 // AT5G01270 // AT3G46820 // AT5G64000 // AT4G21210 // AT3G20500 // AT5G01290 // AT4G26080 // AT3G03305 // AT5G65140 // AT5G09290 // AT5G03455 // AT5G54390 // AT3G63340 // AT3G15260 // AT5G43380 // AT1G34750 // AT2G29400 // AT2G16430
GO:0016741	F	transferase activity, transferring one-carbon groups	10	1448	306	28362	0.95	1	// AT4G19120 // AT5G38780 // AT4G13330 // AT3G56080 // AT1G33030 // AT1G77300 // AT3G01660 // AT3G20330 // AT3G20810 // AT3G23300
GO:0016746	F	transferase activity, transferring acyl groups	22	1448	408	28362	0.43	1	// AT2G40230 // AT1G48300 // AT3G26840 // AT5G51640 // AT5G06370 // AT1G70230 // AT1G21770 // AT4G05160 // AT2G28630 // AT3G48360 // AT3G50270 // AT1G68530 // AT3G49210 // AT5G42830 // AT3G02910 // AT4G00040 // AT1G05690 // AT1G27480 // AT1G16710 // AT2G34070 // AT3G10450 // AT5G39050
GO:0016671	F	oxidoreductase activity, acting on a sulfur group of donors, disulfide as acceptor	5	1448	51	28362	0.14	1	// AT5G61640 // AT5G42980 // AT4G21840 // AT1G62180 // AT1G69880
GO:0016209	F	antioxidant activity	11	1448	181	28362	0.33	1	// AT5G64110 // AT4G37520 // AT3G49120 // AT5G06720 // AT5G64120 // AT1G73680 // AT1G60420 // AT3G29200 // AT1G64060 // AT5G42980 // AT1G69880
GO:0019829	F	cation-transporting ATPase activity	7	1448	80	28362	0.13	1	// AT3G22910 // AT3G63380 // AT3G57330 // AT4G29900 // AT5G57350 // AT2G18960 // AT4G30190
GO:0016298	F	lipase activity	12	1448	152	28362	0.1	1	// AT3G52430 // AT5G40990 // AT1G28610 // AT1G28580 // AT5G14930 // AT4G11840 // AT2G30550 // AT5G24210 // AT4G11830 // AT1G52570 // AT2G42690 // AT3G16785
GO:0005351	F	sugar:proton symporter activity	6	1448	95	28362	0.37	1	// AT5G61520 // AT5G26340 // AT1G79410 // AT5G27350 // AT1G71880 // AT5G65000
GO:0008081	F	phosphoric diester hydrolase activity	6	1448	60	28362	0.1	1	// AT1G52570 // AT4G11830 // AT4G18940 // AT4G34920 // AT4G11840 // AT3G16785
GO:0008092	F	cytoskeletal protein binding	16	1448	270	28362	0.32	1	// AT4G03260 // AT1G04600 // AT2G31200 // AT2G05630 // AT5G43900 // AT5G59890 // AT1G70140 // AT5G07770 // AT1G49340 // AT4G14760 // AT5G27950 // AT5G57320 // AT2G16700 // AT1G61210 // AT4G04620 // AT5G10470
GO:0016757	F	transferase activity, transferring glycosyl groups	36	1448	654	28362	0.35	1	// AT5G11110 // AT4G38270 // AT4G27480 // AT5G20830 // AT2G36780 // AT3G48580 // AT1G52420 // AT5G33290 // AT2G30140 // AT5G49690 // AT3G59100 // AT4G25810 // AT1G80050 // AT3G04240 // AT1G23550 // AT5G25970 // AT3G06510 // AT2G32540 // AT3G50740 // AT4G02280 // AT4G17430 // AT1G08280 // AT4G11350 // AT4G15550 // AT4G37800 // AT2G31960 // AT1G01390 // AT4G26850 // AT2G36850 // AT1G55850 // AT4G30…
GO:0019001	F	guanyl nucleotide binding	12	1448	301	28362	0.84	1	// AT3G13870 // AT4G11160 // AT1G15310 // AT3G17690 // AT1G01340 // AT1G36730 // AT4G01010 // AT2G46430 // AT1G33960 // AT5G54250 // AT2G26300 // AT1G33900
GO:0044877	F	macromolecular complex binding	15	1448	244	28362	0.28	1	// AT4G38560 // AT5G15540 // AT1G49340 // AT1G70140 // AT4G35110 // AT5G05490 // AT1G70000 // AT2G28290 // AT5G49300 // AT5G57320 // AT1G15780 // AT1G69410 // AT2G26300 // AT3G18610 // AT5G47140
GO:0046982	F	protein heterodimerization activity	6	1448	122	28362	0.59	1	// AT5G19490 // AT4G14540 // AT1G68130 // AT5G66350 // AT1G75390 // AT2G35940
GO:0019899	F	enzyme binding	18	1448	265	28362	0.15	1	// AT5G43900 // AT1G75440 // AT4G14365 // AT2G27150 // AT4G21380 // AT4G28270 // AT1G05890 // AT1G15670 // AT1G65800 // AT1G32340 // AT3G48360 // AT1G65040 // AT1G05690 // AT3G51630 // AT2G26300 // AT5G06120 // AT5G63760 // AT4G26080
GO:0001076	F	transcription factor activity, RNA polymerase II transcription factor binding	5	1448	168	28362	0.93	1	// AT1G24190 // AT4G12350 // AT3G06490 // AT3G23250 // AT4G32730
GO:0032561	F	guanyl ribonucleotide binding	12	1448	301	28362	0.84	1	// AT3G13870 // AT4G11160 // AT1G15310 // AT3G17690 // AT1G01340 // AT1G36730 // AT4G01010 // AT2G46430 // AT1G33960 // AT5G54250 // AT2G26300 // AT1G33900
GO:0032403	F	protein complex binding	5	1448	76	28362	0.36	1	// AT1G49340 // AT5G57320 // AT1G70140 // AT2G26300 // AT3G18610
GO:0004601	F	peroxidase activity	8	1448	133	28362	0.38	1	// AT5G64110 // AT3G49120 // AT5G64120 // AT1G73680 // AT4G37520 // AT3G29200 // AT1G64060 // AT5G06720
GO:0016407	F	acetyltransferase activity	6	1448	127	28362	0.63	1	// AT3G48360 // AT1G70230 // AT2G34070 // AT1G05690 // AT5G51640 // AT1G16710
GO:0004175	F	endopeptidase activity	16	1448	225	28362	0.13	1	// AT3G03380 // AT4G36880 // AT4G10590 // AT4G31670 // AT3G12700 // AT1G74140 // AT1G49050 // AT5G60360 // AT5G10760 // AT5G19660 // AT5G38510 // AT2G04160 // AT3G25610 // AT4G20850 // AT1G62290 // AT3G27110
GO:0003676	F	nucleic acid binding	199	1448	4558	28362	0.99	1	// AT5G49520 // AT1G14640 // AT1G50410 // AT4G37790 // AT3G23290 // AT2G36080 // AT3G57980 // AT4G23550 // AT1G28520 // AT5G46350 // AT2G36270 // AT4G32730 // AT2G18550 // AT1G71280 // AT3G13224 // AT2G40740 // AT2G31280 // AT5G27610 // AT3G17690 // AT2G25000 // AT5G59570 // AT4G21210 // AT3G16770 // AT5G39610 // AT3G25730 // AT2G35940 // AT1G74350 // AT2G40340 // AT5G01380 // AT1G15310 // AT4G01…
GO:0015294	F	solute:cation symporter activity	9	1448	128	28362	0.22	1	// AT5G61520 // AT5G40890 // AT5G26340 // AT5G62680 // AT1G79410 // AT5G47560 // AT5G27350 // AT1G71880 // AT5G65000
GO:0070011	F	peptidase activity, acting on L-amino acid peptides	27	1448	458	28362	0.26	1	// AT3G03380 // AT4G10590 // AT1G74140 // AT2G27920 // AT5G10790 // AT5G45570 // AT4G25110 // AT2G21430 // AT5G10760 // AT5G38510 // AT3G25610 // AT4G20850 // AT3G27110 // AT4G31670 // AT5G19660 // AT1G49050 // AT4G17830 // AT1G29090 // AT2G04160 // AT5G27660 // AT1G62290 // AT3G25740 // AT3G12700 // AT4G36880 // AT5G60360 // AT3G10410 // AT3G10450
GO:0016835	F	carbon-oxygen lyase activity	6	1448	155	28362	0.8	1	// AT3G52720 // AT5G28030 // AT3G22460 // AT1G08250 // AT2G27820 // AT3G44720
GO:0044822	F	poly(A) RNA binding	13	1448	337	28362	0.87	1	// AT3G13224 // AT5G61960 // AT2G43970 // AT1G15310 // AT3G23450 // AT2G29140 // AT5G61140 // AT3G06410 // AT2G21660 // AT2G42680 // AT3G50370 // AT1G04990 // AT3G58510
GO:0008135	F	translation factor activity, RNA binding	7	1448	181	28362	0.81	1	// AT2G25640 // AT1G36730 // AT5G25520 // AT4G11160 // AT1G69410 // AT1G54290 // AT4G27130
GO:0015299	F	solute:proton antiporter activity	5	1448	52	28362	0.14	1	// AT2G38170 // AT2G01980 // AT3G51860 // AT5G41610 // AT3G53720
GO:0005525	F	GTP binding	7	1448	282	28362	0.99	1	// AT3G13870 // AT1G15310 // AT1G36730 // AT4G11160 // AT1G33960 // AT2G26300 // AT1G33900
GO:0042803	F	protein homodimerization activity	7	1448	143	28362	0.6	1	// AT2G40080 // AT3G01470 // AT5G51070 // AT5G39760 // AT2G35940 // AT5G65010 // AT5G39610
GO:0016758	F	transferase activity, transferring hexosyl groups	23	1448	382	28362	0.25	1	// AT5G11110 // AT4G38270 // AT4G27480 // AT5G20830 // AT3G48580 // AT2G30140 // AT3G59100 // AT4G25810 // AT5G25970 // AT3G06510 // AT2G32540 // AT3G50740 // AT4G02280 // AT1G08280 // AT4G15550 // AT4G37800 // AT2G31960 // AT4G26850 // AT2G36850 // AT1G55850 // AT4G30270 // AT2G32530 // AT1G24100
GO:0098772	F	molecular function regulator	20	1448	390	28362	0.52	1	// AT1G23205 // AT4G01026 // AT5G53160 // AT2G43510 // AT3G62820 // AT2G40330 // AT4G26850 // AT3G02770 // AT5G05110 // AT3G19150 // AT2G22490 // AT2G23430 // AT5G53370 // AT5G47550 // AT2G38870 // AT5G16450 // AT2G31980 // AT4G21160 // AT2G26300 // AT3G60860
GO:0005543	F	phospholipid binding	7	1448	119	28362	0.41	1	// AT1G68110 // AT3G14270 // AT1G48090 // AT1G49340 // AT4G16670 // AT2G28320 // AT4G21160
GO:0003712	F	transcription cofactor activity	8	1448	93	28362	0.12	1	// AT3G48360 // AT1G05690 // AT1G24190 // AT1G15780 // AT1G15790 // AT2G42680 // AT4G32730 // AT1G16710
GO:0042578	F	phosphoric ester hydrolase activity	26	1448	391	28362	0.12	1	// AT3G46820 // AT5G01290 // AT5G54390 // AT3G63340 // AT3G15260 // AT1G34750 // AT3G16785 // AT5G64000 // AT4G21210 // AT3G20500 // AT4G18940 // AT4G11840 // AT5G43380 // AT4G26080 // AT5G09290 // AT5G03455 // AT4G34920 // AT1G52570 // AT2G16430 // AT3G50530 // AT5G01270 // AT1G35910 // AT3G03305 // AT4G11830 // AT5G65140 // AT2G29400
GO:0038023	F	signaling receptor activity	11	1448	165	28362	0.24	1	// AT2G29120 // AT1G70250 // AT4G21380 // AT2G17220 // AT2G40940 // AT1G65800 // AT1G04120 // AT3G04110 // AT1G05200 // AT2G29110 // AT5G48400
GO:0008233	F	peptidase activity	29	1448	544	28362	0.44	1	// AT3G03380 // AT4G10590 // AT1G74140 // AT2G27920 // AT5G10790 // AT5G45570 // AT4G25110 // AT2G21430 // AT2G38860 // AT5G10760 // AT5G38510 // AT3G25610 // AT4G20850 // AT3G27110 // AT4G31670 // AT5G19660 // AT1G49050 // AT4G17830 // AT1G29090 // AT2G04160 // AT5G27660 // AT1G62290 // AT2G38870 // AT3G25740 // AT3G12700 // AT4G36880 // AT5G60360 // AT3G10410 // AT3G10450
GO:0008236	F	serine-type peptidase activity	10	1448	171	28362	0.38	1	// AT3G03380 // AT5G38510 // AT5G19660 // AT2G04160 // AT1G74140 // AT2G27920 // AT3G10450 // AT3G10410 // AT5G27660 // AT4G20850
GO:0003690	F	double-stranded DNA binding	11	1448	315	28362	0.92	1	// AT5G35210 // AT3G46590 // AT2G43140 // AT5G47140 // AT1G24260 // AT1G29860 // AT2G42830 // AT2G21660 // AT5G13080 // AT5G49300 // AT2G42280
GO:0042802	F	identical protein binding	13	1448	236	28362	0.44	1	// AT5G01380 // AT1G53090 // AT2G40080 // AT3G01470 // AT5G39610 // AT3G03490 // AT5G51070 // AT5G39760 // AT2G35940 // AT5G20690 // AT3G47430 // AT5G65010 // AT5G46180
GO:0016747	F	transferase activity, transferring acyl groups other than amino-acyl groups	19	1448	348	28362	0.42	1	// AT3G26840 // AT2G40230 // AT1G68530 // AT4G00040 // AT1G16710 // AT3G49210 // AT2G28630 // AT1G48300 // AT5G51640 // AT3G48360 // AT3G50270 // AT2G34070 // AT1G05690 // AT4G05160 // AT3G10450 // AT1G70230 // AT5G39050 // AT1G27480 // AT5G42830
GO:0017171	F	serine hydrolase activity	10	1448	171	28362	0.38	1	// AT3G03380 // AT5G38510 // AT5G19660 // AT2G04160 // AT1G74140 // AT2G27920 // AT3G10450 // AT3G10410 // AT5G27660 // AT4G20850
GO:0004518	F	nuclease activity	9	1448	356	28362	0.99	1	// AT1G68290 // AT3G27970 // AT3G56170 // AT5G61390 // AT4G32450 // AT1G21580 // AT3G62460 // AT1G04990 // AT2G02990
GO:0008234	F	cysteine-type peptidase activity	9	1448	128	28362	0.22	1	// AT4G10590 // AT4G25110 // AT2G21430 // AT4G31670 // AT4G36880 // AT1G29090 // AT5G60360 // AT5G10790 // AT5G45570
GO:0031406	F	carboxylic acid binding	6	1448	91	28362	0.33	1	// AT3G44720 // AT1G08250 // AT2G27820 // AT3G01990 // AT2G19590 // AT3G20330
GO:0016651	F	oxidoreductase activity, acting on NAD(P)H	6	1448	127	28362	0.63	1	// AT4G24520 // AT1G60420 // AT1G64060 // AT3G27820 // AT5G42980 // AT1G69880
GO:0051119	F	sugar transmembrane transporter activity	8	1448	118	28362	0.27	1	// AT5G61520 // AT5G26340 // AT3G48740 // AT1G55325 // AT1G79410 // AT5G27350 // AT1G71880 // AT5G65000
GO:0000977	F	RNA polymerase II regulatory region sequence-specific DNA binding	5	1448	90	28362	0.49	1	// AT5G47140 // AT5G49300 // AT1G24260 // AT2G42830 // AT5G35210
GO:0052689	F	carboxylic ester hydrolase activity	20	1448	314	28362	0.2	1	// AT3G52430 // AT5G40990 // AT1G28610 // AT1G28600 // AT2G38180 // AT1G28580 // AT5G14930 // AT4G10050 // AT1G28660 // AT2G30550 // AT5G16080 // AT1G28670 // AT5G53370 // AT5G13800 // AT1G49660 // AT3G43270 // AT2G23610 // AT1G68620 // AT5G24210 // AT2G42690
GO:0000988	F	transcription factor activity, protein binding	12	1448	259	28362	0.67	1	// AT4G12350 // AT3G06490 // AT1G50420 // AT3G48360 // AT3G23250 // AT1G05690 // AT1G24190 // AT1G15780 // AT1G15790 // AT2G42680 // AT4G32730 // AT1G16710
GO:0008374	F	O-acyltransferase activity	8	1448	108	28362	0.2	1	// AT1G48300 // AT1G27480 // AT1G70230 // AT2G34070 // AT3G26840 // AT5G51640 // AT3G49210 // AT5G39050
GO:0000975	F	regulatory region DNA binding	25	1448	455	28362	0.39	1	// AT4G12350 // AT5G47140 // AT1G75390 // AT3G23250 // AT4G32730 // AT1G52880 // AT1G69310 // AT1G24260 // AT3G25730 // AT2G40340 // AT1G62300 // AT5G35210 // AT1G07640 // AT3G06490 // AT2G43140 // AT5G13080 // AT3G11280 // AT1G68130 // AT2G38340 // AT3G28920 // AT2G42830 // AT3G01970 // AT2G42280 // AT5G49300 // AT1G02220
GO:0061659	F	ubiquitin-like protein ligase activity	11	1448	140	28362	0.12	1	// AT1G05890 // AT4G28270 // AT5G51450 // AT1G22500 // AT5G10380 // AT1G02860 // AT1G32340 // AT1G65040 // AT2G17730 // AT1G75440 // AT5G63760
GO:0051213	F	dioxygenase activity	10	1448	135	28362	0.17	1	// AT4G32810 // AT2G26400 // AT4G14710 // AT5G20400 // AT1G73680 // AT2G25450 // AT1G06650 // AT4G10500 // AT5G24530 // AT3G20810
GO:0016616	F	oxidoreductase activity, acting on the CH-OH group of donors, NAD or NADP as acceptor	11	1448	143	28362	0.13	1	// AT5G43330 // AT1G71170 // AT5G14780 // AT1G65930 // AT2G37760 // AT3G61220 // AT4G37990 // AT4G34230 // AT1G60730 // AT4G13250 // AT2G29350
GO:0008238	F	exopeptidase activity	5	1448	104	28362	0.62	1	// AT3G10450 // AT4G20850 // AT3G25740 // AT3G10410 // AT2G27920
GO:0001228	F	transcriptional activator activity, RNA polymerase II transcription regulatory region sequence-specific binding	5	1448	50	28362	0.13	1	// AT5G47140 // AT2G43140 // AT5G49300 // AT5G64220 // AT2G42280
GO:0015631	F	tubulin binding	6	1448	145	28362	0.75	1	// AT4G03260 // AT2G05630 // AT5G10470 // AT5G27950 // AT1G61210 // AT4G04620
GO:0070035	F	purine NTP-dependent helicase activity	8	1448	108	28362	0.2	1	// AT1G71280 // AT3G58510 // AT5G13010 // AT3G01540 // AT1G33390 // AT5G61140 // AT1G06670 // AT2G42270
GO:1901476	F	carbohydrate transporter activity	8	1448	123	28362	0.3	1	// AT5G61520 // AT5G26340 // AT3G48740 // AT1G55325 // AT1G79410 // AT5G27350 // AT1G71880 // AT5G65000
GO:0000989	F	transcription factor activity, transcription factor binding	12	1448	252	28362	0.63	1	// AT4G12350 // AT3G06490 // AT1G50420 // AT3G48360 // AT3G23250 // AT1G05690 // AT1G24190 // AT1G15780 // AT1G15790 // AT2G42680 // AT4G32730 // AT1G16710
GO:0015144	F	carbohydrate transmembrane transporter activity	8	1448	123	28362	0.3	1	// AT5G61520 // AT5G26340 // AT3G48740 // AT1G55325 // AT1G79410 // AT5G27350 // AT1G71880 // AT5G65000
GO:0000981	F	RNA polymerase II transcription factor activity, sequence-specific DNA binding	9	1448	252	28362	0.89	1	// AT4G12350 // AT3G06490 // AT5G47140 // AT2G43140 // AT3G23250 // AT4G32730 // AT5G49300 // AT5G64220 // AT2G42280
GO:0008017	F	microtubule binding	6	1448	132	28362	0.67	1	// AT4G03260 // AT2G05630 // AT5G10470 // AT5G27950 // AT1G61210 // AT4G04620
GO:0016903	F	oxidoreductase activity, acting on the aldehyde or oxo group of donors	6	1448	74	28362	0.19	1	// AT1G76470 // AT5G14780 // AT3G48000 // AT2G27150 // AT5G65750 // AT2G23910
GO:1901505	F	carbohydrate derivative transporter activity	5	1448	64	28362	0.24	1	// AT4G39670 // AT4G28390 // AT5G65000 // AT1G61800 // AT2G34690
GO:0015295	F	solute:proton symporter activity	7	1448	97	28362	0.24	1	// AT5G61520 // AT5G26340 // AT5G62680 // AT1G79410 // AT5G27350 // AT1G71880 // AT5G65000
GO:0001012	F	RNA polymerase II regulatory region DNA binding	5	1448	90	28362	0.49	1	// AT5G47140 // AT5G49300 // AT1G24260 // AT2G42830 // AT5G35210
GO:0003724	F	RNA helicase activity	5	1448	48	28362	0.11	1	// AT4G16680 // AT5G13010 // AT3G01540 // AT1G06670 // AT1G33390
GO:0008168	F	methyltransferase activity	9	1448	292	28362	0.96	1	// AT4G19120 // AT5G38780 // AT4G13330 // AT3G56080 // AT1G33030 // AT1G77300 // AT3G01660 // AT3G20810 // AT3G23300
GO:0003723	F	RNA binding	45	1448	1943	28362	1	1	// AT2G43970 // AT1G14640 // AT4G27130 // AT4G32450 // AT3G14450 // AT3G06410 // AT2G01130 // AT5G46250 // AT1G71280 // AT3G13224 // AT5G61960 // AT2G35920 // AT1G22240 // AT3G32940 // AT5G07060 // AT5G61140 // AT2G42270 // AT4G11160 // AT1G74350 // AT1G54290 // AT1G06670 // AT1G80070 // AT1G15310 // AT1G36730 // AT3G01540 // AT5G47620 // AT3G23450 // AT2G29140 // AT1G21580 // AT5G56510 // AT1G69…
GO:0003682	F	chromatin binding	10	1448	149	28362	0.25	1	// AT4G38560 // AT5G15540 // AT5G05490 // AT1G70000 // AT2G28290 // AT4G35110 // AT1G15780 // AT3G18610 // AT5G49300 // AT5G47140
GO:0003729	F	mRNA binding	13	1448	337	28362	0.87	1	// AT3G13224 // AT5G61960 // AT2G43970 // AT1G15310 // AT3G23450 // AT2G29140 // AT5G61140 // AT3G06410 // AT2G21660 // AT2G42680 // AT3G50370 // AT1G04990 // AT3G58510
GO:0004888	F	transmembrane signaling receptor activity	10	1448	140	28362	0.19	1	// AT2G29120 // AT1G70250 // AT4G21380 // AT2G17220 // AT1G65800 // AT1G04120 // AT3G04110 // AT1G05200 // AT2G29110 // AT5G48400
GO:0004871	F	signal transducer activity	22	1448	406	28362	0.42	1	// AT1G53090 // AT1G10470 // AT5G53730 // AT2G29110 // AT1G05200 // AT2G26300 // AT2G35980 // AT2G17220 // AT2G40940 // AT1G04120 // AT5G48400 // AT1G70250 // AT3G15354 // AT2G30520 // AT2G29120 // AT4G21380 // AT2G40670 // AT4G29810 // AT1G65800 // AT5G61380 // AT5G60100 // AT3G04110
GO:0005198	F	structural molecule activity	9	1448	538	28362	1	1	// AT2G34210 // AT5G39785 // AT3G20470 // AT2G16710 // AT1G26770 // AT1G51270 // AT5G39850 // AT4G00030 // AT1G76930
GO:0046914	F	transition metal ion binding	108	1448	1912	28362	0.16	1	// AT3G48310 // AT5G58410 // AT2G17730 // AT1G50410 // AT5G10790 // AT4G37310 // AT3G26220 // AT1G02860 // AT3G61035 // AT1G70000 // AT2G37150 // AT4G39950 // AT3G60300 // AT4G19700 // AT5G25120 // AT5G10380 // AT5G43170 // AT1G79110 // AT1G05890 // AT5G66630 // AT5G23110 // AT4G12310 // AT4G28270 // AT5G17890 // AT3G13810 // AT3G09390 // AT3G20080 // AT4G19670 // AT5G51450 // AT1G65930 // AT2G27…
GO:0005402	F	cation:sugar symporter activity	6	1448	95	28362	0.37	1	// AT5G61520 // AT5G26340 // AT1G79410 // AT5G27350 // AT1G71880 // AT5G65000
GO:0071944	C	cell periphery	329	1448	4309	28362	1.4e-13	5.3e-11	// AT1G75750 // AT5G46050 // AT3G44480 // AT3G13870 // AT3G21090 // AT4G26090 // AT3G47480 // AT5G40000 // AT2G40330 // AT3G61220 // AT5G57350 // AT3G55500 // AT1G12210 // AT4G16620 // AT5G65990 // AT2G28320 // AT2G14610 // AT5G27350 // AT1G53090 // AT5G44240 // AT3G08870 // AT4G17140 // AT1G77380 // AT4G21680 // AT5G45570 // AT2G33170 // AT3G30842 // AT4G29810 // AT3G21250 // AT3G28270 // AT3G17…
GO:0005886	C	plasma membrane	295	1448	3735	28362	9.3e-14	5.3e-11	// AT5G46050 // AT3G44480 // AT3G13870 // AT3G21090 // AT4G26090 // AT3G47480 // AT5G40000 // AT2G40330 // AT3G61220 // AT5G57350 // AT3G57270 // AT1G12210 // AT4G16620 // AT5G65990 // AT2G28320 // AT5G27350 // AT1G53090 // AT5G44240 // AT3G08870 // AT4G17140 // AT1G77380 // AT4G21680 // AT5G45570 // AT2G33170 // AT3G30842 // AT4G29810 // AT3G21250 // AT3G28270 // AT3G17690 // AT4G01010 // AT4G23…
GO:0016020	C	membrane	563	1448	8532	28362	2.2e-12	5.5e-10	// AT3G48640 // AT5G46050 // AT5G14120 // AT3G47480 // AT2G17730 // AT5G57350 // AT3G57270 // AT4G03460 // AT3G07700 // AT4G17140 // AT4G21680 // AT4G32920 // AT1G52100 // AT3G27110 // AT4G04500 // AT4G31570 // AT5G25910 // AT4G31670 // AT2G19130 // AT4G22730 // AT5G09400 // AT3G46530 // AT4G23150 // AT5G21090 // AT4G17840 // AT1G21250 // AT3G29970 // AT5G54250 // AT2G45540 // AT4G00750 // AT4G37…
GO:0016021	C	integral component of membrane	379	1448	5324	28362	1.1e-11	2e-09	// AT3G48640 // AT5G46050 // AT5G14120 // AT2G17730 // AT5G57350 // AT3G48310 // AT4G03460 // AT4G21680 // AT4G32920 // AT4G04500 // AT4G31570 // AT5G25910 // AT4G31670 // AT2G19130 // AT4G22730 // AT5G09400 // AT4G23150 // AT5G10380 // AT4G17840 // AT3G29970 // AT5G54250 // AT4G00750 // AT5G25450 // AT2G29110 // AT1G34300 // AT3G59100 // AT1G53035 // AT1G20350 // AT1G70230 // AT2G32540 // AT5G40…
GO:0031224	C	intrinsic component of membrane	388	1448	5540	28362	4.3e-11	6.4e-09	// AT3G48640 // AT5G46050 // AT5G14120 // AT2G17730 // AT5G57350 // AT3G57270 // AT4G03460 // AT4G21680 // AT4G32920 // AT4G04500 // AT4G31570 // AT5G25910 // AT4G31670 // AT2G19130 // AT4G22730 // AT5G09400 // AT4G23150 // AT5G10380 // AT4G17840 // AT3G29970 // AT5G54250 // AT4G00750 // AT5G25450 // AT2G29110 // AT1G34300 // AT3G59100 // AT1G53035 // AT1G20350 // AT1G70230 // AT2G32540 // AT5G40…
GO:0044425	C	membrane part	405	1448	5962	28362	6.3e-10	7.8e-08	// AT3G48640 // AT5G46050 // AT5G14120 // AT2G17730 // AT5G57350 // AT3G57270 // AT4G03460 // AT4G21680 // AT4G32920 // AT4G04500 // AT4G31570 // AT5G25910 // AT4G31670 // AT2G19130 // AT4G22730 // AT5G09400 // AT4G23150 // AT5G10380 // AT4G17840 // AT3G29970 // AT5G54250 // AT4G00750 // AT5G25450 // AT2G29110 // AT1G34300 // AT3G59100 // AT1G53035 // AT1G20350 // AT1G70230 // AT2G32540 // AT5G40…
GO:0044459	C	plasma membrane part	42	1448	428	28362	0.00012	0.013	// AT3G63380 // AT1G53090 // AT3G17690 // AT1G01340 // AT3G48740 // AT3G29810 // AT3G57270 // AT3G15720 // AT2G26300 // AT2G46430 // AT2G35980 // AT3G22910 // AT3G07040 // AT3G28270 // AT1G77990 // AT4G29900 // AT4G01010 // AT2G37330 // AT1G23090 // AT3G57330 // AT4G02700 // AT1G71880 // AT5G54250 // AT5G25250 // AT5G53730 // AT3G56960 // AT5G19600 // AT3G57260 // AT1G69295 // AT3G15354 // AT2G31…
GO:0005773	C	vacuole	101	1448	1359	28362	0.00022	0.021	// AT5G14120 // AT3G13870 // AT1G30420 // AT5G33290 // AT4G30190 // AT5G44240 // AT4G17140 // AT2G41280 // AT4G32920 // AT3G21250 // AT3G28270 // AT2G47800 // AT1G04120 // AT2G25680 // AT3G57260 // AT5G40370 // AT5G09400 // AT4G17430 // AT4G26710 // AT5G60360 // AT1G20225 // AT2G38530 // AT3G49120 // AT4G00750 // AT1G28580 // AT2G23150 // AT4G21534 // AT2G21430 // AT1G75040 // AT5G07830 // AT1G03…
GO:0000325	C	plant-type vacuole	18	1448	152	28362	0.0016	0.12	// AT4G21534 // AT3G13090 // AT3G20470 // AT3G21250 // AT5G40890 // AT3G57330 // AT1G30420 // AT1G79410 // AT3G13100 // AT2G38170 // AT3G51860 // AT1G04120 // AT5G49890 // AT5G45550 // AT2G47800 // AT3G60160 // AT1G58030 // AT5G09400
GO:0005623	C	cell	1203	1448	22664	28362	0.0015	0.12	// AT5G47560 // AT5G46050 // AT5G14120 // AT3G48740 // AT5G05420 // AT1G02940 // AT2G17730 // AT1G69280 // AT5G57350 // AT3G45620 // AT1G77890 // AT2G31200 // AT3G57980 // AT1G27340 // AT1G73130 // AT3G06290 // AT1G28520 // AT4G17140 // AT1G67720 // AT4G21680 // AT1G17600 // AT4G32920 // AT5G58410 // AT1G65930 // AT3G47480 // AT1G72840 // AT5G59570 // AT3G25882 // AT5G61060 // AT1G31910 // AT2G35…
GO:0044464	C	cell part	1202	1448	22662	28362	0.0019	0.13	// AT5G47560 // AT5G46050 // AT5G14120 // AT3G48740 // AT5G05420 // AT1G02940 // AT2G17730 // AT5G57350 // AT3G45620 // AT1G77890 // AT2G31200 // AT3G57980 // AT1G27340 // AT1G73130 // AT3G06290 // AT1G28520 // AT4G17140 // AT1G67720 // AT4G21680 // AT1G17600 // AT4G32920 // AT5G58410 // AT1G65930 // AT3G47480 // AT1G72840 // AT5G59570 // AT3G25882 // AT5G61060 // AT1G31910 // AT2G35940 // AT3G20…
GO:0031226	C	intrinsic component of plasma membrane	28	1448	292	28362	0.002	0.13	// AT3G63380 // AT3G17690 // AT1G01340 // AT3G48740 // AT3G29810 // AT3G57270 // AT2G46430 // AT2G35980 // AT3G22910 // AT1G77990 // AT4G29900 // AT4G01010 // AT2G37330 // AT1G23090 // AT3G57330 // AT4G02700 // AT1G71880 // AT5G54250 // AT5G53730 // AT5G19600 // AT3G57260 // AT1G69295 // AT4G32650 // AT3G15720 // AT4G18910 // AT1G64060 // AT5G53870 // AT1G31820
GO:0005887	C	integral component of plasma membrane	20	1448	184	28362	0.0023	0.13	// AT3G22910 // AT3G63380 // AT1G77990 // AT4G32650 // AT3G17690 // AT5G19600 // AT4G29900 // AT4G02700 // AT4G01010 // AT4G18910 // AT2G37330 // AT1G23090 // AT1G01340 // AT1G64060 // AT1G31820 // AT3G48740 // AT1G71880 // AT5G54250 // AT2G46430 // AT3G57330
GO:0005774	C	vacuolar membrane	54	1448	720	28362	0.0051	0.27	// AT5G14120 // AT3G13870 // AT5G37310 // AT3G57330 // AT1G30420 // AT3G49120 // AT4G30190 // AT3G51860 // AT5G45550 // AT2G26890 // AT4G04620 // AT5G44240 // AT2G23150 // AT4G21534 // AT5G12010 // AT3G21690 // AT3G28270 // AT5G07830 // AT5G17860 // AT1G04120 // AT1G13040 // AT1G71010 // AT1G71880 // AT3G13100 // AT4G20850 // AT1G61800 // AT3G23300 // AT5G25250 // AT5G62200 // AT5G47560 // AT4G38…
GO:0044437	C	vacuolar part	54	1448	725	28362	0.0058	0.28	// AT5G14120 // AT3G13870 // AT5G37310 // AT3G57330 // AT1G30420 // AT3G49120 // AT4G30190 // AT3G51860 // AT5G45550 // AT2G26890 // AT4G04620 // AT5G44240 // AT2G23150 // AT4G21534 // AT5G12010 // AT3G21690 // AT3G28270 // AT5G07830 // AT5G17860 // AT1G04120 // AT1G13040 // AT1G71010 // AT1G71880 // AT3G13100 // AT4G20850 // AT1G61800 // AT3G23300 // AT5G25250 // AT5G62200 // AT5G47560 // AT4G38…
GO:0098588	C	bounding membrane of organelle	83	1448	1213	28362	0.0063	0.28	// AT5G14120 // AT3G13870 // AT4G00750 // AT5G37310 // AT2G18180 // AT3G57330 // AT1G30420 // AT5G33290 // AT3G49120 // AT4G30190 // AT3G51860 // AT3G13090 // AT3G44480 // AT1G55850 // AT5G45550 // AT2G26890 // AT4G04620 // AT2G23150 // AT5G14950 // AT5G44240 // AT4G21534 // AT3G60160 // AT5G12010 // AT3G05970 // AT3G21690 // AT3G28270 // AT5G07830 // AT2G34300 // AT3G27820 // AT5G17860 // AT4G26…
GO:0098805	C	whole membrane	66	1448	925	28362	0.0061	0.28	// AT5G14120 // AT3G13870 // AT5G37310 // AT3G57330 // AT1G30420 // AT3G27820 // AT3G49120 // AT4G30190 // AT3G51860 // AT3G13090 // AT5G45550 // AT2G26890 // AT4G04620 // AT2G23150 // AT5G44240 // AT4G21534 // AT5G12010 // AT3G05970 // AT3G21690 // AT3G28270 // AT5G07830 // AT5G17860 // AT4G12480 // AT1G04120 // AT1G13040 // AT1G71010 // AT1G71880 // AT5G25250 // AT3G13100 // AT4G20850 // AT1G61…
GO:0005911	C	cell-cell junction	62	1448	901	28362	0.015	0.59	// AT5G23110 // AT4G16380 // AT5G20830 // AT1G69610 // AT1G48090 // AT1G49340 // AT1G69295 // AT2G25450 // AT5G39850 // AT5G57160 // AT1G22930 // AT2G23150 // AT5G42980 // AT2G26300 // AT5G44240 // AT2G35980 // AT5G25250 // AT1G43910 // AT2G16430 // AT4G30190 // AT3G13090 // AT4G29900 // AT2G34300 // AT2G18960 // AT1G65930 // AT4G12480 // AT1G71880 // AT5G21105 // AT4G16370 // AT1G50180 // AT5G65…
GO:0030054	C	cell junction	62	1448	901	28362	0.015	0.59	// AT5G23110 // AT4G16380 // AT5G20830 // AT1G69610 // AT1G48090 // AT1G49340 // AT1G69295 // AT2G25450 // AT5G39850 // AT5G57160 // AT1G22930 // AT2G23150 // AT5G42980 // AT2G26300 // AT5G44240 // AT2G35980 // AT5G25250 // AT1G43910 // AT2G16430 // AT4G30190 // AT3G13090 // AT4G29900 // AT2G34300 // AT2G18960 // AT1G65930 // AT4G12480 // AT1G71880 // AT5G21105 // AT4G16370 // AT1G50180 // AT5G65…
GO:0009506	C	plasmodesma	61	1448	899	28362	0.02	0.71	// AT5G23110 // AT4G16380 // AT5G20830 // AT1G69610 // AT1G48090 // AT1G49340 // AT1G69295 // AT2G25450 // AT5G39850 // AT5G57160 // AT1G22930 // AT2G23150 // AT5G42980 // AT2G26300 // AT5G44240 // AT2G35980 // AT5G25250 // AT1G43910 // AT2G16430 // AT4G30190 // AT3G13090 // AT4G29900 // AT2G34300 // AT2G18960 // AT1G65930 // AT4G12480 // AT1G71880 // AT5G21105 // AT4G16370 // AT1G50180 // AT5G65…
GO:0055044	C	symplast	61	1448	899	28362	0.02	0.71	// AT5G23110 // AT4G16380 // AT5G20830 // AT1G69610 // AT1G48090 // AT1G49340 // AT1G69295 // AT2G25450 // AT5G39850 // AT5G57160 // AT1G22930 // AT2G23150 // AT5G42980 // AT2G26300 // AT5G44240 // AT2G35980 // AT5G25250 // AT1G43910 // AT2G16430 // AT4G30190 // AT3G13090 // AT4G29900 // AT2G34300 // AT2G18960 // AT1G65930 // AT4G12480 // AT1G71880 // AT5G21105 // AT4G16370 // AT1G50180 // AT5G65…
GO:0012505	C	endomembrane system	131	1448	2143	28362	0.023	0.77	// AT3G44480 // AT3G13870 // AT1G27980 // AT5G33290 // AT4G30190 // AT5G44240 // AT4G17140 // AT1G77380 // AT2G41280 // AT4G25810 // AT2G40940 // AT3G28270 // AT3G56080 // AT2G28630 // AT1G26380 // AT1G68530 // AT4G17430 // AT4G00040 // AT1G79940 // AT3G57260 // AT3G60540 // AT5G40370 // AT5G05680 // AT3G28580 // AT4G26710 // AT1G03950 // AT2G45540 // AT4G12470 // AT2G38530 // AT3G49120 // AT4G24…
GO:0005783	C	endoplasmic reticulum	60	1448	895	28362	0.026	0.83	// AT3G51430 // AT3G44480 // AT3G14610 // AT4G24520 // AT4G28270 // AT1G27980 // AT2G33110 // AT2G26890 // AT5G44240 // AT1G26380 // AT2G26300 // AT2G41280 // AT1G43910 // AT2G40940 // AT4G26710 // AT3G56080 // AT5G24160 // AT2G28630 // AT3G53720 // AT4G12480 // AT3G51440 // AT1G68530 // AT5G24810 // AT5G04220 // AT3G03640 // AT4G12320 // AT3G28580 // AT1G16410 // AT4G16180 // AT2G45510 // AT4G01…
GO:0016592	C	mediator complex	6	1448	43	28362	0.031	0.94	// AT4G04920 // AT3G23590 // AT1G15780 // AT1G26665 // AT2G38250 // AT1G09080
GO:0099512	C	supramolecular fiber	6	1448	209	28362	0.95	1	// AT3G05270 // AT2G05630 // AT5G10470 // AT5G27950 // AT1G61210 // AT4G04620
GO:0034357	C	photosynthetic membrane	11	1448	422	28362	0.99	1	// AT4G13250 // AT2G17730 // AT2G22360 // AT4G09350 // AT5G13800 // AT3G44880 // AT5G52780 // AT4G11910 // AT4G22920 // AT4G38460 // AT2G21970
GO:0044436	C	thylakoid part	13	1448	463	28362	0.99	1	// AT4G13250 // AT2G17730 // AT1G51350 // AT2G22360 // AT4G09350 // AT5G13800 // AT3G44880 // AT5G52780 // AT4G11910 // AT4G22920 // AT4G38460 // AT5G05420 // AT2G21970
GO:0009507	C	chloroplast	198	1448	4148	28362	0.85	1	// AT5G66480 // AT4G04510 // AT5G05420 // AT3G17690 // AT2G17730 // AT3G48000 // AT4G39950 // AT1G23130 // AT4G21840 // AT1G69720 // AT1G33790 // AT4G28390 // AT1G71280 // AT4G32920 // AT4G38060 // AT5G14930 // AT1G15170 // AT4G21210 // AT4G09350 // AT4G17940 // AT1G80070 // AT1G61740 // AT4G23140 // AT2G31560 // AT4G02700 // AT4G38460 // AT1G74180 // AT2G32140 // AT3G18950 // AT2G25680 // AT5G38…
GO:0044435	C	plastid part	52	1448	1455	28362	1	1	// AT1G62180 // AT5G62720 // AT1G52570 // AT5G10470 // AT2G27820 // AT1G51350 // AT1G74140 // AT3G26840 // AT3G27820 // AT5G38510 // AT3G20330 // AT5G42980 // AT2G01980 // AT4G15530 // AT4G28390 // AT4G13250 // AT4G12490 // AT4G12480 // AT1G65930 // AT4G09350 // AT4G21210 // AT2G17730 // AT4G11910 // AT4G38460 // AT1G61800 // AT3G06510 // AT3G48990 // AT5G35210 // AT3G52720 // AT3G12570 // AT5G64…
GO:0005789	C	endoplasmic reticulum membrane	24	1448	399	28362	0.24	1	// AT3G44480 // AT3G13870 // AT4G24520 // AT4G28270 // AT1G27980 // AT2G33110 // AT5G44240 // AT2G26300 // AT2G40940 // AT3G56080 // AT1G68530 // AT1G55850 // AT1G16410 // AT4G01540 // AT1G79940 // AT3G60540 // AT1G65040 // AT3G03470 // AT4G19120 // AT5G24350 // AT2G43200 // AT4G26710 // AT1G67490 // AT1G08450
GO:0015630	C	microtubule cytoskeleton	7	1448	252	28362	0.97	1	// AT3G05270 // AT2G05630 // AT5G20110 // AT5G10470 // AT5G27950 // AT1G61210 // AT4G04620
GO:0044428	C	nuclear part	45	1448	1078	28362	0.93	1	// AT4G04920 // AT4G17500 // AT4G00390 // AT4G37870 // AT5G57160 // AT5G05490 // AT3G63110 // AT1G24190 // AT1G26665 // AT1G77380 // AT3G06290 // AT5G05680 // AT5G13010 // AT5G07060 // AT5G61140 // AT1G80070 // AT2G38250 // AT1G79280 // AT1G02860 // AT5G52820 // AT2G17930 // AT1G63020 // AT4G01540 // AT5G63370 // AT3G19150 // AT5G23570 // AT3G16650 // AT2G23430 // AT5G60800 // AT1G21580 // AT1G15…
GO:0044424	C	intracellular part	1029	1448	20693	28362	0.95	1	// AT5G14120 // AT5G05420 // AT1G02940 // AT2G17730 // AT3G45620 // AT1G77890 // AT2G31200 // AT3G57980 // AT1G27340 // AT1G73130 // AT3G06290 // AT1G28520 // AT4G17140 // AT1G27020 // AT5G13370 // AT4G32920 // AT5G58410 // AT1G65930 // AT1G14640 // AT1G72840 // AT5G59570 // AT3G25882 // AT5G61060 // AT1G31910 // AT2G35940 // AT3G20810 // AT2G17740 // AT1G50410 // AT2G34340 // AT1G15010 // AT4G27…
GO:0009898	C	cytoplasmic side of plasma membrane	6	1448	80	28362	0.24	1	// AT1G53090 // AT3G28270 // AT3G15354 // AT1G61210 // AT2G26300 // AT5G58220
GO:0080008	C	Cul4-RING E3 ubiquitin ligase complex	8	1448	121	28362	0.29	1	// AT5G52820 // AT2G46560 // AT1G53090 // AT3G15354 // AT3G45620 // AT3G16650 // AT5G18525 // AT1G61210
GO:0005794	C	Golgi apparatus	65	1448	1182	28362	0.29	1	// AT2G38530 // AT1G44130 // AT5G41940 // AT2G34300 // AT4G00750 // AT5G26240 // AT2G18180 // AT3G57330 // AT4G38270 // AT4G27480 // AT5G33290 // AT3G29810 // AT3G49120 // AT5G16280 // AT5G24740 // AT3G13870 // AT5G45550 // AT2G26890 // AT5G02490 // AT2G23150 // AT5G42980 // AT4G17140 // AT5G44240 // AT4G25810 // AT5G37310 // AT4G30190 // AT4G26710 // AT5G23850 // AT3G56080 // AT1G80050 // AT5G14…
GO:0055035	C	plastid thylakoid membrane	11	1448	401	28362	0.99	1	// AT4G13250 // AT2G17730 // AT2G22360 // AT4G09350 // AT5G13800 // AT3G44880 // AT5G52780 // AT4G11910 // AT4G22920 // AT4G38460 // AT2G21970
GO:0005777	C	peroxisome	18	1448	247	28362	0.096	1	// AT3G03490 // AT4G27820 // AT3G05970 // AT1G21770 // AT5G43900 // AT1G48320 // AT3G59050 // AT2G30660 // AT1G65840 // AT4G36880 // AT1G31910 // AT4G05160 // AT3G62460 // AT2G21660 // AT3G47430 // AT3G27820 // AT5G58220 // AT3G58510
GO:0005768	C	endosome	26	1448	405	28362	0.15	1	// AT2G38530 // AT4G00750 // AT5G37310 // AT4G38270 // AT5G33290 // AT2G26890 // AT5G45550 // AT5G44240 // AT5G14950 // AT5G25250 // AT3G28270 // AT5G23850 // AT2G34300 // AT2G40280 // AT1G71010 // AT3G23300 // AT4G17430 // AT1G34260 // AT2G01270 // AT4G19120 // AT3G14270 // AT1G50970 // AT4G32150 // AT1G03950 // AT5G01640 // AT5G41610
GO:0042175	C	nuclear outer membrane-endoplasmic reticulum membrane network	24	1448	404	28362	0.26	1	// AT3G44480 // AT3G13870 // AT4G24520 // AT4G28270 // AT1G27980 // AT2G33110 // AT5G44240 // AT2G26300 // AT2G40940 // AT3G56080 // AT1G68530 // AT1G55850 // AT1G16410 // AT4G01540 // AT1G79940 // AT3G60540 // AT1G65040 // AT3G03470 // AT4G19120 // AT5G24350 // AT2G43200 // AT4G26710 // AT1G67490 // AT1G08450
GO:0030312	C	external encapsulating structure	40	1448	706	28362	0.28	1	// AT1G44130 // AT1G75750 // AT3G49120 // AT5G47550 // AT5G37310 // AT5G64120 // AT3G55500 // AT3G48580 // AT5G53370 // AT4G16563 // AT3G43270 // AT5G02490 // AT5G42980 // AT1G26770 // AT4G25810 // AT2G16430 // AT4G30270 // AT1G75040 // AT4G12480 // AT5G21105 // AT1G02930 // AT5G07830 // AT1G28600 // AT3G57260 // AT4G37800 // AT2G14610 // AT2G04160 // AT3G15370 // AT5G43980 // AT3G20470 // AT2G18…
GO:0009527	C	plastid outer membrane	5	1448	51	28362	0.14	1	// AT4G12490 // AT4G12480 // AT4G12470 // AT5G35210 // AT3G06510
GO:0099513	C	polymeric cytoskeletal fiber	6	1448	209	28362	0.95	1	// AT3G05270 // AT2G05630 // AT5G10470 // AT5G27950 // AT1G61210 // AT4G04620
GO:0044431	C	Golgi apparatus part	31	1448	567	28362	0.38	1	// AT2G38530 // AT3G44480 // AT3G13870 // AT4G00750 // AT5G37310 // AT2G18180 // AT4G38270 // AT5G33290 // AT2G26890 // AT5G45550 // AT5G44240 // AT5G14950 // AT5G26240 // AT5G23850 // AT2G34300 // AT2G40280 // AT1G70230 // AT3G25610 // AT1G55850 // AT3G23300 // AT2G32540 // AT4G17430 // AT1G08280 // AT5G19660 // AT2G01270 // AT4G19120 // AT4G39180 // AT4G26710 // AT2G32530 // AT5G44930 // AT5G65…
GO:0019866	C	organelle inner membrane	8	1448	371	28362	1	1	// AT5G62720 // AT5G64280 // AT1G20350 // AT2G24820 // AT1G32350 // AT5G25450 // AT3G44880 // AT4G28390
GO:0019867	C	outer membrane	5	1448	107	28362	0.64	1	// AT4G12490 // AT4G12480 // AT4G12470 // AT5G35210 // AT3G06510
GO:0005737	C	cytoplasm	661	1448	13406	28362	0.89	1	// AT5G14120 // AT5G05420 // AT1G02940 // AT2G17730 // AT3G45620 // AT2G31200 // AT1G28520 // AT4G17140 // AT5G13370 // AT4G32920 // AT3G46820 // AT1G65930 // AT1G72840 // AT5G61060 // AT1G31910 // AT2G35940 // AT3G20810 // AT1G50410 // AT4G27820 // AT4G31570 // AT4G05050 // AT5G57320 // AT4G19700 // AT5G09400 // AT3G46530 // AT1G74360 // AT4G26850 // AT5G41410 // AT1G21250 // AT3G29970 // AT5G13…
GO:0031225	C	anchored component of membrane	12	1448	280	28362	0.76	1	// AT5G62200 // AT4G14746 // AT1G69295 // AT3G29810 // AT3G57270 // AT3G57260 // AT3G15720 // AT5G53730 // AT5G53870 // AT2G44290 // AT1G35230 // AT2G35980
GO:0009705	C	plant-type vacuole membrane	9	1448	106	28362	0.11	1	// AT4G21534 // AT5G40890 // AT3G57330 // AT2G38170 // AT3G51860 // AT1G79410 // AT5G49890 // AT5G45550 // AT1G58030
GO:0005618	C	cell wall	40	1448	706	28362	0.28	1	// AT1G44130 // AT1G75750 // AT3G49120 // AT5G47550 // AT5G37310 // AT5G64120 // AT3G55500 // AT3G48580 // AT5G53370 // AT4G16563 // AT3G43270 // AT5G02490 // AT5G42980 // AT1G26770 // AT4G25810 // AT2G16430 // AT4G30270 // AT1G75040 // AT4G12480 // AT5G21105 // AT1G02930 // AT5G07830 // AT1G28600 // AT3G57260 // AT4G37800 // AT2G14610 // AT2G04160 // AT3G15370 // AT5G43980 // AT3G20470 // AT2G18…
GO:0005622	C	intracellular	1030	1448	20721	28362	0.95	1	// AT5G14120 // AT5G05420 // AT1G02940 // AT2G17730 // AT3G45620 // AT1G77890 // AT2G31200 // AT3G57980 // AT1G27340 // AT1G73130 // AT3G06290 // AT1G28520 // AT4G17140 // AT1G27020 // AT5G13370 // AT4G32920 // AT5G58410 // AT1G65930 // AT1G14640 // AT1G72840 // AT5G59570 // AT3G25882 // AT5G61060 // AT1G31910 // AT2G35940 // AT3G20810 // AT2G17740 // AT1G50410 // AT2G34340 // AT1G15010 // AT4G27…
GO:0005615	C	extracellular space	5	1448	103	28362	0.61	1	// AT4G36880 // AT5G40990 // AT5G60360 // AT1G68765 // AT2G01270
GO:0070013	C	intracellular organelle lumen	35	1448	1008	28362	0.99	1	// AT4G04920 // AT4G00390 // AT4G37870 // AT3G48000 // AT5G05490 // AT3G06290 // AT1G24190 // AT1G26665 // AT2G38250 // AT1G79280 // AT1G02860 // AT5G52820 // AT2G17930 // AT1G63020 // AT5G63370 // AT3G58510 // AT3G19150 // AT5G23570 // AT3G16650 // AT2G23430 // AT5G60800 // AT1G21580 // AT1G15780 // AT5G46180 // AT5G01270 // AT3G61860 // AT5G01400 // AT3G46590 // AT3G23590 // AT1G56460 // AT1G08…
GO:0019897	C	extrinsic component of plasma membrane	7	1448	77	28362	0.11	1	// AT3G07040 // AT3G28270 // AT3G15354 // AT1G53090 // AT1G61210 // AT2G26300 // AT5G58220
GO:0031974	C	membrane-enclosed lumen	35	1448	1008	28362	0.99	1	// AT4G04920 // AT4G00390 // AT4G37870 // AT3G48000 // AT5G05490 // AT3G06290 // AT1G24190 // AT1G26665 // AT2G38250 // AT1G79280 // AT1G02860 // AT5G52820 // AT2G17930 // AT1G63020 // AT5G63370 // AT3G58510 // AT3G19150 // AT5G23570 // AT3G16650 // AT2G23430 // AT5G60800 // AT1G21580 // AT1G15780 // AT5G46180 // AT5G01270 // AT3G61860 // AT5G01400 // AT3G46590 // AT3G23590 // AT1G56460 // AT1G08…
GO:0000151	C	ubiquitin ligase complex	19	1448	231	28362	0.037	1	// AT5G52820 // AT2G46560 // AT1G53090 // AT4G14365 // AT1G31350 // AT1G70320 // AT3G15354 // AT3G45620 // AT3G16650 // AT1G32340 // AT3G48360 // AT1G55860 // AT1G65040 // AT1G05690 // AT5G18525 // AT1G61210 // AT1G05890 // AT1G15670 // AT5G63760
GO:0031975	C	envelope	39	1448	1170	28362	1	1	// AT4G17500 // AT1G74360 // AT5G62720 // AT3G27820 // AT5G10470 // AT5G25450 // AT1G74140 // AT3G63110 // AT4G28390 // AT1G77380 // AT4G12020 // AT1G32350 // AT1G20350 // AT2G01980 // AT4G12480 // AT5G40010 // AT2G17730 // AT5G38510 // AT1G79280 // AT4G39030 // AT1G61800 // AT3G06510 // AT2G25680 // AT5G35210 // AT4G01540 // AT3G12570 // AT5G64280 // AT2G22360 // AT2G24820 // AT5G49960 // AT5G51…
GO:0042579	C	microbody	18	1448	247	28362	0.096	1	// AT3G03490 // AT4G27820 // AT3G05970 // AT1G21770 // AT5G43900 // AT1G48320 // AT3G59050 // AT2G30660 // AT1G65840 // AT4G36880 // AT1G31910 // AT4G05160 // AT3G62460 // AT2G21660 // AT3G47430 // AT3G27820 // AT5G58220 // AT3G58510
GO:1902494	C	catalytic complex	36	1448	711	28362	0.54	1	// AT1G53090 // AT4G14365 // AT3G46820 // AT3G45620 // AT5G25450 // AT5G18525 // AT1G24190 // AT2G26300 // AT3G59100 // AT4G26080 // AT5G20110 // AT1G32340 // AT5G12210 // AT3G48360 // AT5G63760 // AT5G52820 // AT2G46560 // AT2G17930 // AT1G63020 // AT3G15354 // AT2G31960 // AT1G65040 // AT1G05690 // AT1G61210 // AT5G47810 // AT3G16650 // AT5G01270 // AT1G05890 // AT2G36850 // AT5G38430 // AT1G56…
GO:0031461	C	cullin-RING ubiquitin ligase complex	12	1448	187	28362	0.26	1	// AT5G52820 // AT2G46560 // AT1G53090 // AT3G15354 // AT3G45620 // AT3G16650 // AT3G48360 // AT1G05690 // AT5G18525 // AT1G61210 // AT1G31350 // AT1G15670
GO:0043234	C	protein complex	71	1448	1834	28362	0.99	1	// AT4G04920 // AT1G53090 // AT4G14365 // AT5G26240 // AT4G28270 // AT5G57160 // AT5G05490 // AT3G45620 // AT5G47140 // AT1G15670 // AT5G25450 // AT2G33110 // AT1G26665 // AT1G24190 // AT4G17500 // AT2G26300 // AT3G59100 // AT4G26080 // AT5G05680 // AT3G46820 // AT1G32340 // AT1G54260 // AT5G20110 // AT5G27610 // AT5G12210 // AT1G20350 // AT4G09350 // AT3G48360 // AT5G18525 // AT2G38250 // AT1G79…
GO:0043232	C	intracellular non-membrane-bounded organelle	37	1448	1543	28362	1	1	// AT4G00390 // AT4G37870 // AT5G05490 // AT1G04600 // AT2G31200 // AT5G39850 // AT1G24190 // AT4G04620 // AT1G03060 // AT1G56460 // AT5G20110 // AT2G38250 // AT1G79280 // AT4G20850 // AT5G52820 // AT3G05270 // AT5G43900 // AT5G10470 // AT5G27950 // AT5G23570 // AT3G16650 // AT5G60800 // AT2G16700 // AT1G61210 // AT5G57320 // AT5G07550 // AT2G34210 // AT5G39785 // AT3G58510 // AT2G05630 // AT5G59…
GO:0005829	C	cytosol	94	1448	1993	28362	0.8	1	// AT5G58410 // AT1G02940 // AT3G61220 // AT5G39850 // AT4G21840 // AT5G13370 // AT4G32640 // AT4G09350 // AT5G16990 // AT5G40370 // AT5G67520 // AT2G04450 // AT5G61640 // AT1G01470 // AT5G41410 // AT2G28290 // AT3G29200 // AT1G55860 // AT1G20225 // AT4G17830 // AT5G39050 // AT1G15670 // AT2G03150 // AT4G24520 // AT4G37870 // AT5G20400 // AT4G38800 // AT5G02490 // AT1G15790 // AT5G42830 // AT1G33…
GO:0097708	C	intracellular vesicle	8	1448	183	28362	0.71	1	// AT3G61960 // AT1G68110 // AT3G05270 // AT2G05630 // AT1G10730 // AT1G52570 // AT4G04620 // AT3G16785
GO:0009505	C	plant-type cell wall	17	1448	323	28362	0.49	1	// AT5G43980 // AT1G44130 // AT3G49120 // AT3G20470 // AT5G37310 // AT1G21250 // AT5G64120 // AT4G12480 // AT5G07830 // AT3G15720 // AT4G30270 // AT2G43570 // AT4G16563 // AT3G43270 // AT1G26770 // AT1G75750 // AT2G16430
GO:0009579	C	thylakoid	15	1448	584	28362	1	1	// AT4G13250 // AT5G14780 // AT2G17730 // AT1G51350 // AT5G38430 // AT4G09350 // AT3G44880 // AT5G13800 // AT2G22360 // AT5G52780 // AT4G11910 // AT4G22920 // AT4G38460 // AT5G05420 // AT2G21970
GO:0044432	C	endoplasmic reticulum part	25	1448	440	28362	0.33	1	// AT3G44480 // AT3G13870 // AT4G24520 // AT4G28270 // AT1G27980 // AT2G33110 // AT5G44240 // AT2G26300 // AT2G40940 // AT3G56080 // AT1G68530 // AT1G55850 // AT1G16410 // AT4G01540 // AT1G79940 // AT3G60540 // AT1G65040 // AT3G03470 // AT4G19120 // AT5G24350 // AT2G43200 // AT4G26710 // AT1G67490 // AT1G08450 // AT1G09080
GO:0044430	C	cytoskeletal part	9	1448	302	28362	0.97	1	// AT5G43900 // AT3G05270 // AT2G05630 // AT5G20110 // AT5G10470 // AT1G04600 // AT5G27950 // AT1G61210 // AT4G04620
GO:0044429	C	mitochondrial part	9	1448	486	28362	1	1	// AT2G25680 // AT1G74360 // AT3G48000 // AT1G20350 // AT1G32350 // AT5G25450 // AT5G40010 // AT4G28390 // AT5G46180
GO:0044421	C	extracellular region part	9	1448	142	28362	0.31	1	// AT5G65870 // AT5G40990 // AT5G09730 // AT1G68765 // AT4G36880 // AT5G60360 // AT2G22860 // AT2G01270 // AT2G05520
GO:0044422	C	organelle part	211	1448	4894	28362	1	1	// AT5G47560 // AT5G14120 // AT3G13870 // AT1G30420 // AT3G48000 // AT3G44480 // AT5G39850 // AT5G05680 // AT4G30190 // AT5G44240 // AT4G28390 // AT1G77380 // AT3G06290 // AT2G40940 // AT3G28270 // AT3G56080 // AT1G32350 // AT4G21210 // AT4G09350 // AT1G04120 // AT2G42270 // AT1G68530 // AT2G17730 // AT1G13040 // AT1G02860 // AT1G27980 // AT3G05270 // AT2G25680 // AT5G63370 // AT1G79940 // AT3G44…
GO:0031410	C	cytoplasmic vesicle	8	1448	182	28362	0.71	1	// AT3G61960 // AT1G68110 // AT3G05270 // AT2G05630 // AT1G10730 // AT1G52570 // AT4G04620 // AT3G16785
GO:0031300	C	intrinsic component of organelle membrane	5	1448	70	28362	0.3	1	// AT2G17730 // AT3G47430 // AT2G01270 // AT3G06510 // AT1G20350
GO:0031090	C	organelle membrane	105	1448	1760	28362	0.063	1	// AT5G14120 // AT3G13870 // AT1G30420 // AT3G44480 // AT5G33290 // AT4G30190 // AT5G44240 // AT4G28390 // AT1G77380 // AT3G21250 // AT3G28270 // AT1G04120 // AT2G17730 // AT1G13040 // AT2G25680 // AT3G44880 // AT3G60540 // AT5G09400 // AT4G39030 // AT4G26710 // AT1G03950 // AT3G23300 // AT4G12470 // AT3G49120 // AT4G00750 // AT2G18180 // AT5G25450 // AT5G38430 // AT3G63110 // AT2G23150 // AT4G21…
GO:0042651	C	thylakoid membrane	11	1448	421	28362	0.99	1	// AT4G13250 // AT2G17730 // AT2G22360 // AT4G09350 // AT5G13800 // AT3G44880 // AT5G52780 // AT4G11910 // AT4G22920 // AT4G38460 // AT2G21970
GO:0031234	C	extrinsic component of cytoplasmic side of plasma membrane	6	1448	73	28362	0.19	1	// AT1G53090 // AT3G28270 // AT3G15354 // AT1G61210 // AT2G26300 // AT5G58220
GO:0046658	C	anchored component of plasma membrane	8	1448	109	28362	0.21	1	// AT5G53730 // AT3G29810 // AT1G69295 // AT3G57260 // AT3G15720 // AT3G57270 // AT5G53870 // AT2G35980
GO:0010008	C	endosome membrane	11	1448	165	28362	0.24	1	// AT3G14270 // AT5G37310 // AT3G28270 // AT1G50970 // AT4G32150 // AT1G71010 // AT1G03950 // AT1G34260 // AT2G26890 // AT5G01640 // AT5G44240
GO:0009535	C	chloroplast thylakoid membrane	10	1448	400	28362	1	1	// AT4G13250 // AT2G17730 // AT2G22360 // AT4G09350 // AT5G13800 // AT3G44880 // AT5G52780 // AT4G22920 // AT4G38460 // AT2G21970
GO:0009534	C	chloroplast thylakoid	12	1448	508	28362	1	1	// AT4G13250 // AT2G17730 // AT1G51350 // AT2G22360 // AT4G09350 // AT5G13800 // AT3G44880 // AT5G52780 // AT4G22920 // AT4G38460 // AT5G05420 // AT2G21970
GO:0009536	C	plastid	199	1448	4213	28362	0.89	1	// AT5G66480 // AT4G04510 // AT5G05420 // AT3G17690 // AT2G17730 // AT3G48000 // AT4G39950 // AT1G23130 // AT4G21840 // AT1G69720 // AT1G33790 // AT4G28390 // AT1G71280 // AT4G32920 // AT4G38060 // AT5G14930 // AT1G15170 // AT4G21210 // AT4G09350 // AT4G17940 // AT1G80070 // AT1G61740 // AT4G23140 // AT2G31560 // AT4G02700 // AT4G38460 // AT1G74180 // AT2G32140 // AT3G18950 // AT2G25680 // AT5G38…
GO:0009532	C	plastid stroma	20	1448	774	28362	1	1	// AT4G32810 // AT3G48990 // AT1G62180 // AT1G65930 // AT3G52720 // AT4G15530 // AT1G08250 // AT5G38430 // AT2G29630 // AT2G27820 // AT5G51070 // AT5G13800 // AT4G21210 // AT3G26840 // AT3G44720 // AT3G20330 // AT5G42980 // AT4G31390 // AT3G01120 // AT1G52590
GO:0043227	C	membrane-bounded organelle	889	1448	18217	28362	0.99	1	// AT5G14120 // AT5G05420 // AT1G02940 // AT2G17730 // AT3G45620 // AT1G77890 // AT3G57980 // AT1G27340 // AT1G73130 // AT3G06290 // AT1G28520 // AT4G17140 // AT1G27020 // AT2G41280 // AT4G32920 // AT5G58410 // AT1G65930 // AT1G14640 // AT1G72840 // AT5G59570 // AT3G25882 // AT5G61060 // AT1G31910 // AT2G35940 // AT3G20810 // AT2G17740 // AT1G50410 // AT2G34340 // AT1G15010 // AT4G27820 // AT1G66…
GO:0044446	C	intracellular organelle part	211	1448	4882	28362	1	1	// AT5G47560 // AT5G14120 // AT3G13870 // AT1G30420 // AT3G48000 // AT3G44480 // AT5G39850 // AT5G05680 // AT4G30190 // AT5G44240 // AT4G28390 // AT1G77380 // AT3G06290 // AT2G40940 // AT3G28270 // AT3G56080 // AT1G32350 // AT4G21210 // AT4G09350 // AT1G04120 // AT2G42270 // AT1G68530 // AT2G17730 // AT1G13040 // AT1G02860 // AT1G27980 // AT3G05270 // AT2G25680 // AT5G63370 // AT1G79940 // AT3G44…
GO:0005654	C	nucleoplasm	17	1448	359	28362	0.65	1	// AT4G04920 // AT2G17930 // AT5G01270 // AT3G61860 // AT5G01400 // AT5G63370 // AT3G19150 // AT1G02860 // AT2G23430 // AT1G63020 // AT1G21580 // AT1G15780 // AT1G24190 // AT2G38250 // AT3G23590 // AT1G26665 // AT1G09080
GO:0005681	C	spliceosomal complex	8	1448	110	28362	0.22	1	// AT3G61860 // AT5G63370 // AT5G13010 // AT3G16650 // AT5G07060 // AT5G61140 // AT1G80070 // AT2G42270
GO:0019898	C	extrinsic component of membrane	8	1448	125	28362	0.32	1	// AT3G07040 // AT3G28270 // AT3G19190 // AT3G15354 // AT1G53090 // AT1G61210 // AT2G26300 // AT5G58220
GO:0098562	C	cytoplasmic side of membrane	6	1448	92	28362	0.34	1	// AT1G53090 // AT3G28270 // AT3G15354 // AT1G61210 // AT2G26300 // AT5G58220
GO:0009941	C	chloroplast envelope	24	1448	688	28362	0.98	1	// AT5G62720 // AT5G10470 // AT1G74140 // AT3G27820 // AT4G28390 // AT4G12020 // AT2G01980 // AT4G12480 // AT5G38510 // AT4G39030 // AT1G61800 // AT3G06510 // AT5G35210 // AT3G12570 // AT5G64280 // AT2G22360 // AT2G24820 // AT5G51070 // AT3G44880 // AT1G52570 // AT5G12170 // AT5G38430 // AT4G12490 // AT4G12470
GO:0043229	C	intracellular organelle	896	1448	18517	28362	1	1	// AT5G14120 // AT5G05420 // AT1G02940 // AT2G17730 // AT3G45620 // AT1G77890 // AT2G31200 // AT3G57980 // AT1G27340 // AT1G73130 // AT3G06290 // AT1G28520 // AT4G17140 // AT1G27020 // AT2G41280 // AT4G32920 // AT5G58410 // AT1G65930 // AT1G14640 // AT1G72840 // AT5G59570 // AT3G25882 // AT5G61060 // AT1G31910 // AT2G35940 // AT3G20810 // AT2G17740 // AT1G50410 // AT2G34340 // AT1G15010 // AT4G27…
GO:0043228	C	non-membrane-bounded organelle	37	1448	1543	28362	1	1	// AT4G00390 // AT4G37870 // AT5G05490 // AT1G04600 // AT2G31200 // AT5G39850 // AT1G24190 // AT4G04620 // AT1G03060 // AT1G56460 // AT5G20110 // AT2G38250 // AT1G79280 // AT4G20850 // AT5G52820 // AT3G05270 // AT5G43900 // AT5G10470 // AT5G27950 // AT5G23570 // AT3G16650 // AT5G60800 // AT2G16700 // AT1G61210 // AT5G57320 // AT5G07550 // AT2G34210 // AT5G39785 // AT3G58510 // AT2G05630 // AT5G59…
GO:0043226	C	organelle	897	1448	18527	28362	1	1	// AT5G14120 // AT5G05420 // AT1G02940 // AT2G17730 // AT3G45620 // AT1G77890 // AT2G31200 // AT3G57980 // AT1G27340 // AT1G73130 // AT3G06290 // AT1G28520 // AT4G17140 // AT1G27020 // AT2G41280 // AT4G32920 // AT5G58410 // AT1G65930 // AT1G14640 // AT1G72840 // AT5G59570 // AT3G25882 // AT5G61060 // AT1G31910 // AT2G35940 // AT3G20810 // AT2G17740 // AT1G50410 // AT2G34340 // AT1G15010 // AT4G27…
GO:0005856	C	cytoskeleton	13	1448	380	28362	0.95	1	// AT5G43900 // AT3G05270 // AT2G31200 // AT2G05630 // AT5G20110 // AT5G59890 // AT5G10470 // AT1G04600 // AT5G27950 // AT5G57320 // AT2G16700 // AT1G61210 // AT4G04620
GO:0009707	C	chloroplast outer membrane	5	1448	51	28362	0.14	1	// AT4G12490 // AT4G12480 // AT4G12470 // AT5G35210 // AT3G06510
GO:0031984	C	organelle subcompartment	31	1448	817	28362	0.96	1	// AT2G38530 // AT4G00750 // AT5G37310 // AT2G17730 // AT5G33290 // AT2G26890 // AT5G45550 // AT5G44240 // AT5G14950 // AT4G13250 // AT5G26240 // AT5G23850 // AT2G34300 // AT1G51350 // AT2G40280 // AT4G09350 // AT4G38270 // AT4G11910 // AT3G25610 // AT4G38460 // AT5G05420 // AT3G23300 // AT4G17430 // AT2G22360 // AT3G44880 // AT5G52780 // AT4G22920 // AT2G01270 // AT4G19120 // AT5G13800 // AT2G21…
GO:0031982	C	vesicle	8	1448	194	28362	0.77	1	// AT3G61960 // AT1G68110 // AT3G05270 // AT2G05630 // AT1G10730 // AT1G52570 // AT4G04620 // AT3G16785
GO:0044444	C	cytoplasmic part	505	1448	10923	28362	1	1	// AT5G14120 // AT1G02940 // AT2G17730 // AT3G44480 // AT4G17140 // AT5G13370 // AT4G32920 // AT3G46820 // AT1G72840 // AT1G31910 // AT1G74350 // AT4G27820 // AT5G09400 // AT5G41410 // AT1G21250 // AT3G29970 // AT5G13800 // AT1G76705 // AT1G62180 // AT4G37870 // AT5G25450 // AT4G16180 // AT1G05060 // AT1G53035 // AT3G05970 // AT1G21770 // AT1G20350 // AT1G70230 // AT2G41280 // AT4G11910 // AT4G20…
GO:0044440	C	endosomal part	11	1448	168	28362	0.25	1	// AT3G14270 // AT5G37310 // AT3G28270 // AT1G50970 // AT4G32150 // AT1G71010 // AT1G03950 // AT1G34260 // AT2G26890 // AT5G01640 // AT5G44240
GO:0005730	C	nucleolus	11	1448	390	28362	0.99	1	// AT5G52820 // AT4G00390 // AT4G37870 // AT5G23570 // AT5G60800 // AT5G65140 // AT2G38250 // AT3G18610 // AT2G42680 // AT1G79280 // AT3G58510
GO:0005634	C	nucleus	512	1448	9924	28362	0.4	1	// AT1G14640 // AT3G45620 // AT1G77890 // AT3G57980 // AT1G27340 // AT1G73130 // AT3G06290 // AT1G28520 // AT1G27020 // AT5G58410 // AT1G77710 // AT5G59570 // AT3G25882 // AT5G61060 // AT2G35940 // AT3G20810 // AT2G17740 // AT2G34340 // AT3G06490 // AT4G05050 // AT5G25520 // AT1G65860 // AT1G15780 // AT1G36060 // AT4G19700 // AT3G46530 // AT4G26850 // AT5G41410 // AT2G25760 // AT5G52760 // AT4G37…
GO:0005739	C	mitochondrion	98	1448	3687	28362	1	1	// AT1G02940 // AT2G16710 // AT3G48000 // AT3G23290 // AT5G54390 // AT4G28390 // AT4G16008 // AT5G27660 // AT4G38060 // AT2G31280 // AT4G38540 // AT1G72840 // AT5G47590 // AT3G02500 // AT1G65500 // AT1G74350 // AT2G25680 // AT3G24000 // AT3G55515 // AT1G79940 // AT4G02380 // AT2G04900 // AT3G44430 // AT5G01010 // AT4G39030 // AT3G29970 // AT1G55860 // AT1G76705 // AT5G02060 // AT1G07900 // AT3G01…
GO:1990904	C	ribonucleoprotein complex	20	1448	852	28362	1	1	// AT5G52820 // AT5G39785 // AT3G61860 // AT2G43970 // AT2G34210 // AT5G63370 // AT5G13010 // AT1G15310 // AT5G07060 // AT4G11830 // AT5G23570 // AT3G16650 // AT5G08600 // AT5G39850 // AT5G61140 // AT1G80070 // AT1G03060 // AT4G20850 // AT2G42270 // AT5G46250
GO:0005740	C	mitochondrial envelope	7	1448	376	28362	1	1	// AT2G25680 // AT1G74360 // AT1G20350 // AT1G32350 // AT5G25450 // AT5G40010 // AT4G28390
GO:0031969	C	chloroplast membrane	15	1448	259	28362	0.35	1	// AT5G35210 // AT5G62720 // AT5G12170 // AT5G64280 // AT5G38430 // AT2G24820 // AT4G12490 // AT4G12480 // AT4G39030 // AT1G74140 // AT5G38510 // AT4G12470 // AT3G44880 // AT1G61800 // AT3G06510
GO:0015629	C	actin cytoskeleton	5	1448	73	28362	0.33	1	// AT5G43900 // AT5G59890 // AT1G04600 // AT2G31200 // AT2G16700
GO:0031968	C	organelle outer membrane	5	1448	105	28362	0.62	1	// AT4G12490 // AT4G12480 // AT4G12470 // AT5G35210 // AT3G06510
GO:0098552	C	side of membrane	6	1448	97	28362	0.38	1	// AT1G53090 // AT3G28270 // AT3G15354 // AT1G61210 // AT2G26300 // AT5G58220
GO:0098791	C	Golgi subcompartment	18	1448	303	28362	0.3	1	// AT2G38530 // AT4G19120 // AT5G14950 // AT4G17430 // AT5G37310 // AT5G26240 // AT5G23850 // AT4G38270 // AT2G34300 // AT2G40280 // AT5G33290 // AT2G26890 // AT5G45550 // AT5G44240 // AT2G01270 // AT3G25610 // AT3G23300 // AT4G00750
GO:0042170	C	plastid membrane	16	1448	265	28362	0.29	1	// AT5G35210 // AT5G62720 // AT5G12170 // AT5G64280 // AT5G38430 // AT2G24820 // AT4G12490 // AT4G12480 // AT4G39030 // AT1G74140 // AT2G17730 // AT5G38510 // AT4G12470 // AT3G44880 // AT1G61800 // AT3G06510
GO:0031301	C	integral component of organelle membrane	5	1448	67	28362	0.27	1	// AT2G17730 // AT3G47430 // AT2G01270 // AT3G06510 // AT1G20350
GO:0005802	C	trans-Golgi network	18	1448	256	28362	0.12	1	// AT2G38530 // AT4G19120 // AT5G14950 // AT4G17430 // AT5G37310 // AT5G26240 // AT5G23850 // AT4G38270 // AT2G34300 // AT2G40280 // AT5G33290 // AT2G26890 // AT5G45550 // AT5G44240 // AT2G01270 // AT3G25610 // AT3G23300 // AT4G00750
GO:0030529	C	intracellular ribonucleoprotein complex	20	1448	852	28362	1	1	// AT5G52820 // AT5G39785 // AT3G61860 // AT2G43970 // AT2G34210 // AT5G63370 // AT5G13010 // AT1G15310 // AT5G07060 // AT4G11830 // AT5G23570 // AT3G16650 // AT5G08600 // AT5G39850 // AT5G61140 // AT1G80070 // AT1G03060 // AT4G20850 // AT2G42270 // AT5G46250
GO:0032991	C	macromolecular complex	89	1448	2658	28362	1	1	// AT3G46820 // AT3G45620 // AT5G39850 // AT5G18525 // AT5G27610 // AT4G09350 // AT5G07060 // AT1G80070 // AT1G15310 // AT5G63370 // AT3G60540 // AT5G08600 // AT1G21580 // AT5G05680 // AT2G34210 // AT3G23590 // AT4G26710 // AT1G03950 // AT1G55860 // AT1G31350 // AT1G15670 // AT4G28270 // AT5G25450 // AT5G38430 // AT1G24190 // AT2G26300 // AT3G59100 // AT5G40890 // AT1G20350 // AT5G12210 // AT1G79…
GO:0031965	C	nuclear membrane	5	1448	42	28362	0.077	1	// AT5G49960 // AT1G79280 // AT3G63110 // AT1G77380 // AT4G01540
GO:0031967	C	organelle envelope	39	1448	1170	28362	1	1	// AT4G17500 // AT1G74360 // AT5G62720 // AT3G27820 // AT5G10470 // AT5G25450 // AT1G74140 // AT3G63110 // AT4G28390 // AT1G77380 // AT4G12020 // AT1G32350 // AT1G20350 // AT2G01980 // AT4G12480 // AT5G40010 // AT2G17730 // AT5G38510 // AT1G79280 // AT4G39030 // AT1G61800 // AT3G06510 // AT2G25680 // AT5G35210 // AT4G01540 // AT3G12570 // AT5G64280 // AT2G22360 // AT2G24820 // AT5G49960 // AT5G51…
GO:1990234	C	transferase complex	27	1448	445	28362	0.22	1	// AT1G53090 // AT4G14365 // AT3G45620 // AT5G18525 // AT3G59100 // AT1G32340 // AT5G12210 // AT3G48360 // AT5G63760 // AT5G52820 // AT2G46560 // AT2G17930 // AT1G63020 // AT3G15354 // AT2G31960 // AT1G65040 // AT1G05690 // AT1G61210 // AT5G47810 // AT3G16650 // AT5G01270 // AT1G05890 // AT2G36850 // AT1G55860 // AT1G31350 // AT1G15670 // AT1G70320
GO:0044427	C	chromosomal part	6	1448	259	28362	0.99	1	// AT1G54260 // AT5G05490 // AT3G16650 // AT1G56460 // AT3G46590 // AT1G24190
GO:0005694	C	chromosome	7	1448	323	28362	1	1	// AT1G54260 // AT5G05490 // AT5G10470 // AT3G16650 // AT1G56460 // AT3G46590 // AT1G24190
GO:0043233	C	organelle lumen	35	1448	1008	28362	0.99	1	// AT4G04920 // AT4G00390 // AT4G37870 // AT3G48000 // AT5G05490 // AT3G06290 // AT1G24190 // AT1G26665 // AT2G38250 // AT1G79280 // AT1G02860 // AT5G52820 // AT2G17930 // AT1G63020 // AT5G63370 // AT3G58510 // AT3G19150 // AT5G23570 // AT3G16650 // AT2G23430 // AT5G60800 // AT1G21580 // AT1G15780 // AT5G46180 // AT5G01270 // AT3G61860 // AT5G01400 // AT3G46590 // AT3G23590 // AT1G56460 // AT1G08…
GO:0031976	C	plastid thylakoid	13	1448	509	28362	1	1	// AT4G13250 // AT2G17730 // AT1G51350 // AT2G22360 // AT4G09350 // AT5G13800 // AT3G44880 // AT5G52780 // AT4G11910 // AT4G22920 // AT4G38460 // AT5G05420 // AT2G21970
GO:0048046	C	apoplast	25	1448	486	28362	0.51	1	// AT3G49120 // AT5G64120 // AT3G48580 // AT5G38430 // AT5G57160 // AT4G25810 // AT1G75040 // AT2G43570 // AT1G65930 // AT5G10760 // AT3G48990 // AT3G57260 // AT4G37800 // AT2G14610 // AT5G40370 // AT1G26560 // AT4G25000 // AT3G13790 // AT2G18660 // AT5G43330 // AT1G68765 // AT4G30270 // AT4G23170 // AT2G21660 // AT4G12470
GO:0005874	C	microtubule	6	1448	193	28362	0.92	1	// AT3G05270 // AT2G05630 // AT5G10470 // AT5G27950 // AT1G61210 // AT4G04620
GO:0005840	C	ribosome	6	1448	499	28362	1	1	// AT5G52820 // AT5G39785 // AT2G34210 // AT4G11830 // AT5G39850 // AT4G20850
GO:0000139	C	Golgi membrane	22	1448	374	28362	0.29	1	// AT3G44480 // AT3G13870 // AT4G00750 // AT5G37310 // AT2G18180 // AT4G38270 // AT5G33290 // AT5G14950 // AT2G34300 // AT2G40280 // AT1G70230 // AT1G55850 // AT3G23300 // AT2G32540 // AT1G08280 // AT5G19660 // AT2G01270 // AT4G39180 // AT4G26710 // AT2G32530 // AT5G44930 // AT5G65000
GO:0043231	C	intracellular membrane-bounded organelle	887	1448	18205	28362	0.99	1	// AT5G14120 // AT5G05420 // AT1G02940 // AT2G17730 // AT3G45620 // AT1G77890 // AT3G57980 // AT1G27340 // AT1G73130 // AT3G06290 // AT1G28520 // AT4G17140 // AT1G27020 // AT2G41280 // AT4G32920 // AT5G58410 // AT1G65930 // AT1G14640 // AT1G72840 // AT5G59570 // AT3G25882 // AT5G61060 // AT1G31910 // AT2G35940 // AT3G20810 // AT2G17740 // AT1G50410 // AT2G34340 // AT1G15010 // AT4G27820 // AT1G66…
GO:0005635	C	nuclear envelope	8	1448	122	28362	0.3	1	// AT4G17500 // AT4G01540 // AT5G06120 // AT5G49960 // AT3G63110 // AT5G05680 // AT1G79280 // AT1G77380
GO:0044434	C	chloroplast part	51	1448	1419	28362	1	1	// AT1G62180 // AT5G62720 // AT1G52570 // AT5G10470 // AT2G27820 // AT1G51350 // AT1G74140 // AT3G26840 // AT3G27820 // AT3G20330 // AT5G42980 // AT2G01980 // AT4G15530 // AT4G28390 // AT4G13250 // AT4G12490 // AT4G12480 // AT1G65930 // AT4G09350 // AT4G21210 // AT2G17730 // AT5G38510 // AT4G38460 // AT1G61800 // AT3G06510 // AT3G48990 // AT5G35210 // AT3G52720 // AT3G12570 // AT5G64280 // AT2G22…
GO:0044451	C	nucleoplasm part	15	1448	283	28362	0.48	1	// AT4G04920 // AT2G17930 // AT5G01270 // AT3G61860 // AT5G01400 // AT5G63370 // AT1G02860 // AT1G63020 // AT1G21580 // AT1G15780 // AT1G24190 // AT2G38250 // AT3G23590 // AT1G26665 // AT1G09080
GO:0098796	C	membrane protein complex	22	1448	597	28362	0.95	1	// AT1G53090 // AT5G26240 // AT4G28270 // AT5G25450 // AT2G33110 // AT2G26300 // AT3G59100 // AT5G40890 // AT1G20350 // AT4G09350 // AT1G10730 // AT3G15354 // AT3G60540 // AT2G31960 // AT1G65040 // AT1G61210 // AT4G32150 // AT2G36850 // AT4G26710 // AT1G03950 // AT5G49890 // AT2G21970
GO:0005576	C	extracellular region	160	1448	2954	28362	0.23	1	// AT1G75750 // AT1G09910 // AT5G55460 // AT3G57270 // AT5G47550 // AT2G32680 // AT3G16660 // AT2G41280 // AT1G64140 // AT3G60130 // AT4G25810 // AT4G37310 // AT4G23260 // AT1G26380 // AT4G23300 // AT1G71110 // AT5G10760 // AT2G05540 // AT5G44390 // AT2G28630 // AT2G23200 // AT5G64110 // AT4G27820 // AT3G61035 // AT1G66180 // AT4G31670 // AT5G09730 // AT3G57260 // AT3G55500 // AT1G49050 // AT5G40…
GO:0031966	C	mitochondrial membrane	7	1448	362	28362	1	1	// AT2G25680 // AT1G74360 // AT1G20350 // AT1G32350 // AT5G25450 // AT5G40010 // AT4G28390
GO:0009570	C	chloroplast stroma	20	1448	740	28362	1	1	// AT4G32810 // AT3G48990 // AT1G62180 // AT1G65930 // AT3G52720 // AT4G15530 // AT1G08250 // AT5G38430 // AT2G29630 // AT2G27820 // AT5G51070 // AT5G13800 // AT4G21210 // AT3G26840 // AT3G44720 // AT3G20330 // AT5G42980 // AT4G31390 // AT3G01120 // AT1G52590
GO:0009526	C	plastid envelope	25	1448	707	28362	0.98	1	// AT2G17730 // AT5G10470 // AT1G74140 // AT3G27820 // AT4G28390 // AT4G12020 // AT2G01980 // AT4G12480 // AT5G62720 // AT5G38510 // AT4G39030 // AT1G61800 // AT3G06510 // AT5G35210 // AT3G12570 // AT5G64280 // AT2G22360 // AT2G24820 // AT5G51070 // AT3G44880 // AT1G52570 // AT5G12170 // AT5G38430 // AT4G12490 // AT4G12470
GO:0031981	C	nuclear lumen	32	1448	824	28362	0.95	1	// AT4G04920 // AT4G00390 // AT4G37870 // AT5G05490 // AT3G06290 // AT1G24190 // AT1G26665 // AT2G38250 // AT1G79280 // AT1G02860 // AT5G52820 // AT2G17930 // AT1G63020 // AT5G63370 // AT3G19150 // AT5G23570 // AT3G16650 // AT2G23430 // AT5G60800 // AT1G21580 // AT1G15780 // AT3G58510 // AT5G01270 // AT3G61860 // AT5G01400 // AT3G46590 // AT3G23590 // AT1G56460 // AT5G65140 // AT3G18610 // AT2G42…
GO:0098797	C	plasma membrane protein complex	7	1448	103	28362	0.29	1	// AT1G53090 // AT2G36850 // AT3G15354 // AT2G31960 // AT1G61210 // AT2G26300 // AT3G59100
