# Supplementary material for: POLARIS is a copper-binding peptide that interacts with ETR1 to negatively regulate ethylene signaling in Arabidopsis
Source: Plant Commun. 2025 Jun 25;6(12):101432. doi: 10.1016/j.xplc.2025.101432 (PMC12744750; doi:10.1016/j.xplc.2025.101432)
Supplement: Supplemental Table 6. GO terms downregulated in PLS transgenic overexpressor (PLSOx) vs. wild-type plants [file mmc7.xlsx]

## Sheet: PLSOx_downsiggenes_SEA
GO_acc	term_type	Term	queryitem	querytotal	bgitem	bgtotal	pvalue	FDR	entries
GO:0015979	P	photosynthesis	84	1266	253	28362	1.8e-40	1e-36	// ATCG00600 // ATCG00730 // AT4G22890 // AT4G05180 // AT2G30570 // AT4G14690 // ATCG01110 // AT4G02770 // ATCG00560 // AT1G31330 // ATCG00540 // AT2G01918 // ATCG00300 // AT1G06680 // AT1G52230 // AT5G64040 // AT4G27440 // AT4G12800 // AT2G05620 // AT1G03630 // AT4G28750 // AT2G30790 // AT2G05100 // AT2G45770 // ATCG00520 // AT2G06520 // AT1G08380 // ATCG01100 // ATCG01090 // AT5G52100 // ATCG00…
GO:0009987	P	cellular process	752	1266	12771	28362	7.7e-24	2.2e-20	// AT1G06190 // AT3G50670 // AT4G22890 // AT4G15560 // AT2G25880 // AT3G55750 // AT3G44890 // AT1G01380 // AT2G43010 // AT4G14342 // AT2G03870 // AT3G55580 // ATCG00180 // AT4G32840 // AT3G49810 // AT3G07880 // ATCG00020 // AT3G59400 // AT5G36230 // AT1G63470 // AT1G06100 // AT3G01140 // AT1G74420 // AT2G22840 // AT1G02065 // AT1G14410 // AT5G59870 // AT4G05190 // AT2G28740 // AT2G41730 // AT4G13…
GO:0019684	P	photosynthesis, light reaction	45	1266	134	28362	2.1e-22	4e-19	// ATCG00600 // AT4G22890 // AT2G30570 // ATCG00520 // AT1G29910 // AT1G75690 // AT5G64040 // AT2G01918 // AT1G76570 // AT1G06680 // AT4G12800 // AT2G05620 // AT2G05100 // AT2G45770 // AT1G08380 // AT5G52100 // ATCG00340 // ATCG00020 // ATCG00270 // ATCG01060 // AT4G35250 // ATCG00730 // AT1G29920 // AT3G27690 // AT1G67740 // ATCG00710 // AT1G15820 // AT2G01590 // AT1G64150 // ATCG01110 // ATCG00…
GO:0006091	P	generation of precursor metabolites and energy	66	1266	364	28362	1.7e-19	2.4e-16	// ATCG00600 // AT4G22890 // AT2G30570 // ATCG00520 // AT1G29910 // AT1G75690 // AT5G64040 // AT2G01918 // ATCG00300 // AT1G06680 // ATCG01070 // AT2G21330 // AT5G19220 // ATCG00340 // AT2G05620 // AT3G20440 // AT2G05100 // AT2G45770 // AT4G38680 // AT1G08380 // ATCG01100 // AT5G52100 // AT3G10020 // AT4G32840 // ATCG00020 // ATCG00270 // ATMG01360 // ATCG01060 // AT1G30120 // ATMG01320 // AT3G22…
GO:0051301	P	cell division	62	1266	358	28362	1.5e-17	1.7e-14	// AT1G15570 // AT1G18370 // AT1G02730 // AT3G25980 // AT5G48600 // AT2G25880 // AT3G57060 // AT1G14580 // AT4G33260 // AT5G51600 // AT2G27970 // AT4G23990 // AT1G76310 // AT1G57820 // AT4G21270 // AT3G51280 // AT3G11520 // AT2G44190 // AT3G50960 // AT5G40740 // AT2G45490 // AT4G09160 // AT1G50240 // AT1G08560 // AT5G06150 // AT1G69400 // AT1G80370 // AT5G17620 // AT1G44110 // AT1G70210 // AT5G10…
GO:0007049	P	cell cycle	79	1266	558	28362	2e-17	1.9e-14	// AT1G15570 // AT1G18370 // AT3G08510 // AT3G25980 // AT5G48600 // AT5G37630 // AT2G25880 // AT3G57060 // AT4G32830 // AT1G34355 // AT2G45490 // AT5G51600 // AT1G20930 // AT2G27970 // AT1G76310 // AT1G50240 // AT1G47200 // AT1G76540 // AT3G51280 // AT1G20330 // AT5G15510 // AT3G11520 // AT3G57860 // AT3G50960 // AT1G15660 // AT5G40740 // AT4G23990 // AT4G09160 // AT3G23890 // AT1G08560 // AT5G06…
GO:0009628	P	response to abiotic stimulus	178	1266	2022	28362	6.1e-17	5e-14	// AT5G49730 // AT3G61580 // AT5G57660 // AT4G14690 // AT2G39730 // AT2G05620 // AT1G73230 // AT2G43010 // AT3G04290 // AT1G23740 // AT3G55580 // AT2G42530 // AT4G35100 // AT3G49810 // AT2G21650 // AT1G75100 // AT3G61050 // AT1G04820 // AT5G10250 // AT1G29920 // AT1G25450 // AT2G41430 // AT3G54560 // AT2G22240 // AT5G06150 // AT1G51460 // AT4G25470 // AT3G06010 // AT3G21300 // AT1G07180 // AT1G10…
GO:0044699	P	single-organism process	567	1266	9448	28362	8e-17	5.7e-14	// AT5G49730 // AT4G22890 // AT4G15560 // AT4G27700 // AT2G25880 // AT1G01380 // AT2G43010 // AT1G80350 // AT1G23740 // AT3G55580 // AT3G12145 // AT2G02470 // AT2G10940 // ATCG00020 // AT3G59400 // AT1G06100 // AT3G01140 // AT1G74420 // AT2G22840 // AT1G02065 // AT5G59870 // AT4G05190 // AT2G41730 // AT4G13640 // AT5G20410 // AT3G01600 // AT5G24420 // AT2G48020 // AT2G01590 // AT1G06360 // AT5G27…
GO:0006996	P	organelle organization	132	1266	1335	28362	3.6e-16	2.3e-13	// AT2G25880 // AT3G57060 // AT4G38160 // AT4G23940 // AT2G02470 // AT5G56210 // AT1G75100 // AT3G18035 // AT1G03780 // AT2G20635 // AT3G23890 // AT4G35570 // AT5G37630 // AT1G14410 // AT5G59870 // AT4G05190 // AT3G54560 // AT1G20693 // AT5G18820 // AT1G20696 // AT4G22140 // AT2G38810 // AT3G06010 // AT2G42540 // AT1G09450 // AT1G44575 // AT1G50490 // AT5G62410 // AT3G17440 // AT2G33560 // AT1G01…
GO:0044237	P	cellular metabolic process	583	1266	9879	28362	6e-16	3.4e-13	// AT1G06190 // AT3G50670 // AT4G22890 // AT4G15560 // AT2G25880 // AT3G55750 // AT3G44890 // AT1G01380 // AT2G43010 // AT4G14342 // AT2G03870 // AT3G55580 // ATCG00180 // AT2G02470 // AT3G49810 // ATCG00020 // AT3G59400 // AT5G36230 // AT1G63470 // AT1G06100 // AT3G01140 // AT1G74420 // AT2G22840 // AT1G02065 // AT1G14410 // AT5G59870 // AT2G41730 // AT4G13640 // AT3G45430 // AT5G20410 // ATCG00…
GO:1903047	P	mitotic cell cycle process	46	1266	228	28362	1.7e-15	9e-13	// AT1G15570 // AT1G02730 // AT3G25980 // AT5G48600 // AT2G25880 // AT3G57060 // AT2G45490 // AT5G51600 // AT1G20930 // AT1G47200 // AT1G76540 // AT2G20635 // AT2G38620 // AT5G40740 // AT4G23990 // AT3G23890 // AT5G06150 // AT1G69400 // AT1G80370 // AT5G17620 // AT1G15660 // AT5G37630 // AT4G05190 // AT3G17360 // AT4G22860 // AT2G32590 // AT3G23670 // AT4G21270 // AT4G33260 // AT3G54180 // AT5G18…
GO:0000278	P	mitotic cell cycle	47	1266	245	28362	4.5e-15	2.1e-12	// AT1G15570 // AT1G02730 // AT3G25980 // AT5G48600 // AT2G25880 // AT3G57060 // AT2G45490 // AT5G51600 // AT1G20930 // AT2G27970 // AT1G47200 // AT1G76540 // AT2G20635 // AT2G38620 // AT5G40740 // AT4G23990 // AT3G23890 // AT5G06150 // AT1G69400 // AT1G80370 // AT5G17620 // AT1G15660 // AT5G37630 // AT4G05190 // AT3G17360 // AT4G22860 // AT2G32590 // AT3G23670 // AT4G21270 // AT4G33260 // AT3G54…
GO:0018298	P	protein-chromophore linkage	22	1266	46	28362	3.8e-14	1.7e-11	// AT1G29910 // AT5G02120 // AT3G27690 // ATCG00680 // ATCG00020 // AT2G05100 // ATCG00270 // ATCG00350 // AT1G29920 // AT3G54890 // AT1G15820 // AT1G19150 // AT3G47470 // AT3G08940 // AT2G05070 // AT2G47590 // AT1G76570 // ATCG00340 // AT1G61520 // AT4G10340 // ATCG00280 // AT5G54270
GO:0044763	P	single-organism cellular process	414	1266	6591	28362	4.5e-14	1.8e-11	// AT4G22890 // AT4G15560 // AT2G25880 // AT1G01380 // AT2G43010 // AT3G55580 // AT4G32840 // AT3G07880 // ATCG00020 // AT3G59400 // AT1G06100 // AT3G01140 // AT1G74420 // AT2G22840 // AT1G02065 // AT5G59870 // AT4G05190 // AT2G41730 // AT1G20090 // AT5G20410 // AT5G13740 // AT5G24420 // AT2G01590 // AT1G06360 // AT3G53530 // AT5G67030 // AT5G62410 // AT1G03780 // AT3G20390 // ATCG00500 // AT4G37…
GO:0008152	P	metabolic process	670	1266	12035	28362	1.4e-13	5.2e-11	// AT1G06190 // AT5G49730 // AT4G22890 // AT4G15560 // AT2G25880 // AT3G55750 // AT3G44890 // AT1G01380 // AT2G43010 // AT4G14342 // AT2G03870 // AT1G23740 // AT3G55580 // ATCG00180 // AT2G02470 // AT3G49810 // ATCG00020 // AT3G59400 // AT5G36230 // AT1G63470 // AT1G06100 // AT3G01140 // AT1G74420 // AT2G22840 // AT1G02065 // AT1G14410 // AT5G59870 // AT2G41730 // AT4G13640 // AT3G45430 // AT5G20…
GO:0009314	P	response to radiation	86	1266	772	28362	2.2e-13	7.9e-11	// AT5G49730 // AT5G57660 // AT4G14690 // AT1G74730 // AT2G05620 // AT2G43010 // AT2G21650 // AT1G75100 // AT5G10250 // AT1G29920 // AT1G25450 // AT2G41430 // AT1G10522 // AT2G22240 // AT1G07180 // AT2G42540 // AT1G10120 // AT3G03630 // AT1G44575 // AT5G67030 // AT4G01120 // AT5G64330 // AT4G37490 // AT1G29910 // AT4G35090 // AT2G48120 // AT1G67900 // AT5G27630 // AT1G78600 // AT2G39730 // AT1G71…
GO:0022402	P	cell cycle process	55	1266	370	28362	2.8e-13	9.4e-11	// AT1G15570 // AT1G50240 // AT1G02730 // AT3G25980 // AT5G48600 // AT2G25880 // AT3G57060 // AT4G32830 // AT2G45490 // AT5G51600 // AT1G20930 // AT3G50960 // AT1G47200 // AT1G76540 // AT2G20635 // AT2G38620 // AT5G15510 // AT5G40740 // AT4G23990 // AT3G23890 // AT5G06150 // AT1G69400 // AT1G80370 // AT5G17620 // AT1G15660 // AT5G37630 // AT4G05190 // AT4G14150 // AT3G17360 // AT4G22860 // AT2G32…
GO:0009416	P	response to light stimulus	83	1266	744	28362	5.5e-13	1.7e-10	// AT1G14290 // AT5G49730 // AT2G21650 // AT5G57660 // AT4G14690 // AT1G29910 // AT5G02120 // AT4G35090 // AT2G39730 // AT3G27690 // AT2G46790 // AT2G05620 // AT1G51400 // AT2G48120 // AT5G28490 // AT2G43010 // AT1G67900 // AT5G27630 // AT1G78600 // AT4G32770 // AT4G34250 // AT3G54890 // AT4G32280 // AT2G46830 // AT1G78370 // AT1G67740 // AT5G51100 // AT1G74730 // AT1G54050 // AT2G05100 // AT1G71…
GO:0009765	P	photosynthesis, light harvesting	20	1266	44	28362	1.2e-12	3.5e-10	// AT2G05070 // AT1G29920 // ATCG00580 // AT3G54890 // AT3G08940 // AT1G29910 // AT1G19150 // AT1G75690 // ATCG00710 // AT1G15820 // AT1G76570 // AT3G27690 // ATCG00270 // AT1G61520 // AT1G08380 // AT3G47470 // ATCG00340 // AT4G10340 // AT2G05100 // AT5G54270
GO:0009768	P	photosynthesis, light harvesting in photosystem I	16	1266	23	28362	1.7e-12	4.8e-10	// AT2G05070 // AT1G29920 // AT1G08380 // AT3G54890 // AT3G08940 // AT1G29910 // AT1G19150 // AT1G15820 // AT1G76570 // AT3G27690 // AT1G61520 // AT3G47470 // ATCG00340 // AT4G10340 // AT2G05100 // AT5G54270
GO:0071840	P	cellular component organization or biogenesis	208	1266	2812	28362	1.8e-12	5e-10	// AT1G06190 // AT4G03210 // AT4G21323 // AT3G07880 // AT2G25880 // AT3G55750 // AT3G44890 // AT5G19530 // AT4G38160 // AT2G35700 // AT1G79500 // AT4G23940 // AT3G13540 // AT2G02470 // AT5G56210 // AT1G75100 // AT4G30220 // AT3G18035 // AT1G03780 // AT1G08200 // AT5G47190 // AT3G23890 // AT3G01140 // AT1G74420 // AT5G37630 // AT1G14410 // AT5G59870 // AT4G05190 // AT3G53890 // AT3G17170 // AT5G47…
GO:0016043	P	cellular component organization	185	1266	2456	28362	9.6e-12	2.5e-09	// AT4G03210 // AT4G21323 // AT3G07880 // AT2G25880 // AT3G57060 // AT5G19530 // AT4G38160 // AT1G79500 // AT4G23940 // AT3G13540 // AT2G02470 // AT5G56210 // AT1G75100 // AT4G30220 // AT3G18035 // AT1G03780 // AT1G08200 // AT2G20635 // AT3G23890 // AT3G01140 // AT1G74420 // AT5G37630 // AT1G14410 // AT5G59870 // AT4G05190 // AT5G47500 // AT4G22140 // AT1G75680 // AT3G54560 // AT1G64150 // AT5G18…
GO:0007017	P	microtubule-based process	30	1266	132	28362	1.1e-11	2.7e-09	// AT5G06670 // AT1G21730 // AT5G51600 // AT3G50960 // AT4G21270 // AT1G59540 // AT2G44190 // AT5G12250 // AT1G80350 // AT1G63640 // AT5G40740 // AT1G04820 // AT3G10310 // AT4G14150 // AT4G05190 // AT3G17360 // AT4G38950 // AT3G23670 // AT2G36200 // AT3G06030 // AT5G18700 // AT1G20090 // AT2G29550 // AT1G18370 // AT3G20150 // AT1G50010 // AT5G55280 // AT4G14330 // AT3G50240 // AT1G03780
GO:0048285	P	organelle fission	41	1266	257	28362	4.4e-11	1e-08	// AT3G25980 // AT5G48600 // AT3G19720 // AT3G57060 // AT4G33260 // AT5G51600 // AT3G50960 // AT4G23940 // AT1G47200 // AT2G20635 // AT5G07630 // AT5G40740 // AT3G23890 // AT5G06150 // AT1G69400 // AT5G17620 // AT1G15660 // AT5G37630 // AT4G05190 // AT3G22880 // AT3G23670 // AT4G21270 // AT4G33270 // AT3G54180 // AT5G67270 // AT3G57860 // AT1G09450 // AT1G53140 // AT1G50240 // AT1G01690 // AT3G19…
GO:0000280	P	nuclear division	37	1266	215	28362	5.9e-11	1.3e-08	// AT3G25980 // AT5G48600 // AT3G57060 // AT4G33260 // AT5G51600 // AT3G50960 // AT1G47200 // AT2G20635 // AT5G07630 // AT5G40740 // AT3G23890 // AT5G06150 // AT1G69400 // AT5G17620 // AT1G15660 // AT5G37630 // AT4G05190 // AT3G22880 // AT3G23670 // AT4G21270 // AT4G33270 // AT3G54180 // AT5G67270 // AT3G57860 // AT1G09450 // AT1G50240 // AT1G01690 // AT3G19590 // AT1G50490 // AT5G62410 // AT5G56…
GO:1901576	P	organic substance biosynthetic process	359	1266	5913	28362	3.8e-10	8.2e-08	// AT1G06190 // AT4G15560 // AT3G55750 // AT3G44890 // AT1G01380 // AT2G43010 // AT3G55580 // ATCG00180 // AT2G02470 // AT3G59400 // AT5G36230 // AT1G63470 // AT1G06100 // AT3G01140 // AT1G74420 // AT2G22840 // AT1G02065 // AT1G14410 // AT5G59870 // AT1G25450 // AT4G13640 // AT5G20410 // AT1G10522 // AT1G06360 // AT5G27740 // AT5G67030 // AT5G51790 // AT3G20390 // ATCG00050 // ATCG00500 // AT2G22…
GO:0009266	P	response to temperature stimulus	62	1266	559	28362	6.2e-10	1.3e-07	// AT3G61580 // AT4G14690 // AT2G22540 // AT5G65060 // AT4G35090 // AT2G01918 // AT2G39730 // AT4G38680 // AT5G52310 // AT4G31120 // AT4G25490 // AT3G54890 // AT2G15970 // AT4G32770 // AT1G23740 // AT3G55580 // AT5G12250 // AT2G46830 // AT2G27720 // AT1G12860 // AT1G54050 // AT4G25470 // AT2G42530 // AT4G29040 // AT1G35680 // AT2G05100 // AT5G10140 // ATCG00120 // AT3G06010 // AT4G38630 // AT5G50…
GO:0007067	P	mitotic nuclear division	27	1266	131	28362	7.5e-10	1.5e-07	// AT4G33270 // AT3G25980 // AT5G48600 // AT3G57060 // AT4G33260 // AT5G51600 // AT1G47200 // AT2G20635 // AT5G40740 // AT5G06150 // AT1G69400 // AT5G17620 // AT1G15660 // AT5G37630 // AT4G05190 // AT4G21270 // AT2G32590 // AT3G54180 // AT5G67270 // AT1G09450 // AT1G50490 // AT5G62410 // AT1G03780 // AT2G33560 // AT5G13840 // AT3G57860 // AT3G19590
GO:0015995	P	chlorophyll biosynthetic process	19	1266	61	28362	8.2e-10	1.6e-07	// AT1G78600 // AT4G03205 // AT4G15560 // AT4G14690 // AT2G26540 // AT3G14930 // AT3G03710 // AT3G56940 // AT4G27440 // AT5G45930 // AT3G59400 // AT5G18660 // AT5G54190 // AT1G44446 // AT1G74470 // AT2G40490 // AT1G03630 // AT3G57180 // AT5G13630
GO:0033014	P	tetrapyrrole biosynthetic process	20	1266	71	28362	1.3e-09	2.4e-07	// AT1G78600 // AT5G13630 // AT4G03205 // AT4G15560 // AT4G14690 // AT2G26540 // AT3G14930 // AT3G03710 // AT3G56940 // AT4G27440 // AT5G45930 // AT3G59400 // AT5G18660 // AT5G54190 // AT1G44446 // AT1G74470 // AT2G40490 // AT1G03630 // AT3G57180 // AT2G26550
GO:0007018	P	microtubule-based movement	15	1266	35	28362	1.5e-09	2.7e-07	// AT1G59540 // AT4G21270 // AT4G05190 // AT3G17360 // AT5G06670 // AT1G18370 // AT3G20150 // AT1G63640 // AT3G23670 // AT1G21730 // AT4G14150 // AT2G36200 // AT3G10310 // AT3G50240 // AT4G14330
GO:0051726	P	regulation of cell cycle	32	1266	191	28362	2e-09	3.6e-07	// AT1G15570 // AT3G25980 // AT2G25880 // AT2G45490 // AT3G57860 // AT1G20930 // AT1G76310 // AT1G76540 // AT1G20330 // AT5G15510 // AT3G11520 // AT3G23890 // AT5G06150 // AT1G80370 // AT1G44110 // AT1G70210 // AT3G21870 // AT2G27970 // AT4G22860 // AT2G17620 // AT3G54180 // AT2G26760 // AT4G35620 // AT1G20610 // AT4G32830 // AT2G38620 // AT1G50490 // AT1G03780 // AT2G33560 // AT1G77720 // AT4G37…
GO:0009657	P	plastid organization	33	1266	207	28362	3.5e-09	6e-07	// AT1G35680 // AT3G06730 // AT4G38160 // AT2G48120 // AT3G08010 // AT1G50900 // AT2G45770 // AT4G23940 // AT1G78600 // AT1G74730 // AT3G46740 // AT4G39460 // AT2G28000 // AT1G75100 // AT1G44000 // AT3G19720 // AT3G48870 // AT2G07050 // AT4G20130 // AT2G33800 // AT3G54710 // AT3G57180 // AT3G56290 // AT2G42540 // AT3G27750 // AT2G34640 // AT3G56940 // AT1G44575 // AT1G69200 // AT2G24060 // AT5G55…
GO:0006779	P	porphyrin-containing compound biosynthetic process	19	1266	68	28362	3.7e-09	6e-07	// AT1G78600 // AT4G03205 // AT4G15560 // AT4G14690 // AT2G26540 // AT3G14930 // AT3G03710 // AT3G56940 // AT4G27440 // AT5G45930 // AT3G59400 // AT5G18660 // AT5G54190 // AT1G44446 // AT1G74470 // AT2G40490 // AT1G03630 // AT3G57180 // AT5G13630
GO:0009058	P	biosynthetic process	370	1266	6255	28362	3.6e-09	6e-07	// AT1G06190 // AT4G15560 // AT3G55750 // AT3G44890 // AT1G01380 // AT2G43010 // AT3G55580 // ATCG00180 // AT2G02470 // AT3G59400 // AT5G36230 // AT1G63470 // AT1G06100 // AT3G01140 // AT1G74420 // AT2G22840 // AT1G02065 // AT1G14410 // AT5G59870 // AT1G25450 // AT4G13640 // AT5G20410 // AT1G10522 // AT1G06360 // AT5G27740 // AT4G31940 // AT5G67030 // AT5G51790 // AT3G20390 // ATCG00050 // ATCG00…
GO:0009409	P	response to cold	47	1266	384	28362	4.8e-09	7.6e-07	// AT3G61580 // AT1G35680 // AT5G65060 // AT4G35090 // AT2G01918 // AT1G12860 // AT4G38680 // AT5G52310 // AT4G25490 // AT2G15970 // AT1G23740 // AT3G55580 // AT2G46830 // AT2G27720 // AT2G39730 // AT5G12250 // AT2G05100 // AT2G42530 // AT5G10140 // ATCG00120 // AT5G06290 // AT2G27710 // AT5G50950 // AT4G30660 // AT5G20720 // AT3G27690 // AT1G32060 // AT3G22370 // AT3G05880 // AT1G01060 // AT3G47…
GO:0046148	P	pigment biosynthetic process	27	1266	148	28362	7.5e-09	1.2e-06	// AT4G15560 // AT4G14690 // AT2G48120 // AT5G18660 // AT5G52570 // AT4G27440 // AT2G40490 // AT1G03630 // AT1G78600 // AT2G26540 // AT1G44446 // AT3G59400 // AT1G71030 // AT5G13630 // AT4G22880 // AT1G06570 // AT4G03205 // AT3G14930 // AT2G36790 // AT5G45930 // AT5G42800 // AT3G57180 // AT3G03710 // AT3G56940 // AT5G67030 // AT5G54190 // AT1G74470
GO:0009767	P	photosynthetic electron transport chain	17	1266	56	28362	8.7e-09	1.3e-06	// ATCG00600 // ATCG00730 // AT4G22890 // AT1G08380 // ATCG00680 // AT1G67740 // AT5G64040 // ATCG00020 // AT2G01918 // AT2G01590 // ATCG00540 // ATCG00270 // ATCG01110 // ATCG01060 // AT2G05620 // ATCG00280 // AT2G45770
GO:0009637	P	response to blue light	20	1266	81	28362	8.8e-09	1.3e-06	// AT2G05100 // AT1G29920 // AT3G08940 // AT3G54890 // AT4G14690 // AT1G19150 // AT1G75100 // AT1G10120 // AT2G34640 // AT1G76570 // AT1G54160 // AT1G14280 // AT3G27690 // AT4G01120 // AT5G64330 // AT5G28490 // AT5G55280 // AT5G02200 // AT4G10340 // AT2G43010
GO:0044249	P	cellular biosynthetic process	348	1266	5870	28362	1.1e-08	1.6e-06	// AT1G06190 // AT4G15560 // AT3G55750 // AT3G44890 // AT1G01380 // AT2G43010 // AT3G55580 // ATCG00180 // AT2G02470 // AT3G59400 // AT5G36230 // AT1G63470 // AT1G06100 // AT3G01140 // AT1G74420 // AT2G22840 // AT1G02065 // AT1G14410 // AT5G59870 // AT1G25450 // AT4G13640 // AT5G20410 // AT1G10522 // AT1G06360 // AT5G27740 // AT5G67030 // AT5G51790 // AT3G20390 // ATCG00050 // ATCG00500 // AT2G22…
GO:0044710	P	single-organism metabolic process	252	1266	3970	28362	1.1e-08	1.6e-06	// AT5G04660 // AT5G49730 // AT4G22890 // AT3G61750 // AT4G15560 // AT4G14690 // AT2G22230 // AT5G14450 // AT4G39800 // ATCG00340 // AT3G61610 // AT5G52570 // AT1G72040 // AT3G10870 // AT2G05620 // AT3G08510 // AT1G79500 // AT3G23810 // AT3G04290 // AT1G23740 // AT3G55580 // AT2G44160 // AT1G06515 // AT4G32840 // AT4G33770 // ATCG00020 // AT4G01130 // AT3G59400 // AT3G28760 // AT5G15530 // AT3G14…
GO:0008610	P	lipid biosynthetic process	56	1266	522	28362	1.2e-08	1.7e-06	// AT1G14290 // AT1G62430 // AT3G61580 // AT4G15560 // AT3G05020 // AT2G22230 // AT5G21170 // AT4G39800 // AT1G13560 // AT2G48120 // AT5G52570 // AT1G54580 // AT2G38110 // AT1G79500 // AT4G34250 // AT1G06080 // AT2G34770 // AT1G20330 // AT3G23480 // AT4G11820 // AT1G06515 // AT5G15530 // AT3G50660 // AT1G06100 // AT1G30120 // AT2G38995 // AT1G77590 // AT2G05990 // AT3G52940 // AT5G10480 // AT5G10…
GO:0071704	P	organic substance metabolic process	576	1266	10672	28362	1.3e-08	1.8e-06	// AT1G06190 // AT3G50670 // AT4G15560 // AT2G25880 // AT3G55750 // AT3G44890 // AT1G01380 // AT2G43010 // AT4G14342 // AT2G03870 // AT3G55580 // ATCG00180 // AT2G02470 // AT3G49810 // ATCG00020 // AT3G59400 // AT5G36230 // AT1G63470 // AT1G06100 // AT3G01140 // AT1G74420 // AT2G22840 // AT1G02065 // AT1G14410 // AT5G59870 // AT1G25450 // AT4G13640 // AT3G45430 // AT5G20410 // AT5G24420 // AT1G06…
GO:0009642	P	response to light intensity	26	1266	144	28362	1.7e-08	2.2e-06	// AT4G14690 // AT5G02120 // AT2G05620 // AT2G43010 // AT4G32770 // AT1G67740 // AT1G71030 // AT1G54050 // AT2G05100 // AT3G27690 // AT5G54190 // AT5G07690 // AT3G54890 // AT2G41430 // AT1G10522 // AT2G22240 // AT3G47470 // AT3G57180 // AT3G47340 // AT2G05070 // AT2G42540 // AT3G03630 // AT1G61520 // AT5G16400 // AT5G10240 // AT5G54270
GO:0015994	P	chlorophyll metabolic process	20	1266	85	28362	1.8e-08	2.2e-06	// AT1G78600 // AT4G32770 // AT4G03205 // AT4G15560 // AT4G14690 // AT2G26540 // AT3G14930 // AT3G03710 // AT3G56940 // AT4G27440 // AT5G45930 // AT3G59400 // AT5G18660 // AT5G54190 // AT1G44446 // AT1G74470 // AT2G40490 // AT1G03630 // AT3G57180 // AT5G13630
GO:0006778	P	porphyrin-containing compound metabolic process	21	1266	97	28362	2.7e-08	3.4e-06	// AT1G78600 // AT5G13630 // AT4G03205 // AT4G15560 // AT4G14690 // AT2G26540 // AT3G14930 // AT3G03710 // AT3G56940 // AT4G32770 // AT4G27440 // AT5G45930 // AT3G59400 // AT5G18660 // AT5G54190 // AT1G44446 // AT1G74470 // AT2G40490 // AT1G03630 // AT3G57180 // AT2G26550
GO:0033013	P	tetrapyrrole metabolic process	21	1266	98	28362	3.2e-08	3.8e-06	// AT1G78600 // AT5G13630 // AT4G03205 // AT4G15560 // AT4G14690 // AT2G26540 // AT3G14930 // AT3G03710 // AT3G56940 // AT4G32770 // AT4G27440 // AT5G45930 // AT3G59400 // AT5G18660 // AT5G54190 // AT1G44446 // AT1G74470 // AT2G40490 // AT1G03630 // AT3G57180 // AT2G26550
GO:0009658	P	chloroplast organization	26	1266	150	28362	3.6e-08	4.2e-06	// AT1G35680 // AT4G38160 // AT2G48120 // AT3G08010 // AT1G50900 // AT4G23940 // AT1G78600 // AT1G74730 // AT3G46740 // AT4G39460 // AT2G28000 // AT1G75100 // AT1G44000 // AT3G19720 // AT3G48870 // AT4G20130 // AT3G54710 // AT3G57180 // AT3G56290 // AT3G27750 // AT3G56940 // AT1G69200 // AT2G24060 // AT5G55280 // AT4G38470 // AT2G31840
GO:0044711	P	single-organism biosynthetic process	129	1266	1735	28362	3.9e-08	4.5e-06	// AT5G04660 // AT3G61580 // AT4G15560 // AT4G14690 // AT2G22230 // AT4G39800 // AT5G52570 // AT1G72040 // AT5G19220 // AT1G02730 // AT1G79500 // AT3G55580 // AT5G52100 // AT1G06515 // AT1G20330 // AT3G59400 // AT3G28760 // AT5G15530 // AT1G06100 // AT1G74420 // AT3G10570 // AT3G52940 // AT4G03205 // AT1G25450 // AT5G20410 // AT5G47770 // AT2G22240 // AT3G58830 // AT1G06360 // AT3G54470 // AT4G18…
GO:0007346	P	regulation of mitotic cell cycle	17	1266	65	28362	5.5e-08	6.3e-06	// AT3G54180 // AT1G15570 // AT2G27970 // AT2G33560 // AT2G38620 // AT1G20930 // AT4G22860 // AT3G25980 // AT5G15510 // AT1G50490 // AT3G57860 // AT1G03780 // AT3G23890 // AT1G77720 // AT1G76540 // AT1G80370 // AT3G19590
GO:0009644	P	response to high light intensity	18	1266	76	28362	8.3e-08	9.2e-06	// AT5G07690 // AT2G05070 // AT4G32770 // AT3G54890 // AT4G14690 // AT3G27690 // AT5G02120 // AT1G67740 // AT2G22240 // AT1G54050 // AT1G71030 // AT1G61520 // AT3G47470 // AT2G41430 // AT2G05620 // AT2G42540 // AT2G05100 // AT5G54270
GO:0042440	P	pigment metabolic process	28	1266	181	28362	9.1e-08	1e-05	// AT4G15560 // AT4G14690 // AT2G48120 // AT5G18660 // AT5G52570 // AT4G27440 // AT2G40490 // AT1G03630 // AT1G78600 // AT2G26540 // AT1G44446 // AT3G59400 // AT1G71030 // AT5G13630 // AT4G22880 // AT1G06570 // AT4G03205 // AT3G14930 // AT2G36790 // AT5G45930 // AT5G42800 // AT3G57180 // AT2G26550 // AT3G03710 // AT3G56940 // AT5G67030 // AT5G54190 // AT1G74470
GO:0009639	P	response to red or far red light	31	1266	222	28362	1.5e-07	1.6e-05	// AT1G14290 // AT4G14690 // AT2G43010 // AT1G78600 // AT4G32280 // AT1G78370 // AT2G21650 // AT2G46790 // AT2G05100 // AT3G27690 // AT5G02200 // AT3G08010 // AT1G29920 // AT1G52410 // AT5G28490 // AT1G14920 // AT1G14280 // AT2G42540 // AT3G08940 // AT5G02810 // AT5G39860 // AT2G05070 // AT3G54890 // AT1G19150 // AT2G34640 // AT1G73870 // AT1G76570 // AT5G67030 // AT5G54190 // AT2G42870 // AT4G10…
GO:0006928	P	movement of cell or subcellular component	15	1266	55	28362	2.1e-07	2.2e-05	// AT1G59540 // AT4G21270 // AT4G05190 // AT3G17360 // AT5G06670 // AT1G18370 // AT3G20150 // AT1G63640 // AT3G23670 // AT1G21730 // AT4G14150 // AT2G36200 // AT3G10310 // AT3G50240 // AT4G14330
GO:0006631	P	fatty acid metabolic process	33	1266	252	28362	2.3e-07	2.3e-05	// AT5G04660 // AT1G14290 // AT3G05020 // AT2G22230 // AT5G21170 // AT5G52570 // AT1G54580 // AT4G32770 // AT4G34250 // AT1G06080 // AT2G34770 // AT1G53520 // AT1G01600 // AT5G48880 // AT5G15530 // AT1G24360 // AT1G30120 // AT1G77590 // AT2G05990 // AT5G10480 // AT5G10160 // AT1G25450 // AT5G20410 // AT1G06100 // AT1G06360 // AT3G56130 // AT5G16390 // AT1G63710 // AT1G02205 // AT1G72970 // AT1G62…
GO:0022900	P	electron transport chain	21	1266	112	28362	2.3e-07	2.3e-05	// ATCG00600 // ATCG00730 // AT4G22890 // AT1G08380 // ATCG00680 // AT1G67740 // AT5G64040 // ATCG00020 // AT2G01918 // ATCG01010 // ATCG00540 // ATCG00270 // ATCG01110 // AT2G01590 // ATMG01360 // ATCG01060 // AT2G05620 // ATCG00720 // ATCG00280 // ATCG01070 // AT2G45770
GO:0044238	P	primary metabolic process	530	1266	9890	28362	2.7e-07	2.7e-05	// AT1G06190 // AT3G50670 // AT4G15560 // AT2G25880 // AT3G55750 // AT3G44890 // AT1G01380 // AT2G43010 // AT2G03870 // ATCG00180 // AT2G02470 // AT3G49810 // ATCG00020 // AT5G36230 // AT1G63470 // AT1G06100 // AT3G01140 // AT1G74420 // AT2G22840 // AT1G02065 // AT1G14410 // AT5G59870 // AT1G25450 // AT4G13640 // AT3G45430 // AT5G20410 // AT5G24420 // AT1G06360 // AT5G55700 // AT2G05790 // AT5G27…
GO:0006633	P	fatty acid biosynthetic process	25	1266	158	28362	3e-07	3e-05	// AT1G14290 // AT3G05020 // AT2G22230 // AT5G21170 // AT5G52570 // AT1G54580 // AT4G34250 // AT1G06080 // AT2G34770 // AT5G15530 // AT1G24360 // AT1G30120 // AT1G77590 // AT2G05990 // AT5G10480 // AT5G10160 // AT1G25450 // AT1G06100 // AT1G06360 // AT3G56130 // AT5G16390 // AT1G02205 // AT1G62640 // AT1G79700 // ATCG00500
GO:0006629	P	lipid metabolic process	82	1266	994	28362	3.2e-07	3.1e-05	// AT5G04660 // AT1G14290 // AT3G61580 // AT4G15560 // AT3G05020 // AT2G22230 // AT5G21170 // AT5G14450 // AT5G08030 // AT1G13560 // AT2G48120 // AT1G24360 // AT5G52570 // AT1G54580 // AT2G38110 // AT3G08510 // AT5G49460 // AT5G33370 // AT1G79500 // AT3G04290 // AT4G32770 // AT4G34250 // AT1G06080 // AT2G34770 // AT1G53520 // AT1G20330 // AT3G23480 // AT5G48880 // AT4G11820 // AT1G73480 // AT1G62…
GO:0010564	P	regulation of cell cycle process	18	1266	86	28362	4.1e-07	3.8e-05	// AT1G15570 // AT4G22860 // AT1G76540 // AT3G54180 // AT1G20330 // AT2G25880 // AT5G15510 // AT4G32830 // AT3G25980 // AT2G38620 // AT1G50490 // AT2G45490 // AT3G57860 // AT1G03780 // AT1G20930 // AT1G80370 // AT2G33560 // AT3G19590
GO:0010218	P	response to far red light	15	1266	60	28362	5.4e-07	5.1e-05	// AT2G05070 // AT1G29920 // AT3G08940 // AT3G54890 // AT4G14690 // AT4G32280 // AT1G19150 // AT5G28490 // AT2G34640 // AT1G76570 // AT1G14920 // AT3G27690 // AT5G02200 // AT4G10340 // AT2G05100
GO:0055114	P	oxidation-reduction process	114	1266	1566	28362	6.8e-07	6.2e-05	// AT5G04660 // AT5G49730 // AT4G22890 // AT3G61750 // AT3G61580 // AT5G52570 // AT5G19220 // AT2G05620 // AT1G23740 // AT5G52100 // ATCG00020 // AT3G28760 // AT4G22010 // AT3G14150 // AT1G06100 // ATMG01320 // AT3G10570 // AT3G52940 // AT4G03205 // AT2G41730 // AT3G63510 // AT2G01590 // AT1G06360 // AT5G42800 // AT4G31940 // ATCG01110 // AT2G26550 // AT5G67030 // AT5G58390 // AT1G07450 // AT5G48…
GO:0051276	P	chromosome organization	48	1266	482	28362	9.6e-07	8.6e-05	// AT5G48600 // AT2G25880 // AT3G57060 // AT5G04130 // AT5G59870 // AT3G10690 // AT5G43990 // AT5G27670 // AT2G37025 // AT1G76540 // AT2G02470 // AT4G27230 // AT3G18035 // AT2G45490 // AT2G28740 // AT1G48620 // AT4G35570 // AT1G15660 // AT3G10270 // AT5G37630 // AT1G14410 // AT3G20670 // AT1G14900 // AT3G23890 // AT4G29510 // AT5G26210 // AT3G54560 // AT1G57820 // AT3G22880 // AT1G20693 // AT1G01…
GO:0010114	P	response to red light	15	1266	65	28362	1.3e-06	0.00012	// AT2G05070 // AT1G29920 // AT3G08940 // AT3G54890 // AT4G14690 // AT4G32280 // AT1G19150 // AT5G28490 // AT2G34640 // AT2G21650 // AT5G67030 // AT2G05100 // AT3G27690 // AT4G10340 // AT2G43010
GO:0050896	P	response to stimulus	352	1266	6250	28362	1.5e-06	0.00013	// AT1G06190 // AT5G49730 // AT5G44973 // AT2G43010 // AT1G23740 // AT3G55580 // AT2G02470 // AT3G49810 // ATCG00020 // AT3G59400 // AT2G22840 // AT1G14410 // AT2G28740 // AT1G25450 // AT5G20410 // AT1G10522 // AT5G10140 // AT4G31940 // AT1G07180 // AT1G52040 // AT3G02120 // AT2G21640 // AT5G67030 // AT3G20390 // AT4G37490 // AT2G22540 // AT3G08770 // AT3G61430 // AT4G28160 // AT1G52400 // AT2G40…
GO:0071103	P	DNA conformation change	17	1266	85	28362	1.5e-06	0.00013	// AT3G10270 // AT5G37630 // AT1G57820 // AT1G14900 // AT3G23890 // AT5G48600 // AT3G57060 // AT3G18035 // AT5G04130 // AT4G22140 // AT5G62410 // AT2G32590 // AT2G28740 // AT1G48620 // AT3G46320 // AT3G10690 // AT4G38680
GO:0044255	P	cellular lipid metabolic process	58	1266	649	28362	1.9e-06	0.00016	// AT5G04660 // AT1G14290 // AT3G61580 // AT4G15560 // AT3G05020 // AT2G22230 // AT5G21170 // AT4G39800 // AT1G13560 // AT2G48120 // AT5G52570 // AT1G54580 // AT2G38110 // AT1G79500 // AT4G32770 // AT4G34250 // AT1G06080 // AT2G34770 // AT1G53520 // AT1G01600 // AT5G48880 // AT4G11820 // AT1G62430 // AT1G06515 // AT5G15530 // AT1G06100 // AT1G30120 // AT2G38995 // AT1G77590 // AT2G05990 // AT5G10…
GO:0010583	P	response to cyclopentenone	11	1266	34	28362	2.2e-06	0.00018	// AT1G18370 // AT1G76540 // AT2G33310 // AT4G32280 // AT3G12110 // AT1G44110 // AT3G02120 // AT3G11520 // AT1G08560 // AT4G12730 // AT1G02730
GO:1901362	P	organic cyclic compound biosynthetic process	197	1266	3174	28362	2.7e-06	0.00022	// AT1G06190 // AT4G15560 // AT4G14690 // AT2G36400 // AT5G40330 // AT1G72040 // AT2G35700 // AT5G57660 // AT1G01380 // AT2G43010 // AT1G20640 // AT3G13540 // AT4G39250 // AT3G55580 // ATCG00180 // AT1G20330 // AT2G21650 // AT3G59400 // AT3G28760 // AT1G08200 // AT3G61050 // AT4G27230 // AT1G63470 // AT3G01140 // AT3G01330 // AT4G17810 // AT2G22840 // AT3G52940 // AT1G02065 // AT1G14410 // AT5G59…
GO:0009769	P	photosynthesis, light harvesting in photosystem II	7	1266	10	28362	3.4e-06	0.00028	// AT2G05070 // ATCG00580 // AT3G27690 // ATCG00710 // ATCG00270 // AT2G05100 // AT5G54270
GO:0046483	P	heterocycle metabolic process	260	1266	4433	28362	3.5e-06	0.00028	// AT1G06190 // AT3G50670 // AT1G15570 // AT4G15560 // AT4G14690 // AT2G36400 // AT5G08610 // AT5G11950 // AT1G72040 // AT3G10870 // AT2G35700 // AT5G57660 // AT1G01380 // AT2G43010 // AT3G23810 // AT4G14342 // AT1G20640 // AT3G57180 // AT4G39250 // AT2G44160 // ATCG00180 // AT4G32840 // AT2G34620 // AT2G21650 // AT4G30220 // AT1G21690 // AT1G08200 // AT3G61050 // AT4G27230 // AT1G63470 // AT1G15…
GO:0018130	P	heterocycle biosynthetic process	185	1266	2957	28362	3.6e-06	0.00029	// AT1G06190 // AT4G15560 // AT4G14690 // AT2G36400 // AT5G40330 // AT1G72040 // AT2G35700 // AT5G57660 // AT1G01380 // AT2G43010 // AT1G20640 // AT3G13540 // AT4G39250 // ATCG00180 // AT2G02470 // AT2G21650 // AT3G59400 // AT1G08200 // AT3G61050 // AT4G27230 // AT1G63470 // AT3G01140 // AT3G01330 // AT4G17810 // AT2G22840 // AT1G02065 // AT1G14410 // AT5G59870 // AT2G27970 // AT4G13640 // AT3G54…
GO:1901990	P	regulation of mitotic cell cycle phase transition	10	1266	31	28362	6.5e-06	0.00051	// AT1G15570 // AT1G76540 // AT3G54180 // AT2G38620 // AT3G25980 // AT1G50490 // AT1G20930 // AT1G80370 // AT2G33560 // AT3G19590
GO:1901360	P	organic cyclic compound metabolic process	271	1266	4700	28362	7.3e-06	0.00056	// AT1G06190 // AT3G50670 // AT1G15570 // AT4G15560 // AT4G14690 // AT2G36400 // AT5G08610 // AT3G23890 // AT5G40330 // AT1G72040 // AT3G10870 // AT2G35700 // AT5G57660 // AT1G01380 // AT2G43010 // AT3G23810 // AT4G14342 // AT1G20640 // AT3G57180 // AT4G39250 // AT3G55580 // AT2G44160 // ATCG00180 // AT4G32840 // AT2G34620 // AT2G21650 // AT4G30220 // AT3G59400 // AT3G28760 // AT1G08200 // AT3G61…
GO:0006725	P	cellular aromatic compound metabolic process	265	1266	4588	28362	8.4e-06	0.00064	// AT1G06190 // AT3G50670 // AT1G15570 // AT4G15560 // AT4G14690 // AT2G36400 // AT5G08610 // AT5G11950 // AT1G72040 // AT3G10870 // AT2G35700 // AT5G57660 // AT1G01380 // AT2G43010 // AT3G23810 // AT4G14342 // AT1G20640 // AT3G57180 // AT4G39250 // AT3G55580 // AT2G44160 // ATCG00180 // AT4G32840 // AT2G34620 // AT2G21650 // AT4G30220 // AT1G21690 // AT3G28760 // AT1G08200 // AT3G61050 // AT4G27…
GO:0032787	P	monocarboxylic acid metabolic process	45	1266	481	28362	9.1e-06	0.00068	// AT5G04660 // AT1G14290 // AT4G15560 // AT3G05020 // AT2G22230 // AT5G21170 // AT1G18870 // AT5G52570 // AT1G54580 // AT1G62640 // AT1G52400 // AT4G32770 // AT4G34250 // AT1G06080 // AT2G34770 // AT1G53520 // AT4G32840 // AT1G01600 // AT5G48880 // AT3G02720 // AT5G15530 // AT1G06100 // AT1G30120 // AT1G77590 // AT2G05990 // AT5G10480 // AT5G10160 // AT1G25450 // AT5G20410 // AT1G24360 // AT1G06…
GO:0006807	P	nitrogen compound metabolic process	345	1266	6241	28362	1e-05	0.00074	// AT1G06190 // AT3G50670 // AT4G15560 // AT3G55750 // AT3G44890 // AT1G01380 // AT2G43010 // AT4G14342 // AT2G03870 // ATCG00180 // AT4G32840 // AT3G59400 // AT5G36230 // AT1G63470 // AT3G01140 // AT2G22840 // AT1G02065 // AT1G14410 // AT5G59870 // AT4G13640 // AT1G10522 // AT5G27740 // AT5G51790 // AT5G66520 // AT3G20390 // ATCG00050 // AT2G22540 // AT3G56940 // AT5G48870 // AT3G56020 // AT2G40…
GO:0072330	P	monocarboxylic acid biosynthetic process	29	1266	251	28362	1.1e-05	0.00081	// AT1G14290 // AT3G05020 // AT2G22230 // AT5G21170 // AT1G18870 // AT5G52570 // AT1G54580 // AT1G62640 // AT4G34250 // AT1G06080 // AT2G34770 // AT3G02720 // AT5G15530 // AT1G24360 // AT1G30120 // AT1G77590 // AT2G05990 // AT5G10480 // AT5G10160 // AT1G25450 // AT1G06100 // AT1G06360 // AT3G56130 // AT5G16390 // AT1G02205 // AT5G67030 // AT1G79700 // AT1G67080 // ATCG00500
GO:0010035	P	response to inorganic substance	72	1266	926	28362	1.1e-05	0.00081	// AT1G49760 // AT3G08770 // AT3G53420 // AT4G35090 // AT2G45960 // AT5G15310 // AT4G19690 // AT4G38680 // AT5G52310 // AT2G21330 // AT1G54160 // AT1G52400 // AT2G05620 // AT1G51400 // AT1G27130 // AT2G15970 // AT3G04290 // AT1G69700 // AT5G14545 // AT2G46830 // AT5G20720 // AT5G48870 // AT1G54050 // AT1G01620 // AT1G71030 // AT5G19140 // AT3G61050 // AT1G04820 // AT5G13740 // AT3G22110 // AT4G29…
GO:0019438	P	aromatic compound biosynthetic process	187	1266	3058	28362	1.2e-05	0.00084	// AT1G06190 // AT4G15560 // AT4G14690 // AT2G36400 // AT5G40330 // AT1G72040 // AT2G35700 // AT5G57660 // AT1G01380 // AT2G43010 // AT1G20640 // AT3G13540 // AT4G39250 // AT3G55580 // ATCG00180 // AT2G02470 // AT2G21650 // AT3G59400 // AT3G28760 // AT1G08200 // AT3G61050 // AT4G27230 // AT1G63470 // AT3G01140 // AT3G01330 // AT4G17810 // AT2G22840 // AT1G02065 // AT1G14410 // AT5G59870 // AT2G27…
GO:0006323	P	DNA packaging	12	1266	51	28362	1.2e-05	0.00087	// AT5G37630 // AT1G57820 // AT1G14900 // AT5G48600 // AT3G57060 // AT3G18035 // AT4G22140 // AT5G62410 // AT2G32590 // AT2G28740 // AT1G48620 // AT3G46320
GO:1901987	P	regulation of cell cycle phase transition	10	1266	35	28362	1.6e-05	0.0011	// AT1G15570 // AT1G76540 // AT3G54180 // AT2G38620 // AT3G25980 // AT1G50490 // AT1G20930 // AT1G80370 // AT2G33560 // AT3G19590
GO:0034641	P	cellular nitrogen compound metabolic process	322	1266	5805	28362	1.8e-05	0.0012	// AT1G06190 // AT3G50670 // AT1G49760 // AT4G15560 // AT4G14690 // AT1G73870 // AT3G55750 // AT3G44890 // AT2G36400 // ATCG00450 // AT5G08610 // AT5G40330 // AT1G72040 // AT3G10870 // AT2G35700 // AT5G57660 // AT1G01380 // AT2G43010 // AT3G23810 // AT4G14342 // AT1G20640 // AT3G57180 // AT4G39250 // ATCG00180 // AT4G32840 // AT2G34620 // AT3G53020 // AT2G21650 // AT5G44680 // AT4G30220 // AT4G25…
GO:0044271	P	cellular nitrogen compound biosynthetic process	255	1266	4436	28362	1.8e-05	0.0012	// AT1G06190 // AT1G49760 // AT4G15560 // AT4G14690 // AT1G73870 // AT3G55750 // AT3G44890 // AT2G36400 // ATCG00450 // AT1G78630 // AT5G40330 // AT1G72040 // AT2G35700 // AT5G57660 // AT1G01380 // AT2G43010 // AT1G20640 // AT3G13540 // AT4G39250 // ATCG00180 // AT2G02470 // AT2G21650 // AT4G25470 // AT3G59400 // AT1G08200 // AT5G47190 // AT3G61050 // AT4G27230 // AT1G63470 // AT3G01140 // AT1G43…
GO:0009414	P	response to water deprivation	35	1266	347	28362	2.1e-05	0.0014	// AT3G08770 // AT3G53420 // AT2G45960 // AT3G61430 // AT4G38680 // AT5G52310 // AT5G67030 // AT1G52400 // AT2G05620 // AT1G02730 // AT2G15970 // AT1G15690 // AT1G69700 // AT5G48870 // AT1G01620 // AT3G61050 // AT2G28740 // AT5G07690 // AT1G78380 // AT3G27690 // AT2G41430 // AT4G28680 // AT3G06010 // AT2G05100 // AT2G05070 // AT2G42540 // AT1G02205 // AT5G13750 // AT5G15970 // AT1G29395 // AT1G54…
GO:0007059	P	chromosome segregation	17	1266	109	28362	2.7e-05	0.0018	// AT3G10270 // AT5G37630 // AT2G33560 // AT5G48600 // AT3G25980 // AT3G57060 // AT1G50490 // AT3G22880 // AT5G04130 // AT1G01690 // AT2G45490 // AT2G32590 // AT3G19590 // AT3G23890 // AT1G77720 // AT1G69400 // AT1G15660
GO:0051321	P	meiotic cell cycle	21	1266	158	28362	2.8e-05	0.0019	// AT1G02065 // AT4G21270 // AT3G19590 // AT2G33560 // AT5G48600 // AT3G22880 // AT1G50240 // AT1G01690 // AT1G14920 // AT1G15660 // AT3G23670 // AT5G62410 // AT3G57860 // AT5G56580 // AT3G23890 // AT4G14150 // AT1G69400 // AT5G18700 // AT3G08510 // AT1G34355 // AT1G06660
GO:0044283	P	small molecule biosynthetic process	54	1266	653	28362	3.1e-05	0.002	// AT1G14290 // AT5G48880 // AT4G15560 // AT3G05020 // AT2G22230 // AT5G21170 // AT1G18870 // AT4G39800 // AT1G06570 // AT5G52570 // AT1G54580 // AT1G62640 // AT1G79500 // AT2G36230 // AT4G32770 // AT4G34250 // AT1G06080 // AT2G34770 // AT4G26530 // AT5G52100 // AT3G02720 // AT3G28760 // AT5G15530 // AT1G06100 // AT1G30120 // AT1G76680 // AT1G77590 // AT2G05990 // AT5G10480 // AT5G10160 // AT5G47…
GO:0000910	P	cytokinesis	16	1266	99	28362	3.1e-05	0.002	// AT1G50240 // AT3G50960 // AT3G17360 // AT1G53140 // AT2G25880 // AT1G18370 // AT4G32830 // AT1G14920 // AT3G23670 // AT2G45490 // AT5G51600 // AT4G14150 // AT1G02730 // AT4G23990 // AT5G18700 // AT5G56580
GO:0009415	P	response to water	35	1266	355	28362	3.3e-05	0.0021	// AT3G08770 // AT3G53420 // AT2G45960 // AT3G61430 // AT4G38680 // AT5G52310 // AT5G67030 // AT1G52400 // AT2G05620 // AT1G02730 // AT2G15970 // AT1G15690 // AT1G69700 // AT5G48870 // AT1G01620 // AT3G61050 // AT2G28740 // AT5G07690 // AT1G78380 // AT3G27690 // AT2G41430 // AT4G28680 // AT3G06010 // AT2G05100 // AT2G05070 // AT2G42540 // AT1G02205 // AT5G13750 // AT5G15970 // AT1G29395 // AT1G54…
GO:0009772	P	photosynthetic electron transport in photosystem II	6	1266	10	28362	3.3e-05	0.0021	// ATCG01110 // ATCG00680 // ATCG00020 // ATCG00270 // ATCG00280 // AT2G45770
GO:0051188	P	cofactor biosynthetic process	26	1266	229	28362	4.1e-05	0.0025	// AT4G15560 // AT4G14690 // AT1G18870 // AT5G18660 // AT2G40490 // AT1G03630 // AT1G78600 // AT2G26540 // AT1G44446 // AT3G59400 // AT1G30120 // AT5G13630 // AT5G49460 // AT1G06570 // AT4G03205 // AT3G14930 // AT5G45930 // AT3G57180 // AT2G26550 // ATCG01070 // AT3G03710 // AT3G56940 // AT4G27440 // AT5G54190 // AT1G74470 // AT1G01090
GO:0044772	P	mitotic cell cycle phase transition	10	1266	40	28362	4.2e-05	0.0026	// AT1G15570 // AT1G76540 // AT3G54180 // AT2G38620 // AT3G25980 // AT1G50490 // AT1G20930 // AT1G80370 // AT2G33560 // AT3G19590
GO:1902589	P	single-organism organelle organization	32	1266	316	28362	4.4e-05	0.0027	// AT3G25980 // AT5G48600 // AT3G12110 // AT3G57060 // AT1G75100 // AT5G51600 // AT1G04760 // AT3G50960 // AT4G21270 // AT2G44190 // AT1G80350 // AT3G06030 // AT5G40740 // AT3G23890 // AT1G08560 // AT4G14150 // AT3G17440 // AT5G37630 // AT4G05190 // AT3G23670 // AT2G32590 // AT3G09740 // AT4G05520 // AT5G18700 // AT1G20090 // AT2G39900 // AT2G29890 // AT1G50490 // AT1G15660 // AT2G33560 // AT3G19…
GO:0016572	P	histone phosphorylation	5	1266	6	28362	5.3e-05	0.0031	// AT1G09450 // AT2G25880 // AT2G45490 // AT1G76540 // AT4G32830
GO:0044281	P	small molecule metabolic process	106	1266	1597	28362	6.5e-05	0.0039	// AT5G04660 // AT2G44160 // AT4G15560 // AT2G22230 // AT4G39800 // AT3G61610 // AT5G52570 // AT1G72040 // AT3G10870 // AT1G79500 // AT3G23810 // AT5G52100 // AT4G32840 // AT4G33770 // AT3G28760 // AT5G15530 // AT1G06100 // AT2G22840 // AT1G25450 // AT5G20410 // AT5G47770 // AT5G24420 // AT2G22240 // AT1G06360 // AT3G54470 // AT4G18440 // AT4G28706 // AT2G20340 // AT3G03630 // AT1G30820 // AT1G62…
GO:0006333	P	chromatin assembly or disassembly	11	1266	52	28362	6.6e-05	0.0039	// AT1G57820 // AT1G14900 // AT3G18035 // AT1G20693 // AT4G22140 // AT1G20696 // AT2G28740 // AT3G46320 // AT1G48620 // AT4G35570 // AT2G17560
GO:0009645	P	response to low light intensity stimulus	7	1266	19	28362	8.2e-05	0.0048	// AT2G05070 // AT3G27690 // AT2G05100 // AT3G54890 // AT1G61520 // AT3G47470 // AT2G43010
GO:0044770	P	cell cycle phase transition	10	1266	44	28362	8.4e-05	0.0048	// AT1G15570 // AT1G76540 // AT3G54180 // AT2G38620 // AT3G25980 // AT1G50490 // AT1G20930 // AT1G80370 // AT2G33560 // AT3G19590
GO:0010374	P	stomatal complex development	11	1266	54	28362	8.9e-05	0.0051	// AT1G15570 // AT4G26690 // AT4G12970 // AT2G38620 // AT5G60880 // AT1G12860 // AT3G54180 // AT1G80080 // AT1G80370 // AT1G04110 // AT2G26330
GO:0090558	P	plant epidermis development	26	1266	245	28362	0.00011	0.0063	// AT1G15570 // AT3G54180 // AT3G07880 // AT4G12970 // AT3G27920 // AT1G01380 // AT1G56580 // AT3G13540 // AT2G02470 // AT1G12860 // AT1G80350 // AT5G23940 // AT3G01140 // AT1G80370 // AT4G38630 // AT1G79840 // AT5G40330 // AT2G37620 // AT2G30424 // AT1G80080 // AT1G70940 // AT4G26690 // AT2G26330 // AT5G60880 // AT2G38620 // AT1G04110
GO:0000070	P	mitotic sister chromatid segregation	9	1266	37	28362	0.00012	0.0068	// AT5G37630 // AT3G25980 // AT5G48600 // AT3G57060 // AT1G50490 // AT2G32590 // AT1G15660 // AT2G33560 // AT3G19590
GO:0007010	P	cytoskeleton organization	21	1266	177	28362	0.00012	0.0068	// AT1G20090 // AT4G21270 // AT4G05190 // AT3G53750 // AT3G12110 // AT2G39900 // AT2G29890 // AT3G06030 // AT2G44190 // AT3G50960 // AT1G75100 // AT1G80350 // AT2G37620 // AT3G23670 // AT5G40740 // AT5G51600 // AT1G03780 // AT4G05520 // AT5G67270 // AT5G18700 // AT4G14150
GO:0033206	P	meiotic cytokinesis	5	1266	8	28362	0.00014	0.0074	// AT3G23670 // AT1G50240 // AT1G14920 // AT5G56580 // AT4G14150
GO:0006970	P	response to osmotic stress	50	1266	636	28362	0.00019	0.01	// AT5G26000 // AT5G15310 // AT1G02730 // AT3G53420 // AT5G23540 // AT2G45960 // AT3G61430 // AT5G25980 // AT1G18330 // AT5G67030 // AT1G52400 // AT1G73230 // AT4G35920 // AT3G04290 // AT1G69700 // AT3G49580 // AT4G35100 // AT3G49810 // AT5G12250 // AT1G01620 // AT1G16920 // AT1G71030 // AT3G61050 // AT5G06150 // AT1G15690 // AT5G52310 // AT4G38630 // AT5G50950 // AT5G14545 // AT4G30660 // AT1G14…
GO:0046394	P	carboxylic acid biosynthetic process	38	1266	438	28362	0.00019	0.01	// AT1G14290 // AT5G48880 // AT3G05020 // AT2G22230 // AT5G21170 // AT1G18870 // AT5G52570 // AT1G54580 // AT1G62640 // AT1G79500 // AT2G36230 // AT4G34250 // AT1G06080 // AT2G34770 // AT5G52100 // AT3G02720 // AT5G15530 // AT1G24360 // AT1G30120 // AT1G76680 // AT1G77590 // AT2G05990 // AT5G10480 // AT5G10160 // AT1G25450 // AT1G06100 // AT1G06360 // AT3G56130 // AT2G44040 // AT3G47340 // AT1G02…
GO:0007052	P	mitotic spindle organization	6	1266	15	28362	0.00019	0.01	// AT5G15510 // AT2G25880 // AT4G22860 // AT4G32830 // AT2G45490 // AT1G03780
GO:0042221	P	response to chemical	168	1266	2853	28362	0.00021	0.011	// AT1G06190 // AT1G49760 // AT5G57410 // AT1G20930 // AT2G35700 // AT1G27130 // AT2G43010 // AT3G04290 // AT1G71030 // AT4G35100 // ATCG00020 // AT3G61050 // AT1G04820 // AT5G19140 // AT4G02450 // AT4G31940 // AT1G29920 // AT2G28740 // AT2G41430 // AT2G22240 // AT5G26000 // AT3G54470 // AT3G06010 // AT2G19430 // AT2G42540 // AT3G02120 // AT5G67030 // AT1G79700 // AT3G20390 // AT4G37260 // AT1G18…
GO:0000226	P	microtubule cytoskeleton organization	13	1266	83	28362	0.00022	0.012	// AT1G20090 // AT4G21270 // AT4G05190 // AT2G44190 // AT1G80350 // AT3G23670 // AT5G40740 // AT5G51600 // AT1G03780 // AT3G06030 // AT3G50960 // AT5G18700 // AT4G14150
GO:0044260	P	cellular macromolecule metabolic process	388	1266	7410	28362	0.00024	0.012	// AT1G06190 // AT3G50670 // AT2G25880 // AT3G55750 // AT3G44890 // AT1G01380 // AT2G43010 // AT2G03870 // ATCG00180 // AT2G02470 // AT3G49810 // ATCG00020 // AT5G36230 // AT1G63470 // AT3G01140 // AT1G74420 // AT2G22840 // AT1G02065 // AT1G14410 // AT5G59870 // AT4G13640 // AT3G45430 // AT1G10522 // AT5G55700 // AT5G27740 // AT5G51790 // AT5G66520 // ATCG00050 // AT2G22540 // AT1G32930 // AT3G56…
GO:0009059	P	macromolecule biosynthetic process	249	1266	4511	28362	0.00029	0.015	// AT1G06190 // AT5G04660 // AT1G49760 // AT5G57660 // AT1G73870 // AT3G55750 // AT3G44890 // AT2G36400 // ATCG00450 // AT1G78630 // AT5G40330 // AT5G19220 // AT2G35700 // AT1G73230 // AT1G01380 // AT2G43010 // AT1G20640 // AT3G13540 // AT4G39250 // ATCG00180 // AT2G02470 // AT2G34620 // AT3G53020 // AT2G21650 // AT4G25470 // AT1G21690 // AT5G36230 // AT5G47190 // AT3G61050 // AT4G27230 // AT1G63…
GO:0032502	P	developmental process	186	1266	3233	28362	0.0003	0.015	// AT1G15570 // AT5G57660 // AT4G14690 // AT4G21323 // AT3G07880 // AT4G27700 // AT4G39800 // AT2G36400 // AT4G38160 // AT5G40330 // AT1G20930 // AT3G08510 // AT3G52910 // AT1G01380 // AT2G43010 // AT4G23940 // AT3G13540 // AT1G06515 // AT2G02470 // AT4G33770 // AT2G21650 // AT1G21690 // AT5G40740 // AT2G42380 // AT1G01690 // AT3G01140 // AT1G80370 // AT3G10570 // AT5G10250 // AT2G22840 // AT3G52…
GO:0010389	P	regulation of G2/M transition of mitotic cell cycle	6	1266	17	28362	0.00032	0.016	// AT1G15570 // AT1G76540 // AT3G54180 // AT2G38620 // AT1G20930 // AT1G80370
GO:0051186	P	cofactor metabolic process	34	1266	389	28362	0.00035	0.017	// AT2G44160 // AT4G15560 // AT4G14690 // AT4G26530 // AT1G18870 // AT5G18660 // AT2G21330 // AT2G40490 // AT1G03630 // AT3G23810 // AT1G78600 // AT4G32770 // AT2G26540 // AT4G32840 // AT4G11820 // AT1G44446 // AT3G59400 // AT1G30120 // AT5G13630 // AT5G49460 // AT1G06570 // AT4G03205 // AT3G14930 // AT5G24420 // AT5G45930 // AT3G57180 // AT2G26550 // ATCG01070 // AT3G03710 // AT3G56940 // AT4G27…
GO:0006139	P	nucleobase-containing compound metabolic process	232	1266	4178	28362	0.00035	0.017	// AT1G06190 // AT3G50670 // AT1G15570 // AT5G57660 // AT4G14342 // AT2G36400 // AT5G08610 // AT5G40330 // AT1G72040 // AT2G35700 // AT1G73230 // AT1G01380 // AT2G43010 // AT3G23810 // AT1G20640 // AT3G57180 // AT4G39250 // ATCG00180 // AT4G32840 // AT2G34620 // AT2G21650 // AT4G30220 // AT1G21690 // AT1G08200 // AT3G61050 // AT4G27230 // AT1G63470 // AT3G01140 // AT1G43190 // AT4G17810 // AT2G22…
GO:0007275	P	multicellular organism development	164	1266	2811	28362	0.00039	0.019	// AT1G15570 // AT5G57660 // AT4G14690 // AT3G07880 // AT4G39800 // AT2G36400 // AT5G40330 // AT1G20930 // AT3G08510 // AT1G01380 // AT2G43010 // AT4G23940 // AT3G13540 // AT1G06515 // AT2G02470 // AT4G33770 // AT2G21650 // AT1G21690 // AT5G40740 // AT2G42380 // AT1G01690 // AT1G80370 // AT3G10570 // AT5G10250 // AT2G22840 // AT3G52940 // AT5G37630 // AT1G25450 // AT1G02800 // AT3G01600 // AT3G54…
GO:0009651	P	response to salt stress	45	1266	574	28362	0.00041	0.02	// AT5G15310 // AT1G02730 // AT3G53420 // AT5G23540 // AT2G45960 // AT3G61430 // AT5G25980 // AT5G52310 // AT1G05680 // AT1G52400 // AT1G73230 // AT3G04290 // AT1G69700 // AT3G49580 // AT4G35100 // AT3G49810 // AT5G12250 // AT1G01620 // AT1G16920 // AT1G71030 // AT3G61050 // AT5G06150 // AT1G15690 // AT4G38630 // AT5G50950 // AT5G14545 // AT4G30660 // AT1G14920 // AT5G14565 // AT3G05880 // AT5G26…
GO:0005982	P	starch metabolic process	11	1266	66	28362	0.00042	0.02	// AT3G30720 // AT1G32900 // AT2G40840 // AT4G39210 // AT4G15210 // AT5G03650 // AT5G55700 // AT5G40870 // AT5G19220 // AT1G42430 // AT3G20440
GO:1902749	P	regulation of cell cycle G2/M phase transition	6	1266	18	28362	0.00042	0.02	// AT1G15570 // AT1G76540 // AT3G54180 // AT2G38620 // AT1G20930 // AT1G80370
GO:0044093	P	positive regulation of molecular function	13	1266	90	28362	0.00045	0.021	// AT3G55660 // AT2G27970 // AT5G20720 // AT5G15510 // AT4G20940 // AT4G22860 // AT3G59400 // AT1G06515 // AT5G16400 // AT4G33260 // AT5G13840 // AT4G33270 // AT1G03780
GO:0009888	P	tissue development	45	1266	577	28362	0.00045	0.021	// AT2G22540 // AT2G30424 // AT3G07880 // AT4G12970 // AT1G15570 // AT5G19530 // AT1G12860 // AT3G27920 // AT3G57860 // AT1G20930 // AT4G17460 // AT3G63300 // AT1G01380 // AT2G37260 // AT1G56580 // AT3G13540 // AT1G76540 // AT2G02470 // AT2G44190 // AT1G80350 // AT4G29040 // AT5G23940 // AT3G01140 // AT1G80370 // AT5G10250 // AT4G38630 // AT1G79840 // AT5G40330 // AT2G37620 // AT3G54180 // AT1G80…
GO:0034654	P	nucleobase-containing compound biosynthetic process	162	1266	2781	28362	0.00045	0.021	// AT1G06190 // AT5G57660 // AT2G36400 // AT5G40330 // AT1G72040 // AT2G35700 // AT1G73230 // AT1G01380 // AT2G43010 // AT1G20640 // AT3G13540 // AT4G39250 // ATCG00180 // AT2G02470 // AT2G21650 // AT1G08200 // AT3G61050 // AT4G27230 // AT1G63470 // AT3G01140 // AT3G01330 // AT4G17810 // AT2G22840 // AT1G02065 // AT1G14410 // AT5G59870 // AT2G27970 // AT4G13640 // AT3G54560 // AT3G61420 // AT5G25…
GO:0031323	P	regulation of cellular metabolic process	172	1266	2980	28362	0.00045	0.021	// AT1G49760 // AT5G57660 // AT4G14690 // AT2G36400 // AT5G40330 // AT2G35700 // AT2G30570 // AT1G01380 // AT2G43010 // AT1G20640 // AT3G13540 // AT4G39250 // AT3G55580 // AT1G06515 // AT1G20330 // AT2G21650 // AT5G36230 // AT3G61050 // AT4G27230 // AT1G63470 // AT3G01140 // AT1G43190 // AT4G17810 // AT2G22840 // AT1G02065 // AT3G21870 // AT5G59870 // AT2G27970 // AT4G13640 // AT3G54560 // AT5G13…
GO:0000819	P	sister chromatid segregation	10	1266	56	28362	0.00047	0.021	// AT5G37630 // AT3G23890 // AT5G48600 // AT3G57060 // AT3G25980 // AT1G50490 // AT2G32590 // AT3G19590 // AT2G33560 // AT1G15660
GO:0009631	P	cold acclimation	9	1266	46	28362	0.0005	0.023	// AT5G50950 // AT2G42540 // AT3G55580 // AT1G29395 // AT4G25470 // AT4G38680 // AT2G42530 // AT2G15970 // AT4G25490
GO:0044767	P	single-organism developmental process	179	1266	3131	28362	0.00052	0.023	// AT1G15570 // AT5G57660 // AT4G14690 // AT4G21323 // AT3G07880 // AT4G27700 // AT4G39800 // AT2G36400 // AT5G40330 // AT1G20930 // AT3G08510 // AT3G52910 // AT1G01380 // AT2G43010 // AT4G23940 // AT3G13540 // AT1G06515 // AT2G02470 // AT4G33770 // AT2G21650 // AT1G21690 // AT5G40740 // AT2G42380 // AT1G01690 // AT3G01140 // AT1G80370 // AT3G10570 // AT5G10250 // AT2G22840 // AT3G52940 // AT5G37…
GO:0000086	P	G2/M transition of mitotic cell cycle	6	1266	19	28362	0.00053	0.023	// AT1G15570 // AT1G76540 // AT3G54180 // AT2G38620 // AT1G20930 // AT1G80370
GO:0016053	P	organic acid biosynthetic process	42	1266	531	28362	0.00053	0.023	// AT1G14290 // AT5G48880 // AT3G05020 // AT2G22230 // AT5G21170 // AT1G18870 // AT5G52570 // AT1G54580 // AT1G62640 // AT1G79500 // AT2G36230 // AT4G34250 // AT1G06080 // AT2G34770 // AT5G52100 // AT3G02720 // AT3G28760 // AT5G15530 // AT1G06100 // AT1G30120 // AT1G76680 // AT1G77590 // AT2G05990 // AT5G10480 // AT5G10160 // AT1G25450 // AT1G24360 // AT1G06360 // AT3G56130 // AT5G65410 // AT2G44…
GO:0050794	P	regulation of cellular process	263	1266	4857	28362	0.00057	0.025	// AT1G49760 // AT5G57660 // AT4G14690 // AT3G04210 // AT1G04110 // AT2G25880 // AT1G15570 // AT2G36400 // AT5G40330 // AT1G20930 // AT2G35700 // AT2G30570 // AT1G01380 // AT2G43010 // AT4G17810 // AT1G20640 // AT3G13540 // AT4G39250 // AT3G55580 // AT1G06515 // AT2G02470 // AT5G13840 // AT2G21650 // AT3G59400 // AT5G36230 // AT3G61050 // AT3G14150 // AT1G63470 // AT3G01140 // AT1G80370 // AT1G43…
GO:0030261	P	chromosome condensation	5	1266	12	28362	0.00057	0.025	// AT5G37630 // AT3G57060 // AT5G62410 // AT2G32590 // AT5G48600
GO:0006082	P	organic acid metabolic process	74	1266	1099	28362	0.00056	0.025	// AT1G14290 // AT5G04660 // AT4G15560 // AT3G05020 // AT2G22230 // AT5G21170 // AT4G37260 // AT1G18870 // AT1G06570 // AT5G25980 // AT5G52570 // AT1G54580 // AT1G62640 // AT3G10870 // AT1G52400 // AT2G42600 // AT1G79500 // AT3G23810 // AT2G36230 // AT4G32770 // AT4G34250 // AT1G06080 // AT2G34770 // AT1G53520 // AT4G32840 // AT1G01600 // AT5G48880 // AT5G52100 // AT3G02720 // AT3G28760 // AT5G15…
GO:0043085	P	positive regulation of catalytic activity	12	1266	81	28362	0.0006	0.026	// AT3G55660 // AT2G27970 // AT5G20720 // AT5G15510 // AT4G22860 // AT3G59400 // AT1G06515 // AT5G16400 // AT4G33260 // AT5G13840 // AT4G33270 // AT1G03780
GO:0071214	P	cellular response to abiotic stimulus	21	1266	202	28362	0.00062	0.027	// AT2G48120 // AT1G78380 // AT1G07180 // AT4G14690 // AT1G75100 // AT3G49810 // AT1G29395 // AT2G46790 // AT1G54160 // AT2G43010 // AT2G15970 // AT2G42540 // AT4G34220 // AT5G64330 // AT1G05680 // AT1G04820 // AT2G05620 // AT2G34640 // AT4G35920 // AT1G14280 // AT5G02810
GO:0015980	P	energy derivation by oxidation of organic compounds	17	1266	146	28362	0.00064	0.027	// AT3G22370 // AT4G38680 // AT5G50950 // ATCG01100 // ATMG01360 // AT2G41730 // AT4G39210 // ATCG01010 // ATCG00720 // AT5G03650 // AT3G10020 // ATCG01070 // AT2G42600 // AT5G19220 // ATCG00130 // AT3G20440 // ATMG01320
GO:0006833	P	water transport	6	1266	20	28362	0.00066	0.027	// AT2G26330 // AT3G53420 // AT2G45960 // AT3G61430 // AT1G01620 // AT3G16240
GO:0042044	P	fluid transport	6	1266	20	28362	0.00066	0.027	// AT2G26330 // AT3G53420 // AT2G45960 // AT3G61430 // AT1G01620 // AT3G16240
GO:0044839	P	cell cycle G2/M phase transition	6	1266	20	28362	0.00066	0.027	// AT1G15570 // AT1G76540 // AT3G54180 // AT2G38620 // AT1G20930 // AT1G80370
GO:0044707	P	single-multicellular organism process	165	1266	2875	28362	0.00075	0.031	// AT1G15570 // AT5G57660 // AT4G14690 // AT3G07880 // AT4G39800 // AT2G36400 // AT5G40330 // AT1G20930 // AT3G08510 // AT1G01380 // AT2G43010 // AT4G23940 // AT3G13540 // AT1G06515 // AT2G02470 // AT4G33770 // AT2G21650 // AT1G21690 // AT5G40740 // AT2G42380 // AT1G01690 // AT1G80370 // AT3G10570 // AT5G10250 // AT2G22840 // AT3G52940 // AT5G37630 // AT1G25450 // AT1G02800 // AT3G01600 // AT3G54…
GO:0048523	P	negative regulation of cellular process	45	1266	594	28362	0.00079	0.032	// AT2G22540 // AT3G25980 // AT2G36400 // AT4G27230 // AT3G30720 // AT3G20670 // AT3G57860 // AT5G27670 // AT1G57820 // AT2G34770 // AT1G20330 // AT1G01380 // AT2G46790 // AT2G34720 // AT3G61050 // AT3G23890 // AT4G02450 // AT5G07690 // AT5G10480 // AT1G14410 // AT5G59870 // AT1G79840 // AT1G67740 // AT3G54560 // AT1G14920 // AT2G22670 // AT3G56130 // AT2G30424 // AT2G38810 // AT3G52540 // AT5G02…
GO:0019222	P	regulation of metabolic process	180	1266	3181	28362	0.00079	0.032	// AT1G49760 // AT5G57660 // AT4G14690 // AT2G36400 // AT5G40330 // AT1G20930 // AT2G35700 // AT2G30570 // AT1G01380 // AT2G43010 // AT1G20640 // AT3G13540 // AT4G39250 // AT3G55580 // AT1G06515 // AT1G20330 // AT2G21650 // AT5G36230 // AT3G61050 // AT4G27230 // AT1G63470 // AT3G01140 // AT1G43190 // AT4G02450 // AT4G17810 // AT2G22840 // AT1G02065 // AT3G21870 // AT5G59870 // AT2G27970 // AT4G13…
GO:0044085	P	cellular component biogenesis	73	1266	1095	28362	0.00079	0.032	// AT1G06190 // AT1G64510 // AT4G02840 // AT1G02730 // AT4G03210 // AT2G43460 // AT2G29890 // AT3G55750 // AT3G44890 // AT5G20180 // AT4G17560 // AT1G48620 // AT5G51600 // AT1G52400 // AT2G35700 // AT4G38160 // AT1G74970 // AT1G50900 // AT1G79500 // ATCG00520 // AT1G57820 // AT1G32990 // AT3G27660 // AT1G14900 // AT1G74730 // AT4G30220 // AT3G18035 // AT1G80350 // AT1G06515 // AT5G47190 // AT4G29…
GO:1901617	P	organic hydroxy compound biosynthetic process	17	1266	150	28362	0.00084	0.034	// AT3G52940 // AT4G22880 // AT1G06570 // AT4G39800 // AT4G32770 // AT1G71030 // AT1G20330 // AT5G47770 // AT4G11820 // AT2G22240 // AT3G50660 // AT4G28680 // AT1G64970 // AT2G36790 // AT1G74470 // AT4G17190 // AT1G47290
GO:0034645	P	cellular macromolecule biosynthetic process	242	1266	4455	28362	0.00085	0.034	// AT1G06190 // AT1G49760 // AT5G57660 // AT1G73870 // AT3G55750 // AT3G44890 // AT2G36400 // ATCG00450 // AT1G78630 // AT5G40330 // AT5G19220 // AT2G35700 // AT1G73230 // AT1G01380 // AT2G43010 // AT1G20640 // AT3G13540 // AT4G39250 // ATCG00180 // AT2G02470 // AT2G34620 // AT3G53020 // AT2G21650 // AT4G25470 // AT1G21690 // AT5G36230 // AT5G47190 // AT3G61050 // AT4G27230 // AT1G63470 // AT3G01…
GO:0043436	P	oxoacid metabolic process	66	1266	973	28362	0.00092	0.036	// AT5G04660 // AT1G14290 // AT4G15560 // AT3G05020 // AT2G22230 // AT5G21170 // AT4G37260 // AT1G18870 // AT5G25980 // AT5G52570 // AT1G54580 // AT1G62640 // AT1G52400 // AT1G79500 // AT2G36230 // AT4G32770 // AT4G34250 // AT1G06080 // AT2G34770 // AT1G53520 // AT4G32840 // AT1G01600 // AT5G48880 // AT5G52100 // AT3G02720 // AT5G15530 // AT1G06100 // AT1G30120 // AT1G76680 // AT1G77590 // AT2G05…
GO:0019752	P	carboxylic acid metabolic process	60	1266	864	28362	0.00092	0.036	// AT5G04660 // AT1G14290 // AT4G15560 // AT3G05020 // AT2G22230 // AT5G21170 // AT1G18870 // AT5G52570 // AT1G54580 // AT1G62640 // AT1G52400 // AT1G79500 // AT2G36230 // AT4G32770 // AT4G34250 // AT1G06080 // AT2G34770 // AT1G53520 // AT4G32840 // AT1G01600 // AT5G48880 // AT5G52100 // AT3G02720 // AT5G15530 // AT1G06100 // AT1G30120 // AT1G76680 // AT1G77590 // AT2G05990 // AT4G11640 // AT5G10…
GO:0006458	P	'de novo' protein folding	5	1266	14	28362	0.00099	0.038	// AT5G18820 // AT5G20720 // AT2G28000 // AT2G44650 // AT3G13470
GO:0016122	P	xanthophyll metabolic process	5	1266	14	28362	0.00099	0.038	// AT1G67080 // AT5G52570 // AT4G32770 // AT5G67030 // AT3G03710
GO:0043170	P	macromolecule metabolic process	414	1266	8111	28362	0.001	0.038	// AT1G06190 // AT3G50670 // AT2G25880 // AT3G55750 // AT3G44890 // AT1G01380 // AT2G43010 // AT2G03870 // ATCG00180 // AT2G02470 // AT3G49810 // ATCG00020 // AT5G36230 // AT1G63470 // AT3G01140 // AT1G74420 // AT2G22840 // AT1G02065 // AT1G14410 // AT5G59870 // AT4G13640 // AT3G45430 // AT1G10522 // AT5G55700 // AT5G27740 // AT5G51790 // AT5G66520 // ATCG00050 // AT2G22540 // AT1G32930 // AT3G56…
GO:0007140	P	male meiosis	6	1266	22	28362	0.001	0.038	// AT4G21270 // AT1G50240 // AT3G23670 // AT5G56580 // AT4G14150 // AT1G06660
GO:0008654	P	phospholipid biosynthetic process	15	1266	126	28362	0.0011	0.04	// AT2G38670 // AT4G15560 // AT3G05020 // AT1G62430 // AT3G03710 // AT4G39800 // AT2G22240 // AT4G11820 // AT5G47770 // AT1G54580 // AT2G38110 // AT4G17190 // AT2G02500 // AT1G13560 // AT5G40610
GO:0090626	P	plant epidermis morphogenesis	12	1266	87	28362	0.0011	0.04	// AT1G56580 // AT3G13540 // AT4G26690 // AT5G23940 // AT5G40330 // AT1G80350 // AT1G80080 // AT3G27920 // AT3G54180 // AT3G01140 // AT1G04110 // AT2G26330
GO:0048856	P	anatomical structure development	177	1266	3146	28362	0.0011	0.042	// AT1G15570 // AT5G57660 // AT4G14690 // AT4G21323 // AT3G07880 // AT4G39800 // AT5G19530 // AT5G40330 // AT1G20930 // AT3G08510 // AT1G01380 // AT2G43010 // AT4G23940 // AT3G13540 // AT1G06515 // AT2G02470 // AT4G33770 // AT2G21650 // AT1G21690 // AT5G40740 // AT2G42380 // AT1G01690 // AT3G01140 // AT1G80370 // AT3G10570 // AT5G10250 // AT2G22840 // AT3G52940 // AT5G37630 // AT1G25450 // AT1G02…
GO:0016108	P	tetraterpenoid metabolic process	8	1266	42	28362	0.0012	0.044	// AT1G06570 // AT3G03710 // AT4G32770 // AT5G67030 // AT2G48120 // AT5G52570 // AT1G67080 // AT3G57180
GO:0016116	P	carotenoid metabolic process	8	1266	42	28362	0.0012	0.044	// AT1G06570 // AT3G03710 // AT4G32770 // AT5G67030 // AT2G48120 // AT5G52570 // AT1G67080 // AT3G57180
GO:0006325	P	chromatin organization	28	1266	322	28362	0.0012	0.044	// AT2G25880 // AT5G59870 // AT5G43990 // AT5G27670 // AT1G57820 // AT1G76540 // AT2G02470 // AT4G27230 // AT3G18035 // AT2G28740 // AT1G48620 // AT4G35570 // AT3G20670 // AT1G14900 // AT4G29510 // AT5G26210 // AT3G54560 // AT1G20693 // AT1G20696 // AT3G46320 // AT2G38810 // AT3G06010 // AT4G22140 // AT1G09450 // AT4G32830 // AT2G16780 // AT2G45490 // AT2G17560
GO:0098813	P	nuclear chromosome segregation	12	1266	89	28362	0.0013	0.046	// AT5G37630 // AT3G23890 // AT5G48600 // AT3G57060 // AT1G50490 // AT3G22880 // AT3G25980 // AT1G01690 // AT2G32590 // AT3G19590 // AT2G33560 // AT1G15660
GO:0007088	P	regulation of mitotic nuclear division	5	1266	15	28362	0.0013	0.046	// AT3G25980 // AT1G50490 // AT3G57860 // AT3G19590 // AT2G33560
GO:0050789	P	regulation of biological process	281	1266	5306	28362	0.0013	0.046	// AT1G49760 // AT5G57660 // AT4G14690 // AT3G04210 // AT1G04110 // AT2G25880 // AT1G15570 // AT2G36400 // AT5G40330 // AT1G20930 // AT2G35700 // AT2G30570 // AT1G01380 // AT2G43010 // AT4G17810 // AT1G20640 // AT3G13540 // AT4G39250 // AT3G55580 // AT1G06515 // AT2G02470 // AT3G49810 // AT2G21650 // AT3G59400 // AT5G36230 // AT3G61050 // AT3G14150 // AT1G63470 // AT3G01140 // AT1G80370 // AT1G43…
GO:0045892	P	negative regulation of transcription, DNA-templated	21	1266	215	28362	0.0013	0.046	// AT2G22540 // AT5G59870 // AT3G52540 // AT2G36050 // AT2G32100 // AT2G46830 // AT2G34720 // AT3G54560 // AT2G46790 // AT1G54160 // AT4G27230 // AT2G22670 // AT3G20670 // AT3G61050 // AT2G30424 // AT1G57820 // AT2G42870 // AT4G22140 // AT2G38810 // AT5G27670 // AT5G02810
GO:0090407	P	organophosphate biosynthetic process	26	1266	293	28362	0.0013	0.048	// AT4G15560 // AT3G05020 // AT4G39800 // AT1G13560 // AT3G21110 // AT1G54580 // AT1G72040 // ATCG00140 // AT4G11820 // AT5G40870 // ATCG00120 // AT1G62430 // AT5G47770 // AT2G22240 // AT3G54470 // AT4G18440 // AT4G17190 // AT2G38670 // AT2G02500 // AT3G03710 // ATCG00150 // AT1G30820 // AT2G38110 // AT3G53900 // ATCG00130 // AT5G40610
GO:0006351	P	transcription, DNA-templated	147	1266	2559	28362	0.0014	0.05	// AT1G06190 // AT5G57660 // AT2G36400 // AT5G40330 // AT2G35700 // AT1G73230 // AT1G01380 // AT2G43010 // AT1G20640 // AT3G13540 // AT4G39250 // ATCG00180 // AT2G02470 // AT2G21650 // AT3G61050 // AT4G27230 // AT1G63470 // AT3G01140 // AT3G01330 // AT4G17810 // AT2G22840 // AT1G02065 // AT1G14410 // AT5G59870 // AT2G27970 // AT4G13640 // AT3G54560 // AT3G61420 // AT5G25475 // ATCG00190 // AT5G08…
GO:0051338	P	regulation of transferase activity	11	1266	78	28362	0.0014	0.05	// AT3G21870 // AT2G27970 // AT5G15510 // AT5G21170 // AT4G22860 // AT1G06515 // AT4G33260 // AT4G33270 // AT5G13840 // AT3G57860 // AT1G03780
GO:0097659	P	nucleic acid-templated transcription	147	1266	2561	28362	0.0015	0.051	// AT1G06190 // AT5G57660 // AT2G36400 // AT5G40330 // AT2G35700 // AT1G73230 // AT1G01380 // AT2G43010 // AT1G20640 // AT3G13540 // AT4G39250 // ATCG00180 // AT2G02470 // AT2G21650 // AT3G61050 // AT4G27230 // AT1G63470 // AT3G01140 // AT3G01330 // AT4G17810 // AT2G22840 // AT1G02065 // AT1G14410 // AT5G59870 // AT2G27970 // AT4G13640 // AT3G54560 // AT3G61420 // AT5G25475 // ATCG00190 // AT5G08…
GO:0044042	P	glucan metabolic process	21	1266	218	28362	0.0015	0.052	// AT3G30720 // AT4G26690 // AT4G03210 // AT5G36890 // AT2G40840 // AT4G39210 // AT1G75680 // AT1G32900 // AT4G15210 // AT5G03650 // AT5G55700 // AT4G23990 // AT5G40870 // AT5G19220 // AT1G42430 // AT4G14130 // AT1G74420 // AT1G02730 // AT3G20440 // AT1G02800 // AT3G23730
GO:0006073	P	cellular glucan metabolic process	21	1266	218	28362	0.0015	0.052	// AT3G30720 // AT4G26690 // AT4G03210 // AT5G36890 // AT2G40840 // AT4G39210 // AT1G75680 // AT1G32900 // AT4G15210 // AT5G03650 // AT5G55700 // AT4G23990 // AT5G40870 // AT5G19220 // AT1G42430 // AT4G14130 // AT1G74420 // AT1G02730 // AT3G20440 // AT1G02800 // AT3G23730
GO:1903046	P	meiotic cell cycle process	13	1266	104	28362	0.0015	0.052	// AT4G21270 // AT2G33560 // AT3G22880 // AT1G50240 // AT3G23670 // AT1G14920 // AT1G15660 // AT1G01690 // AT3G57860 // AT5G56580 // AT3G23890 // AT4G14150 // AT1G06660
GO:0045934	P	negative regulation of nucleobase-containing compound metabolic process	23	1266	249	28362	0.0015	0.052	// AT2G22540 // AT4G27230 // AT3G20670 // AT5G27670 // AT1G57820 // AT1G20330 // AT2G46790 // AT3G61050 // AT1G14410 // AT5G59870 // AT3G54560 // AT2G22670 // AT2G30424 // AT2G38810 // AT3G52540 // AT5G02810 // AT4G22140 // AT2G36050 // AT2G34720 // AT1G54160 // AT2G32100 // AT2G46830 // AT2G42870
GO:0032774	P	RNA biosynthetic process	147	1266	2566	28362	0.0016	0.053	// AT1G06190 // AT5G57660 // AT2G36400 // AT5G40330 // AT2G35700 // AT1G73230 // AT1G01380 // AT2G43010 // AT1G20640 // AT3G13540 // AT4G39250 // ATCG00180 // AT2G02470 // AT2G21650 // AT3G61050 // AT4G27230 // AT1G63470 // AT3G01140 // AT3G01330 // AT4G17810 // AT2G22840 // AT1G02065 // AT1G14410 // AT5G59870 // AT2G27970 // AT4G13640 // AT3G54560 // AT3G61420 // AT5G25475 // ATCG00190 // AT5G08…
GO:0031668	P	cellular response to extracellular stimulus	20	1266	204	28362	0.0016	0.054	// AT5G07690 // AT1G78380 // AT3G54470 // AT5G14545 // AT5G21170 // AT2G02470 // AT5G20410 // AT4G35090 // AT3G03710 // AT1G29395 // AT2G22240 // AT5G14565 // AT4G34220 // AT1G05680 // AT3G25795 // AT3G53900 // AT5G15330 // AT3G49580 // AT3G47340 // AT2G15970
GO:0009773	P	photosynthetic electron transport in photosystem I	5	1266	16	28362	0.0016	0.054	// AT2G05620 // AT4G22890 // AT5G64040 // AT2G01590 // ATCG01060
GO:0090304	P	nucleic acid metabolic process	206	1266	3768	28362	0.0016	0.055	// AT1G06190 // AT3G50670 // AT1G15570 // AT5G57660 // AT4G14342 // AT2G36400 // AT5G08610 // AT5G40330 // AT2G35700 // AT1G73230 // AT1G01380 // AT2G43010 // AT1G20640 // AT3G57180 // AT4G39250 // ATCG00180 // AT2G02470 // AT2G34620 // AT2G21650 // AT4G30220 // AT1G21690 // AT3G61050 // AT4G27230 // AT1G63470 // AT3G01140 // AT1G43190 // AT4G17810 // AT2G22840 // AT1G02065 // AT1G14410 // AT5G59…
GO:0010033	P	response to organic substance	119	1266	2023	28362	0.0019	0.064	// AT1G06190 // AT1G20930 // AT2G35700 // AT2G43010 // AT3G04290 // AT1G71030 // AT4G35100 // AT4G02450 // AT1G29920 // AT2G22240 // AT5G26000 // AT2G19430 // AT2G42540 // AT3G02120 // AT5G67030 // AT1G79700 // AT4G37260 // AT1G18370 // AT1G44110 // AT4G28160 // AT2G44650 // AT1G52400 // AT2G40490 // AT3G19380 // AT2G15970 // AT1G28330 // AT1G76540 // AT2G39730 // AT2G42530 // AT5G19140 // AT5G40…
GO:0061640	P	cytoskeleton-dependent cytokinesis	10	1266	69	28362	0.0019	0.064	// AT1G02730 // AT3G17360 // AT1G50240 // AT1G14920 // AT3G23670 // AT5G51600 // AT4G14150 // AT4G23990 // AT5G18700 // AT5G56580
GO:0051347	P	positive regulation of transferase activity	8	1266	46	28362	0.002	0.064	// AT2G27970 // AT5G15510 // AT4G22860 // AT1G06515 // AT4G33260 // AT4G33270 // AT5G13840 // AT1G03780
GO:0071496	P	cellular response to external stimulus	20	1266	208	28362	0.002	0.064	// AT5G07690 // AT1G78380 // AT3G54470 // AT5G14545 // AT5G21170 // AT2G02470 // AT5G20410 // AT4G35090 // AT3G03710 // AT1G29395 // AT2G22240 // AT5G14565 // AT4G34220 // AT1G05680 // AT3G25795 // AT3G53900 // AT5G15330 // AT3G49580 // AT3G47340 // AT2G15970
GO:0007093	P	mitotic cell cycle checkpoint	5	1266	17	28362	0.002	0.065	// AT3G25980 // AT3G19590 // AT2G33560 // AT3G23890 // AT1G77720
GO:0032501	P	multicellular organismal process	169	1266	3032	28362	0.0021	0.068	// AT1G15570 // AT5G57660 // AT4G14690 // AT4G21323 // AT3G07880 // AT4G39800 // AT2G36400 // AT5G40330 // AT1G20930 // AT3G08510 // AT1G01380 // AT2G43010 // AT4G23940 // AT3G13540 // AT1G06515 // AT2G02470 // AT4G33770 // AT2G21650 // AT1G21690 // AT5G40740 // AT2G42380 // AT1G01690 // AT1G80370 // AT3G10570 // AT5G10250 // AT2G22840 // AT3G52940 // AT5G37630 // AT1G25450 // AT1G02800 // AT3G01…
GO:0010467	P	gene expression	251	1266	4747	28362	0.0027	0.086	// AT1G06190 // AT3G50670 // AT1G49760 // AT5G57660 // AT4G14342 // AT1G73870 // AT3G55750 // AT3G44890 // AT2G36400 // ATCG00450 // AT1G78630 // AT5G40330 // AT1G20930 // AT2G35700 // AT1G73230 // AT1G01380 // AT2G43010 // AT1G20640 // AT3G57180 // AT4G39250 // ATCG00180 // AT2G02470 // AT3G53020 // AT2G21650 // AT4G30220 // AT4G25470 // AT5G36230 // AT5G47190 // AT3G61050 // AT4G27230 // AT1G63…
GO:0080090	P	regulation of primary metabolic process	161	1266	2889	28362	0.0027	0.087	// AT1G49760 // AT5G57660 // AT2G36400 // AT5G40330 // AT2G35700 // AT1G73230 // AT1G01380 // AT2G43010 // AT1G20640 // AT3G13540 // AT4G39250 // AT1G06515 // AT1G20330 // AT2G21650 // AT5G36230 // AT3G61050 // AT4G27230 // AT1G63470 // AT3G01140 // AT1G43190 // AT4G17810 // AT2G22840 // AT1G02065 // AT3G21870 // AT5G59870 // AT2G27970 // AT4G13640 // AT3G54560 // AT5G13840 // AT5G08330 // AT2G38…
GO:1901615	P	organic hydroxy compound metabolic process	20	1266	215	28362	0.0028	0.088	// AT3G52940 // AT4G22880 // AT1G06570 // AT4G26690 // AT4G32770 // AT1G71030 // AT1G20330 // AT4G33770 // AT5G47770 // AT4G39800 // AT2G22240 // AT5G08030 // AT4G28680 // AT1G64970 // AT4G11820 // AT1G74470 // AT4G17190 // AT2G36790 // AT3G50660 // AT1G47290
GO:0007126	P	meiotic nuclear division	12	1266	99	28362	0.0028	0.088	// AT4G21270 // AT2G33560 // AT1G50240 // AT3G23670 // AT3G22880 // AT1G15660 // AT1G01690 // AT3G57860 // AT5G56580 // AT3G23890 // AT4G14150 // AT1G06660
GO:0016070	P	RNA metabolic process	186	1266	3403	28362	0.0028	0.088	// AT1G06190 // AT3G50670 // AT5G57660 // AT4G14342 // AT2G36400 // AT5G08610 // AT5G40330 // AT2G35700 // AT1G73230 // AT1G01380 // AT2G43010 // AT1G20640 // AT3G57180 // AT4G39250 // ATCG00180 // AT2G02470 // AT2G21650 // AT4G30220 // AT3G61050 // AT4G27230 // AT1G63470 // AT3G01140 // AT1G43190 // AT4G17810 // AT2G22840 // AT1G02065 // AT1G14410 // AT5G59870 // AT2G27970 // AT4G13640 // AT3G54…
GO:1903507	P	negative regulation of nucleic acid-templated transcription	21	1266	231	28362	0.0029	0.088	// AT2G22540 // AT5G59870 // AT3G52540 // AT2G36050 // AT2G32100 // AT2G46830 // AT2G34720 // AT3G54560 // AT2G46790 // AT1G54160 // AT4G27230 // AT2G22670 // AT3G20670 // AT3G61050 // AT2G30424 // AT1G57820 // AT2G42870 // AT4G22140 // AT2G38810 // AT5G27670 // AT5G02810
GO:1902679	P	negative regulation of RNA biosynthetic process	21	1266	231	28362	0.0029	0.088	// AT2G22540 // AT5G59870 // AT3G52540 // AT2G36050 // AT2G32100 // AT2G46830 // AT2G34720 // AT3G54560 // AT2G46790 // AT1G54160 // AT4G27230 // AT2G22670 // AT3G20670 // AT3G61050 // AT2G30424 // AT1G57820 // AT2G42870 // AT4G22140 // AT2G38810 // AT5G27670 // AT5G02810
GO:0051304	P	chromosome separation	6	1266	28	28362	0.0029	0.089	// AT2G33560 // AT1G50490 // AT3G25980 // AT1G77720 // AT3G23890 // AT3G19590
GO:0051253	P	negative regulation of RNA metabolic process	21	1266	232	28362	0.003	0.091	// AT2G22540 // AT5G59870 // AT3G52540 // AT2G36050 // AT2G32100 // AT2G46830 // AT2G34720 // AT3G54560 // AT2G46790 // AT1G54160 // AT4G27230 // AT2G22670 // AT3G20670 // AT3G61050 // AT2G30424 // AT1G57820 // AT2G42870 // AT4G22140 // AT2G38810 // AT5G27670 // AT5G02810
GO:0060255	P	regulation of macromolecule metabolic process	166	1266	2998	28362	0.003	0.091	// AT1G49760 // AT5G57660 // AT2G36400 // AT5G40330 // AT1G20930 // AT2G35700 // AT1G73230 // AT1G01380 // AT2G43010 // AT1G20640 // AT3G13540 // AT4G39250 // AT1G06515 // AT1G20330 // AT2G21650 // AT5G36230 // AT3G61050 // AT4G27230 // AT1G63470 // AT3G01140 // AT1G43190 // AT4G02450 // AT4G17810 // AT2G22840 // AT1G02065 // AT3G21870 // AT5G59870 // AT2G27970 // AT4G13640 // AT3G54560 // AT5G08…
GO:0045930	P	negative regulation of mitotic cell cycle	5	1266	19	28362	0.003	0.092	// AT3G25980 // AT3G19590 // AT2G33560 // AT3G23890 // AT1G77720
GO:0031497	P	chromatin assembly	7	1266	39	28362	0.0032	0.095	// AT1G57820 // AT1G14900 // AT3G18035 // AT4G22140 // AT2G28740 // AT1G48620 // AT3G46320
GO:0009668	P	plastid membrane organization	7	1266	39	28362	0.0032	0.095	// AT2G42540 // AT1G35680 // AT1G74730 // AT1G44575 // AT2G07050 // AT4G20130 // AT2G45770
GO:1901566	P	organonitrogen compound biosynthetic process	120	1266	2076	28362	0.0032	0.095	// AT1G64510 // AT3G61580 // AT4G15560 // AT4G14690 // AT3G55750 // AT3G44890 // AT5G19530 // AT5G14660 // AT5G52100 // AT2G04390 // AT3G59400 // AT3G28760 // AT5G36230 // AT5G47190 // AT1G43190 // ATCG00100 // AT5G15220 // AT4G03205 // AT3G53890 // AT3G17170 // AT4G39800 // AT3G54470 // AT4G18440 // AT4G00810 // AT2G26550 // AT1G48350 // AT3G03630 // AT1G30820 // AT3G18000 // AT3G20390 // ATCG00…
GO:0001101	P	response to acid chemical	74	1266	1181	28362	0.0033	0.098	// AT1G06190 // AT5G15310 // AT3G08770 // AT4G22880 // AT3G53420 // AT1G71020 // AT4G20940 // AT2G45960 // AT3G61430 // AT2G39730 // AT4G28160 // AT3G27920 // AT5G52310 // AT1G54160 // AT1G52400 // AT2G05620 // AT1G51400 // AT2G15970 // AT3G04290 // AT1G69700 // AT2G42530 // AT4G35100 // AT5G48870 // AT1G01620 // AT1G71030 // AT3G61050 // AT2G28740 // AT2G41430 // AT4G37260 // AT1G12240 // AT1G76…
GO:0006972	P	hyperosmotic response	10	1266	75	28362	0.0033	0.098	// AT1G69700 // AT4G30660 // AT4G19690 // AT1G16920 // AT3G05880 // AT5G52310 // AT1G05680 // AT1G14920 // AT4G30650 // AT3G04290
GO:0008284	P	positive regulation of cell proliferation	6	1266	29	28362	0.0034	0.099	// AT1G76540 // AT3G54180 // AT5G14960 // AT2G38620 // AT5G64770 // AT1G20930
GO:0042538	P	hyperosmotic salinity response	9	1266	63	28362	0.0035	0.1	// AT1G69700 // AT4G30660 // AT1G14920 // AT1G16920 // AT3G05880 // AT5G52310 // AT1G05680 // AT4G30650 // AT3G04290
GO:0000075	P	cell cycle checkpoint	5	1266	20	28362	0.0037	0.11	// AT3G25980 // AT3G19590 // AT2G33560 // AT3G23890 // AT1G77720
GO:0043933	P	macromolecular complex subunit organization	50	1266	745	28362	0.0044	0.13	// ATCG00520 // AT2G25880 // AT3G48870 // AT4G27230 // AT5G59870 // AT5G51600 // AT1G52400 // AT5G43990 // AT5G27670 // AT2G17560 // AT1G57820 // AT1G32990 // AT1G76540 // AT2G02470 // AT4G38160 // AT4G30220 // AT3G18035 // AT4G29040 // AT2G28740 // AT5G26210 // AT1G48620 // AT4G35570 // AT4G35250 // AT1G15660 // AT4G38630 // AT3G20670 // AT1G14900 // AT4G29510 // AT3G53020 // AT4G02840 // AT3G54…
GO:0009991	P	response to extracellular stimulus	20	1266	225	28362	0.0045	0.13	// AT5G07690 // AT1G78380 // AT3G54470 // AT5G14545 // AT5G21170 // AT2G02470 // AT5G20410 // AT4G35090 // AT3G03710 // AT1G29395 // AT2G22240 // AT5G14565 // AT4G34220 // AT1G05680 // AT3G25795 // AT3G53900 // AT5G15330 // AT3G49580 // AT3G47340 // AT2G15970
GO:0065004	P	protein-DNA complex assembly	9	1266	66	28362	0.0046	0.13	// AT1G57820 // AT1G14900 // AT3G22880 // AT3G18035 // AT4G29040 // AT2G28740 // AT1G48620 // AT3G46320 // AT1G15660
GO:1901564	P	organonitrogen compound metabolic process	143	1266	2569	28362	0.0049	0.14	// AT2G44160 // AT3G61580 // AT4G15560 // AT4G14690 // AT3G55750 // AT3G44890 // AT5G19530 // ATCG00450 // AT5G11950 // AT3G10870 // AT3G23810 // AT5G52100 // AT2G04390 // AT4G32840 // AT3G59400 // AT3G28760 // AT5G36230 // AT5G47190 // AT1G43190 // ATCG00100 // AT5G15220 // AT4G03205 // AT3G53890 // AT3G17170 // AT5G24420 // AT4G39800 // AT3G54470 // AT4G18440 // AT4G00810 // AT2G26550 // AT1G48…
GO:0022607	P	cellular component assembly	41	1266	586	28362	0.0049	0.14	// AT1G02730 // ATCG00520 // AT2G29890 // AT4G38160 // AT5G51600 // AT1G52400 // AT1G14900 // AT1G32990 // AT1G50900 // AT1G59840 // AT1G57820 // AT4G21270 // AT1G74730 // AT4G30220 // AT3G18035 // AT5G40740 // AT4G29040 // AT2G28740 // AT1G48620 // AT1G15660 // AT4G38630 // AT3G48870 // AT4G05190 // AT4G02840 // AT3G53020 // AT3G22880 // AT1G64150 // AT3G23670 // AT4G05520 // AT5G18700 // AT3G46…
GO:0009123	P	nucleoside monophosphate metabolic process	18	1266	196	28362	0.005	0.14	// AT3G21110 // AT4G32840 // AT4G26530 // ATCG00140 // ATCG00150 // ATCG01010 // AT1G30120 // AT3G54470 // AT4G18440 // AT5G40870 // ATMG01360 // AT3G53900 // AT1G01090 // ATCG00120 // ATCG00130 // ATCG01070 // AT2G21330 // AT1G72040
GO:0010143	P	cutin biosynthetic process	5	1266	22	28362	0.0052	0.15	// AT5G04660 // AT3G10570 // AT2G38110 // AT5G23940 // AT1G79700
GO:0031324	P	negative regulation of cellular metabolic process	31	1266	412	28362	0.0052	0.15	// AT2G22540 // AT4G27230 // AT3G30720 // AT3G20670 // AT3G57860 // AT5G27670 // AT1G57820 // AT1G20330 // AT2G46790 // AT3G61050 // AT5G10480 // AT1G14410 // AT5G59870 // AT1G67740 // AT3G54560 // AT2G22670 // AT3G56130 // AT2G30424 // AT2G38810 // AT3G52540 // AT5G02810 // AT4G22140 // AT2G36050 // AT3G12930 // AT3G03710 // AT1G54160 // AT2G32100 // AT2G46830 // AT2G34720 // AT2G42870 // AT2G25…
GO:0048519	P	negative regulation of biological process	55	1266	848	28362	0.0056	0.15	// AT2G22540 // AT1G77470 // AT3G25980 // AT5G65060 // AT2G36400 // AT4G27230 // AT3G30720 // AT3G20670 // AT3G57860 // AT5G27670 // AT1G57820 // AT2G34770 // AT1G20330 // AT1G01380 // AT3G49810 // AT2G46790 // AT5G43990 // AT4G15950 // AT2G34720 // AT3G61050 // AT3G23890 // AT5G10140 // AT4G29040 // AT4G02450 // AT5G07690 // AT5G10480 // AT1G14410 // AT5G59870 // AT1G79840 // AT1G67740 // AT3G54…
GO:2001251	P	negative regulation of chromosome organization	5	1266	23	28362	0.0061	0.17	// AT3G25980 // AT1G14410 // AT4G22140 // AT3G19590 // AT2G33560
GO:0009889	P	regulation of biosynthetic process	151	1266	2752	28362	0.0063	0.17	// AT1G49760 // AT5G57660 // AT4G14690 // AT2G36400 // AT5G40330 // AT2G35700 // AT3G08510 // AT1G01380 // AT2G43010 // AT1G20640 // AT3G13540 // AT4G39250 // AT3G55580 // AT1G71030 // AT1G20330 // AT2G21650 // AT5G36230 // AT3G61050 // AT4G27230 // AT1G63470 // AT3G01140 // AT1G43190 // AT4G17810 // AT2G22840 // AT1G02065 // AT1G14410 // AT5G59870 // AT2G27970 // AT4G13640 // AT3G54560 // AT5G08…
GO:0019637	P	organophosphate metabolic process	37	1266	524	28362	0.0064	0.17	// AT4G15560 // AT3G05020 // AT4G26530 // AT4G39800 // AT1G13560 // AT3G21110 // AT1G54580 // AT1G72040 // AT4G32840 // AT4G33770 // ATCG00140 // AT4G11820 // AT5G40870 // ATMG01360 // AT1G30120 // ATCG00120 // AT3G10620 // AT1G62430 // AT5G47770 // AT5G24420 // AT2G22240 // AT3G54470 // AT4G18440 // AT4G17190 // AT2G38110 // AT2G38670 // AT2G02500 // ATCG01070 // AT3G03710 // ATCG00150 // AT1G30…
GO:0010026	P	trichome differentiation	10	1266	83	28362	0.0064	0.17	// AT1G56580 // AT3G13540 // AT4G26690 // AT2G30424 // AT5G40330 // AT1G80350 // AT3G27920 // AT5G23940 // AT3G01140 // AT1G01380
GO:0031326	P	regulation of cellular biosynthetic process	150	1266	2734	28362	0.0065	0.17	// AT1G49760 // AT5G57660 // AT4G14690 // AT2G36400 // AT5G40330 // AT2G35700 // AT3G08510 // AT1G01380 // AT2G43010 // AT1G20640 // AT3G13540 // AT4G39250 // AT3G55580 // AT1G71030 // AT1G20330 // AT2G21650 // AT5G36230 // AT3G61050 // AT4G27230 // AT1G63470 // AT3G01140 // AT1G43190 // AT4G17810 // AT2G22840 // AT1G02065 // AT1G14410 // AT5G59870 // AT2G27970 // AT4G13640 // AT3G54560 // AT5G08…
GO:0016036	P	cellular response to phosphate starvation	11	1266	97	28362	0.0065	0.18	// AT3G25795 // AT5G14545 // AT2G02470 // AT5G20410 // AT4G35090 // AT3G03710 // AT2G22240 // AT5G14565 // AT3G54470 // AT3G53900 // AT5G15330
GO:0016109	P	tetraterpenoid biosynthetic process	6	1266	34	28362	0.0066	0.18	// AT1G06570 // AT3G03710 // AT5G67030 // AT2G48120 // AT5G52570 // AT3G57180
GO:0016117	P	carotenoid biosynthetic process	6	1266	34	28362	0.0066	0.18	// AT1G06570 // AT3G03710 // AT5G67030 // AT2G48120 // AT5G52570 // AT3G57180
GO:0048731	P	system development	110	1266	1929	28362	0.0068	0.18	// AT1G15570 // AT5G57660 // AT3G07880 // AT4G39800 // AT2G36400 // AT3G10870 // AT3G08510 // AT1G01380 // AT5G18700 // AT4G23940 // AT3G13540 // AT2G42530 // AT2G02470 // AT4G33770 // AT2G21650 // AT1G21690 // AT3G10570 // AT5G10250 // AT2G22840 // AT3G52940 // AT5G37630 // AT3G54560 // AT2G22240 // AT5G18820 // AT4G22140 // AT2G38810 // AT5G27740 // AT3G06010 // AT2G42540 // AT2G38110 // AT3G18…
GO:0009269	P	response to desiccation	5	1266	24	28362	0.0071	0.19	// AT3G27690 // AT2G05070 // AT4G38680 // AT5G52310 // AT2G05100
GO:1901700	P	response to oxygen-containing compound	91	1266	1557	28362	0.0074	0.19	// AT1G06190 // AT2G05620 // AT3G04290 // AT1G71030 // AT4G35100 // AT3G61050 // AT1G29920 // AT2G41430 // AT2G22240 // AT3G06010 // AT2G19430 // AT2G42540 // AT5G67030 // AT4G37260 // AT3G08770 // AT4G35090 // AT3G61430 // AT4G28160 // AT1G52400 // AT3G05880 // AT3G19380 // AT2G15970 // AT1G28330 // AT2G39730 // AT2G42530 // AT2G28740 // AT1G20823 // AT5G07690 // AT4G38630 // AT5G20720 // AT5G14…
GO:0019252	P	starch biosynthetic process	6	1266	35	28362	0.0075	0.2	// AT3G30720 // AT1G32900 // AT4G39210 // AT5G03650 // AT5G19220 // AT3G20440
GO:0045333	P	cellular respiration	13	1266	128	28362	0.0075	0.2	// AT4G38680 // AT5G50950 // ATCG01100 // AT2G41730 // ATCG01070 // ATCG01010 // ATCG00720 // AT3G22370 // AT3G10020 // AT2G42600 // ATMG01360 // ATCG00130 // ATMG01320
GO:0000911	P	cytokinesis by cell plate formation	6	1266	35	28362	0.0075	0.2	// AT1G02730 // AT1G50240 // AT3G23670 // AT5G51600 // AT5G18700 // AT4G14150
GO:0006355	P	regulation of transcription, DNA-templated	135	1266	2443	28362	0.0077	0.2	// AT5G57660 // AT2G36400 // AT5G40330 // AT2G35700 // AT1G73230 // AT1G01380 // AT2G43010 // AT1G20640 // AT3G13540 // AT4G39250 // AT2G02470 // AT2G21650 // AT3G61050 // AT4G27230 // AT1G63470 // AT3G01140 // AT3G01330 // AT4G17810 // AT2G22840 // AT1G02065 // AT1G14410 // AT5G59870 // AT2G27970 // AT4G13640 // AT3G54560 // AT5G08330 // AT2G38810 // AT2G34620 // AT4G25470 // AT4G22140 // AT1G10…
GO:0031327	P	negative regulation of cellular biosynthetic process	27	1266	355	28362	0.0077	0.2	// AT2G22540 // AT2G46790 // AT3G20670 // AT5G27670 // AT1G57820 // AT1G20330 // AT4G27230 // AT3G61050 // AT1G14410 // AT5G59870 // AT3G54560 // AT2G22670 // AT3G56130 // AT2G30424 // AT2G38810 // AT3G52540 // AT5G02810 // AT4G22140 // AT2G36050 // AT3G12930 // AT3G03710 // AT1G54160 // AT2G32100 // AT2G46830 // AT2G34720 // AT2G42870 // AT2G25900
GO:2001141	P	regulation of RNA biosynthetic process	135	1266	2445	28362	0.0079	0.2	// AT5G57660 // AT2G36400 // AT5G40330 // AT2G35700 // AT1G73230 // AT1G01380 // AT2G43010 // AT1G20640 // AT3G13540 // AT4G39250 // AT2G02470 // AT2G21650 // AT3G61050 // AT4G27230 // AT1G63470 // AT3G01140 // AT3G01330 // AT4G17810 // AT2G22840 // AT1G02065 // AT1G14410 // AT5G59870 // AT2G27970 // AT4G13640 // AT3G54560 // AT5G08330 // AT2G38810 // AT2G34620 // AT4G25470 // AT4G22140 // AT1G10…
GO:1903506	P	regulation of nucleic acid-templated transcription	135	1266	2445	28362	0.0079	0.2	// AT5G57660 // AT2G36400 // AT5G40330 // AT2G35700 // AT1G73230 // AT1G01380 // AT2G43010 // AT1G20640 // AT3G13540 // AT4G39250 // AT2G02470 // AT2G21650 // AT3G61050 // AT4G27230 // AT1G63470 // AT3G01140 // AT3G01330 // AT4G17810 // AT2G22840 // AT1G02065 // AT1G14410 // AT5G59870 // AT2G27970 // AT4G13640 // AT3G54560 // AT5G08330 // AT2G38810 // AT2G34620 // AT4G25470 // AT4G22140 // AT1G10…
GO:2000113	P	negative regulation of cellular macromolecule biosynthetic process	25	1266	323	28362	0.0083	0.21	// AT2G22540 // AT4G27230 // AT3G20670 // AT5G27670 // AT1G57820 // AT1G20330 // AT2G46790 // AT3G61050 // AT1G14410 // AT5G59870 // AT3G54560 // AT2G22670 // AT2G30424 // AT2G38810 // AT3G52540 // AT5G02810 // AT4G22140 // AT2G36050 // AT3G12930 // AT1G54160 // AT2G32100 // AT2G46830 // AT2G34720 // AT2G42870 // AT2G25900
GO:0045814	P	negative regulation of gene expression, epigenetic	9	1266	73	28362	0.0083	0.21	// AT1G57820 // AT5G59870 // AT4G22140 // AT3G54560 // AT4G27230 // AT3G17185 // AT3G20670 // AT2G38810 // AT5G27670
GO:0019219	P	regulation of nucleobase-containing compound metabolic process	139	1266	2529	28362	0.0082	0.21	// AT5G57660 // AT2G36400 // AT5G40330 // AT2G35700 // AT1G73230 // AT1G01380 // AT2G43010 // AT1G20640 // AT3G13540 // AT4G39250 // AT1G20330 // AT2G21650 // AT3G61050 // AT4G27230 // AT1G63470 // AT3G01140 // AT1G43190 // AT4G17810 // AT2G22840 // AT1G02065 // AT1G14410 // AT5G59870 // AT2G27970 // AT4G13640 // AT3G54560 // AT5G08330 // AT2G38810 // AT2G34620 // AT4G25470 // AT4G22140 // AT1G10…
GO:0009161	P	ribonucleoside monophosphate metabolic process	17	1266	191	28362	0.0082	0.21	// AT3G21110 // AT4G32840 // AT4G26530 // ATCG00140 // ATCG00150 // ATCG01010 // AT1G30120 // AT3G54470 // AT4G18440 // AT5G40870 // ATMG01360 // AT3G53900 // AT1G01090 // ATCG00120 // ATCG00130 // ATCG01070 // AT2G21330
GO:0031399	P	regulation of protein modification process	12	1266	115	28362	0.0083	0.21	// AT5G10480 // AT3G21870 // AT2G27970 // AT5G15510 // AT5G21170 // AT4G22860 // AT4G22140 // AT4G33260 // AT4G33270 // AT5G13840 // AT3G57860 // AT1G03780
GO:0044264	P	cellular polysaccharide metabolic process	22	1266	273	28362	0.0085	0.21	// AT1G02730 // AT4G03210 // AT3G30720 // AT5G19220 // AT3G20440 // AT1G79500 // AT3G23730 // AT4G39210 // AT4G23990 // AT5G40870 // AT4G14130 // AT1G74420 // AT1G02800 // AT1G32900 // AT1G75680 // AT4G15210 // AT5G03650 // AT5G55700 // AT4G26690 // AT5G36890 // AT2G40840 // AT1G42430
GO:0071482	P	cellular response to light stimulus	13	1266	130	28362	0.0084	0.21	// AT1G07180 // AT4G14690 // AT1G75100 // AT2G34640 // AT2G46790 // AT1G54160 // AT2G43010 // AT2G48120 // AT5G64330 // AT2G05620 // AT2G42540 // AT1G14280 // AT5G02810
GO:0051252	P	regulation of RNA metabolic process	136	1266	2474	28362	0.0088	0.22	// AT5G57660 // AT2G36400 // AT5G40330 // AT2G35700 // AT1G73230 // AT1G01380 // AT2G43010 // AT1G20640 // AT3G13540 // AT4G39250 // AT2G02470 // AT2G21650 // AT3G61050 // AT4G27230 // AT1G63470 // AT3G01140 // AT1G43190 // AT4G17810 // AT2G22840 // AT1G02065 // AT1G14410 // AT5G59870 // AT2G27970 // AT4G13640 // AT3G54560 // AT5G08330 // AT2G38810 // AT2G34620 // AT4G25470 // AT4G22140 // AT1G10…
GO:0048511	P	rhythmic process	14	1266	146	28362	0.0089	0.22	// AT3G12320 // AT3G19720 // AT2G42540 // AT3G54500 // AT3G01060 // AT2G46830 // AT5G02120 // AT2G46790 // AT5G52310 // AT1G01060 // AT5G10140 // AT5G08330 // AT5G02810 // AT1G18330
GO:0071824	P	protein-DNA complex subunit organization	9	1266	74	28362	0.0089	0.22	// AT1G57820 // AT1G14900 // AT3G22880 // AT3G18035 // AT4G29040 // AT2G28740 // AT1G48620 // AT3G46320 // AT1G15660
GO:0009890	P	negative regulation of biosynthetic process	27	1266	360	28362	0.0091	0.22	// AT2G22540 // AT2G46790 // AT3G20670 // AT5G27670 // AT1G57820 // AT1G20330 // AT4G27230 // AT3G61050 // AT1G14410 // AT5G59870 // AT3G54560 // AT2G22670 // AT3G56130 // AT2G30424 // AT2G38810 // AT3G52540 // AT5G02810 // AT4G22140 // AT2G36050 // AT3G12930 // AT3G03710 // AT1G54160 // AT2G32100 // AT2G46830 // AT2G34720 // AT2G42870 // AT2G25900
GO:0009725	P	response to hormone	94	1266	1631	28362	0.0092	0.22	// AT1G06190 // AT1G20930 // AT2G35700 // AT2G43010 // AT1G71030 // AT4G35100 // AT4G02450 // AT2G22240 // AT2G19430 // AT2G42540 // AT1G79700 // AT4G37260 // AT4G28160 // AT1G52400 // AT2G40490 // AT2G15970 // AT1G76540 // AT2G39730 // AT2G42530 // AT5G19140 // AT5G40950 // AT5G07690 // AT4G38630 // AT1G32060 // AT2G22670 // AT1G12240 // AT5G47710 // AT3G61250 // AT3G08940 // AT1G13930 // AT2G05…
GO:1902410	P	mitotic cytokinetic process	6	1266	37	28362	0.0095	0.22	// AT1G02730 // AT1G50240 // AT3G23670 // AT5G51600 // AT5G18700 // AT4G14150
GO:0051783	P	regulation of nuclear division	5	1266	26	28362	0.0095	0.22	// AT3G25980 // AT1G50490 // AT3G57860 // AT3G19590 // AT2G33560
GO:0009892	P	negative regulation of metabolic process	36	1266	521	28362	0.0095	0.22	// AT2G22540 // AT4G27230 // AT3G30720 // AT3G20670 // AT3G57860 // AT5G27670 // AT1G57820 // AT1G20330 // AT2G46790 // AT5G43990 // AT4G15950 // AT3G61050 // AT4G29040 // AT5G10480 // AT1G14410 // AT5G59870 // AT1G67740 // AT3G54560 // AT2G22670 // AT3G56130 // AT2G30424 // AT2G38810 // AT3G52540 // AT5G02810 // AT2G19430 // AT4G22140 // AT2G36050 // AT3G12930 // AT3G03710 // AT1G54160 // AT2G32…
GO:0010103	P	stomatal complex morphogenesis	5	1266	26	28362	0.0095	0.22	// AT1G80080 // AT1G04110 // AT4G26690 // AT2G26330 // AT3G54180
GO:0046134	P	pyrimidine nucleoside biosynthetic process	5	1266	26	28362	0.0095	0.22	// AT5G40870 // AT3G54470 // AT3G53900 // AT1G30820 // AT1G32060
GO:0032506	P	cytokinetic process	6	1266	37	28362	0.0095	0.22	// AT1G02730 // AT1G50240 // AT3G23670 // AT5G51600 // AT5G18700 // AT4G14150
GO:0010556	P	regulation of macromolecule biosynthetic process	145	1266	2666	28362	0.0097	0.23	// AT1G49760 // AT5G57660 // AT2G36400 // AT5G40330 // AT2G35700 // AT1G73230 // AT1G01380 // AT2G43010 // AT1G20640 // AT3G13540 // AT4G39250 // AT1G71030 // AT1G20330 // AT2G21650 // AT5G36230 // AT3G61050 // AT4G27230 // AT1G63470 // AT3G01140 // AT1G43190 // AT4G17810 // AT2G22840 // AT1G02065 // AT1G14410 // AT5G59870 // AT2G27970 // AT4G13640 // AT3G54560 // AT5G08330 // AT2G38810 // AT2G34…
GO:0009119	P	ribonucleoside metabolic process	19	1266	227	28362	0.0097	0.23	// AT3G50960 // AT4G32840 // AT4G26530 // ATCG00140 // ATCG00150 // AT1G30820 // ATCG01010 // AT1G30120 // AT3G54470 // AT4G18440 // AT5G40870 // ATMG01360 // AT3G53900 // AT1G01090 // ATCG00120 // ATCG00130 // AT2G21330 // ATCG01070 // AT3G23810
GO:0007623	P	circadian rhythm	13	1266	134	28362	0.011	0.24	// AT3G12320 // AT3G19720 // AT2G42540 // AT3G01060 // AT2G46830 // AT5G02120 // AT2G46790 // AT5G52310 // AT1G01060 // AT5G10140 // AT5G08330 // AT5G02810 // AT1G18330
GO:0010324	P	membrane invagination	6	1266	38	28362	0.011	0.24	// AT1G02730 // AT1G50240 // AT3G23670 // AT5G51600 // AT5G18700 // AT4G14150
GO:0010027	P	thylakoid membrane organization	6	1266	38	28362	0.011	0.24	// AT1G35680 // AT1G74730 // AT1G44575 // AT2G07050 // AT4G20130 // AT2G45770
GO:2000112	P	regulation of cellular macromolecule biosynthetic process	144	1266	2657	28362	0.011	0.25	// AT1G49760 // AT5G57660 // AT2G36400 // AT5G40330 // AT2G35700 // AT1G73230 // AT1G01380 // AT2G43010 // AT1G20640 // AT3G13540 // AT4G39250 // AT1G20330 // AT2G21650 // AT5G36230 // AT3G61050 // AT4G27230 // AT1G63470 // AT3G01140 // AT1G43190 // AT4G17810 // AT2G22840 // AT1G02065 // AT1G14410 // AT5G59870 // AT2G27970 // AT4G13640 // AT3G54560 // AT5G08330 // AT2G38810 // AT2G34620 // AT4G25…
GO:0071478	P	cellular response to radiation	13	1266	135	28362	0.011	0.25	// AT1G07180 // AT4G14690 // AT1G75100 // AT2G34640 // AT2G46790 // AT1G54160 // AT2G43010 // AT2G48120 // AT5G64330 // AT2G05620 // AT2G42540 // AT1G14280 // AT5G02810
GO:0065009	P	regulation of molecular function	20	1266	249	28362	0.012	0.27	// AT5G07690 // AT3G55660 // AT3G21870 // AT4G22860 // AT2G27970 // AT3G57860 // AT5G20720 // AT2G46830 // AT5G21170 // AT4G20940 // AT5G15510 // AT3G59400 // AT1G06515 // AT5G16400 // AT4G33260 // AT1G01060 // AT5G13840 // AT4G33270 // AT5G08330 // AT1G03780
GO:0061077	P	chaperone-mediated protein folding	5	1266	28	28362	0.012	0.28	// AT5G18820 // AT5G20720 // AT2G28000 // AT2G44650 // AT3G13470
GO:0042168	P	heme metabolic process	5	1266	28	28362	0.012	0.28	// AT2G40490 // AT4G03205 // AT2G26550 // AT2G26540 // AT3G14930
GO:0006721	P	terpenoid metabolic process	13	1266	137	28362	0.012	0.28	// AT2G48120 // AT1G06570 // AT5G47770 // AT4G15560 // AT3G03710 // AT4G32770 // AT5G67030 // AT4G17190 // AT2G07050 // AT5G52570 // AT1G67080 // AT5G65410 // AT3G57180
GO:0000281	P	mitotic cytokinesis	8	1266	65	28362	0.013	0.28	// AT1G02730 // AT3G17360 // AT1G50240 // AT3G23670 // AT4G23990 // AT5G51600 // AT5G18700 // AT4G14150
GO:0045165	P	cell fate commitment	7	1266	52	28362	0.013	0.28	// AT2G37260 // AT1G79840 // AT5G40330 // AT3G27920 // AT2G30424 // AT4G00180 // AT1G01380
GO:0009267	P	cellular response to starvation	14	1266	153	28362	0.013	0.28	// AT5G07690 // AT3G25795 // AT3G49580 // AT5G14545 // AT2G02470 // AT5G20410 // AT4G35090 // AT3G03710 // AT2G22240 // AT5G14565 // AT3G54470 // AT3G53900 // AT5G15330 // AT3G47340
GO:0007389	P	pattern specification process	17	1266	201	28362	0.013	0.28	// AT1G70940 // AT1G51460 // AT2G30424 // AT2G01420 // AT1G20330 // AT5G10250 // AT1G02800 // AT4G12970 // AT5G40330 // AT2G38620 // AT3G27920 // AT2G33800 // AT3G54180 // AT4G00180 // AT3G63300 // AT1G01380 // AT2G26330
GO:0031669	P	cellular response to nutrient levels	15	1266	170	28362	0.013	0.3	// AT5G07690 // AT3G25795 // AT3G49580 // AT5G14545 // AT5G21170 // AT2G02470 // AT5G20410 // AT4G35090 // AT3G03710 // AT2G22240 // AT5G14565 // AT3G54470 // AT3G53900 // AT5G15330 // AT3G47340
GO:0010605	P	negative regulation of macromolecule metabolic process	33	1266	480	28362	0.013	0.3	// AT2G22540 // AT4G27230 // AT3G30720 // AT3G20670 // AT3G57860 // AT5G27670 // AT1G57820 // AT1G20330 // AT2G46790 // AT5G43990 // AT4G15950 // AT3G61050 // AT4G29040 // AT5G10480 // AT1G14410 // AT5G59870 // AT3G54560 // AT2G22670 // AT2G30424 // AT2G38810 // AT3G52540 // AT5G02810 // AT2G19430 // AT4G22140 // AT2G36050 // AT3G12930 // AT1G54160 // AT2G32100 // AT2G46830 // AT3G17185 // AT2G34…
GO:0010038	P	response to metal ion	33	1266	481	28362	0.014	0.3	// AT1G49760 // AT5G15310 // AT4G19690 // AT2G21330 // AT1G01060 // AT3G04290 // AT2G46830 // AT5G20720 // AT1G27130 // AT1G71030 // AT4G29040 // AT1G04820 // AT5G13740 // AT3G22110 // AT1G76680 // AT1G13930 // AT1G78380 // AT5G14545 // AT3G14930 // ATCG00490 // AT1G53850 // AT5G14565 // AT3G54470 // AT2G33800 // AT4G31940 // AT5G16050 // AT5G36890 // AT2G29550 // AT5G57410 // AT5G19140 // AT3G20…
GO:0051171	P	regulation of nitrogen compound metabolic process	147	1266	2739	28362	0.014	0.3	// AT1G49760 // AT5G57660 // AT4G14690 // AT2G36400 // AT5G40330 // AT2G35700 // AT1G73230 // AT1G01380 // AT2G43010 // AT1G20640 // AT3G13540 // AT4G39250 // AT1G71030 // AT1G20330 // AT2G21650 // AT5G36230 // AT3G61050 // AT4G27230 // AT1G63470 // AT3G01140 // AT1G43190 // AT4G17810 // AT2G22840 // AT1G02065 // AT1G14410 // AT5G59870 // AT2G27970 // AT4G13640 // AT3G54560 // AT5G08330 // AT2G38…
GO:0071462	P	cellular response to water stimulus	5	1266	29	28362	0.014	0.3	// AT1G78380 // AT4G34220 // AT1G29395 // AT2G15970 // AT1G05680
GO:0010558	P	negative regulation of macromolecule biosynthetic process	25	1266	339	28362	0.014	0.3	// AT2G22540 // AT4G27230 // AT3G20670 // AT5G27670 // AT1G57820 // AT1G20330 // AT2G46790 // AT3G61050 // AT1G14410 // AT5G59870 // AT3G54560 // AT2G22670 // AT2G30424 // AT2G38810 // AT3G52540 // AT5G02810 // AT4G22140 // AT2G36050 // AT3G12930 // AT1G54160 // AT2G32100 // AT2G46830 // AT2G34720 // AT2G42870 // AT2G25900
GO:0042631	P	cellular response to water deprivation	5	1266	29	28362	0.014	0.3	// AT1G78380 // AT4G34220 // AT1G29395 // AT2G15970 // AT1G05680
GO:0045786	P	negative regulation of cell cycle	6	1266	41	28362	0.014	0.31	// AT2G33560 // AT1G20330 // AT3G25980 // AT1G77720 // AT3G23890 // AT3G19590
GO:0010119	P	regulation of stomatal movement	8	1266	67	28362	0.015	0.31	// AT1G20090 // AT2G05070 // AT5G13750 // AT1G52400 // AT5G25980 // AT5G13740 // AT5G26000 // AT5G54270
GO:0006342	P	chromatin silencing	8	1266	67	28362	0.015	0.31	// AT1G57820 // AT5G59870 // AT4G22140 // AT3G54560 // AT4G27230 // AT3G20670 // AT2G38810 // AT5G27670
GO:0009259	P	ribonucleotide metabolic process	18	1266	221	28362	0.015	0.31	// AT3G21110 // AT4G32840 // AT4G26530 // ATCG00140 // ATCG00150 // AT1G30820 // ATCG01010 // AT1G30120 // AT3G54470 // AT4G18440 // AT5G40870 // ATMG01360 // AT3G53900 // AT1G01090 // ATCG00120 // ATCG00130 // ATCG01070 // AT2G21330
GO:0006720	P	isoprenoid metabolic process	15	1266	172	28362	0.015	0.31	// AT2G48120 // AT1G06570 // AT5G47770 // AT4G15560 // AT4G32770 // AT3G03710 // AT4G11820 // AT5G67030 // AT4G17190 // AT2G07050 // AT5G52570 // AT1G67080 // AT2G02500 // AT5G65410 // AT3G57180
GO:0042254	P	ribosome biogenesis	25	1266	341	28362	0.015	0.31	// AT1G06190 // AT1G64510 // AT2G43460 // AT3G55750 // AT3G44890 // AT5G20180 // AT4G17560 // AT1G32990 // AT1G74970 // AT4G38160 // AT5G47190 // AT1G48350 // AT3G63490 // AT3G53890 // AT3G17170 // AT3G53020 // AT2G33800 // AT3G57180 // AT3G15190 // AT1G22780 // AT3G12930 // AT3G03710 // AT4G34730 // AT5G13510 // AT5G41471
GO:0009163	P	nucleoside biosynthetic process	10	1266	96	28362	0.015	0.32	// AT3G50960 // ATCG00140 // AT1G30820 // AT1G32060 // AT3G54470 // AT4G18440 // AT5G40870 // AT3G53900 // ATCG00120 // ATCG00130
GO:0009737	P	response to abscisic acid	38	1266	578	28362	0.016	0.33	// AT1G06190 // AT3G53420 // AT4G20940 // AT4G19690 // AT5G25980 // AT5G52310 // AT1G05680 // AT1G52400 // AT2G15970 // AT1G69700 // AT2G42530 // AT4G35100 // AT5G48870 // AT1G71030 // AT5G26000 // AT5G45820 // AT4G38630 // ATCG00490 // AT1G14920 // AT3G05880 // AT1G01060 // AT1G80080 // AT5G47710 // AT4G38680 // AT2G19430 // AT2G05070 // AT2G42540 // AT1G12240 // AT5G15970 // AT1G29395 // AT1G54…
GO:0046686	P	response to cadmium ion	25	1266	343	28362	0.016	0.33	// AT1G49760 // AT5G15310 // AT2G21330 // AT2G46830 // AT5G20720 // AT1G27130 // AT1G71030 // AT4G29040 // AT1G04820 // AT1G53850 // AT3G22110 // AT1G76680 // AT1G78380 // AT3G14930 // ATCG00490 // AT3G54470 // AT1G01060 // AT1G13930 // AT5G16050 // AT2G33800 // AT2G29550 // AT5G57410 // AT3G20390 // AT4G37260 // AT1G18330
GO:0010468	P	regulation of gene expression	150	1266	2814	28362	0.016	0.33	// AT1G49760 // AT5G57660 // AT2G36400 // AT5G40330 // AT1G20930 // AT2G35700 // AT1G73230 // AT1G01380 // AT2G43010 // AT1G20640 // AT3G13540 // AT4G39250 // AT2G02470 // AT2G21650 // AT5G36230 // AT3G61050 // AT4G27230 // AT1G63470 // AT3G01140 // AT1G43190 // AT4G02450 // AT4G17810 // AT2G22840 // AT1G02065 // AT1G14410 // AT5G59870 // AT2G27970 // AT4G13640 // AT3G54560 // AT5G08330 // AT2G38…
GO:1901657	P	glycosyl compound metabolic process	24	1266	326	28362	0.016	0.33	// AT4G26530 // AT2G21330 // AT1G52400 // AT3G23810 // AT4G32840 // ATCG00140 // AT1G45191 // AT5G40870 // ATMG01360 // AT3G28740 // AT1G30120 // ATCG00120 // AT3G50960 // AT1G32060 // AT3G54470 // AT4G18440 // AT5G36890 // ATCG01070 // ATCG00150 // AT1G30820 // ATCG01010 // AT3G53900 // AT1G01090 // ATCG00130
GO:0006950	P	response to stress	183	1266	3506	28362	0.017	0.34	// AT3G61580 // AT5G44973 // AT4G14690 // AT3G04210 // AT2G22230 // AT5G12250 // AT2G05620 // AT1G73230 // AT3G04290 // AT1G23740 // AT3G55580 // AT2G42530 // AT4G35100 // AT3G49810 // ATCG00020 // AT3G61050 // AT3G14150 // AT2G44440 // AT4G29360 // AT1G14410 // AT1G25450 // AT5G20410 // AT3G54560 // AT2G22240 // AT5G06150 // AT3G54470 // AT2G42540 // AT2G22080 // AT4G25470 // AT3G06010 // AT3G21…
GO:0009116	P	nucleoside metabolic process	20	1266	258	28362	0.017	0.34	// AT3G50960 // AT4G32840 // AT4G26530 // ATCG00140 // ATCG00150 // AT1G30820 // ATCG01010 // AT1G32060 // AT1G30120 // AT3G54470 // AT4G18440 // AT5G40870 // ATMG01360 // AT3G53900 // AT1G01090 // ATCG00120 // ATCG00130 // AT2G21330 // ATCG01070 // AT3G23810
GO:0046890	P	regulation of lipid biosynthetic process	6	1266	43	28362	0.018	0.36	// AT1G06515 // AT3G03710 // AT1G79700 // AT3G56130 // AT5G65410 // AT3G57180
GO:0097305	P	response to alcohol	38	1266	583	28362	0.018	0.36	// AT1G06190 // AT3G53420 // AT4G20940 // AT4G19690 // AT5G25980 // AT5G52310 // AT1G05680 // AT1G52400 // AT2G15970 // AT1G69700 // AT2G42530 // AT4G35100 // AT5G48870 // AT1G71030 // AT5G26000 // AT5G45820 // AT4G38630 // ATCG00490 // AT1G14920 // AT3G05880 // AT1G01060 // AT1G80080 // AT5G47710 // AT4G38680 // AT2G19430 // AT2G05070 // AT2G42540 // AT1G12240 // AT5G15970 // AT1G29395 // AT1G54…
GO:0000038	P	very long-chain fatty acid metabolic process	5	1266	31	28362	0.018	0.36	// AT5G10480 // AT4G34250 // AT1G06080 // AT1G25450 // AT2G34770
GO:0042594	P	response to starvation	14	1266	162	28362	0.019	0.38	// AT5G07690 // AT3G25795 // AT3G49580 // AT5G14545 // AT2G02470 // AT5G20410 // AT4G35090 // AT3G03710 // AT2G22240 // AT5G14565 // AT3G54470 // AT3G53900 // AT5G15330 // AT3G47340
GO:0019693	P	ribose phosphate metabolic process	19	1266	245	28362	0.019	0.38	// AT4G26530 // AT3G21110 // AT4G32840 // AT5G24420 // ATCG00140 // ATCG00150 // AT1G30820 // ATCG01010 // AT1G30120 // AT3G54470 // AT4G18440 // AT5G40870 // ATMG01360 // AT3G53900 // AT1G01090 // ATCG00120 // ATCG00130 // ATCG01070 // AT2G21330
GO:0009251	P	glucan catabolic process	6	1266	44	28362	0.019	0.38	// AT5G36890 // AT2G40840 // AT1G75680 // AT4G15210 // AT5G55700 // AT1G02800
GO:0016126	P	sterol biosynthetic process	6	1266	44	28362	0.019	0.38	// AT3G52940 // AT1G20330 // AT5G47770 // AT4G11820 // AT4G17190 // AT1G47290
GO:0090627	P	plant epidermal cell differentiation	13	1266	146	28362	0.019	0.38	// AT4G38630 // AT1G15570 // AT4G26690 // AT2G37620 // AT2G02470 // AT1G70940 // AT3G07880 // AT1G12860 // AT5G40330 // AT2G38620 // AT3G54180 // AT1G79840 // AT1G01380
GO:0009124	P	nucleoside monophosphate biosynthetic process	9	1266	85	28362	0.019	0.38	// ATCG00140 // AT3G21110 // AT3G54470 // AT4G18440 // AT1G72040 // AT3G53900 // ATCG00120 // ATCG00130 // AT5G40870
GO:0042127	P	regulation of cell proliferation	8	1266	71	28362	0.019	0.39	// AT1G76540 // AT3G54180 // AT5G14960 // AT2G38620 // AT5G64770 // AT2G36400 // AT1G20930 // AT1G04110
GO:0010675	P	regulation of cellular carbohydrate metabolic process	5	1266	32	28362	0.02	0.39	// AT5G07690 // AT3G30720 // AT3G03710 // AT5G40870 // AT1G42430
GO:0006334	P	nucleosome assembly	5	1266	32	28362	0.02	0.39	// AT1G48620 // AT3G46320 // AT1G14900 // AT2G28740 // AT3G18035
GO:0061024	P	membrane organization	17	1266	212	28362	0.02	0.39	// AT2G42540 // AT4G14150 // AT1G35680 // AT1G50240 // AT1G74730 // AT1G44575 // AT2G07050 // AT3G23670 // AT4G20130 // AT5G51600 // AT3G17440 // AT3G09740 // AT1G08560 // AT1G02730 // AT1G04760 // AT5G18700 // AT2G45770
GO:0031401	P	positive regulation of protein modification process	7	1266	58	28362	0.021	0.4	// AT2G27970 // AT5G15510 // AT4G22860 // AT4G33260 // AT4G33270 // AT5G13840 // AT1G03780
GO:0065003	P	macromolecular complex assembly	29	1266	424	28362	0.021	0.4	// ATCG00520 // AT5G51600 // AT1G52400 // AT1G32990 // AT4G05520 // AT1G57820 // AT4G38160 // AT4G30220 // AT3G18035 // AT4G29040 // AT2G28740 // AT1G48620 // AT1G15660 // AT4G38630 // AT3G48870 // AT1G14900 // AT4G02840 // AT3G53020 // AT3G22880 // AT1G64150 // AT3G46320 // AT1G59840 // AT2G42540 // ATCG00680 // AT2G29890 // AT4G35250 // AT4G22140 // ATCG00360 // AT4G10340
GO:0009719	P	response to endogenous stimulus	96	1266	1732	28362	0.021	0.41	// AT1G06190 // AT1G20930 // AT2G35700 // AT2G43010 // AT1G71030 // AT4G35100 // AT4G02450 // AT2G22240 // AT2G19430 // AT2G42540 // AT1G79700 // AT4G37260 // AT4G28160 // AT1G52400 // AT2G40490 // AT3G19380 // AT2G15970 // AT1G76540 // AT2G39730 // AT2G42530 // AT5G19140 // AT5G40950 // AT1G20823 // AT5G07690 // AT4G38630 // AT1G32060 // AT2G22670 // AT1G12240 // AT5G47710 // AT3G61250 // AT3G08…
GO:0044262	P	cellular carbohydrate metabolic process	28	1266	407	28362	0.021	0.41	// AT1G02730 // AT4G03210 // AT5G08030 // AT3G30720 // AT5G19220 // AT3G20440 // AT1G79500 // AT3G23730 // AT4G39210 // AT4G23990 // AT5G40870 // AT4G14130 // AT1G74420 // AT1G12240 // AT1G02800 // AT5G07690 // AT1G32900 // AT1G75680 // AT2G22240 // AT4G15210 // AT4G39800 // AT5G03650 // AT5G55700 // AT4G26690 // AT5G36890 // AT2G40840 // AT3G03710 // AT1G42430
GO:0009791	P	post-embryonic development	88	1266	1576	28362	0.023	0.44	// AT1G15570 // AT5G57660 // AT4G14690 // AT4G39800 // AT2G36400 // AT3G08510 // AT2G43010 // AT4G23940 // AT3G13540 // AT4G33770 // AT2G21650 // AT1G21690 // AT1G80370 // AT3G10570 // AT5G10250 // AT2G22840 // AT3G52940 // AT5G37630 // AT3G54560 // AT2G22240 // AT5G18820 // AT4G12970 // AT2G38810 // AT5G27740 // AT3G06010 // AT4G22140 // AT2G38110 // AT3G18000 // AT5G56580 // AT2G22540 // AT5G65…
GO:0007267	P	cell-cell signaling	6	1266	46	28362	0.023	0.44	// AT2G30424 // AT1G72970 // AT5G40330 // AT3G27920 // AT4G12970 // AT1G01380
GO:0051172	P	negative regulation of nitrogen compound metabolic process	25	1266	356	28362	0.023	0.44	// AT2G22540 // AT4G27230 // AT3G20670 // AT5G27670 // AT1G57820 // AT1G20330 // AT2G46790 // AT3G61050 // AT1G14410 // AT5G59870 // AT3G54560 // AT2G22670 // AT2G30424 // AT2G38810 // AT3G52540 // AT5G02810 // AT4G22140 // AT2G36050 // AT3G12930 // AT1G54160 // AT2G32100 // AT2G46830 // AT2G34720 // AT2G42870 // AT2G25900
GO:0006461	P	protein complex assembly	21	1266	287	28362	0.025	0.47	// AT4G38630 // AT3G46320 // AT3G48870 // AT1G14900 // ATCG00520 // ATCG00680 // AT5G51600 // ATCG00360 // AT2G29890 // AT3G18035 // AT1G64150 // AT2G42540 // AT4G29040 // AT2G28740 // AT1G52400 // AT1G48620 // AT4G05520 // AT1G59840 // AT4G10340 // AT4G35250 // AT1G15660
GO:0010639	P	negative regulation of organelle organization	6	1266	47	28362	0.025	0.47	// AT1G14410 // AT4G22140 // AT2G33560 // AT2G29890 // AT3G25980 // AT3G19590
GO:0016114	P	terpenoid biosynthetic process	11	1266	120	28362	0.025	0.47	// AT1G06570 // AT5G47770 // AT4G15560 // AT3G03710 // AT5G67030 // AT2G48120 // AT2G07050 // AT5G52570 // AT4G17190 // AT5G65410 // AT3G57180
GO:0006644	P	phospholipid metabolic process	15	1266	185	28362	0.025	0.48	// AT2G38670 // AT4G15560 // AT3G05020 // AT1G62430 // AT3G03710 // AT4G39800 // AT2G22240 // AT4G11820 // AT5G47770 // AT1G54580 // AT2G38110 // AT4G17190 // AT2G02500 // AT1G13560 // AT5G40610
GO:0008380	P	RNA splicing	18	1266	236	28362	0.025	0.48	// AT2G19430 // AT3G50670 // AT1G43190 // AT4G30330 // AT1G65710 // AT3G27750 // AT5G48870 // AT4G30220 // AT4G38160 // AT5G16140 // AT4G14300 // AT3G57645 // AT4G02840 // ATCG00040 // AT2G03870 // AT4G14342 // AT1G16610 // AT1G20580
GO:0033993	P	response to lipid	47	1266	772	28362	0.026	0.48	// AT1G06190 // AT5G15310 // AT3G53420 // AT4G20940 // AT4G19690 // AT4G28160 // AT3G27920 // AT5G52310 // AT1G05680 // AT1G52400 // AT2G45900 // AT2G15970 // AT1G69700 // AT2G42530 // AT4G35100 // AT5G48870 // AT1G71030 // AT5G26000 // AT5G45820 // AT5G07690 // AT4G38630 // AT2G05070 // ATCG00490 // AT1G14920 // AT3G50660 // AT3G05880 // AT1G01060 // AT1G80080 // AT5G47710 // AT3G57180 // AT4G38…
GO:1901659	P	glycosyl compound biosynthetic process	10	1266	105	28362	0.026	0.48	// AT3G50960 // ATCG00140 // AT1G30820 // AT1G32060 // AT3G54470 // AT4G18440 // AT5G40870 // AT3G53900 // ATCG00120 // ATCG00130
GO:0001932	P	regulation of protein phosphorylation	7	1266	61	28362	0.026	0.48	// AT5G10480 // AT3G21870 // AT2G27970 // AT5G15510 // AT5G21170 // AT4G22860 // AT1G03780
GO:0000375	P	RNA splicing, via transesterification reactions	12	1266	137	28362	0.026	0.49	// AT3G50670 // AT4G30330 // AT1G65710 // AT3G27750 // AT5G48870 // AT4G30220 // AT3G57645 // AT4G02840 // AT2G03870 // AT4G14342 // AT1G16610 // AT1G20580
GO:0000377	P	RNA splicing, via transesterification reactions with bulged adenosine as nucleophile	12	1266	137	28362	0.026	0.49	// AT3G50670 // AT4G30330 // AT1G65710 // AT3G27750 // AT5G48870 // AT4G30220 // AT3G57645 // AT4G02840 // AT2G03870 // AT4G14342 // AT1G16610 // AT1G20580
GO:0010629	P	negative regulation of gene expression	28	1266	415	28362	0.026	0.49	// AT2G22540 // AT4G27230 // AT3G20670 // AT5G27670 // AT1G57820 // AT2G46830 // AT2G46790 // AT5G43990 // AT4G15950 // AT3G61050 // AT4G29040 // AT5G59870 // AT3G54560 // AT2G22670 // AT2G30424 // AT2G38810 // AT3G52540 // AT5G02810 // AT2G19430 // AT4G22140 // AT2G36050 // AT3G12930 // AT1G54160 // AT2G32100 // AT3G17185 // AT2G34720 // AT2G42870 // AT2G25900
GO:0009141	P	nucleoside triphosphate metabolic process	14	1266	170	28362	0.027	0.5	// AT4G32840 // AT4G26530 // ATCG00140 // ATCG00150 // AT1G30820 // ATCG01010 // AT1G30120 // AT2G21330 // AT5G40870 // ATMG01360 // AT1G01090 // ATCG00120 // ATCG00130 // ATCG01070
GO:0009624	P	response to nematode	8	1266	76	28362	0.027	0.5	// AT5G64840 // AT2G29650 // AT1G02800 // AT2G36400 // AT5G52450 // AT5G51600 // AT5G13740 // AT2G22840
GO:0008299	P	isoprenoid biosynthetic process	13	1266	154	28362	0.027	0.5	// AT1G06570 // AT5G47770 // AT4G15560 // AT3G03710 // AT4G11820 // AT5G67030 // AT2G48120 // AT2G07050 // AT5G52570 // AT4G17190 // AT2G02500 // AT5G65410 // AT3G57180
GO:0065007	P	biological regulation	300	1266	6062	28362	0.028	0.5	// AT1G49760 // AT5G44973 // AT5G57660 // AT4G14690 // AT3G04210 // AT1G04110 // AT2G25880 // AT1G15570 // AT2G36400 // AT5G11950 // AT1G20930 // AT2G35700 // AT2G30570 // AT1G01380 // AT2G43010 // AT4G17810 // AT1G20640 // AT3G13540 // AT4G39250 // AT3G55580 // AT1G06515 // AT2G02470 // AT3G49810 // AT2G21650 // AT3G59400 // AT5G36230 // AT3G61050 // AT3G14150 // AT1G63470 // AT3G01140 // AT1G80…
GO:0010090	P	trichome morphogenesis	7	1266	62	28362	0.028	0.5	// AT1G56580 // AT3G13540 // AT5G40330 // AT1G80350 // AT3G27920 // AT5G23940 // AT3G01140
GO:0022613	P	ribonucleoprotein complex biogenesis	27	1266	399	28362	0.028	0.5	// AT1G06190 // AT1G64510 // AT2G43460 // AT3G55750 // AT3G44890 // AT5G20180 // AT4G17560 // AT1G32990 // AT1G74970 // AT4G38160 // AT4G30220 // AT5G47190 // AT1G48350 // AT3G63490 // AT3G53890 // AT3G17170 // AT3G53020 // AT2G33800 // AT3G57180 // AT3G15190 // AT1G22780 // AT3G12930 // AT3G03710 // AT4G34730 // AT5G13510 // AT4G02840 // AT5G41471
GO:0000398	P	mRNA splicing, via spliceosome	11	1266	123	28362	0.029	0.52	// AT3G50670 // AT4G30330 // AT1G65710 // AT5G48870 // AT4G30220 // AT3G57645 // AT4G02840 // AT2G03870 // AT4G14342 // AT1G16610 // AT1G20580
GO:0051129	P	negative regulation of cellular component organization	6	1266	49	28362	0.029	0.53	// AT1G14410 // AT4G22140 // AT2G33560 // AT2G29890 // AT3G25980 // AT3G19590
GO:0051302	P	regulation of cell division	6	1266	49	28362	0.029	0.53	// AT5G10480 // AT2G26330 // AT2G25880 // AT4G32830 // AT2G45490 // AT5G60880
GO:1901135	P	carbohydrate derivative metabolic process	40	1266	645	28362	0.029	0.53	// AT4G15560 // AT3G05020 // AT4G26530 // AT1G32930 // AT3G21110 // AT1G54580 // AT1G52400 // AT1G79500 // AT3G23810 // AT4G32840 // ATCG00140 // AT1G08200 // AT1G45191 // AT5G40870 // ATMG01360 // AT3G28740 // AT1G30120 // ATCG00120 // AT3G50960 // AT5G20410 // AT5G24420 // AT1G32060 // AT5G03650 // AT3G54470 // AT4G18440 // AT1G74420 // AT1G27120 // AT2G02500 // AT5G36890 // ATCG01070 // AT3G03…
GO:0034622	P	cellular macromolecular complex assembly	25	1266	365	28362	0.03	0.53	// ATCG00520 // AT5G51600 // AT1G52400 // AT1G32990 // AT1G57820 // AT4G38160 // AT4G30220 // AT3G18035 // AT4G29040 // AT2G28740 // AT1G48620 // AT1G15660 // AT4G38630 // AT1G14900 // AT4G02840 // AT3G53020 // AT3G22880 // AT1G64150 // AT3G46320 // AT1G59840 // ATCG00680 // AT2G29890 // AT4G35250 // ATCG00360 // AT4G10340
GO:1901137	P	carbohydrate derivative biosynthetic process	23	1266	329	28362	0.03	0.53	// AT4G15560 // AT3G05020 // AT1G32930 // AT3G21110 // AT1G54580 // AT1G79500 // ATCG00140 // AT1G08200 // AT5G40870 // ATCG00120 // AT3G50960 // AT5G20410 // AT1G32060 // AT5G03650 // AT3G54470 // AT4G18440 // AT1G74420 // AT1G27120 // ATCG00150 // AT1G30820 // AT3G53900 // ATCG00130 // AT5G40610
GO:0070271	P	protein complex biogenesis	21	1266	294	28362	0.03	0.54	// AT4G38630 // AT3G46320 // AT3G48870 // AT1G14900 // ATCG00520 // ATCG00680 // AT5G51600 // ATCG00360 // AT2G29890 // AT3G18035 // AT1G64150 // AT2G42540 // AT4G29040 // AT2G28740 // AT1G52400 // AT1G48620 // AT4G05520 // AT1G59840 // AT4G10340 // AT4G35250 // AT1G15660
GO:0003002	P	regionalization	14	1266	173	28362	0.03	0.54	// AT1G51460 // AT2G30424 // AT1G20330 // AT5G10250 // AT4G12970 // AT5G40330 // AT2G38620 // AT3G27920 // AT2G33800 // AT3G54180 // AT4G00180 // AT3G63300 // AT1G01380 // AT2G26330
GO:0042455	P	ribonucleoside biosynthetic process	9	1266	93	28362	0.031	0.54	// AT3G50960 // ATCG00140 // AT1G30820 // AT3G54470 // AT4G18440 // AT5G40870 // AT3G53900 // ATCG00120 // ATCG00130
GO:0031667	P	response to nutrient levels	15	1266	190	28362	0.031	0.54	// AT5G07690 // AT3G25795 // AT3G49580 // AT5G14545 // AT5G21170 // AT2G02470 // AT5G20410 // AT4G35090 // AT3G03710 // AT2G22240 // AT5G14565 // AT3G54470 // AT3G53900 // AT5G15330 // AT3G47340
GO:0009167	P	purine ribonucleoside monophosphate metabolic process	14	1266	174	28362	0.032	0.55	// AT3G21110 // AT4G32840 // AT4G26530 // ATCG00140 // ATCG00150 // ATCG01010 // AT1G30120 // AT2G21330 // AT4G18440 // ATMG01360 // AT1G01090 // ATCG00120 // ATCG00130 // ATCG01070
GO:0009126	P	purine nucleoside monophosphate metabolic process	14	1266	174	28362	0.032	0.55	// AT3G21110 // AT4G32840 // AT4G26530 // ATCG00140 // ATCG00150 // ATCG01010 // AT1G30120 // AT2G21330 // AT4G18440 // ATMG01360 // AT1G01090 // ATCG00120 // ATCG00130 // ATCG01070
GO:0008283	P	cell proliferation	11	1266	125	28362	0.032	0.55	// AT1G15570 // AT1G76540 // AT3G54180 // AT5G14960 // AT2G38620 // AT5G64770 // AT2G36400 // AT1G50490 // AT1G20930 // AT1G80370 // AT1G04110
GO:0044247	P	cellular polysaccharide catabolic process	6	1266	50	28362	0.032	0.55	// AT5G36890 // AT2G40840 // AT1G75680 // AT4G15210 // AT5G55700 // AT1G02800
GO:0014070	P	response to organic cyclic compound	27	1266	405	28362	0.032	0.56	// AT5G15310 // AT3G02120 // AT1G02730 // AT3G12110 // AT1G44110 // AT3G04290 // AT1G76540 // AT4G32280 // AT4G15950 // AT2G46830 // AT1G71030 // AT3G11520 // AT1G08560 // AT4G12730 // AT1G76680 // AT5G07690 // AT1G14920 // AT3G50660 // AT1G01060 // AT3G61250 // AT3G57180 // AT5G39860 // AT2G19430 // AT2G33310 // AT1G18370 // AT2G42870 // AT4G37260
GO:2000026	P	regulation of multicellular organismal development	29	1266	442	28362	0.032	0.56	// AT2G22540 // AT5G57660 // AT4G14690 // AT5G65060 // AT4G12970 // AT1G15570 // AT2G36400 // AT3G27920 // AT5G52310 // AT1G01380 // AT1G78600 // AT4G00180 // AT2G38620 // AT5G10140 // AT1G20823 // AT2G22840 // AT4G38630 // AT1G79840 // AT1G14920 // AT2G22670 // AT2G30424 // AT3G61250 // AT2G38810 // AT3G54180 // AT1G70940 // AT4G22140 // AT4G31120 // AT4G34220 // AT5G45830
GO:0006213	P	pyrimidine nucleoside metabolic process	5	1266	37	28362	0.032	0.56	// AT5G40870 // AT3G54470 // AT3G53900 // AT1G30820 // AT1G32060
GO:0009735	P	response to cytokinin	18	1266	244	28362	0.033	0.57	// AT1G13930 // AT4G38630 // AT3G08940 // AT3G46740 // AT4G01310 // AT1G78370 // AT4G19690 // AT1G32060 // AT1G78630 // AT1G52230 // AT1G61520 // AT3G27850 // AT5G40950 // AT2G40490 // ATCG00130 // AT4G28750 // AT4G02450 // AT5G45930
GO:0055086	P	nucleobase-containing small molecule metabolic process	25	1266	370	28362	0.034	0.58	// AT4G26530 // AT3G21110 // AT2G21330 // AT1G72040 // AT3G23810 // AT4G32840 // ATCG00140 // AT5G40870 // ATMG01360 // AT1G30120 // ATCG00120 // AT3G50960 // AT3G10620 // AT5G24420 // AT1G32060 // AT3G54470 // AT4G18440 // ATCG01070 // ATCG00150 // AT1G30820 // ATCG01010 // AT5G43600 // AT3G53900 // AT1G01090 // ATCG00130
GO:0006081	P	cellular aldehyde metabolic process	7	1266	65	28362	0.034	0.58	// AT4G15560 // AT1G02205 // AT3G03710 // AT5G24420 // AT3G02720 // AT2G21330 // AT2G02500
GO:0009156	P	ribonucleoside monophosphate biosynthetic process	8	1266	80	28362	0.034	0.59	// ATCG00140 // AT3G21110 // AT3G54470 // AT4G18440 // AT5G40870 // AT3G53900 // ATCG00120 // ATCG00130
GO:0051247	P	positive regulation of protein metabolic process	9	1266	96	28362	0.036	0.61	// AT2G27970 // ATCG00380 // AT5G15510 // AT4G22860 // AT3G30720 // AT4G33260 // AT4G33270 // AT5G13840 // AT1G03780
GO:0009606	P	tropism	8	1266	81	28362	0.037	0.62	// AT1G70940 // AT5G67270 // AT5G13750 // AT2G21650 // AT5G64770 // AT1G14280 // AT5G64330 // AT3G61050
GO:0072528	P	pyrimidine-containing compound biosynthetic process	6	1266	52	28362	0.037	0.62	// AT4G15560 // AT1G30820 // AT1G32060 // AT3G54470 // AT5G40870 // AT3G53900
GO:0048366	P	leaf development	24	1266	356	28362	0.038	0.63	// AT2G36400 // AT2G48120 // AT3G27920 // AT5G52310 // AT1G15690 // AT4G00180 // AT2G39730 // AT2G42530 // AT4G29040 // AT1G76680 // AT5G10250 // AT2G22840 // AT4G38630 // AT3G50660 // AT2G24060 // AT3G54180 // AT1G14280 // AT2G42600 // AT2G42540 // AT2G26330 // AT3G13960 // AT3G17185 // AT5G51720 // AT3G52910
GO:0034599	P	cellular response to oxidative stress	9	1266	97	28362	0.038	0.63	// AT5G36890 // AT5G20720 // AT3G06730 // AT4G19690 // AT5G64940 // AT1G05680 // AT4G09010 // AT5G16400 // AT5G23310
GO:0042325	P	regulation of phosphorylation	7	1266	67	28362	0.039	0.64	// AT5G10480 // AT3G21870 // AT2G27970 // AT5G15510 // AT5G21170 // AT4G22860 // AT1G03780
GO:0006753	P	nucleoside phosphate metabolic process	21	1266	305	28362	0.041	0.69	// AT4G26530 // AT3G10620 // AT4G32840 // AT5G24420 // ATCG00140 // ATCG00150 // AT1G30820 // ATCG01010 // AT1G30120 // AT3G54470 // AT4G18440 // AT5G40870 // ATMG01360 // AT3G53900 // AT1G01090 // ATCG00120 // ATCG00130 // AT2G21330 // ATCG01070 // AT3G21110 // AT1G72040
GO:0034728	P	nucleosome organization	5	1266	40	28362	0.042	0.7	// AT1G48620 // AT3G46320 // AT1G14900 // AT2G28740 // AT3G18035
GO:0019216	P	regulation of lipid metabolic process	6	1266	54	28362	0.042	0.7	// AT1G06515 // AT3G03710 // AT1G79700 // AT3G56130 // AT5G65410 // AT3G57180
GO:0009199	P	ribonucleoside triphosphate metabolic process	13	1266	165	28362	0.042	0.7	// AT4G32840 // AT4G26530 // ATCG00140 // AT1G30820 // ATCG01010 // AT1G30120 // AT2G21330 // AT5G40870 // ATMG01360 // AT1G01090 // ATCG00120 // ATCG00130 // ATCG01070
GO:0000302	P	response to reactive oxygen species	13	1266	166	28362	0.044	0.73	// AT5G14545 // AT5G36890 // AT5G20720 // AT4G35090 // AT2G22240 // AT4G19690 // AT5G14565 // AT1G51400 // AT1G54050 // AT1G05680 // AT4G09010 // AT5G52310 // AT5G23310
GO:0051174	P	regulation of phosphorus metabolic process	8	1266	85	28362	0.045	0.74	// AT5G10480 // AT3G21870 // AT4G22860 // AT2G27970 // AT5G15510 // AT5G21170 // AT3G03710 // AT1G03780
GO:0005975	P	carbohydrate metabolic process	64	1266	1144	28362	0.045	0.74	// AT5G26000 // AT3G03710 // AT1G02730 // AT4G03210 // AT3G05020 // AT5G21170 // AT4G39800 // AT3G30720 // AT3G61610 // AT1G54580 // AT5G19220 // AT1G52400 // AT2G21370 // AT4G23990 // AT3G20440 // AT1G79500 // AT3G23730 // AT2G28470 // AT4G32840 // AT3G61490 // AT1G02640 // AT4G34860 // AT5G40870 // AT4G26530 // AT4G14130 // AT1G74420 // AT1G12240 // AT5G55180 // AT2G32090 // AT1G02800 // AT1G30…
GO:0019220	P	regulation of phosphate metabolic process	8	1266	85	28362	0.045	0.74	// AT5G10480 // AT3G21870 // AT4G22860 // AT2G27970 // AT5G15510 // AT5G21170 // AT3G03710 // AT1G03780
GO:0044765	P	single-organism transport	57	1266	1004	28362	0.046	0.74	// AT1G17140 // ATCG00140 // AT3G08770 // AT3G53420 // AT1G62500 // AT5G48490 // AT5G64770 // AT3G61430 // AT3G53980 // AT4G33550 // AT3G48870 // AT5G44050 // AT5G03520 // AT1G02690 // AT5G42420 // AT2G45770 // AT1G15690 // AT5G27630 // AT4G32770 // AT2G01420 // AT1G11260 // AT2G10940 // AT1G01620 // AT5G52450 // AT4G39460 // ATMG01360 // AT1G08560 // AT2G45960 // ATCG00120 // AT3G16240 // AT4G02…
GO:0009260	P	ribonucleotide biosynthetic process	9	1266	101	28362	0.046	0.75	// ATCG00140 // AT1G30820 // AT3G21110 // AT3G54470 // AT4G18440 // AT5G40870 // AT3G53900 // ATCG00120 // ATCG00130
GO:0046390	P	ribose phosphate biosynthetic process	9	1266	101	28362	0.046	0.75	// ATCG00140 // AT1G30820 // AT3G21110 // AT3G54470 // AT4G18440 // AT5G40870 // AT3G53900 // ATCG00120 // ATCG00130
GO:0034220	P	ion transmembrane transport	18	1266	255	28362	0.046	0.75	// ATCG00140 // ATMG01360 // AT2G38460 // AT3G53420 // AT4G20940 // AT2G45960 // AT5G10180 // AT2G48020 // AT3G61430 // AT1G01620 // AT4G35100 // AT2G04032 // AT4G19690 // AT2G26900 // ATCG00120 // ATCG00130 // AT5G61810 // AT1G15690
GO:0009112	P	nucleobase metabolic process	5	1266	42	28362	0.049	0.79	// AT3G54470 // AT3G53900 // AT5G40870 // AT5G43600 // AT1G32060
GO:0070925	P	organelle assembly	8	1266	87	28362	0.05	0.81	// AT4G21270 // AT4G05190 // AT3G53020 // AT4G38160 // AT5G40740 // AT1G03780 // AT1G32990 // AT1G15660
GO:0033044	P	regulation of chromosome organization	7	1266	72	28362	0.052	0.83	// AT1G14410 // AT4G22140 // AT2G33560 // AT1G57820 // AT1G50490 // AT3G25980 // AT3G19590
GO:0009165	P	nucleotide biosynthetic process	11	1266	137	28362	0.053	0.85	// ATCG00140 // ATCG00150 // AT1G30820 // AT3G21110 // AT3G54470 // AT4G18440 // AT5G40870 // AT3G53900 // ATCG00120 // ATCG00130 // AT1G72040
GO:0048367	P	shoot system development	51	1266	896	28362	0.054	0.86	// AT5G52310 // AT2G22540 // AT5G57660 // AT3G10870 // AT4G38630 // AT5G55730 // AT2G36400 // AT2G48120 // AT3G27920 // AT5G51720 // AT2G38110 // AT3G47500 // AT4G17460 // AT3G08510 // AT1G52030 // AT1G15690 // AT4G00180 // AT5G65060 // AT2G39730 // AT1G14280 // AT2G42530 // AT4G29040 // AT5G10140 // AT1G76680 // AT5G10250 // AT2G22840 // AT1G02065 // AT3G53020 // AT3G54560 // AT3G50660 // AT2G42…
GO:0009135	P	purine nucleoside diphosphate metabolic process	7	1266	73	28362	0.055	0.86	// AT4G32840 // AT4G26530 // ATCG00150 // AT1G30120 // AT2G21330 // AT1G01090 // ATCG00120
GO:0046031	P	ADP metabolic process	7	1266	73	28362	0.055	0.86	// AT4G32840 // AT4G26530 // ATCG00150 // AT1G30120 // AT2G21330 // AT1G01090 // ATCG00120
GO:0009179	P	purine ribonucleoside diphosphate metabolic process	7	1266	73	28362	0.055	0.86	// AT4G32840 // AT4G26530 // ATCG00150 // AT1G30120 // AT2G21330 // AT1G01090 // ATCG00120
GO:0009185	P	ribonucleoside diphosphate metabolic process	7	1266	73	28362	0.055	0.86	// AT4G32840 // AT4G26530 // ATCG00150 // AT1G30120 // AT2G21330 // AT1G01090 // ATCG00120
GO:0045859	P	regulation of protein kinase activity	6	1266	58	28362	0.055	0.86	// AT3G21870 // AT2G27970 // AT5G15510 // AT5G21170 // AT4G22860 // AT1G03780
GO:0009142	P	nucleoside triphosphate biosynthetic process	6	1266	58	28362	0.055	0.86	// ATCG00140 // ATCG00150 // AT1G30820 // AT5G40870 // ATCG00120 // ATCG00130
GO:1901293	P	nucleoside phosphate biosynthetic process	11	1266	139	28362	0.057	0.89	// ATCG00140 // ATCG00150 // AT1G30820 // AT3G21110 // AT3G54470 // AT4G18440 // AT5G40870 // AT3G53900 // ATCG00120 // ATCG00130 // AT1G72040
GO:1902578	P	single-organism localization	58	1266	1040	28362	0.057	0.89	// AT1G17140 // ATCG00140 // AT3G08770 // AT3G53420 // AT1G62500 // AT5G48490 // AT5G64770 // AT3G61430 // AT3G53980 // AT4G33550 // AT3G48870 // AT5G44050 // AT5G03520 // AT1G02690 // AT5G42420 // AT2G45770 // AT1G15690 // AT5G27630 // AT4G32770 // AT2G01420 // AT1G11260 // AT2G10940 // AT1G01620 // AT5G52450 // AT4G39460 // AT5G02200 // ATMG01360 // AT1G08560 // AT2G45960 // ATCG00120 // AT3G16…
GO:0019682	P	glyceraldehyde-3-phosphate metabolic process	5	1266	44	28362	0.057	0.89	// AT5G24420 // AT2G21330 // AT3G03710 // AT4G15560 // AT2G02500
GO:0009144	P	purine nucleoside triphosphate metabolic process	12	1266	157	28362	0.059	0.92	// AT4G32840 // AT4G26530 // ATCG00140 // ATCG00150 // ATCG01010 // AT1G30120 // AT2G21330 // ATMG01360 // AT1G01090 // ATCG00120 // ATCG00130 // ATCG01070
GO:0005976	P	polysaccharide metabolic process	27	1266	432	28362	0.06	0.92	// AT1G02730 // AT4G03210 // AT3G30720 // AT5G19220 // AT3G20440 // AT1G79500 // AT3G23730 // AT4G39210 // AT4G23990 // AT5G40870 // AT4G14130 // AT1G74420 // AT1G02800 // AT1G32900 // AT5G47500 // AT1G75680 // AT4G15210 // AT5G03650 // AT5G55700 // AT3G59010 // AT5G55720 // AT4G26690 // AT5G36890 // AT2G40840 // AT1G70090 // AT1G42430 // AT2G43590
GO:0051239	P	regulation of multicellular organismal process	30	1266	490	28362	0.06	0.93	// AT2G22540 // AT5G57660 // AT4G14690 // AT5G65060 // AT4G12970 // AT1G15570 // AT2G36400 // AT4G38430 // AT3G27920 // AT5G52310 // AT1G01380 // AT1G78600 // AT4G00180 // AT2G38620 // AT5G10140 // AT1G20823 // AT2G22840 // AT4G38630 // AT1G79840 // AT1G14920 // AT2G22670 // AT2G30424 // AT3G61250 // AT2G38810 // AT3G54180 // AT1G70940 // AT4G22140 // AT4G31120 // AT4G34220 // AT5G45830
GO:0006090	P	pyruvate metabolic process	8	1266	91	28362	0.062	0.94	// AT4G15560 // AT4G32840 // AT4G26530 // AT3G03710 // AT1G30120 // AT2G21330 // AT1G01090 // AT2G02500
GO:0009926	P	auxin polar transport	8	1266	91	28362	0.062	0.94	// AT1G17140 // AT1G70940 // AT2G01420 // AT5G13750 // AT5G64770 // AT5G19530 // AT4G02450 // AT1G15690
GO:0032270	P	positive regulation of cellular protein metabolic process	8	1266	91	28362	0.062	0.94	// AT2G27970 // ATCG00380 // AT5G15510 // AT4G22860 // AT4G33260 // AT4G33270 // AT5G13840 // AT1G03780
GO:0009117	P	nucleotide metabolic process	20	1266	302	28362	0.062	0.94	// AT4G26530 // AT3G21110 // AT4G32840 // AT5G24420 // ATCG00140 // ATCG00150 // AT1G30820 // ATCG01010 // AT1G30120 // AT3G54470 // AT4G18440 // AT5G40870 // ATMG01360 // AT3G53900 // AT1G01090 // ATCG00120 // ATCG00130 // ATCG01070 // AT2G21330 // AT1G72040
GO:0009066	P	aspartate family amino acid metabolic process	6	1266	60	28362	0.062	0.95	// AT2G44160 // AT5G10240 // AT5G52100 // AT2G44040 // AT3G47340 // AT3G23810
GO:0043549	P	regulation of kinase activity	6	1266	60	28362	0.062	0.95	// AT3G21870 // AT2G27970 // AT5G15510 // AT5G21170 // AT4G22860 // AT1G03780
GO:0051093	P	negative regulation of developmental process	10	1266	125	28362	0.064	0.97	// AT5G10480 // AT2G22540 // AT1G79840 // AT5G65060 // AT1G14920 // AT2G22670 // AT2G30424 // AT5G10140 // AT4G22140 // AT1G01380
GO:0050790	P	regulation of catalytic activity	15	1266	213	28362	0.066	0.99	// AT3G55660 // AT3G21870 // AT2G27970 // AT3G57860 // AT5G20720 // AT5G15510 // AT5G21170 // AT4G22860 // AT3G59400 // AT1G06515 // AT5G16400 // AT4G33260 // AT5G13840 // AT4G33270 // AT1G03780
GO:0034614	P	cellular response to reactive oxygen species	5	1266	46	28362	0.066	0.99	// AT5G20720 // AT1G05680 // AT5G36890 // AT4G19690 // AT5G23310
GO:0010118	P	stomatal movement	9	1266	109	28362	0.066	0.99	// AT1G20090 // AT2G05070 // AT5G13750 // AT4G20940 // AT1G52400 // AT5G25980 // AT5G13740 // AT5G26000 // AT5G54270
GO:0009553	P	embryo sac development	11	1266	143	28362	0.067	0.99	// AT1G02065 // AT1G18370 // AT3G08510 // AT1G76110 // AT4G30930 // AT1G72970 // AT1G01690 // AT5G40740 // AT3G57860 // AT1G50240 // AT5G55820
GO:0022622	P	root system development	29	1266	484	28362	0.078	1	// AT1G15570 // AT3G07880 // AT5G55730 // AT5G64770 // AT2G36400 // AT1G14580 // AT5G52310 // AT1G01380 // AT1G47200 // AT2G01420 // AT2G02470 // AT4G29040 // AT5G10250 // AT2G22840 // AT4G38630 // AT1G79840 // AT3G04630 // AT5G40330 // AT2G22670 // AT2G37620 // AT3G06010 // AT1G70940 // AT4G26690 // AT1G12240 // AT2G42500 // AT4G02450 // AT3G18000 // AT5G13750 // AT5G56580
GO:0051049	P	regulation of transport	6	1266	95	28362	0.26	1	// AT1G17140 // AT4G20940 // AT5G64770 // AT1G16920 // AT1G20823 // AT4G02450
GO:0044282	P	small molecule catabolic process	5	1266	162	28362	0.85	1	// AT1G06570 // AT2G20340 // AT1G03090 // AT3G47340 // AT3G02720
GO:0098771	P	inorganic ion homeostasis	6	1266	215	28362	0.91	1	// AT3G53530 // AT2G02470 // AT4G19690 // AT2G37390 // AT5G51720 // AT5G13740
GO:0043603	P	cellular amide metabolic process	74	1266	1575	28362	0.35	1	// AT1G64510 // AT1G49760 // ATCG00030 // ATCG00950 // ATCG00380 // ATCG00660 // AT5G16140 // AT3G55750 // AT3G44890 // AT4G00810 // AT5G20180 // AT4G17560 // AT2G43030 // AT3G23390 // AT3G56020 // AT1G74970 // ATCG00450 // AT1G43190 // AT1G32990 // AT3G17170 // AT2G04390 // AT2G27720 // AT5G14660 // ATCG01210 // ATCG00410 // AT5G36230 // AT5G47190 // ATCG00160 // AT5G40950 // AT2G24090 // AT4G15…
GO:0009698	P	phenylpropanoid metabolic process	5	1266	164	28362	0.85	1	// AT2G22990 // AT4G22880 // AT3G55580 // AT4G37980 // AT1G71030
GO:0009168	P	purine ribonucleoside monophosphate biosynthetic process	5	1266	64	28362	0.17	1	// ATCG00120 // ATCG00130 // ATCG00140 // AT4G18440 // AT3G21110
GO:0006306	P	DNA methylation	5	1266	58	28362	0.13	1	// AT4G15950 // AT1G57820 // AT2G38810 // AT3G54560 // AT5G43990
GO:0006305	P	DNA alkylation	5	1266	58	28362	0.13	1	// AT4G15950 // AT1G57820 // AT2G38810 // AT3G54560 // AT5G43990
GO:0009132	P	nucleoside diphosphate metabolic process	7	1266	81	28362	0.082	1	// AT4G32840 // AT4G26530 // ATCG00150 // AT1G30120 // AT2G21330 // AT1G01090 // ATCG00120
GO:0000003	P	reproduction	87	1266	1721	28362	0.13	1	// AT5G57660 // AT4G21323 // AT5G18700 // AT4G39800 // AT3G08510 // AT1G79500 // AT4G23940 // AT3G13540 // AT4G33770 // AT2G21650 // AT1G21690 // AT3G23890 // AT3G10570 // AT5G10250 // AT3G52940 // AT5G37630 // AT1G25450 // AT4G13640 // AT3G54560 // AT2G22240 // AT5G18820 // AT2G38810 // AT5G27740 // AT3G06010 // AT4G22140 // AT2G38110 // AT3G18000 // AT5G62410 // AT2G33560 // AT1G01690 // AT5G56…
GO:0043207	P	response to external biotic stimulus	50	1266	1212	28362	0.73	1	// AT5G44973 // AT2G22230 // AT4G19690 // AT1G06680 // AT2G26020 // AT5G52310 // AT5G51600 // AT1G52400 // AT5G58600 // AT5G64840 // AT2G39730 // AT4G37980 // AT5G52450 // AT2G42530 // AT3G14150 // AT5G13740 // AT5G26000 // ATCG00120 // AT2G44440 // AT1G02800 // AT2G22840 // AT5G07690 // AT3G23550 // AT5G14545 // AT3G49110 // AT1G52410 // AT2G41430 // AT3G52960 // AT1G19320 // AT3G54560 // AT2G22…
GO:0044550	P	secondary metabolite biosynthetic process	13	1266	311	28362	0.63	1	// AT4G31940 // AT5G07690 // AT1G11600 // AT3G55580 // AT4G22880 // AT5G67030 // AT3G26200 // AT1G71030 // AT4G37980 // AT5G04660 // AT3G28740 // AT4G20240 // AT3G10570
GO:0000160	P	phosphorelay signal transduction system	8	1266	225	28362	0.78	1	// AT5G07690 // AT5G67180 // AT5G11190 // AT2G47520 // AT2G46790 // AT1G79700 // AT2G35700 // AT5G02810
GO:0045132	P	meiotic chromosome segregation	5	1266	49	28362	0.08	1	// AT3G22880 // AT1G01690 // AT2G33560 // AT3G23890 // AT1G15660
GO:0006979	P	response to oxidative stress	25	1266	453	28362	0.17	1	// AT3G06730 // AT4G19690 // AT5G64940 // AT1G05680 // AT5G23310 // AT4G32770 // AT5G58390 // AT5G20720 // AT1G54050 // AT5G52310 // AT4G35090 // AT1G78380 // AT5G14545 // AT2G19810 // AT3G49110 // AT2G22240 // AT5G14565 // AT2G22080 // AT5G36890 // AT2G21640 // AT3G10020 // AT1G51400 // AT5G16400 // AT4G09010 // AT4G04840
GO:0016458	P	gene silencing	13	1266	240	28362	0.29	1	// AT2G19430 // AT1G57820 // AT5G59870 // AT4G22140 // AT3G54560 // AT4G27230 // AT5G43990 // AT4G15950 // AT3G17185 // AT3G20670 // AT4G29040 // AT2G38810 // AT5G27670
GO:0006281	P	DNA repair	8	1266	295	28362	0.95	1	// AT1G14410 // AT2G47590 // AT5G44680 // AT3G61420 // AT3G22880 // AT3G02540 // AT2G02740 // AT3G48900
GO:0048583	P	regulation of response to stimulus	24	1266	565	28362	0.62	1	// AT5G51910 // AT3G57860 // AT1G52400 // AT2G43010 // AT1G78600 // AT4G32770 // AT1G78370 // AT3G49810 // AT5G20720 // AT4G34220 // AT3G14150 // AT4G02450 // AT5G07690 // AT3G49110 // AT1G14920 // AT2G19430 // AT1G70940 // AT4G22140 // AT2G34640 // AT1G77470 // AT3G09980 // AT4G31120 // AT1G71020 // AT4G14300
GO:0048582	P	positive regulation of post-embryonic development	5	1266	81	28362	0.31	1	// AT4G22140 // AT4G34220 // AT4G12970 // AT4G14690 // AT1G15570
GO:0050832	P	defense response to fungus	14	1266	504	28362	0.98	1	// AT5G07690 // AT5G44973 // AT1G02205 // AT2G42530 // AT2G22230 // AT2G26020 // AT3G49110 // AT2G22240 // AT2G26330 // AT1G52410 // AT1G52400 // AT4G30650 // AT4G04780 // AT2G44440
GO:0006839	P	mitochondrial transport	7	1266	107	28362	0.22	1	// AT3G16480 // AT5G46800 // AT5G11690 // AT3G49560 // AT4G39460 // ATCG00130 // AT5G61810
GO:0046486	P	glycerolipid metabolic process	6	1266	122	28362	0.47	1	// AT2G38670 // AT1G62430 // AT2G38995 // AT4G39800 // AT1G13560 // AT5G40610
GO:0009607	P	response to biotic stimulus	52	1266	1253	28362	0.72	1	// AT5G44973 // AT2G22230 // AT3G09980 // AT4G19690 // AT1G06680 // AT2G26020 // AT5G52310 // AT5G51600 // AT1G52400 // AT5G58600 // AT5G64840 // AT2G39730 // AT4G37980 // AT5G52450 // AT2G42530 // AT3G14150 // AT5G13740 // AT5G26000 // ATCG00120 // AT2G44440 // AT1G02800 // AT2G22840 // AT5G07690 // AT3G23550 // AT5G14545 // AT3G49110 // AT1G52410 // AT2G41430 // AT3G52960 // AT1G19320 // AT3G54…
GO:0034285	P	response to disaccharide	5	1266	65	28362	0.18	1	// AT1G28330 // AT4G38630 // AT4G37220 // AT3G47340 // AT5G21170
GO:0008652	P	cellular amino acid biosynthetic process	5	1266	132	28362	0.7	1	// AT2G44040 // AT2G36230 // AT5G10240 // AT3G47340 // AT5G52100
GO:0019538	P	protein metabolic process	196	1266	4289	28362	0.38	1	// AT1G49760 // AT4G05180 // AT4G21323 // AT1G75690 // AT2G25880 // AT3G55750 // AT3G44890 // AT4G00810 // ATCG00450 // AT1G20930 // AT4G23940 // AT2G04390 // AT3G49810 // ATCG00020 // AT2G32765 // AT4G38470 // AT5G36230 // AT5G47190 // AT3G26340 // AT1G74420 // AT1G43190 // AT5G10250 // ATCG00100 // AT2G19430 // AT1G29920 // AT2G27970 // AT3G53890 // AT3G17170 // AT3G55920 // AT3G45430 // AT3G22…
GO:0009561	P	megagametogenesis	6	1266	71	28362	0.11	1	// AT1G18370 // AT1G76110 // AT1G50240 // AT4G30930 // AT5G40740 // AT3G57860
GO:0006457	P	protein folding	15	1266	247	28362	0.15	1	// AT5G18820 // AT2G30695 // AT1G08780 // AT1G59980 // AT3G13310 // AT5G20720 // AT2G17880 // AT3G17830 // AT2G42750 // AT2G44650 // AT3G13470 // AT1G24120 // AT3G55920 // AT3G62570 // AT2G28000
GO:0009893	P	positive regulation of metabolic process	28	1266	535	28362	0.23	1	// AT2G22540 // AT3G08510 // ATCG00380 // AT3G30720 // AT4G33260 // AT1G57820 // AT2G46830 // AT5G20720 // AT4G29040 // AT2G42380 // AT5G10140 // AT4G02450 // AT1G03780 // AT2G27970 // AT4G13640 // AT4G22860 // AT4G33270 // AT3G58120 // AT3G57180 // AT3G56290 // AT2G05070 // AT2G34640 // AT1G73870 // AT1G79700 // AT5G15510 // AT5G13840 // AT1G75240 // AT4G25490
GO:0009891	P	positive regulation of biosynthetic process	17	1266	409	28362	0.65	1	// AT2G05070 // AT2G22540 // AT3G08510 // ATCG00380 // AT2G46830 // AT2G34640 // AT1G73870 // AT1G79700 // AT3G58120 // AT4G29040 // AT2G42380 // AT5G10140 // AT2G27970 // AT1G75240 // AT3G57180 // AT3G56290 // AT4G25490
GO:0048569	P	post-embryonic organ development	8	1266	175	28362	0.52	1	// AT4G38630 // AT1G15570 // AT1G47200 // AT5G64770 // AT3G18000 // AT2G22670 // AT4G29040 // AT5G56580
GO:0044036	P	cell wall macromolecule metabolic process	9	1266	158	28362	0.29	1	// AT1G27120 // AT4G26690 // AT4G03210 // AT1G77630 // AT4G14130 // AT1G74420 // AT2G43590 // AT1G79500 // AT3G23730
GO:0009886	P	post-embryonic morphogenesis	11	1266	174	28362	0.17	1	// AT4G38630 // AT1G15570 // AT4G26690 // AT2G26330 // AT2G22670 // AT4G29040 // AT1G04110 // AT3G54180 // AT1G80080 // AT5G10250 // AT5G56580
GO:0035556	P	intracellular signal transduction	23	1266	660	28362	0.9	1	// AT2G22540 // AT3G08510 // AT2G35700 // AT5G03520 // AT1G75840 // AT2G46790 // AT1G16920 // AT5G10140 // AT5G45820 // AT5G07690 // AT3G51290 // AT2G47520 // AT4G35950 // AT3G09900 // AT5G02810 // AT1G20090 // AT5G67180 // AT5G11190 // AT1G22740 // AT1G79700 // AT1G09450 // AT5G05670 // AT4G38470
GO:0015992	P	proton transport	6	1266	74	28362	0.13	1	// ATCG00530 // ATCG00140 // ATMG01360 // ATCG00120 // ATCG00130 // AT1G15690
GO:0000902	P	cell morphogenesis	24	1266	402	28362	0.1	1	// AT5G15310 // AT4G21323 // AT3G07880 // AT5G19530 // AT4G38430 // AT3G27920 // AT1G79500 // AT1G56580 // AT3G13540 // AT1G80350 // AT2G35650 // AT5G23940 // AT3G01140 // AT3G49110 // AT5G28490 // AT5G40330 // AT3G50660 // AT3G54180 // AT5G39860 // AT1G20090 // AT1G70940 // AT4G26690 // AT5G60880 // AT3G18000
GO:0006886	P	intracellular protein transport	12	1266	350	28362	0.85	1	// AT3G16480 // AT3G48870 // AT5G11690 // AT1G02280 // AT3G46740 // AT1G16920 // AT2G45770 // AT3G09740 // AT1G08560 // AT1G02690 // AT1G50900 // AT3G17440
GO:0009860	P	pollen tube growth	6	1266	138	28362	0.58	1	// AT1G20090 // AT4G21323 // AT4G38430 // AT3G18000 // AT1G79500 // AT2G35650
GO:0009867	P	jasmonic acid mediated signaling pathway	5	1266	84	28362	0.33	1	// AT5G07690 // AT3G27920 // AT1G71020 // AT1G14920 // AT3G50660
GO:0008643	P	carbohydrate transport	7	1266	115	28362	0.27	1	// AT4G32770 // AT1G77210 // AT1G11260 // AT5G04160 // AT2G48020 // AT4G35300 // AT5G42420
GO:0032259	P	methylation	15	1266	331	28362	0.51	1	// AT1G57820 // AT3G51290 // AT1G21130 // AT1G20330 // AT2G43920 // AT3G18000 // AT3G54560 // AT4G31120 // AT5G43990 // AT4G15950 // AT1G64970 // AT4G20130 // AT1G15125 // AT2G38810 // AT5G13830
GO:0009308	P	amine metabolic process	5	1266	102	28362	0.48	1	// AT2G36230 // AT2G28305 // AT5G11950 // AT5G19530 // AT3G18000
GO:0051716	P	cellular response to stimulus	134	1266	2856	28362	0.29	1	// AT3G61580 // AT3G08510 // AT4G14690 // AT3G04210 // AT1G20930 // AT2G05620 // AT2G22670 // AT2G43010 // AT3G55580 // AT2G02470 // AT3G49810 // AT1G75100 // AT3G59400 // AT3G14150 // AT1G04820 // AT4G02450 // AT5G12940 // AT2G19430 // AT1G14410 // AT5G20410 // AT2G22240 // AT3G63300 // AT3G54470 // AT2G42540 // AT3G08680 // AT1G07180 // AT1G09450 // AT5G67030 // AT1G79700 // AT2G47590 // AT5G05…
GO:0043412	P	macromolecule modification	108	1266	2532	28362	0.7	1	// AT4G05180 // AT2G25880 // AT1G20930 // AT2G02470 // AT3G49810 // ATCG00020 // AT2G32765 // AT1G74420 // AT5G10250 // AT3G08680 // AT3G21870 // AT2G27970 // AT3G55920 // AT3G45430 // AT3G54560 // AT2G47590 // AT2G38810 // AT3G06010 // AT2G19430 // AT1G20823 // AT4G22140 // AT1G09450 // AT4G32830 // ATCG00340 // AT1G50490 // AT2G20635 // AT5G64330 // AT5G66520 // AT2G22540 // AT1G29910 // AT1G32…
GO:0006304	P	DNA modification	5	1266	69	28362	0.21	1	// AT4G15950 // AT1G57820 // AT2G38810 // AT3G54560 // AT5G43990
GO:0043414	P	macromolecule methylation	8	1266	162	28362	0.44	1	// AT1G57820 // AT3G54560 // AT4G31120 // AT5G43990 // AT4G15950 // AT4G20130 // AT2G38810 // AT5G13830
GO:0044723	P	single-organism carbohydrate metabolic process	32	1266	613	28362	0.22	1	// AT1G02730 // AT3G05020 // AT4G26530 // AT4G39800 // AT3G30720 // AT3G61610 // AT1G54580 // AT5G19220 // AT3G20440 // AT1G79500 // AT4G32840 // AT4G23990 // AT1G30120 // AT1G74420 // AT5G07690 // AT1G32900 // ATCG00490 // AT2G22240 // AT5G08030 // AT5G03650 // AT1G12240 // AT1G32060 // AT2G35650 // AT1G27120 // AT4G26690 // AT4G28706 // AT2G40840 // AT1G70090 // AT4G39210 // AT1G32930 // AT1G01…
GO:0006520	P	cellular amino acid metabolic process	11	1266	320	28362	0.84	1	// AT2G44160 // AT4G11640 // AT2G44040 // AT5G52100 // AT2G36230 // AT2G20340 // AT3G03630 // AT4G28680 // AT1G03090 // AT5G10240 // AT3G47340
GO:0044724	P	single-organism carbohydrate catabolic process	6	1266	95	28362	0.26	1	// AT2G40840 // AT4G32840 // AT4G26530 // AT1G30120 // AT2G21330 // AT1G01090
GO:0016071	P	mRNA metabolic process	20	1266	409	28362	0.38	1	// AT1G06190 // AT2G19430 // AT1G43190 // AT4G30330 // AT1G65710 // AT3G50670 // AT3G13210 // AT3G03710 // AT1G60200 // AT5G48870 // AT4G30220 // AT2G48120 // AT5G16140 // AT4G14300 // AT3G57645 // AT4G02840 // AT2G03870 // AT4G14342 // AT1G16610 // AT1G20580
GO:0050658	P	RNA transport	6	1266	72	28362	0.12	1	// AT5G59950 // AT2G19430 // AT3G49560 // AT3G56900 // AT4G14300 // AT5G02530
GO:0010260	P	organ senescence	7	1266	114	28362	0.26	1	// AT4G38630 // AT2G42540 // AT2G39730 // AT2G42530 // AT5G51720 // AT1G76680 // AT5G52310
GO:0050657	P	nucleic acid transport	6	1266	72	28362	0.12	1	// AT5G59950 // AT2G19430 // AT3G49560 // AT3G56900 // AT4G14300 // AT5G02530
GO:0010557	P	positive regulation of macromolecule biosynthetic process	14	1266	373	28362	0.77	1	// AT2G22540 // AT2G27970 // ATCG00380 // AT2G46830 // AT2G34640 // AT1G73870 // AT1G79700 // AT3G58120 // AT4G29040 // AT2G42380 // AT5G10140 // AT1G75240 // AT3G56290 // AT4G25490
GO:0048364	P	root development	29	1266	482	28362	0.075	1	// AT1G15570 // AT3G07880 // AT5G55730 // AT5G64770 // AT2G36400 // AT1G14580 // AT5G52310 // AT1G01380 // AT1G47200 // AT2G01420 // AT2G02470 // AT4G29040 // AT5G10250 // AT2G22840 // AT4G38630 // AT1G79840 // AT3G04630 // AT5G40330 // AT2G22670 // AT2G37620 // AT3G06010 // AT1G70940 // AT4G26690 // AT1G12240 // AT2G42500 // AT4G02450 // AT3G18000 // AT5G13750 // AT5G56580
GO:0006694	P	steroid biosynthetic process	7	1266	82	28362	0.086	1	// AT3G52940 // AT1G20330 // AT5G47770 // AT4G11820 // AT3G50660 // AT4G17190 // AT1G47290
GO:0006757	P	ATP generation from ADP	5	1266	71	28362	0.22	1	// AT4G32840 // AT1G01090 // AT2G21330 // AT4G26530 // AT1G30120
GO:0010016	P	shoot system morphogenesis	11	1266	176	28362	0.18	1	// AT4G26690 // AT2G26330 // AT1G73870 // AT3G50660 // AT2G48120 // AT4G29040 // AT1G05680 // AT3G54180 // AT1G80080 // AT5G10250 // AT1G04110
GO:0051246	P	regulation of protein metabolic process	21	1266	376	28362	0.19	1	// AT5G10480 // AT3G21870 // AT1G43190 // AT2G27970 // ATCG00380 // AT5G15510 // AT5G21170 // AT4G22140 // AT4G22860 // AT1G49760 // AT3G30720 // AT2G32730 // AT5G36230 // AT4G33260 // AT4G33270 // AT3G12930 // AT5G13840 // AT3G57860 // AT2G25900 // AT3G08010 // AT1G03780
GO:0010017	P	red or far-red light signaling pathway	6	1266	83	28362	0.18	1	// AT2G42540 // AT2G34640 // AT2G46790 // AT1G14280 // AT5G02810 // AT2G43010
GO:0051128	P	regulation of cellular component organization	15	1266	286	28362	0.31	1	// AT1G14410 // AT4G22140 // AT3G25980 // AT3G57860 // AT2G29890 // AT1G57820 // AT4G38430 // AT3G27920 // AT4G29040 // AT1G50490 // AT2G33560 // AT4G05520 // AT4G37490 // AT3G19590 // AT2G26330
GO:0006163	P	purine nucleotide metabolic process	14	1266	204	28362	0.085	1	// AT3G21110 // AT4G32840 // AT4G26530 // ATCG00140 // ATCG00150 // ATCG01010 // AT1G30120 // AT2G21330 // AT4G18440 // ATMG01360 // AT1G01090 // ATCG00120 // ATCG00130 // ATCG01070
GO:0048229	P	gametophyte development	22	1266	422	28362	0.27	1	// AT1G50240 // AT3G08510 // AT4G38630 // AT1G34355 // AT3G57860 // AT1G76110 // AT1G06515 // AT5G40740 // AT2G42380 // AT1G01690 // AT4G14150 // AT1G02065 // AT2G07050 // AT4G30930 // AT3G54710 // AT5G18700 // AT5G55820 // AT1G18370 // AT1G72970 // AT3G18000 // AT3G23670 // AT1G06660
GO:0007127	P	meiosis I	5	1266	58	28362	0.13	1	// AT1G01690 // AT3G57860 // AT3G22880 // AT3G23890 // AT1G15660
GO:0032446	P	protein modification by small protein conjugation	18	1266	550	28362	0.93	1	// AT2G19430 // AT1G57820 // AT3G19380 // AT1G20823 // AT3G57860 // AT3G49810 // AT1G49780 // AT1G50490 // AT2G32765 // AT5G13840 // AT1G71020 // AT4G33260 // AT5G64330 // AT1G63850 // AT4G33270 // AT1G30440 // AT5G10250 // AT1G67900
GO:0009653	P	anatomical structure morphogenesis	51	1266	919	28362	0.075	1	// AT1G15570 // AT1G73870 // AT4G21323 // AT3G07880 // AT5G15310 // AT5G19530 // AT4G38430 // AT2G48120 // AT3G27920 // AT5G51600 // AT1G05680 // AT1G20930 // AT3G18000 // AT1G01380 // AT1G79500 // AT1G50240 // AT1G56580 // AT3G13540 // AT1G76540 // AT2G02470 // AT2G44190 // AT3G46740 // AT1G80350 // AT4G29040 // AT2G35650 // AT5G23940 // AT3G01140 // AT5G10250 // AT4G38630 // AT1G79840 // AT3G04…
GO:0048513	P	animal organ development	21	1266	422	28362	0.34	1	// AT5G52310 // AT4G38630 // AT1G15570 // AT1G47200 // AT2G42540 // AT2G26330 // AT3G18000 // AT5G64770 // AT2G39730 // AT1G79700 // AT2G22670 // AT2G42530 // AT3G27920 // AT5G51720 // AT4G29040 // AT3G50660 // AT4G17460 // AT2G48120 // AT1G76680 // AT5G10250 // AT5G56580
GO:0015672	P	monovalent inorganic cation transport	8	1266	182	28362	0.57	1	// AT2G29650 // ATMG01360 // ATCG00530 // ATCG00140 // AT2G26900 // ATCG00120 // ATCG00130 // AT1G15690
GO:0006974	P	cellular response to DNA damage stimulus	9	1266	318	28362	0.94	1	// AT4G38630 // AT1G14410 // AT2G47590 // AT5G44680 // AT3G61420 // AT3G22880 // AT3G02540 // AT2G02740 // AT3G48900
GO:0034637	P	cellular carbohydrate biosynthetic process	12	1266	219	28362	0.29	1	// AT3G30720 // AT1G32900 // AT4G39210 // AT4G39800 // AT2G22240 // AT5G03650 // AT4G23990 // AT5G19220 // AT1G74420 // AT1G02730 // AT3G20440 // AT1G79500
GO:0044257	P	cellular protein catabolic process	15	1266	444	28362	0.89	1	// AT4G38630 // AT4G24820 // AT1G79210 // AT5G23540 // AT3G02540 // AT2G32730 // AT1G50490 // AT1G11080 // AT4G29040 // AT3G26340 // AT1G53850 // AT3G22110 // AT1G20823 // AT5G09900 // AT3G48350
GO:0009640	P	photomorphogenesis	7	1266	86	28362	0.1	1	// AT1G14290 // AT1G78600 // AT1G52410 // AT3G08010 // AT5G54190 // AT2G43010 // AT5G39860
GO:0010073	P	meristem maintenance	6	1266	116	28362	0.42	1	// AT2G22540 // AT1G70940 // AT4G29040 // AT4G17460 // AT4G27760 // AT3G06010
GO:0072511	P	divalent inorganic cation transport	6	1266	81	28362	0.17	1	// AT2G38460 // AT2G48020 // AT4G19690 // AT1G64150 // AT2G04032 // AT4G35920
GO:1990267	P	response to transition metal nanoparticle	6	1266	119	28362	0.45	1	// AT4G31940 // AT5G14545 // AT5G36890 // AT4G19690 // AT5G14565 // AT5G13740
GO:0030036	P	actin cytoskeleton organization	5	1266	82	28362	0.31	1	// AT4G05520 // AT2G39900 // AT2G29890 // AT1G75100 // AT3G12110
GO:0042592	P	homeostatic process	24	1266	542	28362	0.55	1	// AT4G35090 // AT1G21890 // AT4G19690 // AT2G37390 // AT5G51720 // AT1G52400 // AT4G35920 // AT2G37025 // AT2G01420 // AT2G02470 // AT5G13740 // AT3G06730 // AT1G14410 // AT3G50960 // AT5G01420 // AT3G52960 // AT1G67740 // AT3G50660 // AT3G58620 // AT5G06290 // AT2G05070 // AT1G70940 // AT3G53530 // AT5G16400
GO:0043632	P	modification-dependent macromolecule catabolic process	13	1266	380	28362	0.86	1	// AT4G38630 // AT4G24820 // AT1G79210 // AT5G23540 // AT3G02540 // AT2G32730 // AT1G50490 // AT4G29040 // AT3G26340 // AT1G53850 // AT3G22110 // AT1G20823 // AT5G09900
GO:0009733	P	response to auxin	20	1266	407	28362	0.37	1	// AT4G38630 // AT1G70940 // AT2G01420 // AT4G32280 // AT1G19830 // AT5G15310 // AT3G53020 // AT3G23030 // AT3G21110 // AT2G22240 // AT4G19690 // AT2G22670 // AT2G46830 // AT5G19140 // AT1G01060 // AT5G14960 // AT3G63300 // AT3G04730 // AT2G43010 // AT2G33310
GO:0009826	P	unidimensional cell growth	15	1266	296	28362	0.35	1	// AT1G20090 // AT4G26690 // AT4G21323 // AT3G49110 // AT5G28490 // AT5G60880 // AT3G07880 // AT5G19530 // AT3G50660 // AT5G39860 // AT3G54180 // AT3G18000 // AT4G38430 // AT1G79500 // AT2G35650
GO:0009734	P	auxin-activated signaling pathway	10	1266	190	28362	0.35	1	// AT1G70940 // AT4G32280 // AT2G01420 // AT3G23030 // AT3G53020 // AT2G22670 // AT3G63300 // AT3G04730 // AT2G43010 // AT2G33310
GO:0009739	P	response to gibberellin	11	1266	152	28362	0.091	1	// AT5G07690 // AT5G15310 // AT1G12240 // AT2G46830 // AT1G14920 // AT4G28160 // AT1G71030 // AT3G27920 // AT1G01060 // AT2G45900 // AT5G39860
GO:0009738	P	abscisic acid-activated signaling pathway	11	1266	243	28362	0.53	1	// AT2G19430 // AT4G20940 // AT1G54160 // AT5G25980 // AT1G12240 // AT4G34220 // AT1G52400 // AT5G26000 // AT5G47710 // AT1G75240 // AT5G45830
GO:0006397	P	mRNA processing	20	1266	324	28362	0.1	1	// AT1G06190 // AT2G19430 // AT1G43190 // AT4G30330 // AT1G65710 // AT3G50670 // AT3G13210 // AT3G03710 // AT1G60200 // AT5G48870 // AT4G30220 // AT2G48120 // AT5G16140 // AT4G14300 // AT3G57645 // AT4G02840 // AT2G03870 // AT4G14342 // AT1G16610 // AT1G20580
GO:0006468	P	protein phosphorylation	39	1266	936	28362	0.69	1	// AT2G22540 // AT5G21170 // AT2G25880 // AT2G45490 // AT1G20930 // AT2G02780 // AT2G26730 // AT1G76540 // AT3G53380 // AT2G38620 // AT5G10140 // AT5G28290 // AT4G20940 // AT1G03780 // AT5G43020 // AT5G10480 // AT3G21870 // AT2G27970 // AT3G45430 // AT4G22860 // AT3G54180 // AT3G06030 // AT5G18700 // AT3G59110 // AT2G26330 // AT3G08680 // AT1G68400 // AT5G51560 // AT1G09450 // AT1G50240 // AT4G32…
GO:0045087	P	innate immune response	8	1266	323	28362	0.97	1	// AT5G07690 // AT1G09750 // AT3G49110 // AT2G22230 // AT4G37980 // AT4G29040 // AT3G14150 // AT4G04780
GO:0000271	P	polysaccharide biosynthetic process	11	1266	202	28362	0.3	1	// AT3G30720 // AT1G32900 // AT1G70090 // AT5G03650 // AT4G39210 // AT4G23990 // AT5G19220 // AT1G74420 // AT1G02730 // AT3G20440 // AT1G79500
GO:0006464	P	cellular protein modification process	95	1266	2126	28362	0.51	1	// AT4G05180 // AT2G25880 // AT1G20930 // AT3G49810 // ATCG00020 // AT2G32765 // AT1G74420 // AT5G10250 // AT3G08680 // AT3G21870 // AT2G27970 // AT3G55920 // AT3G45430 // AT2G47590 // AT2G19430 // AT1G20823 // AT4G22140 // AT1G09450 // AT4G32830 // ATCG00340 // AT1G50490 // AT2G20635 // AT5G64330 // AT2G22540 // AT1G29910 // AT1G32930 // AT2G45490 // AT1G63850 // AT3G19380 // AT1G67900 // AT2G26…
GO:0000272	P	polysaccharide catabolic process	10	1266	167	28362	0.23	1	// AT5G36890 // AT2G40840 // AT5G47500 // AT1G75680 // AT4G15210 // AT5G55700 // AT3G59010 // AT5G55720 // AT2G43590 // AT1G02800
GO:0010383	P	cell wall polysaccharide metabolic process	6	1266	118	28362	0.44	1	// AT4G26690 // AT4G03210 // AT4G14130 // AT1G74420 // AT1G79500 // AT3G23730
GO:0051273	P	beta-glucan metabolic process	6	1266	91	28362	0.23	1	// AT1G02730 // AT5G36890 // AT1G75680 // AT4G23990 // AT4G26690 // AT1G02800
GO:0009914	P	hormone transport	8	1266	103	28362	0.1	1	// AT1G17140 // AT1G70940 // AT2G01420 // AT5G13750 // AT5G64770 // AT5G19530 // AT4G02450 // AT1G15690
GO:0006066	P	alcohol metabolic process	7	1266	88	28362	0.11	1	// AT4G26690 // AT4G33770 // AT5G47770 // AT5G08030 // AT2G22240 // AT4G17190 // AT4G39800
GO:0006796	P	phosphate-containing compound metabolic process	82	1266	1735	28362	0.32	1	// AT4G32830 // AT2G22540 // ATCG00140 // AT4G15560 // AT3G05020 // AT5G21170 // AT2G25880 // AT4G39800 // AT1G13560 // AT3G21110 // AT2G45490 // AT1G54580 // AT1G66150 // AT1G20930 // AT2G21370 // AT2G27970 // AT4G22860 // ATCG01070 // AT2G02780 // AT1G50240 // AT2G26730 // AT1G76540 // AT3G53380 // AT4G32840 // AT4G33770 // AT5G15510 // AT4G11820 // AT4G38470 // AT1G74320 // AT5G40870 // ATMG01…
GO:0006790	P	sulfur compound metabolic process	13	1266	286	28362	0.51	1	// AT5G07690 // AT5G49460 // AT4G15560 // AT1G30120 // AT4G11820 // AT5G25980 // AT4G01120 // AT5G26000 // AT3G28740 // AT1G01090 // AT4G37260 // AT3G23810 // AT2G22840
GO:0048528	P	post-embryonic root development	8	1266	128	28362	0.23	1	// AT4G38630 // AT1G15570 // AT1G47200 // AT5G64770 // AT3G18000 // AT2G22670 // AT4G29040 // AT5G56580
GO:0006793	P	phosphorus metabolic process	82	1266	1751	28362	0.35	1	// AT4G32830 // AT2G22540 // ATCG00140 // AT4G15560 // AT3G05020 // AT5G21170 // AT2G25880 // AT4G39800 // AT1G13560 // AT3G21110 // AT2G45490 // AT1G54580 // AT1G66150 // AT1G20930 // AT2G21370 // AT2G27970 // AT4G22860 // ATCG01070 // AT2G02780 // AT1G50240 // AT2G26730 // AT1G76540 // AT3G53380 // AT4G32840 // AT4G33770 // AT5G15510 // AT4G11820 // AT4G38470 // AT1G74320 // AT5G40870 // ATMG01…
GO:0006417	P	regulation of translation	7	1266	211	28362	0.83	1	// AT1G49760 // AT1G43190 // ATCG00380 // AT3G12930 // AT5G36230 // AT2G25900 // AT3G08010
GO:0048527	P	lateral root development	6	1266	115	28362	0.41	1	// AT1G15570 // AT1G47200 // AT5G64770 // AT2G22670 // AT4G29040 // AT5G56580
GO:0006414	P	translational elongation	12	1266	763	28362	1	1	// AT2G27710 // ATCG00200 // ATCG00380 // AT3G17170 // AT2G27720 // ATCG00030 // ATCG00450 // AT4G00810 // ATCG00410 // ATCG00290 // AT5G57290 // ATCG00100
GO:0009630	P	gravitropism	5	1266	68	28362	0.2	1	// AT5G13750 // AT5G64770 // AT1G70940 // AT2G21650 // AT3G61050
GO:0048522	P	positive regulation of cellular process	34	1266	676	28362	0.27	1	// AT2G22540 // AT1G73870 // AT3G08510 // ATCG00380 // AT5G64770 // AT4G33260 // AT1G20930 // AT1G52400 // AT1G57820 // AT1G76540 // AT2G46830 // AT5G15510 // AT4G29040 // AT2G42380 // AT5G10140 // AT1G03780 // AT2G27970 // AT5G20720 // AT4G22860 // AT4G33270 // AT3G54180 // AT3G58120 // AT3G57180 // AT3G56290 // AT2G05070 // AT5G14960 // AT2G34640 // AT1G22740 // AT1G79700 // AT2G38620 // AT4G34…
GO:0009636	P	response to toxic substance	7	1266	102	28362	0.19	1	// AT5G20720 // AT1G78370 // ATCG00020 // AT1G27130 // AT3G20390 // AT5G54270 // AT5G23310
GO:2000241	P	regulation of reproductive process	13	1266	266	28362	0.41	1	// AT2G22540 // AT1G20823 // AT5G57660 // AT5G65060 // AT4G31120 // AT4G38430 // AT3G57860 // AT1G14920 // AT5G10140 // AT4G22140 // AT3G61250 // AT2G38810 // AT5G45830
GO:0007165	P	signal transduction	82	1266	1965	28362	0.75	1	// AT2G22540 // AT3G08510 // AT3G04210 // AT1G71020 // AT4G20940 // AT3G23030 // AT3G63300 // AT5G25980 // AT3G27920 // AT4G33260 // AT1G66150 // AT1G20930 // AT1G52400 // AT2G35700 // AT5G03520 // AT2G22670 // AT4G35920 // AT2G02780 // AT1G75840 // AT4G35470 // AT2G01420 // AT1G76540 // AT4G32280 // AT2G38620 // AT2G33310 // AT2G46790 // AT1G14280 // AT2G43010 // AT3G59400 // AT1G68400 // AT3G14…
GO:0007166	P	cell surface receptor signaling pathway	8	1266	234	28362	0.82	1	// AT3G08680 // AT2G26730 // AT1G68400 // AT5G51560 // AT4G34220 // AT5G43020 // AT2G02780 // AT1G20650
GO:0007167	P	enzyme linked receptor protein signaling pathway	7	1266	130	28362	0.37	1	// AT3G08680 // AT2G26730 // AT1G68400 // AT5G51560 // AT4G34220 // AT2G02780 // AT5G43020
GO:0007169	P	transmembrane receptor protein tyrosine kinase signaling pathway	7	1266	130	28362	0.37	1	// AT3G08680 // AT2G26730 // AT1G68400 // AT5G51560 // AT4G34220 // AT2G02780 // AT5G43020
GO:0031347	P	regulation of defense response	7	1266	233	28362	0.89	1	// AT4G32770 // AT5G51910 // AT3G49110 // AT1G77470 // AT3G09980 // AT3G57860 // AT3G14150
GO:0044712	P	single-organism catabolic process	29	1266	585	28362	0.32	1	// AT3G08510 // AT4G26530 // AT5G14450 // AT5G25980 // AT2G21330 // AT5G33370 // AT3G04290 // AT4G32840 // AT1G78370 // AT3G02720 // AT1G27130 // AT4G01130 // AT4G29040 // AT3G14220 // AT1G30120 // AT1G06570 // AT1G78380 // AT4G28780 // AT5G26000 // AT1G03090 // AT3G47340 // AT1G02205 // AT2G40840 // AT4G18970 // AT2G20340 // AT5G43600 // AT1G01090 // AT5G15720 // AT4G10955
GO:0042445	P	hormone metabolic process	7	1266	152	28362	0.52	1	// AT3G08510 // AT3G50660 // AT5G11950 // AT1G05680 // AT3G10870 // AT2G28305 // AT2G43010
GO:0006733	P	oxidoreduction coenzyme metabolic process	7	1266	130	28362	0.37	1	// AT4G32840 // AT4G26530 // AT5G24420 // ATCG01070 // AT2G21330 // AT1G01090 // AT1G30120
GO:0006096	P	glycolytic process	5	1266	71	28362	0.22	1	// AT4G32840 // AT1G01090 // AT2G21330 // AT4G26530 // AT1G30120
GO:0051052	P	regulation of DNA metabolic process	7	1266	86	28362	0.1	1	// AT1G14410 // AT1G20330 // AT3G54560 // AT1G57820 // AT2G38620 // AT3G54180 // AT2G38810
GO:0046034	P	ATP metabolic process	11	1266	148	28362	0.079	1	// AT4G32840 // AT4G26530 // ATCG00140 // ATCG01010 // AT1G30120 // AT2G21330 // ATMG01360 // AT1G01090 // ATCG00120 // ATCG00130 // ATCG01070
GO:1901565	P	organonitrogen compound catabolic process	7	1266	164	28362	0.6	1	// AT1G06570 // AT2G26550 // AT2G43590 // AT2G20340 // AT5G43600 // AT1G03090 // AT3G47340
GO:0009605	P	response to external stimulus	78	1266	1582	28362	0.2	1	// AT4G19690 // AT5G44973 // AT2G22230 // AT5G21170 // AT4G35090 // AT5G64770 // AT1G29395 // AT2G36400 // AT1G06680 // AT2G26020 // AT5G52310 // AT5G51600 // AT1G05680 // AT1G52400 // AT4G35920 // AT2G43010 // AT1G14280 // AT5G58600 // AT5G64840 // AT3G49580 // AT2G02470 // AT2G21650 // AT2G39730 // AT4G37980 // AT2G15970 // AT5G52450 // AT2G42530 // AT3G61050 // AT3G14150 // AT3G25795 // AT5G13…
GO:0023057	P	negative regulation of signaling	6	1266	82	28362	0.17	1	// AT5G07690 // AT2G19430 // AT4G02450 // AT1G14920 // AT2G30424 // AT1G01380
GO:0016567	P	protein ubiquitination	17	1266	526	28362	0.93	1	// AT2G19430 // AT1G57820 // AT3G19380 // AT1G20823 // AT3G57860 // AT3G49810 // AT1G49780 // AT1G50490 // AT5G13840 // AT1G71020 // AT4G33260 // AT5G64330 // AT1G63850 // AT4G33270 // AT1G30440 // AT5G10250 // AT1G67900
GO:0016569	P	covalent chromatin modification	13	1266	228	28362	0.23	1	// AT1G57820 // AT1G76540 // AT4G29510 // AT2G02470 // AT5G26210 // AT2G25880 // AT4G32830 // AT2G16780 // AT1G09450 // AT2G45490 // AT4G22140 // AT5G43990 // AT3G06010
GO:0023051	P	regulation of signaling	12	1266	231	28362	0.35	1	// AT5G07690 // AT2G19430 // AT1G70940 // AT4G02450 // AT2G34640 // AT1G71020 // AT1G14920 // AT4G34220 // AT2G30424 // AT1G52400 // AT1G01380 // AT2G43010
GO:0010628	P	positive regulation of gene expression	15	1266	383	28362	0.73	1	// AT2G22540 // AT2G27970 // ATCG00380 // AT4G13640 // AT2G46830 // AT3G56290 // AT2G34640 // AT1G73870 // AT3G58120 // AT4G29040 // AT2G42380 // AT5G10140 // AT1G75240 // AT4G02450 // AT4G25490
GO:0046496	P	nicotinamide nucleotide metabolic process	6	1266	115	28362	0.41	1	// AT4G32840 // AT4G26530 // AT5G24420 // AT1G30120 // AT2G21330 // AT1G01090
GO:0034660	P	ncRNA metabolic process	12	1266	337	28362	0.82	1	// AT1G06190 // AT5G17660 // AT1G74970 // AT2G04530 // AT2G45270 // AT3G03710 // AT4G34730 // AT4G38160 // AT2G33800 // AT3G57180 // AT2G32230 // AT3G63490
GO:0051028	P	mRNA transport	5	1266	65	28362	0.18	1	// AT5G59950 // AT2G19430 // AT3G56900 // AT4G14300 // AT5G02530
GO:0044267	P	cellular protein metabolic process	180	1266	3841	28362	0.26	1	// AT1G49760 // AT4G05180 // AT1G75690 // AT2G25880 // AT3G55750 // AT3G44890 // AT4G00810 // ATCG00450 // AT1G20930 // AT2G04390 // AT3G49810 // ATCG00020 // AT2G32765 // AT4G38470 // AT5G36230 // AT5G47190 // AT3G26340 // AT1G74420 // AT1G43190 // AT5G10250 // ATCG00100 // AT2G19430 // AT1G29920 // AT2G27970 // AT3G53890 // AT3G17170 // AT3G55920 // AT3G45430 // AT3G22110 // AT2G25900 // AT3G08…
GO:0080147	P	root hair cell development	5	1266	79	28362	0.29	1	// AT2G02470 // AT4G38630 // AT1G70940 // AT1G01380 // AT2G37620
GO:0048589	P	developmental growth	24	1266	458	28362	0.25	1	// AT4G21323 // AT3G07880 // AT5G19530 // AT4G38430 // AT1G79500 // AT2G02470 // AT4G29040 // AT2G35650 // AT5G28490 // AT4G38630 // AT4G02450 // AT1G20580 // AT5G10480 // AT3G49110 // AT1G62430 // AT3G50660 // AT2G37620 // AT3G54180 // AT5G39860 // AT1G20090 // AT1G70940 // AT4G26690 // AT5G60880 // AT3G18000
GO:0006364	P	rRNA processing	7	1266	185	28362	0.72	1	// AT1G06190 // AT1G74970 // AT3G03710 // AT4G34730 // AT2G33800 // AT3G57180 // AT3G63490
GO:0006366	P	transcription from RNA polymerase II promoter	15	1266	380	28362	0.72	1	// AT5G07690 // AT2G22540 // AT3G13540 // AT3G42170 // AT1G02680 // AT5G15310 // AT5G40330 // AT5G10140 // AT3G27920 // AT4G29040 // AT2G30424 // AT3G01140 // AT3G61250 // AT1G01380 // AT4G37260
GO:0009887	P	organ morphogenesis	8	1266	180	28362	0.56	1	// AT4G38630 // AT2G26330 // AT3G50660 // AT2G48120 // AT3G27920 // AT4G29040 // AT1G79700 // AT5G10250
GO:0019748	P	secondary metabolic process	25	1266	492	28362	0.29	1	// AT5G04660 // AT1G11600 // AT5G25980 // AT3G55580 // AT1G78370 // AT4G37980 // AT1G27130 // AT3G26200 // AT1G71030 // AT3G28740 // AT5G26000 // AT4G20240 // AT2G22980 // AT3G10570 // AT2G22840 // AT5G07690 // AT4G22880 // AT1G78380 // AT2G23000 // AT5G65410 // AT4G31940 // AT5G67030 // AT4G01120 // AT2G22990 // AT4G37260
GO:0090351	P	seedling development	8	1266	177	28362	0.54	1	// AT4G38630 // AT3G13540 // AT4G22140 // AT4G14690 // AT1G14920 // AT4G34220 // AT4G29040 // AT3G27660
GO:0050793	P	regulation of developmental process	35	1266	627	28362	0.12	1	// AT2G22540 // AT5G57660 // AT4G14690 // AT4G38630 // AT4G12970 // AT1G15570 // AT2G36400 // AT4G38430 // AT3G27920 // AT5G52310 // AT1G20930 // AT1G01380 // AT1G78600 // AT1G76540 // AT2G38620 // AT5G65060 // AT5G10140 // AT1G20823 // AT2G22840 // AT5G10480 // AT1G79840 // AT1G14920 // AT2G22670 // AT3G54180 // AT4G00180 // AT3G61250 // AT2G38810 // AT5G39860 // AT1G70940 // AT4G22140 // AT2G30…
GO:0090567	P	reproductive shoot system development	21	1266	533	28362	0.74	1	// AT1G02065 // AT2G22540 // AT3G10570 // AT5G57660 // AT1G20823 // AT4G38630 // AT3G53020 // AT5G65060 // AT3G54560 // AT4G31120 // AT4G38680 // AT4G22140 // AT2G38110 // AT3G47500 // AT4G17460 // AT5G10140 // AT3G08510 // AT3G61250 // AT2G38810 // AT1G52030 // AT2G26330
GO:0051236	P	establishment of RNA localization	6	1266	72	28362	0.12	1	// AT5G59950 // AT2G19430 // AT3G49560 // AT3G56900 // AT4G14300 // AT5G02530
GO:0051234	P	establishment of localization	111	1266	2406	28362	0.38	1	// AT5G49730 // AT4G14690 // AT5G19530 // AT1G54385 // AT4G35100 // AT2G10940 // AT1G75100 // AT4G09160 // AT4G02450 // AT2G30695 // AT2G48020 // AT1G64150 // AT5G44560 // AT2G19430 // ATCG01110 // AT1G51460 // AT1G44575 // AT3G56900 // AT5G64940 // AT2G26900 // AT3G16480 // AT3G08770 // AT1G62500 // AT4G28040 // AT3G61430 // AT1G27940 // AT1G50900 // AT5G27630 // AT5G64840 // AT2G38460 // AT5G50…
GO:0042546	P	cell wall biogenesis	9	1266	230	28362	0.7	1	// AT1G02730 // AT4G03210 // AT1G80350 // AT4G14130 // AT4G23990 // AT2G35700 // AT1G74420 // AT1G79500 // AT3G23730
GO:0009812	P	flavonoid metabolic process	7	1266	109	28362	0.23	1	// AT1G78600 // AT4G22880 // AT1G53520 // AT2G36790 // AT1G71030 // AT5G66230 // AT5G42800
GO:0009813	P	flavonoid biosynthetic process	7	1266	93	28362	0.14	1	// AT1G78600 // AT4G22880 // AT1G53520 // AT2G36790 // AT1G71030 // AT5G66230 // AT5G42800
GO:0006511	P	ubiquitin-dependent protein catabolic process	13	1266	376	28362	0.85	1	// AT4G38630 // AT4G24820 // AT1G79210 // AT5G23540 // AT3G02540 // AT2G32730 // AT1G50490 // AT4G29040 // AT3G26340 // AT1G53850 // AT3G22110 // AT1G20823 // AT5G09900
GO:0006518	P	peptide metabolic process	73	1266	1540	28362	0.32	1	// AT1G64510 // AT1G49760 // ATCG00030 // ATCG00950 // ATCG00380 // ATCG00660 // AT5G16140 // AT3G55750 // AT3G44890 // AT4G00810 // AT5G20180 // AT4G17560 // AT2G43030 // AT3G23390 // AT3G56020 // AT1G74970 // ATCG00450 // AT1G43190 // AT1G32990 // AT3G17170 // AT2G04390 // AT2G27720 // AT5G14660 // ATCG01210 // ATCG00410 // AT5G36230 // AT5G47190 // ATCG00160 // AT5G40950 // AT2G24090 // AT4G15…
GO:0006109	P	regulation of carbohydrate metabolic process	5	1266	47	28362	0.07	1	// AT5G07690 // AT3G30720 // AT3G03710 // AT5G40870 // AT1G42430
GO:0044728	P	DNA methylation or demethylation	5	1266	68	28362	0.2	1	// AT4G15950 // AT1G57820 // AT2G38810 // AT3G54560 // AT5G43990
GO:0033043	P	regulation of organelle organization	10	1266	155	28362	0.17	1	// AT1G14410 // AT4G22140 // AT3G25980 // AT1G57820 // AT2G29890 // AT1G50490 // AT3G57860 // AT2G33560 // AT4G05520 // AT3G19590
GO:0006732	P	coenzyme metabolic process	13	1266	264	28362	0.4	1	// AT2G44160 // AT5G49460 // AT1G06570 // AT4G32840 // AT1G18870 // AT5G24420 // AT4G11820 // AT1G30120 // AT2G21330 // AT4G26530 // AT1G01090 // ATCG01070 // AT3G23810
GO:0010228	P	vegetative to reproductive phase transition of meristem	6	1266	187	28362	0.84	1	// AT4G22140 // AT2G46830 // AT4G38680 // AT3G12145 // AT4G14300 // AT1G01060
GO:0071489	P	cellular response to red or far red light	7	1266	85	28362	0.099	1	// AT2G42540 // AT4G14690 // AT2G34640 // AT2G43010 // AT2G46790 // AT1G14280 // AT5G02810
GO:0009250	P	glucan biosynthetic process	9	1266	120	28362	0.1	1	// AT3G30720 // AT1G32900 // AT4G39210 // AT5G03650 // AT4G23990 // AT5G19220 // AT1G74420 // AT1G02730 // AT3G20440
GO:0070887	P	cellular response to chemical stimulus	55	1266	1176	28362	0.39	1	// AT4G20940 // AT3G23030 // AT4G19690 // AT5G25980 // AT3G27920 // AT5G64940 // AT5G45830 // AT1G20930 // AT1G52400 // AT2G35700 // AT3G63300 // AT2G43010 // AT5G23310 // AT1G76540 // AT4G32280 // AT1G71020 // AT2G15970 // AT4G15950 // AT5G26000 // AT3G04730 // AT3G06730 // AT5G07690 // AT2G19430 // AT1G78380 // AT5G20720 // AT2G47520 // AT3G53020 // AT1G70940 // AT1G14920 // AT3G50660 // AT2G22…
GO:0007005	P	mitochondrion organization	7	1266	131	28362	0.38	1	// AT3G16480 // AT5G11690 // AT1G53140 // AT3G49560 // AT5G18820 // AT2G28000 // AT3G13470
GO:0051248	P	negative regulation of protein metabolic process	5	1266	139	28362	0.74	1	// AT5G10480 // AT2G25900 // AT3G57860 // AT4G22140 // AT3G12930
GO:0051240	P	positive regulation of multicellular organismal process	5	1266	100	28362	0.47	1	// AT4G22140 // AT4G34220 // AT4G12970 // AT4G14690 // AT1G15570
GO:0051241	P	negative regulation of multicellular organismal process	9	1266	119	28362	0.098	1	// AT2G22540 // AT1G79840 // AT5G65060 // AT1G14920 // AT2G22670 // AT2G30424 // AT5G10140 // AT4G22140 // AT1G01380
GO:0051179	P	localization	115	1266	2517	28362	0.41	1	// AT5G49730 // AT4G14690 // AT5G19530 // AT1G54385 // AT4G35100 // AT2G10940 // AT1G75100 // AT4G09160 // AT4G02450 // AT2G30695 // AT2G48020 // AT1G64150 // AT5G44560 // AT2G19430 // ATCG01110 // AT1G51460 // AT1G44575 // AT3G56900 // AT5G64940 // AT2G26900 // AT3G16480 // AT3G08770 // AT1G62500 // AT4G28040 // AT3G61430 // AT1G27940 // AT1G50900 // AT5G27630 // AT5G64840 // AT2G38460 // AT5G50…
GO:0048827	P	phyllome development	26	1266	508	28362	0.27	1	// AT4G38630 // AT2G36400 // AT2G48120 // AT3G27920 // AT5G51720 // AT1G15690 // AT4G00180 // AT2G39730 // AT2G42530 // AT4G29040 // AT1G76680 // AT5G10250 // AT2G22840 // AT1G02065 // AT3G50660 // AT2G24060 // AT3G54180 // AT1G14280 // AT4G38680 // AT2G42600 // AT2G42540 // AT2G26330 // AT3G13960 // AT3G17185 // AT5G52310 // AT3G52910
GO:0016125	P	sterol metabolic process	7	1266	79	28362	0.075	1	// AT3G52940 // AT1G20330 // AT5G47770 // AT4G11820 // AT3G50660 // AT4G17190 // AT1G47290
GO:0048608	P	reproductive structure development	62	1266	1265	28362	0.25	1	// AT2G22540 // AT2G21650 // AT5G57660 // AT5G48600 // AT5G37630 // AT3G61250 // AT5G09900 // AT1G32930 // AT4G38680 // AT3G57860 // AT1G54160 // AT3G47500 // AT4G17460 // AT3G08510 // AT3G20440 // AT5G65410 // AT1G52030 // AT4G23940 // AT2G37260 // AT3G13540 // AT4G00180 // AT3G27660 // AT2G46830 // AT5G55820 // AT5G65060 // AT2G44190 // AT1G21690 // AT3G12145 // AT5G23940 // AT5G10140 // AT4G38…
GO:0048609	P	multicellular organismal reproductive process	5	1266	153	28362	0.81	1	// AT5G65410 // AT4G29040 // AT1G14920 // AT5G45830 // AT3G06010
GO:1901701	P	cellular response to oxygen-containing compound	30	1266	635	28362	0.41	1	// AT4G20940 // AT4G19690 // AT5G25980 // AT3G27920 // AT5G67030 // AT1G52400 // AT2G15970 // AT5G23310 // AT1G71020 // AT5G26000 // AT5G07690 // AT1G78380 // AT5G20720 // AT1G14920 // AT3G50660 // AT1G12240 // AT5G47710 // AT3G57180 // AT5G39860 // AT2G19430 // AT2G05070 // AT5G36890 // AT1G29395 // AT1G54160 // AT4G34220 // AT5G45830 // AT2G42870 // AT1G75240 // AT1G16610 // AT1G05680
GO:0072594	P	establishment of protein localization to organelle	8	1266	192	28362	0.63	1	// AT3G16480 // AT3G48870 // AT5G11690 // AT1G02280 // AT3G46740 // AT3G17440 // AT1G02690 // AT2G45770
GO:0071396	P	cellular response to lipid	18	1266	409	28362	0.56	1	// AT2G19430 // AT2G05070 // AT1G54160 // AT4G20940 // AT4G34220 // AT1G14920 // AT2G42870 // AT5G25980 // AT1G12240 // AT3G27920 // AT5G39860 // AT1G52400 // AT5G26000 // AT5G47710 // AT1G75240 // AT3G57180 // AT5G45830 // AT1G05680
GO:0072593	P	reactive oxygen species metabolic process	12	1266	169	28362	0.088	1	// AT2G05070 // AT3G49110 // AT4G35090 // AT5G20720 // AT3G03630 // AT1G14920 // AT5G58390 // AT5G51720 // AT4G09010 // AT1G67080 // AT5G23310 // AT3G14150
GO:0071395	P	cellular response to jasmonic acid stimulus	5	1266	87	28362	0.36	1	// AT5G07690 // AT3G27920 // AT1G71020 // AT1G14920 // AT3G50660
GO:0044275	P	cellular carbohydrate catabolic process	6	1266	65	28362	0.083	1	// AT5G36890 // AT2G40840 // AT1G75680 // AT4G15210 // AT5G55700 // AT1G02800
GO:0009408	P	response to heat	11	1266	199	28362	0.29	1	// AT4G38630 // AT5G67180 // AT2G42540 // AT4G14690 // AT2G22240 // AT1G54050 // AT3G17830 // AT4G29040 // AT5G67030 // AT2G26330 // AT3G06010
GO:0051707	P	response to other organism	50	1266	1210	28362	0.73	1	// AT5G44973 // AT2G22230 // AT4G19690 // AT1G06680 // AT2G26020 // AT5G52310 // AT5G51600 // AT1G52400 // AT5G58600 // AT5G64840 // AT2G39730 // AT4G37980 // AT5G52450 // AT2G42530 // AT3G14150 // AT5G13740 // AT5G26000 // ATCG00120 // AT2G44440 // AT1G02800 // AT2G22840 // AT5G07690 // AT3G23550 // AT5G14545 // AT3G49110 // AT1G52410 // AT2G41430 // AT3G52960 // AT1G19320 // AT3G54560 // AT2G22…
GO:0070838	P	divalent metal ion transport	5	1266	79	28362	0.29	1	// AT1G64150 // AT4G35920 // AT2G04032 // AT2G48020 // AT4G19690
GO:0010053	P	root epidermal cell differentiation	9	1266	120	28362	0.1	1	// AT4G38630 // AT1G70940 // AT1G79840 // AT3G07880 // AT2G02470 // AT5G40330 // AT2G37620 // AT4G26690 // AT1G01380
GO:0033692	P	cellular polysaccharide biosynthetic process	10	1266	171	28362	0.25	1	// AT3G30720 // AT1G32900 // AT4G39210 // AT5G03650 // AT4G23990 // AT5G19220 // AT1G74420 // AT1G02730 // AT3G20440 // AT1G79500
GO:1902680	P	positive regulation of RNA biosynthetic process	12	1266	348	28362	0.85	1	// AT2G22540 // AT2G27970 // AT2G46830 // AT2G34640 // AT1G73870 // AT3G58120 // AT4G29040 // AT2G42380 // AT5G10140 // AT1G75240 // AT3G56290 // AT4G25490
GO:0033365	P	protein localization to organelle	10	1266	221	28362	0.53	1	// AT3G16480 // AT3G48870 // AT5G11690 // AT1G02280 // AT3G49560 // AT3G46740 // AT5G02200 // AT3G17440 // AT1G02690 // AT2G45770
GO:0030243	P	cellulose metabolic process	6	1266	78	28362	0.15	1	// AT1G02730 // AT5G36890 // AT1G75680 // AT4G23990 // AT4G26690 // AT1G02800
GO:0009108	P	coenzyme biosynthetic process	6	1266	134	28362	0.56	1	// AT5G49460 // AT1G06570 // ATCG01070 // AT1G18870 // AT1G30120 // AT1G01090
GO:0072522	P	purine-containing compound biosynthetic process	6	1266	93	28362	0.25	1	// ATCG00140 // ATCG00150 // AT3G21110 // AT4G18440 // ATCG00120 // ATCG00130
GO:0072524	P	pyridine-containing compound metabolic process	6	1266	125	28362	0.49	1	// AT4G32840 // AT4G26530 // AT5G24420 // AT1G30120 // AT2G21330 // AT1G01090
GO:0023052	P	signaling	87	1266	1997	28362	0.61	1	// AT3G08510 // AT3G04210 // AT1G20930 // AT2G35700 // AT1G01380 // AT2G43010 // AT4G35470 // AT3G14150 // AT4G02450 // AT5G12940 // AT3G08680 // AT4G12970 // AT2G19430 // AT2G42540 // AT1G09450 // AT5G67030 // AT1G79700 // AT5G05670 // AT4G03100 // AT2G22540 // AT5G25980 // AT4G33260 // AT1G52400 // AT2G02780 // AT2G26730 // AT1G76540 // AT5G10140 // AT5G64330 // AT5G07690 // AT3G51290 // AT4G35…
GO:0072527	P	pyrimidine-containing compound metabolic process	6	1266	65	28362	0.083	1	// AT4G15560 // AT1G30820 // AT1G32060 // AT3G54470 // AT5G40870 // AT3G53900
GO:0045935	P	positive regulation of nucleobase-containing compound metabolic process	13	1266	379	28362	0.86	1	// AT2G22540 // AT2G27970 // AT2G46830 // AT2G34640 // AT1G73870 // AT1G57820 // AT3G58120 // AT4G29040 // AT2G42380 // AT5G10140 // AT1G75240 // AT3G56290 // AT4G25490
GO:0030029	P	actin filament-based process	5	1266	104	28362	0.5	1	// AT4G05520 // AT2G39900 // AT2G29890 // AT1G75100 // AT3G12110
GO:0010817	P	regulation of hormone levels	15	1266	251	28362	0.17	1	// AT1G17140 // AT1G70940 // AT3G08510 // AT2G01420 // AT5G13750 // AT5G64770 // AT5G19530 // AT3G50660 // AT5G11950 // AT1G05680 // AT3G10870 // AT2G28305 // AT4G02450 // AT2G43010 // AT1G15690
GO:0022414	P	reproductive process	87	1266	1715	28362	0.13	1	// AT5G57660 // AT4G21323 // AT5G18700 // AT4G39800 // AT3G08510 // AT1G79500 // AT4G23940 // AT3G13540 // AT4G33770 // AT2G21650 // AT1G21690 // AT3G23890 // AT3G10570 // AT5G10250 // AT3G52940 // AT5G37630 // AT1G25450 // AT4G13640 // AT3G54560 // AT2G22240 // AT5G18820 // AT2G38810 // AT5G27740 // AT3G06010 // AT4G22140 // AT2G38110 // AT3G18000 // AT5G62410 // AT2G33560 // AT1G01690 // AT5G56…
GO:0000904	P	cell morphogenesis involved in differentiation	15	1266	226	28362	0.094	1	// AT1G20090 // AT1G56580 // AT3G13540 // AT4G26690 // AT4G21323 // AT1G70940 // AT5G40330 // AT3G18000 // AT1G80350 // AT3G27920 // AT5G23940 // AT3G01140 // AT4G38430 // AT1G79500 // AT2G35650
GO:0055065	P	metal ion homeostasis	6	1266	149	28362	0.65	1	// AT3G53530 // AT2G02470 // AT4G19690 // AT2G37390 // AT5G51720 // AT5G13740
GO:0007264	P	small GTPase mediated signal transduction	9	1266	116	28362	0.088	1	// AT1G75840 // AT1G20090 // AT1G22740 // AT3G51290 // AT4G35950 // AT1G16920 // AT5G05670 // AT3G09900 // AT5G03520
GO:0043623	P	cellular protein complex assembly	13	1266	197	28362	0.12	1	// AT4G38630 // ATCG00520 // ATCG00680 // ATCG00360 // AT2G29890 // AT1G64150 // AT4G35250 // AT4G29040 // AT1G52400 // AT5G51600 // AT1G59840 // AT4G10340 // AT1G15660
GO:0009744	P	response to sucrose	5	1266	62	28362	0.16	1	// AT1G28330 // AT4G38630 // AT4G37220 // AT3G47340 // AT5G21170
GO:1902580	P	single-organism cellular localization	8	1266	172	28362	0.51	1	// AT3G48870 // AT5G11690 // AT3G46740 // AT2G45770 // AT3G09740 // ATCG00130 // AT1G02690 // AT4G14330
GO:0009743	P	response to carbohydrate	10	1266	133	28362	0.087	1	// AT1G28330 // AT4G38630 // AT1G29920 // AT5G21170 // AT4G37220 // AT5G67030 // AT5G52310 // AT5G45830 // AT3G47340 // AT1G16610
GO:0009620	P	response to fungus	15	1266	573	28362	0.99	1	// AT5G07690 // AT5G44973 // AT1G02205 // AT2G42530 // AT2G22230 // AT2G26020 // AT3G49110 // AT2G22240 // AT2G26330 // AT1G52410 // AT5G58600 // AT4G30650 // AT1G52400 // AT4G04780 // AT2G44440
GO:0006412	P	translation	71	1266	1500	28362	0.33	1	// AT1G64510 // AT1G49760 // ATCG00030 // ATCG00950 // ATCG00380 // ATCG00660 // AT5G16140 // AT3G55750 // AT3G44890 // AT4G00810 // AT5G20180 // AT4G17560 // AT2G43030 // AT3G23390 // AT3G56020 // AT1G74970 // ATCG00450 // AT1G43190 // AT1G32990 // AT3G17170 // AT2G04390 // AT2G27720 // AT5G14660 // ATCG00410 // AT5G36230 // AT5G47190 // ATCG00160 // AT5G40950 // AT2G24090 // AT4G15000 // ATCG01…
GO:0006399	P	tRNA metabolic process	6	1266	135	28362	0.56	1	// AT5G17660 // AT3G03710 // AT2G45270 // AT4G38160 // AT2G04530 // AT2G32230
GO:0006259	P	DNA metabolic process	30	1266	539	28362	0.14	1	// AT1G15570 // AT5G04130 // AT3G57860 // AT3G10690 // AT3G48900 // AT2G37025 // AT2G38620 // AT3G02540 // AT5G43990 // AT1G21690 // AT4G15950 // AT3G23890 // ATCG00040 // AT3G10270 // AT1G14410 // AT3G54560 // AT1G57820 // AT3G22880 // AT3G61420 // AT1G01690 // AT3G54180 // AT3G54710 // AT2G38810 // AT5G27740 // AT2G02740 // AT2G47590 // AT5G44680 // AT1G77470 // AT1G20330 // AT1G24290
GO:0044403	P	symbiosis, encompassing mutualism through parasitism	6	1266	151	28362	0.67	1	// AT1G49760 // AT3G49110 // AT3G09980 // AT2G22240 // AT1G20640 // AT5G51600
GO:0019362	P	pyridine nucleotide metabolic process	6	1266	117	28362	0.43	1	// AT4G32840 // AT4G26530 // AT5G24420 // AT1G30120 // AT2G21330 // AT1G01090
GO:0006396	P	RNA processing	35	1266	693	28362	0.26	1	// AT1G06190 // AT3G50670 // AT4G14342 // AT1G60200 // AT4G38160 // AT2G48120 // AT3G57645 // AT1G74970 // AT3G57180 // ATCG00040 // AT2G45270 // AT5G48870 // AT4G30220 // AT4G15950 // AT5G16140 // AT2G03870 // AT1G43190 // AT3G63490 // AT1G20580 // AT5G17660 // AT3G21300 // AT1G65710 // AT3G13210 // AT2G33800 // AT2G04530 // AT2G32230 // AT2G19430 // AT4G30330 // AT3G27750 // AT3G03710 // AT4G34…
GO:0045893	P	positive regulation of transcription, DNA-templated	12	1266	347	28362	0.84	1	// AT2G22540 // AT2G27970 // AT2G46830 // AT2G34640 // AT1G73870 // AT3G58120 // AT4G29040 // AT2G42380 // AT5G10140 // AT1G75240 // AT3G56290 // AT4G25490
GO:0006997	P	nucleus organization	5	1266	54	28362	0.11	1	// AT3G50960 // AT4G30930 // AT1G76110 // AT1G67230 // AT5G56210
GO:0048588	P	developmental cell growth	10	1266	192	28362	0.36	1	// AT1G20090 // AT1G70940 // AT4G21323 // AT4G38630 // AT2G02470 // AT3G18000 // AT2G37620 // AT4G38430 // AT1G79500 // AT2G35650
GO:0010393	P	galacturonan metabolic process	5	1266	148	28362	0.79	1	// AT1G70090 // AT5G47500 // AT3G59010 // AT1G79500 // AT5G55720
GO:0048585	P	negative regulation of response to stimulus	7	1266	169	28362	0.63	1	// AT5G07690 // AT2G19430 // AT4G22140 // AT3G49810 // AT1G77470 // AT1G14920 // AT4G02450
GO:0048584	P	positive regulation of response to stimulus	9	1266	196	28362	0.51	1	// AT3G49110 // AT2G34640 // AT5G20720 // AT3G09980 // AT4G31120 // AT4G34220 // AT3G57860 // AT3G14150 // AT1G52400
GO:0048468	P	cell development	20	1266	306	28362	0.068	1	// AT1G20090 // AT1G56580 // AT3G13540 // AT4G26690 // AT4G21323 // AT4G38630 // AT2G02470 // AT1G22740 // AT1G70940 // AT5G40330 // AT3G18000 // AT1G80350 // AT2G37620 // AT3G27920 // AT5G23940 // AT3G01140 // AT4G38430 // AT1G01380 // AT1G79500 // AT2G35650
GO:0048469	P	cell maturation	6	1266	100	28362	0.3	1	// AT4G38630 // AT1G70940 // AT4G26690 // AT2G02470 // AT2G37620 // AT1G01380
GO:0048581	P	negative regulation of post-embryonic development	6	1266	101	28362	0.31	1	// AT2G22540 // AT4G22140 // AT5G65060 // AT1G14920 // AT2G22670 // AT5G10140
GO:0008104	P	protein localization	25	1266	715	28362	0.91	1	// AT3G16480 // AT5G64770 // AT3G27920 // AT4G35730 // AT5G03520 // AT1G02690 // AT1G50900 // AT2G45770 // AT3G46740 // AT1G16920 // AT5G02200 // AT1G08560 // AT3G17440 // AT3G48870 // AT2G30695 // AT5G11690 // AT1G02280 // AT3G49560 // AT3G09900 // AT3G09740 // AT1G04760 // AT5G44560 // AT1G22740 // AT3G56900 // AT1G33040
GO:0048868	P	pollen tube development	7	1266	191	28362	0.75	1	// AT1G20090 // AT1G25450 // AT4G21323 // AT3G18000 // AT4G38430 // AT1G79500 // AT2G35650
GO:1901361	P	organic cyclic compound catabolic process	6	1266	183	28362	0.82	1	// AT1G06570 // AT2G26550 // AT3G03710 // AT5G48870 // AT5G43600 // AT2G03870
GO:0009966	P	regulation of signal transduction	10	1266	227	28362	0.56	1	// AT5G07690 // AT2G19430 // AT1G70940 // AT2G34640 // AT1G71020 // AT1G14920 // AT4G34220 // AT1G52400 // AT4G02450 // AT2G43010
GO:0048869	P	cellular developmental process	51	1266	1001	28362	0.19	1	// AT2G22540 // AT3G08510 // AT2G30424 // AT4G21323 // AT5G10480 // AT3G61250 // AT5G64770 // AT1G15570 // AT5G19530 // AT4G38430 // AT3G27920 // AT1G01380 // AT1G79500 // AT2G37260 // AT1G56580 // AT3G13540 // AT4G00180 // AT2G02470 // AT1G76110 // AT1G12860 // AT1G80350 // AT5G39860 // AT5G23940 // AT5G10140 // AT4G38630 // AT5G07690 // AT1G02065 // AT1G79840 // AT3G49110 // AT5G28490 // AT5G40…
GO:0060918	P	auxin transport	8	1266	100	28362	0.091	1	// AT1G17140 // AT1G70940 // AT2G01420 // AT5G13750 // AT5G64770 // AT5G19530 // AT4G02450 // AT1G15690
GO:0009965	P	leaf morphogenesis	5	1266	102	28362	0.48	1	// AT2G48120 // AT5G10250 // AT4G29040 // AT2G26330 // AT3G50660
GO:0040029	P	regulation of gene expression, epigenetic	11	1266	226	28362	0.43	1	// AT2G19430 // AT1G57820 // AT5G59870 // AT4G22140 // AT3G54560 // AT4G27230 // AT4G15950 // AT3G17185 // AT3G20670 // AT2G38810 // AT5G27670
GO:0009845	P	seed germination	7	1266	161	28362	0.58	1	// AT4G38630 // AT3G13540 // AT4G22140 // AT4G14690 // AT1G14920 // AT4G34220 // AT3G27660
GO:0008202	P	steroid metabolic process	8	1266	110	28362	0.13	1	// AT3G52940 // AT1G20330 // AT5G47770 // AT4G11820 // AT3G50660 // AT4G17190 // AT1G47290 // AT3G09300
GO:0048518	P	positive regulation of biological process	47	1266	881	28362	0.13	1	// AT2G22540 // AT1G73870 // AT3G08510 // AT4G14690 // AT4G20940 // AT4G12970 // AT1G15570 // AT5G20720 // AT3G30720 // AT4G33260 // AT3G57860 // AT1G20930 // AT1G52400 // ATCG00380 // AT1G57820 // AT1G76540 // AT2G38620 // AT3G49110 // AT4G29040 // AT3G14150 // AT2G42380 // AT5G10140 // AT4G02450 // AT1G03780 // AT2G27970 // AT4G13640 // AT5G64770 // AT4G22860 // AT4G33270 // AT3G54180 // AT3G58…
GO:0034470	P	ncRNA processing	12	1266	271	28362	0.55	1	// AT1G06190 // AT5G17660 // AT1G74970 // AT2G04530 // AT2G45270 // AT3G03710 // AT4G34730 // AT4G38160 // AT2G33800 // AT3G57180 // AT2G32230 // AT3G63490
GO:0048765	P	root hair cell differentiation	6	1266	99	28362	0.29	1	// AT4G38630 // AT1G70940 // AT4G26690 // AT2G02470 // AT2G37620 // AT1G01380
GO:0048764	P	trichoblast maturation	6	1266	99	28362	0.29	1	// AT4G38630 // AT1G70940 // AT4G26690 // AT2G02470 // AT2G37620 // AT1G01380
GO:0032269	P	negative regulation of cellular protein metabolic process	5	1266	138	28362	0.74	1	// AT5G10480 // AT2G25900 // AT3G57860 // AT4G22140 // AT3G12930
GO:0006605	P	protein targeting	9	1266	209	28362	0.59	1	// AT3G16480 // AT3G48870 // AT5G11690 // AT1G02280 // AT3G46740 // AT3G17440 // AT3G09740 // AT1G02690 // AT2G45770
GO:0045184	P	establishment of protein localization	22	1266	661	28362	0.93	1	// AT3G16480 // AT4G35730 // AT5G03520 // AT1G02690 // AT1G50900 // AT2G45770 // AT3G46740 // AT1G16920 // AT1G08560 // AT3G17440 // AT3G48870 // AT2G30695 // AT5G11690 // AT1G02280 // AT3G49560 // AT3G09900 // AT3G09740 // AT1G04760 // AT5G44560 // AT1G22740 // AT3G56900 // AT1G33040
GO:0003006	P	developmental process involved in reproduction	69	1266	1496	28362	0.41	1	// AT2G22540 // AT2G21650 // AT5G57660 // AT5G48600 // AT5G37630 // AT3G61250 // AT5G09900 // AT4G39800 // AT4G38430 // AT4G38680 // AT3G57860 // AT1G54160 // AT3G47500 // AT4G17460 // AT3G08510 // AT3G20440 // AT5G65410 // AT1G52030 // AT4G23940 // AT2G37260 // AT3G13540 // AT4G00180 // AT3G27660 // AT2G46830 // AT5G55820 // AT4G21323 // AT5G65060 // AT2G44190 // AT1G79500 // AT1G21690 // AT3G12…
GO:0009451	P	RNA modification	5	1266	294	28362	1	1	// AT5G17660 // AT2G45270 // AT5G13830 // AT4G21770 // AT5G66520
GO:0044700	P	single organism signaling	87	1266	1995	28362	0.6	1	// AT3G08510 // AT3G04210 // AT1G20930 // AT2G35700 // AT1G01380 // AT2G43010 // AT4G35470 // AT3G14150 // AT4G02450 // AT5G12940 // AT3G08680 // AT4G12970 // AT2G19430 // AT2G42540 // AT1G09450 // AT5G67030 // AT1G79700 // AT5G05670 // AT4G03100 // AT2G22540 // AT5G25980 // AT4G33260 // AT1G52400 // AT2G02780 // AT2G26730 // AT1G76540 // AT5G10140 // AT5G64330 // AT5G07690 // AT3G51290 // AT4G35…
GO:0044703	P	multi-organism reproductive process	11	1266	368	28362	0.93	1	// AT1G20090 // AT1G65450 // AT4G21323 // AT1G25450 // AT4G13640 // AT3G18000 // AT4G30930 // AT4G29040 // AT4G38430 // AT1G79500 // AT2G35650
GO:0044702	P	single organism reproductive process	81	1266	1544	28362	0.084	1	// AT2G22540 // AT2G21650 // AT5G57660 // AT5G48600 // AT5G37630 // AT3G61250 // AT5G09900 // AT4G39800 // AT4G38430 // AT4G38680 // AT1G34355 // AT3G57860 // AT1G54160 // AT3G47500 // AT4G17460 // AT3G08510 // AT1G65450 // AT3G20440 // AT5G65410 // AT1G52030 // AT4G23940 // AT2G37260 // AT3G13540 // AT3G27660 // AT5G55820 // AT4G21323 // AT5G65060 // AT2G44190 // AT1G79500 // AT1G21690 // AT4G29…
GO:0016192	P	vesicle-mediated transport	10	1266	397	28362	0.98	1	// AT4G05520 // AT1G75100 // AT1G16920 // AT3G09900 // AT3G09740 // AT1G08560 // AT1G04760 // AT5G03520 // AT5G44560 // AT3G17440
GO:0044706	P	multi-multicellular organism process	7	1266	268	28362	0.95	1	// AT1G20090 // AT1G25450 // AT4G21323 // AT3G18000 // AT4G38430 // AT1G79500 // AT2G35650
GO:0016052	P	carbohydrate catabolic process	15	1266	257	28362	0.19	1	// AT5G36890 // AT2G40840 // AT4G32840 // AT4G26530 // AT1G75680 // AT4G15210 // AT5G55700 // AT5G47500 // AT3G59010 // AT2G21330 // AT5G55720 // AT1G01090 // AT2G43590 // AT1G02800 // AT1G30120
GO:0016051	P	carbohydrate biosynthetic process	20	1266	342	28362	0.15	1	// AT5G07690 // AT3G30720 // AT1G32900 // AT3G05020 // AT1G70090 // ATCG00490 // AT4G39800 // AT2G22240 // AT1G32060 // AT5G03650 // AT4G39210 // AT2G21330 // AT1G54580 // AT5G19220 // AT4G26530 // AT1G74420 // AT1G02730 // AT4G23990 // AT3G20440 // AT1G79500
GO:0002376	P	immune system process	11	1266	369	28362	0.94	1	// AT5G07690 // AT1G09750 // AT3G49110 // AT2G22230 // AT3G09980 // AT2G22240 // AT4G37980 // AT1G77630 // AT4G29040 // AT3G14150 // AT4G04780
GO:0033554	P	cellular response to stress	45	1266	858	28362	0.16	1	// AT3G61580 // AT4G14690 // AT4G35090 // AT4G19690 // AT5G64940 // AT1G05680 // AT4G35920 // AT3G48900 // AT2G15970 // AT5G23310 // AT3G25795 // AT3G49580 // AT3G55580 // AT2G02470 // AT3G49810 // AT3G02540 // AT4G37980 // AT4G29040 // AT2G02740 // AT1G20823 // AT3G06730 // AT5G07690 // AT4G38630 // AT1G14410 // AT1G78380 // AT5G14545 // AT5G20720 // AT5G20410 // AT2G22240 // AT3G22880 // AT5G14…
GO:0051649	P	establishment of localization in cell	18	1266	488	28362	0.82	1	// AT3G16480 // AT4G14330 // AT5G11690 // AT2G03640 // AT1G54385 // AT1G75100 // AT3G46740 // AT1G16920 // AT1G02280 // AT3G48870 // AT5G55280 // AT2G45770 // AT3G09740 // AT1G08560 // ATCG00130 // AT1G02690 // AT1G50900 // AT3G17440
GO:0022603	P	regulation of anatomical structure morphogenesis	5	1266	129	28362	0.68	1	// AT1G76540 // AT3G27920 // AT1G79840 // AT1G20930 // AT4G38430
GO:0048316	P	seed development	37	1266	661	28362	0.11	1	// AT5G48600 // AT5G09900 // AT4G39800 // AT4G38680 // AT3G57860 // AT3G04400 // AT3G20440 // AT5G65410 // AT4G23940 // AT2G37260 // AT3G13540 // AT3G27660 // AT5G27740 // AT2G21650 // AT2G44190 // AT1G21690 // AT5G23940 // AT5G10250 // AT3G52940 // AT5G37630 // AT1G35680 // AT5G04160 // AT2G22240 // AT1G14920 // AT1G32930 // AT5G18820 // AT3G54180 // AT1G78630 // AT5G18700 // AT5G55820 // AT2G35…
GO:0021700	P	developmental maturation	10	1266	199	28362	0.4	1	// AT4G38630 // AT1G70940 // AT4G26690 // AT2G02470 // AT1G14920 // AT2G37620 // AT5G65410 // AT1G01380 // AT5G45830 // AT3G06010
GO:0016570	P	histone modification	7	1266	142	28362	0.45	1	// AT4G22140 // AT1G09450 // AT2G25880 // AT4G32830 // AT5G43990 // AT2G45490 // AT1G76540
GO:0071215	P	cellular response to abscisic acid stimulus	13	1266	267	28362	0.42	1	// AT2G19430 // AT2G05070 // AT4G20940 // AT1G54160 // AT5G25980 // AT1G12240 // AT4G34220 // AT1G05680 // AT1G52400 // AT5G26000 // AT5G47710 // AT1G75240 // AT5G45830
GO:0048646	P	anatomical structure formation involved in morphogenesis	12	1266	188	28362	0.15	1	// AT4G38630 // AT1G15570 // AT1G73870 // AT1G18370 // AT2G44190 // AT1G50240 // AT2G22670 // AT4G29040 // AT3G54180 // AT5G51600 // AT5G18700 // AT5G56580
GO:0071669	P	plant-type cell wall organization or biogenesis	9	1266	256	28362	0.8	1	// AT4G26690 // AT2G26330 // AT1G80350 // AT4G23990 // AT1G02730 // AT2G35700 // AT1G74420 // AT2G21140 // AT1G79500
GO:0006818	P	hydrogen transport	6	1266	74	28362	0.13	1	// ATCG00530 // ATCG00140 // ATMG01360 // ATCG00120 // ATCG00130 // AT1G15690
GO:0006812	P	cation transport	18	1266	362	28362	0.36	1	// AT3G06130 // AT2G29650 // ATCG00530 // AT3G53530 // AT5G50740 // ATCG00140 // AT2G48020 // AT4G19690 // AT1G64150 // AT2G37390 // ATMG01360 // AT2G04032 // AT2G26900 // AT2G38460 // ATCG00120 // AT4G35920 // ATCG00130 // AT1G15690
GO:0006811	P	ion transport	32	1266	645	28362	0.3	1	// AT5G49730 // AT1G20816 // AT3G53420 // AT4G20940 // AT3G01550 // AT3G61430 // AT2G37390 // AT4G35920 // AT1G15690 // AT2G38460 // AT5G46800 // AT4G35100 // AT5G50740 // ATCG00140 // AT1G01620 // AT2G04032 // ATMG01360 // ATCG00120 // AT1G20823 // AT2G45960 // ATCG00530 // AT5G10180 // AT2G48020 // AT1G64150 // AT1G52190 // AT4G19690 // AT3G06130 // AT2G29650 // AT3G53530 // AT5G61810 // AT2G26…
GO:0006810	P	transport	109	1266	2391	28362	0.43	1	// AT5G49730 // AT4G14690 // AT5G19530 // AT4G35100 // AT2G10940 // AT1G75100 // AT4G09160 // AT4G02450 // AT2G30695 // AT2G48020 // AT1G64150 // AT5G44560 // AT2G19430 // ATCG01110 // AT1G51460 // AT1G44575 // AT3G56900 // AT5G64940 // AT2G26900 // AT3G16480 // AT3G08770 // AT1G62500 // AT4G28040 // AT3G61430 // ATCG01010 // AT1G50900 // AT5G27630 // AT5G64840 // AT2G38460 // AT5G50740 // AT5G52…
GO:0042446	P	hormone biosynthetic process	5	1266	112	28362	0.56	1	// AT3G08510 // AT2G28305 // AT5G11950 // AT2G43010 // AT3G50660
GO:0099402	P	plant organ development	50	1266	961	28362	0.16	1	// AT1G15570 // AT3G08510 // AT4G38630 // AT5G55730 // AT5G64770 // AT2G36400 // AT1G14580 // AT3G27920 // AT5G51720 // AT1G01380 // AT1G15690 // AT4G38680 // AT1G47200 // AT4G00180 // AT2G01420 // AT2G02470 // AT3G07880 // AT2G39730 // AT2G42530 // AT4G29040 // AT1G76680 // AT5G10250 // AT2G22840 // AT1G02065 // AT1G79840 // AT3G04630 // AT5G40330 // AT3G50660 // AT2G22670 // AT2G37620 // AT2G24…
GO:0046700	P	heterocycle catabolic process	5	1266	157	28362	0.83	1	// AT3G03710 // AT2G03870 // AT5G48870 // AT5G43600 // AT2G26550
GO:0006952	P	defense response	57	1266	1566	28362	0.95	1	// AT5G44973 // AT5G51910 // AT3G04210 // AT2G22230 // AT3G09980 // AT3G06730 // AT1G02205 // AT1G18870 // AT1G77470 // AT1G06680 // AT2G26020 // AT5G36910 // AT3G57860 // AT1G52400 // AT1G52030 // AT4G32770 // AT2G42530 // AT2G39730 // AT4G37980 // AT1G77630 // AT4G29040 // AT3G14150 // AT5G58600 // AT5G26000 // ATCG00120 // AT2G02740 // AT2G44440 // AT5G07690 // AT4G29360 // AT1G14410 // AT3G23…
GO:0006955	P	immune response	10	1266	333	28362	0.92	1	// AT5G07690 // AT1G09750 // AT3G49110 // AT2G22230 // AT3G09980 // AT4G37980 // AT1G77630 // AT4G29040 // AT3G14150 // AT4G04780
GO:0043094	P	cellular metabolic compound salvage	5	1266	95	28362	0.43	1	// ATCG00490 // AT5G40870 // AT3G53900 // AT3G14150 // AT1G32060
GO:0051603	P	proteolysis involved in cellular protein catabolic process	15	1266	435	28362	0.87	1	// AT4G38630 // AT4G24820 // AT1G79210 // AT5G23540 // AT3G02540 // AT2G32730 // AT1G50490 // AT1G11080 // AT4G29040 // AT3G26340 // AT1G53850 // AT3G22110 // AT1G20823 // AT5G09900 // AT3G48350
GO:0044270	P	cellular nitrogen compound catabolic process	5	1266	160	28362	0.84	1	// AT3G03710 // AT2G03870 // AT5G48870 // AT5G43600 // AT2G26550
GO:0046907	P	intracellular transport	15	1266	473	28362	0.93	1	// AT3G16480 // AT4G14330 // AT5G11690 // AT2G03640 // AT3G46740 // AT1G16920 // AT1G02280 // AT3G48870 // AT2G45770 // AT3G09740 // AT1G08560 // ATCG00130 // AT1G02690 // AT1G50900 // AT3G17440
GO:0044272	P	sulfur compound biosynthetic process	5	1266	113	28362	0.57	1	// AT5G07690 // AT1G01090 // AT5G49460 // AT4G15560 // AT1G30120
GO:0080134	P	regulation of response to stress	12	1266	316	28362	0.75	1	// AT5G07690 // AT4G32770 // AT1G77470 // AT5G51910 // AT3G49110 // AT3G49810 // AT5G20720 // AT3G09980 // AT4G31120 // AT4G14300 // AT3G57860 // AT3G14150
GO:0006357	P	regulation of transcription from RNA polymerase II promoter	14	1266	333	28362	0.63	1	// AT5G07690 // AT2G22540 // AT3G13540 // AT3G42170 // AT5G15310 // AT5G40330 // AT5G10140 // AT3G27920 // AT4G29040 // AT2G30424 // AT3G01140 // AT3G61250 // AT1G01380 // AT4G37260
GO:0043043	P	peptide biosynthetic process	73	1266	1514	28362	0.27	1	// AT1G64510 // AT1G49760 // ATCG00030 // ATCG00950 // ATCG00380 // ATCG00660 // AT5G16140 // AT3G55750 // AT3G44890 // AT4G00810 // AT5G20180 // AT4G17560 // AT2G43030 // AT3G23390 // AT3G56020 // AT1G74970 // ATCG00450 // AT1G43190 // AT1G32990 // AT3G17170 // AT2G04390 // AT2G27720 // AT5G14660 // ATCG01210 // ATCG00410 // AT5G36230 // AT5G47190 // ATCG00160 // AT5G40950 // AT2G24090 // AT4G15…
GO:0030154	P	cell differentiation	43	1266	768	28362	0.087	1	// AT2G22540 // AT2G30424 // AT4G21323 // AT5G10480 // AT5G64770 // AT1G15570 // AT5G19530 // AT4G38430 // AT3G27920 // AT1G01380 // AT1G79500 // AT2G37260 // AT1G56580 // AT3G13540 // AT4G00180 // AT2G02470 // AT1G76110 // AT1G12860 // AT1G80350 // AT5G23940 // AT5G10140 // AT4G38630 // AT5G07690 // AT1G02065 // AT1G79840 // AT5G40330 // AT3G01140 // AT4G30930 // AT3G54180 // AT3G61250 // AT2G35…
GO:0043161	P	proteasome-mediated ubiquitin-dependent protein catabolic process	7	1266	170	28362	0.64	1	// AT4G38630 // AT5G09900 // AT3G02540 // AT1G50490 // AT4G29040 // AT1G53850 // AT1G20823
GO:0042278	P	purine nucleoside metabolic process	14	1266	200	28362	0.076	1	// AT4G32840 // AT4G26530 // ATCG00140 // ATCG00150 // ATCG01010 // AT1G30120 // AT2G21330 // AT4G18440 // ATMG01360 // AT1G01090 // ATCG00120 // ATCG00130 // ATCG01070 // AT3G23810
GO:0061458	P	reproductive system development	62	1266	1265	28362	0.25	1	// AT2G22540 // AT2G21650 // AT5G57660 // AT5G48600 // AT5G37630 // AT3G61250 // AT5G09900 // AT1G32930 // AT4G38680 // AT3G57860 // AT1G54160 // AT3G47500 // AT4G17460 // AT3G08510 // AT3G20440 // AT5G65410 // AT1G52030 // AT4G23940 // AT2G37260 // AT3G13540 // AT4G00180 // AT3G27660 // AT2G46830 // AT5G55820 // AT5G65060 // AT2G44190 // AT1G21690 // AT3G12145 // AT5G23940 // AT5G10140 // AT4G38…
GO:0006508	P	proteolysis	30	1266	907	28362	0.96	1	// AT3G16480 // AT4G21323 // AT1G04110 // AT5G23540 // AT4G23940 // AT2G29050 // AT1G11080 // AT2G45270 // AT3G02540 // AT4G29040 // AT3G26340 // AT1G53850 // AT3G22110 // AT2G22980 // AT1G20823 // AT5G09900 // AT4G38630 // AT4G24820 // AT2G23000 // AT2G22990 // AT2G39850 // AT1G79210 // AT5G51750 // AT5G43600 // AT2G32730 // AT1G50490 // AT3G48350 // AT4G21650 // AT5G22860 // AT5G59130
GO:0060560	P	developmental growth involved in morphogenesis	19	1266	334	28362	0.18	1	// AT1G20090 // AT1G70940 // AT4G26690 // AT4G21323 // AT4G38630 // AT2G02470 // AT5G28490 // AT5G60880 // AT3G49110 // AT5G19530 // AT3G50660 // AT2G37620 // AT5G39860 // AT3G54180 // AT3G07880 // AT3G18000 // AT4G38430 // AT1G79500 // AT2G35650
GO:0006643	P	membrane lipid metabolic process	7	1266	102	28362	0.19	1	// AT1G14290 // AT3G61580 // AT3G05020 // AT5G20410 // AT1G06515 // AT5G64940 // AT1G54580
GO:0032504	P	multicellular organism reproduction	5	1266	160	28362	0.84	1	// AT5G65410 // AT4G29040 // AT1G14920 // AT5G45830 // AT3G06010
GO:0010150	P	leaf senescence	7	1266	114	28362	0.26	1	// AT4G38630 // AT2G42540 // AT2G39730 // AT2G42530 // AT5G51720 // AT1G76680 // AT5G52310
GO:0016072	P	rRNA metabolic process	7	1266	188	28362	0.73	1	// AT1G06190 // AT1G74970 // AT3G03710 // AT4G34730 // AT2G33800 // AT3G57180 // AT3G63490
GO:0032870	P	cellular response to hormone stimulus	42	1266	879	28362	0.35	1	// AT4G20940 // AT3G23030 // AT4G19690 // AT5G25980 // AT3G27920 // AT1G05680 // AT1G20930 // AT1G52400 // AT2G35700 // AT3G63300 // AT2G43010 // AT1G76540 // AT4G32280 // AT1G71020 // AT5G26000 // AT3G04730 // AT5G07690 // AT2G47520 // AT3G53020 // AT1G70940 // AT1G14920 // AT3G50660 // AT2G22670 // AT1G12240 // AT4G32330 // AT5G47710 // AT3G57180 // AT5G39860 // AT2G33310 // AT2G19430 // AT2G05…
GO:0034248	P	regulation of cellular amide metabolic process	7	1266	213	28362	0.83	1	// AT1G49760 // AT1G43190 // ATCG00380 // AT3G12930 // AT5G36230 // AT2G25900 // AT3G08010
GO:0032879	P	regulation of localization	7	1266	122	28362	0.31	1	// AT1G17140 // AT4G20940 // AT5G64770 // AT1G16920 // AT3G27920 // AT1G20823 // AT4G02450
GO:0010154	P	fruit development	39	1266	702	28362	0.11	1	// AT5G48600 // AT5G09900 // AT4G39800 // AT4G38680 // AT3G57860 // AT3G04400 // AT4G17460 // AT3G20440 // AT5G65410 // AT4G23940 // AT2G37260 // AT3G13540 // AT4G00180 // AT3G27660 // AT5G27740 // AT2G21650 // AT2G44190 // AT1G21690 // AT5G23940 // AT5G10250 // AT3G52940 // AT5G37630 // AT1G35680 // AT5G04160 // AT2G22240 // AT1G14920 // AT1G32930 // AT5G18820 // AT3G54180 // AT1G78630 // AT5G18…
GO:0071365	P	cellular response to auxin stimulus	10	1266	206	28362	0.44	1	// AT1G70940 // AT4G32280 // AT2G01420 // AT3G23030 // AT3G53020 // AT2G22670 // AT3G63300 // AT3G04730 // AT2G43010 // AT2G33310
GO:0033036	P	macromolecule localization	39	1266	996	28362	0.81	1	// AT3G16480 // AT3G08770 // AT1G62500 // AT5G48490 // AT5G64770 // AT3G53980 // AT4G33550 // AT3G27920 // AT4G35730 // AT5G02530 // AT5G03520 // AT1G02690 // AT1G50900 // AT2G45770 // AT5G27630 // AT3G27660 // AT2G10940 // AT3G46740 // AT1G16920 // AT5G02200 // AT1G08560 // AT3G17440 // AT2G19430 // AT3G48870 // AT2G30695 // AT5G11690 // AT1G02280 // AT3G49560 // AT3G09900 // AT3G09740 // AT1G04…
GO:0071407	P	cellular response to organic cyclic compound	6	1266	187	28362	0.84	1	// AT2G19430 // AT1G14920 // AT4G15950 // AT2G42870 // AT3G57180 // AT5G39860
GO:0048831	P	regulation of shoot system development	11	1266	204	28362	0.31	1	// AT2G22540 // AT1G20823 // AT5G57660 // AT5G65060 // AT4G31120 // AT4G22140 // AT3G27920 // AT5G10140 // AT4G00180 // AT3G61250 // AT2G38810
GO:0051254	P	positive regulation of RNA metabolic process	12	1266	356	28362	0.87	1	// AT2G22540 // AT2G27970 // AT2G46830 // AT2G34640 // AT1G73870 // AT3G58120 // AT4G29040 // AT2G42380 // AT5G10140 // AT1G75240 // AT3G56290 // AT4G25490
GO:0071369	P	cellular response to ethylene stimulus	9	1266	206	28362	0.57	1	// AT5G07690 // AT5G67180 // AT5G36890 // AT5G11190 // AT2G47520 // AT4G19690 // AT1G79700 // AT4G32330 // AT2G35700
GO:0009932	P	cell tip growth	8	1266	162	28362	0.44	1	// AT1G20090 // AT4G26690 // AT4G21323 // AT3G07880 // AT3G18000 // AT4G38430 // AT1G79500 // AT2G35650
GO:0009723	P	response to ethylene	18	1266	307	28362	0.16	1	// AT5G07690 // AT5G67180 // AT2G46830 // AT5G36890 // AT5G11190 // AT2G47520 // AT4G37260 // AT5G15310 // AT4G27440 // AT1G79700 // AT1G71030 // AT4G32330 // AT5G54190 // AT1G14920 // AT2G35700 // AT4G19690 // AT1G18330 // AT1G01060
GO:0072521	P	purine-containing compound metabolic process	16	1266	233	28362	0.069	1	// AT3G21110 // AT4G32840 // AT4G26530 // ATCG00140 // ATCG00150 // ATCG01010 // AT5G43600 // AT1G30120 // AT2G21330 // AT4G18440 // ATMG01360 // AT1G01090 // ATCG00120 // ATCG00130 // ATCG01070 // AT3G23810
GO:0010498	P	proteasomal protein catabolic process	7	1266	172	28362	0.65	1	// AT4G38630 // AT5G09900 // AT3G02540 // AT1G50490 // AT4G29040 // AT1G53850 // AT1G20823
GO:0045017	P	glycerolipid biosynthetic process	5	1266	79	28362	0.29	1	// AT1G62430 // AT2G38995 // AT2G38670 // AT4G39800 // AT1G13560
GO:0032989	P	cellular component morphogenesis	24	1266	436	28362	0.18	1	// AT5G15310 // AT4G21323 // AT3G07880 // AT5G19530 // AT4G38430 // AT3G27920 // AT1G79500 // AT1G56580 // AT3G13540 // AT1G80350 // AT2G35650 // AT5G23940 // AT3G01140 // AT3G49110 // AT5G28490 // AT5G40330 // AT3G50660 // AT3G54180 // AT5G39860 // AT1G20090 // AT1G70940 // AT4G26690 // AT5G60880 // AT3G18000
GO:0071705	P	nitrogen compound transport	12	1266	339	28362	0.82	1	// AT5G59950 // AT2G19430 // AT1G21890 // AT5G46800 // AT5G61810 // AT5G04160 // AT3G56900 // AT1G52190 // AT4G14300 // AT5G02530 // AT3G16240 // AT3G49560
GO:0071310	P	cellular response to organic substance	45	1266	1023	28362	0.56	1	// AT4G20940 // AT3G23030 // AT4G19690 // AT5G25980 // AT3G27920 // AT1G54160 // AT1G20930 // AT1G52400 // AT2G35700 // AT3G63300 // AT2G43010 // AT1G76540 // AT4G32280 // AT1G71020 // AT4G15950 // AT5G26000 // AT3G04730 // AT5G07690 // AT2G47520 // AT3G53020 // AT1G70940 // AT1G14920 // AT3G50660 // AT2G22670 // AT1G12240 // AT4G32330 // AT5G47710 // AT3G57180 // AT5G39860 // AT2G33310 // AT2G19…
GO:0071702	P	organic substance transport	51	1266	1234	28362	0.73	1	// AT3G16480 // AT1G22740 // AT3G08770 // AT1G62500 // AT3G01550 // AT3G48870 // AT3G53980 // AT4G33550 // AT4G35730 // AT5G02530 // AT5G03520 // AT1G02690 // AT5G42420 // AT2G45770 // AT5G27630 // AT4G32770 // AT1G11260 // AT1G50900 // AT2G10940 // AT3G46740 // AT1G16920 // AT1G08560 // AT2G45960 // AT3G16240 // AT3G17440 // AT2G19430 // AT1G21890 // AT5G48490 // AT2G30695 // AT5G11690 // AT1G02…
GO:0034613	P	cellular protein localization	14	1266	410	28362	0.87	1	// AT3G16480 // AT3G48870 // AT5G11690 // AT1G02280 // AT3G49560 // AT3G46740 // AT1G16920 // AT5G02200 // AT2G45770 // AT3G09740 // AT1G08560 // AT1G02690 // AT1G50900 // AT3G17440
GO:0009110	P	vitamin biosynthetic process	5	1266	82	28362	0.31	1	// AT1G06570 // AT4G32770 // AT4G15560 // AT1G64970 // AT1G74470
GO:0051173	P	positive regulation of nitrogen compound metabolic process	15	1266	399	28362	0.78	1	// AT2G22540 // AT2G27970 // ATCG00380 // AT2G46830 // AT2G34640 // AT1G73870 // AT1G57820 // AT3G58120 // AT4G29040 // AT2G42380 // AT5G10140 // AT1G75240 // AT3G57180 // AT3G56290 // AT4G25490
GO:0009056	P	catabolic process	62	1266	1430	28362	0.61	1	// AT5G26000 // AT3G08510 // AT4G26530 // AT5G23540 // AT3G02720 // AT5G25980 // AT2G21330 // AT5G33370 // AT3G04290 // AT4G32840 // AT1G78370 // AT1G11080 // AT5G48870 // AT1G27130 // AT1G77630 // AT3G02540 // AT4G29040 // AT3G26340 // AT3G14220 // AT3G22110 // AT1G20823 // AT4G35090 // AT5G09900 // AT4G38630 // AT1G06570 // AT1G78380 // AT4G24820 // AT5G47500 // AT3G49110 // AT4G28780 // AT1G75…
GO:0009057	P	macromolecule catabolic process	28	1266	747	28362	0.84	1	// AT5G23540 // AT3G02540 // AT1G11080 // AT5G48870 // AT4G29040 // AT3G26340 // AT1G53850 // AT3G22110 // AT1G20823 // AT5G09900 // AT4G38630 // AT4G24820 // AT5G47500 // AT1G75680 // AT4G15210 // AT5G55700 // AT3G59010 // AT5G55720 // AT2G03870 // AT1G79210 // AT1G02800 // AT5G36890 // AT2G40840 // AT3G03710 // AT2G32730 // AT1G50490 // AT2G43590 // AT3G48350
GO:0051641	P	cellular localization	20	1266	601	28362	0.93	1	// AT3G16480 // AT4G14330 // AT5G11690 // AT2G03640 // AT3G49560 // AT1G54385 // AT1G75100 // AT3G46740 // AT1G16920 // AT1G02280 // AT3G48870 // AT5G02200 // AT2G45770 // AT3G09740 // AT1G08560 // AT5G55280 // ATCG00130 // AT1G02690 // AT1G50900 // AT3G17440
GO:0010054	P	trichoblast differentiation	7	1266	105	28362	0.2	1	// AT4G38630 // AT1G70940 // AT1G79840 // AT2G02470 // AT2G37620 // AT4G26690 // AT1G01380
GO:0042180	P	cellular ketone metabolic process	8	1266	106	28362	0.12	1	// AT1G06570 // ATCG01070 // AT3G03710 // AT1G18870 // AT3G02720 // AT1G79700 // AT3G56130 // AT5G65410
GO:0071495	P	cellular response to endogenous stimulus	42	1266	890	28362	0.38	1	// AT4G20940 // AT3G23030 // AT4G19690 // AT5G25980 // AT3G27920 // AT1G05680 // AT1G20930 // AT1G52400 // AT2G35700 // AT3G63300 // AT2G43010 // AT1G76540 // AT4G32280 // AT1G71020 // AT5G26000 // AT3G04730 // AT5G07690 // AT2G47520 // AT3G53020 // AT1G70940 // AT1G14920 // AT3G50660 // AT2G22670 // AT1G12240 // AT4G32330 // AT5G47710 // AT3G57180 // AT5G39860 // AT2G33310 // AT2G19430 // AT2G05…
GO:1902582	P	single-organism intracellular transport	8	1266	165	28362	0.46	1	// AT3G48870 // AT5G11690 // AT3G46740 // AT2G45770 // AT3G09740 // ATCG00130 // AT1G02690 // AT4G14330
GO:0097306	P	cellular response to alcohol	13	1266	267	28362	0.42	1	// AT2G19430 // AT2G05070 // AT4G20940 // AT1G54160 // AT5G25980 // AT1G12240 // AT4G34220 // AT1G05680 // AT1G52400 // AT5G26000 // AT5G47710 // AT1G75240 // AT5G45830
GO:0040008	P	regulation of growth	10	1266	276	28362	0.78	1	// AT5G10480 // AT1G70940 // AT2G26330 // AT1G78370 // AT1G10120 // AT4G38430 // AT2G42870 // AT4G37490 // AT5G39860 // AT3G06010
GO:0006820	P	anion transport	8	1266	227	28362	0.79	1	// AT5G46800 // AT4G20940 // AT3G01550 // AT5G10180 // AT1G52190 // AT2G26900 // AT1G20823 // AT5G61810
GO:0055076	P	transition metal ion homeostasis	5	1266	92	28362	0.4	1	// AT2G37390 // AT5G51720 // AT4G19690 // AT3G53530 // AT5G13740
GO:0009755	P	hormone-mediated signaling pathway	37	1266	821	28362	0.5	1	// AT4G20940 // AT3G23030 // AT5G25980 // AT3G27920 // AT1G20930 // AT1G52400 // AT2G35700 // AT3G63300 // AT2G43010 // AT1G76540 // AT2G01420 // AT1G71020 // AT5G26000 // AT3G04730 // AT5G07690 // AT2G47520 // AT3G53020 // AT1G70940 // AT1G14920 // AT3G50660 // AT2G22670 // AT1G12240 // AT5G47710 // AT3G57180 // AT5G39860 // AT2G33310 // AT2G19430 // AT5G67180 // AT4G32280 // AT5G11190 // AT4G02…
GO:0009751	P	response to salicylic acid	10	1266	209	28362	0.46	1	// AT5G07690 // AT5G15310 // AT2G46830 // AT4G37260 // AT1G14920 // AT1G71030 // AT1G01060 // AT3G61250 // AT1G76680 // AT3G04290
GO:0010604	P	positive regulation of macromolecule metabolic process	24	1266	482	28362	0.33	1	// AT2G22540 // ATCG00380 // AT3G30720 // AT4G33260 // AT1G57820 // AT2G46830 // AT4G29040 // AT2G42380 // AT5G10140 // AT4G02450 // AT1G03780 // AT2G27970 // AT4G13640 // AT4G22860 // AT4G33270 // AT3G58120 // AT3G56290 // AT2G34640 // AT1G73870 // AT1G79700 // AT5G15510 // AT5G13840 // AT1G75240 // AT4G25490
GO:0009753	P	response to jasmonic acid	13	1266	225	28362	0.22	1	// AT5G07690 // AT4G22880 // AT5G15310 // AT2G46830 // AT1G71020 // AT2G39730 // AT1G14920 // AT3G50660 // AT1G71030 // AT3G27920 // AT1G01060 // AT3G61250 // AT4G37260
GO:0070727	P	cellular macromolecule localization	14	1266	441	28362	0.92	1	// AT3G16480 // AT3G48870 // AT5G11690 // AT1G02280 // AT3G49560 // AT3G46740 // AT1G16920 // AT5G02200 // AT2G45770 // AT3G09740 // AT1G08560 // AT1G02690 // AT1G50900 // AT3G17440
GO:0010608	P	posttranscriptional regulation of gene expression	10	1266	267	28362	0.75	1	// AT2G19430 // AT1G49760 // AT1G43190 // ATCG00380 // AT3G12930 // AT3G17185 // AT4G15950 // AT5G36230 // AT2G25900 // AT3G08010
GO:0009617	P	response to bacterium	24	1266	441	28362	0.2	1	// AT4G19690 // AT1G06680 // AT5G52310 // AT3G57860 // AT2G39730 // AT4G37980 // AT3G14150 // ATCG00120 // AT5G07690 // AT5G14545 // AT3G49110 // AT2G41430 // AT3G52960 // AT3G54560 // AT2G22240 // AT3G27850 // AT1G32060 // AT1G12240 // AT5G14565 // AT5G06290 // AT1G79210 // AT1G02205 // AT3G09980 // AT2G26330
GO:0070647	P	protein modification by small protein conjugation or removal	18	1266	610	28362	0.97	1	// AT2G19430 // AT1G57820 // AT3G19380 // AT1G20823 // AT3G57860 // AT3G49810 // AT1G49780 // AT1G50490 // AT2G32765 // AT5G13840 // AT1G71020 // AT4G33260 // AT5G64330 // AT1G63850 // AT4G33270 // AT1G30440 // AT5G10250 // AT1G67900
GO:0009611	P	response to wounding	9	1266	217	28362	0.63	1	// AT5G07690 // AT4G22880 // AT2G20340 // AT4G28680 // AT1G51400 // AT5G47240 // AT1G76680 // AT5G52310 // AT1G52030
GO:0018193	P	peptidyl-amino acid modification	15	1266	284	28362	0.3	1	// AT1G27120 // AT5G10480 // AT4G05180 // AT4G22140 // AT4G20130 // AT3G55920 // AT1G09450 // ATCG00490 // AT3G52960 // AT2G32765 // AT5G43990 // AT2G45490 // AT4G31120 // AT1G32060 // AT5G45820
GO:0044419	P	interspecies interaction between organisms	6	1266	154	28362	0.68	1	// AT1G49760 // AT3G49110 // AT3G09980 // AT2G22240 // AT1G20640 // AT5G51600
GO:0006260	P	DNA replication	10	1266	146	28362	0.13	1	// AT1G15570 // AT1G20330 // AT1G77470 // AT1G21690 // AT2G38620 // AT3G57860 // AT3G54180 // AT3G54710 // AT1G24290 // AT5G27740
GO:0006261	P	DNA-dependent DNA replication	7	1266	99	28362	0.17	1	// AT1G15570 // AT1G20330 // AT1G77470 // AT1G21690 // AT2G38620 // AT3G54180 // AT5G27740
GO:0080167	P	response to karrikin	8	1266	128	28362	0.23	1	// AT5G62210 // AT5G06980 // AT5G13750 // AT5G51550 // AT1G44575 // AT1G05680 // AT3G47470 // AT1G50900
GO:0051704	P	multi-organism process	64	1266	1631	28362	0.87	1	// AT5G26000 // AT4G19690 // AT5G44973 // AT4G21323 // AT2G22230 // AT1G49760 // AT2G36400 // AT4G38430 // AT1G06680 // AT2G26020 // AT5G52310 // AT5G51600 // AT1G52400 // AT1G79500 // AT5G58600 // AT5G64840 // AT1G20640 // AT5G25980 // AT3G49110 // AT2G39730 // AT4G37980 // AT5G52450 // AT2G42530 // AT4G29040 // AT3G14150 // AT5G13740 // AT1G48620 // ATCG00120 // AT2G44440 // AT1G02800 // AT2G22…
GO:0019725	P	cellular homeostasis	12	1266	314	28362	0.74	1	// AT5G01420 // AT3G50960 // AT3G53530 // AT3G58620 // AT4G35090 // AT1G67740 // AT4G19690 // AT3G06730 // AT2G37390 // AT5G16400 // AT3G52960 // AT5G06290
GO:0009205	P	purine ribonucleoside triphosphate metabolic process	11	1266	155	28362	0.1	1	// AT4G32840 // AT4G26530 // ATCG00140 // ATCG01010 // AT1G30120 // AT2G21330 // ATMG01360 // AT1G01090 // ATCG00120 // ATCG00130 // ATCG01070
GO:0006766	P	vitamin metabolic process	5	1266	84	28362	0.33	1	// AT1G06570 // AT4G32770 // AT4G15560 // AT1G64970 // AT1G74470
GO:0009201	P	ribonucleoside triphosphate biosynthetic process	5	1266	55	28362	0.11	1	// ATCG00120 // ATCG00130 // ATCG00140 // AT1G30820 // AT5G40870
GO:0030163	P	protein catabolic process	15	1266	467	28362	0.92	1	// AT4G38630 // AT4G24820 // AT1G79210 // AT5G23540 // AT3G02540 // AT2G32730 // AT1G50490 // AT1G11080 // AT4G29040 // AT3G26340 // AT1G53850 // AT3G22110 // AT1G20823 // AT5G09900 // AT3G48350
GO:0046128	P	purine ribonucleoside metabolic process	14	1266	197	28362	0.07	1	// AT4G32840 // AT4G26530 // ATCG00140 // ATCG00150 // ATCG01010 // AT1G30120 // AT2G21330 // AT4G18440 // ATMG01360 // AT1G01090 // ATCG00120 // ATCG00130 // ATCG01070 // AT3G23810
GO:0010876	P	lipid localization	10	1266	199	28362	0.4	1	// AT5G27630 // AT5G48490 // AT3G08770 // AT3G27660 // AT1G62500 // AT2G10940 // AT5G64080 // AT3G53980 // AT4G33550 // AT3G09300
GO:0009856	P	pollination	7	1266	268	28362	0.95	1	// AT1G20090 // AT1G25450 // AT4G21323 // AT3G18000 // AT4G38430 // AT1G79500 // AT2G35650
GO:0048878	P	chemical homeostasis	13	1266	352	28362	0.79	1	// AT2G05070 // AT1G21890 // AT2G01420 // AT3G53530 // AT2G02470 // AT1G52400 // AT1G70940 // AT4G19690 // AT3G50660 // AT2G37390 // AT5G51720 // AT5G13740 // AT4G35920
GO:0048507	P	meristem development	12	1266	241	28362	0.4	1	// AT2G22540 // AT1G76540 // AT2G34720 // AT1G70940 // AT4G29040 // AT1G20930 // AT4G17460 // AT4G00180 // AT4G27760 // AT4G02450 // AT5G39860 // AT3G06010
GO:0006165	P	nucleoside diphosphate phosphorylation	5	1266	76	28362	0.26	1	// AT4G32840 // AT1G01090 // AT2G21330 // AT4G26530 // AT1G30120
GO:0006164	P	purine nucleotide biosynthetic process	6	1266	85	28362	0.19	1	// ATCG00140 // ATCG00150 // AT3G21110 // AT4G18440 // ATCG00120 // ATCG00130
GO:0019439	P	aromatic compound catabolic process	6	1266	178	28362	0.8	1	// AT1G06570 // AT2G26550 // AT3G03710 // AT5G48870 // AT5G43600 // AT2G03870
GO:0048509	P	regulation of meristem development	6	1266	114	28362	0.41	1	// AT1G70940 // AT1G76540 // AT2G34720 // AT1G20930 // AT4G00180 // AT5G39860
GO:0042742	P	defense response to bacterium	19	1266	354	28362	0.25	1	// AT5G07690 // AT1G79210 // AT1G02205 // AT5G14545 // AT3G49110 // AT3G54560 // AT3G52960 // AT3G09980 // AT2G39730 // AT3G27850 // AT1G32060 // AT1G06680 // AT2G26330 // AT3G57860 // AT3G14150 // ATCG00120 // AT5G14565 // AT2G22240 // AT5G06290
GO:0016049	P	cell growth	24	1266	428	28362	0.16	1	// AT4G21323 // AT3G07880 // AT5G19530 // AT4G38430 // AT1G79500 // AT2G02470 // AT1G80350 // AT2G35650 // AT4G38630 // AT3G50960 // AT3G49110 // AT5G28490 // AT3G50660 // AT2G37620 // AT3G54180 // AT5G39860 // AT1G20090 // AT1G70940 // AT4G26690 // AT2G26330 // AT5G60880 // AT3G18000 // AT1G20330 // AT4G37490
GO:0016042	P	lipid catabolic process	10	1266	224	28362	0.55	1	// AT3G08510 // AT4G28780 // AT5G14450 // AT4G18970 // AT4G01130 // AT3G14220 // AT3G04290 // AT5G15720 // AT5G33370 // AT4G10955
GO:0045488	P	pectin metabolic process	5	1266	147	28362	0.78	1	// AT1G70090 // AT5G47500 // AT3G59010 // AT1G79500 // AT5G55720
GO:0098662	P	inorganic cation transmembrane transport	8	1266	153	28362	0.38	1	// AT2G38460 // ATCG00140 // AT2G48020 // AT4G19690 // AT2G04032 // ATMG01360 // ATCG00120 // ATCG00130
GO:0065008	P	regulation of biological quality	49	1266	1255	28362	0.84	1	// AT1G17140 // AT5G44973 // AT3G08510 // ATCG00380 // AT4G35090 // AT5G64770 // AT1G21890 // AT4G19690 // AT2G26020 // AT5G51720 // AT5G11950 // AT1G05680 // AT3G10870 // AT1G52400 // AT4G35920 // AT2G28305 // AT2G43010 // AT1G15690 // AT2G37025 // AT3G27660 // AT2G01420 // AT2G02470 // AT5G01420 // AT5G02200 // AT5G13740 // AT4G02450 // ATCG00710 // AT1G14410 // AT3G50960 // AT3G49110 // AT3G52…
GO:0009873	P	ethylene-activated signaling pathway	6	1266	185	28362	0.83	1	// AT5G07690 // AT5G67180 // AT5G11190 // AT2G47520 // AT1G79700 // AT2G35700
GO:0009152	P	purine ribonucleotide biosynthetic process	5	1266	83	28362	0.32	1	// ATCG00120 // ATCG00130 // ATCG00140 // AT4G18440 // AT3G21110
GO:0009150	P	purine ribonucleotide metabolic process	14	1266	202	28362	0.081	1	// AT3G21110 // AT4G32840 // AT4G26530 // ATCG00140 // ATCG00150 // ATCG01010 // AT1G30120 // AT2G21330 // AT4G18440 // ATMG01360 // AT1G01090 // ATCG00120 // ATCG00130 // ATCG01070
GO:0036211	P	protein modification process	95	1266	2126	28362	0.51	1	// AT4G05180 // AT2G25880 // AT1G20930 // AT3G49810 // ATCG00020 // AT2G32765 // AT1G74420 // AT5G10250 // AT3G08680 // AT3G21870 // AT2G27970 // AT3G55920 // AT3G45430 // AT2G47590 // AT2G19430 // AT1G20823 // AT4G22140 // AT1G09450 // AT4G32830 // ATCG00340 // AT1G50490 // AT2G20635 // AT5G64330 // AT2G22540 // AT1G29910 // AT1G32930 // AT2G45490 // AT1G63850 // AT3G19380 // AT1G67900 // AT2G26…
GO:0044802	P	single-organism membrane organization	11	1266	153	28362	0.094	1	// AT2G42540 // AT1G35680 // AT1G74730 // AT1G44575 // AT2G07050 // AT4G20130 // AT3G17440 // AT3G09740 // AT1G08560 // AT1G04760 // AT2G45770
GO:0010015	P	root morphogenesis	15	1266	249	28362	0.16	1	// AT4G38630 // AT1G15570 // AT4G26690 // AT3G04630 // AT3G07880 // AT2G02470 // AT1G70940 // AT5G40330 // AT2G22670 // AT2G37620 // AT4G29040 // AT1G79840 // AT1G01380 // AT5G56580 // AT3G06010
GO:1901698	P	response to nitrogen compound	8	1266	264	28362	0.9	1	// AT2G19430 // AT1G20823 // AT5G36890 // AT2G46830 // AT4G19690 // AT4G15950 // AT3G19380 // AT4G37260
GO:0098660	P	inorganic ion transmembrane transport	10	1266	178	28362	0.28	1	// AT2G38460 // AT5G61810 // ATCG00140 // AT5G10180 // AT2G48020 // AT4G19690 // AT2G04032 // ATMG01360 // ATCG00120 // ATCG00130
GO:0015931	P	nucleobase-containing compound transport	8	1266	115	28362	0.16	1	// AT5G59950 // AT2G19430 // AT5G61810 // AT5G04160 // AT3G56900 // AT4G14300 // AT5G02530 // AT3G49560
GO:0006869	P	lipid transport	9	1266	174	28362	0.38	1	// AT5G27630 // AT5G48490 // AT3G08770 // AT1G62500 // AT2G10940 // AT5G64080 // AT3G53980 // AT4G33550 // AT3G09300
GO:0016310	P	phosphorylation	56	1266	1254	28362	0.52	1	// AT2G22540 // AT5G21170 // AT2G25880 // AT2G45490 // AT2G21330 // AT1G66150 // AT1G20930 // AT2G21370 // AT2G27970 // ATCG01070 // AT2G02780 // AT2G26730 // AT1G76540 // AT3G53380 // AT4G32840 // AT4G33770 // AT5G15510 // AT1G74320 // AT5G40870 // ATMG01360 // AT4G26530 // AT5G10140 // AT5G28290 // AT4G20940 // AT1G03780 // AT1G30120 // AT5G10480 // AT3G21870 // AT1G66940 // AT3G45430 // AT4G22…
GO:0050801	P	ion homeostasis	6	1266	229	28362	0.94	1	// AT3G53530 // AT2G02470 // AT4G19690 // AT2G37390 // AT5G51720 // AT5G13740
GO:0009790	P	embryo development	28	1266	571	28362	0.34	1	// AT3G14900 // AT2G45270 // AT5G48600 // AT5G09900 // AT4G39800 // AT3G04400 // AT3G20440 // AT4G23940 // AT1G35680 // AT1G02680 // AT2G21650 // AT3G46740 // AT1G21690 // AT2G28000 // AT5G23940 // AT5G10250 // AT3G52940 // AT5G37630 // AT2G22240 // AT1G32930 // AT5G18820 // AT3G54180 // AT1G78630 // AT5G18700 // AT5G27740 // AT2G35650 // AT3G48930 // AT1G54160
GO:0009793	P	embryo development ending in seed dormancy	24	1266	478	28362	0.31	1	// AT5G48600 // AT5G09900 // AT4G39800 // AT3G04400 // AT3G20440 // AT4G23940 // AT1G35680 // AT1G02680 // AT2G21650 // AT1G21690 // AT5G23940 // AT5G10250 // AT3G52940 // AT5G37630 // AT2G22240 // AT1G32930 // AT5G18820 // AT3G54180 // AT1G78630 // AT5G18700 // AT5G27740 // AT2G35650 // AT3G48930 // AT1G54160
GO:0045229	P	external encapsulating structure organization	23	1266	551	28362	0.65	1	// AT4G13410 // AT1G02730 // AT4G03210 // AT2G21140 // AT1G79500 // AT3G23730 // AT5G60930 // AT1G08200 // AT4G23990 // AT4G14130 // AT1G74420 // AT1G75680 // AT1G24070 // AT4G29360 // AT5G47500 // AT1G02800 // AT3G59010 // AT2G35650 // AT4G26690 // AT2G26330 // AT1G70090 // AT5G42100 // AT3G50240
GO:0010648	P	negative regulation of cell communication	6	1266	82	28362	0.17	1	// AT5G07690 // AT2G19430 // AT4G02450 // AT1G14920 // AT2G30424 // AT1G01380
GO:0008033	P	tRNA processing	6	1266	79	28362	0.16	1	// AT5G17660 // AT3G03710 // AT2G45270 // AT4G38160 // AT2G04530 // AT2G32230
GO:0010646	P	regulation of cell communication	12	1266	234	28362	0.36	1	// AT5G07690 // AT2G19430 // AT1G70940 // AT4G02450 // AT2G34640 // AT1G71020 // AT1G14920 // AT4G34220 // AT2G30424 // AT1G52400 // AT1G01380 // AT2G43010
GO:0009127	P	purine nucleoside monophosphate biosynthetic process	5	1266	64	28362	0.17	1	// ATCG00120 // ATCG00130 // ATCG00140 // AT4G18440 // AT3G21110
GO:0009555	P	pollen development	16	1266	311	28362	0.33	1	// AT1G02065 // AT3G08510 // AT4G38630 // AT1G06515 // AT1G18370 // AT4G30930 // AT3G18000 // AT2G07050 // AT3G23670 // AT5G40740 // AT4G14150 // AT2G42380 // AT1G01690 // AT5G18700 // AT1G34355 // AT1G06660
GO:0000041	P	transition metal ion transport	5	1266	80	28362	0.3	1	// AT1G64150 // AT2G38460 // AT2G04032 // AT2G48020 // AT4G19690
GO:0046939	P	nucleotide phosphorylation	5	1266	78	28362	0.28	1	// AT4G32840 // AT1G01090 // AT2G21330 // AT4G26530 // AT1G30120
GO:0022618	P	ribonucleoprotein complex assembly	5	1266	107	28362	0.52	1	// AT1G32990 // AT3G53020 // AT4G38160 // AT4G30220 // AT4G02840
GO:0044248	P	cellular catabolic process	43	1266	1024	28362	0.68	1	// AT5G09900 // AT5G48870 // AT5G25980 // AT4G35090 // AT1G78370 // AT1G11080 // AT3G02720 // AT1G27130 // AT1G77630 // AT3G02540 // AT4G29040 // AT3G26340 // AT1G53850 // AT3G22110 // AT1G20823 // AT5G23540 // AT4G38630 // AT1G06570 // AT1G78380 // AT4G24820 // AT3G49110 // AT1G75680 // AT4G15210 // AT5G55700 // AT1G03090 // AT5G26000 // AT2G03870 // AT3G47340 // AT1G02205 // AT1G79210 // AT1G02…
GO:0046467	P	membrane lipid biosynthetic process	7	1266	78	28362	0.071	1	// AT1G14290 // AT3G61580 // AT3G05020 // AT5G20410 // AT1G06515 // AT5G64940 // AT1G54580
GO:1901605	P	alpha-amino acid metabolic process	11	1266	242	28362	0.52	1	// AT2G44160 // AT2G36230 // AT1G06570 // AT2G44040 // AT5G52100 // AT4G11640 // AT3G03630 // AT3G20390 // AT5G10240 // AT3G47340 // AT3G23810
GO:1901607	P	alpha-amino acid biosynthetic process	7	1266	154	28362	0.54	1	// AT2G36230 // AT2G44040 // AT5G52100 // AT3G03630 // AT3G20390 // AT5G10240 // AT3G47340
GO:0009629	P	response to gravity	6	1266	78	28362	0.15	1	// AT1G70940 // AT5G13750 // AT2G21650 // AT5G64770 // AT3G61050 // AT1G04820
GO:0017038	P	protein import	5	1266	120	28362	0.62	1	// AT1G02690 // AT3G48870 // AT3G46740 // AT2G45770 // AT5G11690
GO:0019757	P	glycosinolate metabolic process	6	1266	99	28362	0.29	1	// AT5G07690 // AT5G25980 // AT4G01120 // AT5G26000 // AT2G22840 // AT4G37260
GO:0045595	P	regulation of cell differentiation	5	1266	58	28362	0.13	1	// AT1G79840 // AT3G27920 // AT1G01380 // AT2G30424 // AT4G38430
GO:0030001	P	metal ion transport	12	1266	263	28362	0.51	1	// AT3G06130 // AT2G29650 // AT2G38460 // AT3G53530 // AT5G50740 // AT2G48020 // AT4G19690 // AT1G64150 // AT2G37390 // AT2G04032 // AT2G26900 // AT4G35920
GO:0055080	P	cation homeostasis	6	1266	194	28362	0.86	1	// AT3G53530 // AT2G02470 // AT4G19690 // AT2G37390 // AT5G51720 // AT5G13740
GO:0045454	P	cell redox homeostasis	9	1266	147	28362	0.22	1	// AT5G01420 // AT3G50960 // AT3G58620 // AT4G35090 // AT1G67740 // AT3G06730 // AT5G16400 // AT3G52960 // AT5G06290
GO:0055085	P	transmembrane transport	37	1266	667	28362	0.12	1	// AT4G14690 // AT3G53420 // AT5G02120 // AT4G20940 // AT2G45960 // AT4G19690 // AT3G48870 // AT5G44050 // AT4G36790 // AT3G46740 // AT5G42420 // AT2G45770 // AT1G15690 // AT1G11260 // AT4G35100 // ATCG00140 // AT1G01620 // AT5G52450 // AT2G04032 // ATMG01360 // ATCG00120 // AT3G23550 // AT2G38460 // AT5G11690 // AT5G10180 // AT2G48020 // AT3G61430 // AT4G35300 // AT2G21340 // AT1G70940 // AT2G29…
GO:0043604	P	amide biosynthetic process	73	1266	1536	28362	0.31	1	// AT1G64510 // AT1G49760 // ATCG00030 // ATCG00950 // ATCG00380 // ATCG00660 // AT5G16140 // AT3G55750 // AT3G44890 // AT4G00810 // AT5G20180 // AT4G17560 // AT2G43030 // AT3G23390 // AT3G56020 // AT1G74970 // ATCG00450 // AT1G43190 // AT1G32990 // AT3G17170 // AT2G04390 // AT2G27720 // AT5G14660 // ATCG01210 // ATCG00410 // AT5G36230 // AT5G47190 // ATCG00160 // AT5G40950 // AT2G24090 // AT4G15…
GO:0009832	P	plant-type cell wall biogenesis	6	1266	160	28362	0.72	1	// AT1G02730 // AT1G80350 // AT4G23990 // AT2G35700 // AT1G74420 // AT1G79500
GO:0032268	P	regulation of cellular protein metabolic process	19	1266	350	28362	0.23	1	// AT5G10480 // AT3G21870 // AT1G43190 // AT2G27970 // ATCG00380 // AT5G15510 // AT5G21170 // AT4G22860 // AT1G49760 // AT4G22140 // AT5G36230 // AT4G33260 // AT4G33270 // AT3G12930 // AT5G13840 // AT3G57860 // AT2G25900 // AT3G08010 // AT1G03780
GO:0007568	P	aging	9	1266	174	28362	0.38	1	// AT4G38630 // AT2G42540 // AT4G27700 // AT4G28050 // AT2G39730 // AT2G42530 // AT5G51720 // AT1G76680 // AT5G52310
GO:0051094	P	positive regulation of developmental process	5	1266	104	28362	0.5	1	// AT4G22140 // AT4G34220 // AT4G12970 // AT4G14690 // AT1G15570
GO:0042743	P	hydrogen peroxide metabolic process	6	1266	104	28362	0.33	1	// AT3G49110 // AT4G35090 // AT3G03630 // AT5G58390 // AT3G14150 // AT4G09010
GO:1903508	P	positive regulation of nucleic acid-templated transcription	12	1266	348	28362	0.85	1	// AT2G22540 // AT2G27970 // AT2G46830 // AT2G34640 // AT1G73870 // AT3G58120 // AT4G29040 // AT2G42380 // AT5G10140 // AT1G75240 // AT3G56290 // AT4G25490
GO:0006650	P	glycerophospholipid metabolic process	5	1266	95	28362	0.43	1	// AT1G13560 // AT1G62430 // AT2G38670 // AT5G40610 // AT4G39800
GO:0031328	P	positive regulation of cellular biosynthetic process	16	1266	396	28362	0.69	1	// AT2G22540 // AT3G08510 // ATCG00380 // AT2G46830 // AT2G34640 // AT1G73870 // AT1G79700 // AT3G58120 // AT4G29040 // AT2G42380 // AT5G10140 // AT2G27970 // AT1G75240 // AT3G57180 // AT3G56290 // AT4G25490
GO:0031325	P	positive regulation of cellular metabolic process	25	1266	495	28362	0.3	1	// AT2G22540 // AT3G08510 // ATCG00380 // AT4G33260 // AT1G57820 // AT2G46830 // AT4G29040 // AT2G42380 // AT5G10140 // AT1G03780 // AT2G27970 // AT5G20720 // AT4G22860 // AT4G33270 // AT3G58120 // AT3G57180 // AT3G56290 // AT2G05070 // AT2G34640 // AT1G73870 // AT1G79700 // AT5G15510 // AT5G13840 // AT1G75240 // AT4G25490
GO:0019751	P	polyol metabolic process	5	1266	59	28362	0.14	1	// AT4G33770 // AT4G26690 // AT5G08030 // AT2G22240 // AT4G39800
GO:0071826	P	ribonucleoprotein complex subunit organization	5	1266	109	28362	0.54	1	// AT1G32990 // AT3G53020 // AT4G38160 // AT4G30220 // AT4G02840
GO:0040007	P	growth	34	1266	678	28362	0.28	1	// AT4G21323 // AT4G38630 // AT5G19530 // AT4G38430 // AT1G79500 // AT1G75840 // AT2G02470 // AT1G78370 // AT3G07880 // AT1G80350 // AT4G29040 // AT2G35650 // AT5G28490 // AT4G02450 // AT1G20580 // AT5G10480 // AT3G50960 // AT3G49110 // AT1G62430 // AT3G50660 // AT2G37620 // AT3G54180 // AT5G39860 // AT3G06010 // AT1G20090 // AT1G70940 // AT4G26690 // AT2G26330 // AT5G60880 // AT3G18000 // AT1G20…
GO:0071822	P	protein complex subunit organization	21	1266	338	28362	0.092	1	// AT4G38630 // AT3G46320 // AT3G48870 // AT1G14900 // ATCG00520 // ATCG00680 // AT5G51600 // ATCG00360 // AT2G29890 // AT3G18035 // AT1G64150 // AT2G42540 // AT4G29040 // AT2G28740 // AT1G52400 // AT1G48620 // AT4G05520 // AT1G59840 // AT4G10340 // AT4G35250 // AT1G15660
GO:0048580	P	regulation of post-embryonic development	20	1266	329	28362	0.11	1	// AT1G78600 // AT2G22540 // AT1G20823 // AT5G57660 // AT4G14690 // AT4G38630 // AT4G31120 // AT5G65060 // AT1G15570 // AT1G14920 // AT2G22670 // AT4G34220 // AT2G36400 // AT4G12970 // AT5G10140 // AT4G22140 // AT3G61250 // AT2G38810 // AT5G45830 // AT2G22840
GO:0071554	P	cell wall organization or biogenesis	29	1266	704	28362	0.69	1	// AT4G13410 // AT1G02730 // AT4G03210 // AT2G35700 // AT2G21140 // AT1G79500 // AT3G23730 // AT5G60930 // AT1G80350 // AT1G77630 // AT1G08200 // AT4G23990 // AT5G58600 // AT4G14130 // AT1G74420 // AT1G02800 // AT1G24070 // AT4G29360 // AT5G47500 // AT1G75680 // AT3G59010 // AT2G35650 // AT1G27120 // AT4G26690 // AT2G26330 // AT1G70090 // AT5G42100 // AT2G43590 // AT3G50240
GO:0071555	P	cell wall organization	23	1266	518	28362	0.54	1	// AT4G13410 // AT1G02730 // AT4G03210 // AT2G21140 // AT1G79500 // AT3G23730 // AT5G60930 // AT1G08200 // AT4G23990 // AT4G14130 // AT1G74420 // AT1G75680 // AT1G24070 // AT4G29360 // AT5G47500 // AT1G02800 // AT3G59010 // AT2G35650 // AT4G26690 // AT2G26330 // AT1G70090 // AT5G42100 // AT3G50240
GO:0071229	P	cellular response to acid chemical	22	1266	485	28362	0.5	1	// AT4G20940 // AT5G25980 // AT3G27920 // AT1G05680 // AT1G52400 // AT2G15970 // AT4G34220 // AT5G26000 // AT5G07690 // AT1G78380 // AT1G14920 // AT3G50660 // AT1G12240 // AT5G47710 // AT5G39860 // AT2G19430 // AT2G05070 // AT1G29395 // AT1G54160 // AT1G71020 // AT1G75240 // AT5G45830
GO:0019760	P	glucosinolate metabolic process	6	1266	99	28362	0.29	1	// AT5G07690 // AT5G25980 // AT4G01120 // AT5G26000 // AT2G22840 // AT4G37260
GO:0006403	P	RNA localization	6	1266	77	28362	0.14	1	// AT5G59950 // AT2G19430 // AT3G49560 // AT3G56900 // AT4G14300 // AT5G02530
GO:0009908	P	flower development	20	1266	520	28362	0.77	1	// AT1G02065 // AT2G22540 // AT3G10570 // AT5G57660 // AT1G20823 // AT4G38630 // AT3G53020 // AT5G65060 // AT3G54560 // AT4G31120 // AT4G38680 // AT4G22140 // AT2G38110 // AT3G47500 // AT4G17460 // AT5G10140 // AT3G08510 // AT3G61250 // AT2G38810 // AT1G52030
GO:0009909	P	regulation of flower development	9	1266	150	28362	0.24	1	// AT2G22540 // AT1G20823 // AT5G57660 // AT5G65060 // AT4G31120 // AT5G10140 // AT4G22140 // AT3G61250 // AT2G38810
GO:0048438	P	floral whorl development	6	1266	188	28362	0.84	1	// AT1G02065 // AT2G22540 // AT4G38630 // AT3G53020 // AT4G38680 // AT4G17460
GO:0019941	P	modification-dependent protein catabolic process	13	1266	378	28362	0.86	1	// AT4G38630 // AT4G24820 // AT1G79210 // AT5G23540 // AT3G02540 // AT2G32730 // AT1G50490 // AT4G29040 // AT3G26340 // AT1G53850 // AT3G22110 // AT1G20823 // AT5G09900
GO:1901575	P	organic substance catabolic process	52	1266	1249	28362	0.71	1	// AT3G08510 // AT4G26530 // AT5G23540 // AT3G02720 // AT2G21330 // AT5G33370 // AT3G04290 // AT4G32840 // AT1G11080 // AT5G48870 // AT5G47500 // AT3G02540 // AT4G29040 // AT3G26340 // AT1G53850 // AT3G22110 // AT1G20823 // AT5G09900 // AT1G30120 // AT4G38630 // AT1G06570 // AT4G24820 // AT4G01130 // AT4G28780 // AT1G75680 // AT3G14220 // AT4G15210 // AT5G55700 // AT1G03090 // AT3G59010 // AT5G55…
GO:2000377	P	regulation of reactive oxygen species metabolic process	5	1266	48	28362	0.075	1	// AT2G05070 // AT5G20720 // AT3G03630 // AT1G14920 // AT1G67080
GO:0044265	P	cellular macromolecule catabolic process	18	1266	541	28362	0.92	1	// AT4G38630 // AT1G20823 // AT4G24820 // AT1G79210 // AT5G23540 // AT3G03710 // AT5G48870 // AT3G02540 // AT2G32730 // AT1G50490 // AT1G11080 // AT4G29040 // AT3G26340 // AT1G53850 // AT3G22110 // AT2G03870 // AT5G09900 // AT3G48350
GO:0007154	P	cell communication	106	1266	2223	28362	0.26	1	// AT3G08510 // AT3G04210 // AT1G20930 // AT2G35700 // AT1G01380 // AT2G43010 // AT2G02470 // AT4G35470 // AT3G14150 // AT4G02450 // AT5G12940 // AT3G08680 // AT5G20410 // AT2G22240 // AT3G54470 // AT4G12970 // AT2G19430 // AT2G42540 // AT1G09450 // AT5G67030 // AT1G79700 // AT5G05670 // AT5G15330 // AT4G03100 // AT2G22540 // AT4G35090 // AT5G25980 // AT4G33260 // AT1G52400 // AT2G15970 // AT2G02…
GO:0048284	P	organelle fusion	6	1266	88	28362	0.21	1	// AT1G76110 // AT4G30930 // AT3G09740 // AT1G08560 // AT1G04760 // AT3G17440
GO:0015031	P	protein transport	22	1266	653	28362	0.93	1	// AT3G16480 // AT4G35730 // AT5G03520 // AT1G02690 // AT1G50900 // AT2G45770 // AT3G46740 // AT1G16920 // AT1G08560 // AT3G17440 // AT3G48870 // AT2G30695 // AT5G11690 // AT1G02280 // AT3G49560 // AT3G09900 // AT3G09740 // AT1G04760 // AT5G44560 // AT1G22740 // AT3G56900 // AT1G33040
GO:0098542	P	defense response to other organism	33	1266	936	28362	0.93	1	// AT5G44973 // AT2G22230 // AT5G25980 // AT2G26020 // AT3G57860 // AT1G52400 // AT2G39730 // AT2G42530 // AT3G14150 // AT3G28740 // AT5G26000 // ATCG00120 // AT2G44440 // AT5G07690 // AT3G23550 // AT5G14545 // AT3G49110 // AT1G52410 // AT3G52960 // AT3G54560 // AT2G22240 // AT3G27850 // AT1G32060 // AT1G79210 // AT5G14565 // AT5G06290 // AT1G06680 // AT1G09750 // AT1G02205 // AT3G09980 // AT2G26…
GO:0098655	P	cation transmembrane transport	8	1266	172	28362	0.51	1	// AT2G38460 // ATCG00140 // AT2G48020 // AT4G19690 // AT2G04032 // ATMG01360 // ATCG00120 // ATCG00130
GO:0016168	F	chlorophyll binding	25	1266	40	28362	5.9e-18	8.2e-15	// AT4G14690 // AT1G29910 // AT5G02120 // AT1G44575 // AT2G05100 // ATCG00270 // ATCG00020 // AT3G27690 // ATCG00350 // ATCG00690 // AT1G30380 // AT1G29920 // AT3G54890 // AT1G15820 // AT1G19150 // AT3G47470 // AT3G08940 // AT2G05070 // ATCG00680 // AT1G76570 // ATCG00340 // AT1G61520 // AT4G10340 // ATCG00280 // AT5G54270
GO:0008017	F	microtubule binding	38	1266	132	28362	2.9e-17	2e-14	// AT3G19720 // AT5G06670 // AT5G27550 // AT1G21730 // AT5G51600 // AT4G21270 // AT5G60930 // AT1G59540 // AT1G20060 // AT2G44190 // AT1G80350 // AT1G63640 // AT5G40740 // AT3G20150 // AT3G10310 // AT5G17620 // AT4G14330 // AT3G44050 // AT4G05190 // AT3G17360 // AT4G38950 // AT2G47500 // AT4G32330 // AT2G22610 // AT2G36200 // AT5G18700 // AT2G37420 // AT1G03780 // AT5G67270 // AT1G53140 // AT1G18…
GO:0015631	F	tubulin binding	39	1266	145	28362	7.7e-17	3.6e-14	// AT3G19720 // AT5G06670 // AT5G27550 // AT1G21730 // AT5G51600 // AT3G50960 // AT4G21270 // AT5G60930 // AT1G59540 // AT1G20060 // AT2G44190 // AT1G80350 // AT1G63640 // AT5G40740 // AT3G20150 // AT3G10310 // AT5G17620 // AT4G14330 // AT3G44050 // AT4G05190 // AT3G17360 // AT4G38950 // AT2G47500 // AT4G32330 // AT2G22610 // AT2G36200 // AT5G18700 // AT2G37420 // AT1G03780 // AT5G67270 // AT1G53…
GO:0005515	F	protein binding	271	1266	3669	28362	3e-16	1.1e-13	// AT1G06190 // AT3G50670 // AT4G22890 // AT4G15560 // AT3G07880 // AT2G36200 // AT1G75690 // AT4G39800 // AT2G47920 // AT5G11950 // AT3G47500 // AT1G20930 // AT1G53400 // AT2G43010 // AT5G44560 // AT3G55580 // AT1G54385 // AT4G35100 // AT5G56210 // ATCG00020 // AT3G59400 // AT4G27230 // AT2G42380 // AT4G14310 // AT3G01330 // AT5G65410 // AT1G70210 // AT2G22840 // AT3G21870 // AT5G59870 // AT4G05…
GO:0003777	F	microtubule motor activity	26	1266	66	28362	7.3e-15	2.1e-12	// AT5G06670 // AT5G27550 // AT1G21730 // AT4G21270 // AT5G60930 // AT1G59540 // AT1G20060 // AT1G63640 // AT3G10310 // AT4G14150 // AT3G44050 // AT4G05190 // AT3G17360 // AT4G38950 // AT2G47500 // AT3G23670 // AT2G22610 // AT2G36200 // AT2G37420 // AT1G18370 // AT3G20150 // AT4G14330 // AT5G02370 // AT5G23910 // AT3G50240 // AT1G18550
GO:0008092	F	cytoskeletal protein binding	46	1266	270	28362	3.8e-13	8.9e-11	// AT1G50240 // AT3G19720 // AT5G06670 // AT2G29890 // AT5G27550 // AT2G44190 // AT1G21730 // AT5G51600 // AT3G50960 // AT4G21270 // AT5G60930 // AT1G54385 // AT1G59540 // AT1G20060 // AT2G47920 // AT1G80350 // AT1G63640 // AT5G40740 // AT3G20150 // AT3G17680 // AT3G10310 // AT5G17620 // AT4G14330 // AT3G44050 // AT4G05190 // AT3G17360 // AT4G38950 // AT2G47500 // AT4G32330 // AT2G22610 // AT2G36…
GO:0005198	F	structural molecule activity	68	1266	538	28362	4.6e-13	9.2e-11	// AT1G64510 // ATCG00950 // ATCG00380 // ATCG00660 // AT3G12110 // AT3G55750 // AT3G44890 // AT4G00810 // AT5G20180 // AT5G62700 // AT2G43030 // AT3G23390 // AT3G56020 // AT1G74970 // AT4G17560 // AT1G32990 // AT2G17560 // AT3G17170 // AT2G04390 // AT2G27720 // AT5G12250 // AT5G40950 // AT5G47190 // ATCG00160 // AT1G04820 // AT4G35570 // AT2G24090 // AT4G15000 // ATCG01180 // AT3G63490 // AT5G15…
GO:0003774	F	motor activity	26	1266	86	28362	1.2e-12	2e-10	// AT5G06670 // AT5G27550 // AT1G21730 // AT4G21270 // AT5G60930 // AT1G59540 // AT1G20060 // AT1G63640 // AT3G10310 // AT4G14150 // AT3G44050 // AT4G05190 // AT3G17360 // AT4G38950 // AT2G47500 // AT3G23670 // AT2G22610 // AT2G36200 // AT2G37420 // AT1G18370 // AT3G20150 // AT4G14330 // AT5G02370 // AT5G23910 // AT3G50240 // AT1G18550
GO:0003735	F	structural constituent of ribosome	54	1266	391	28362	6e-12	9.3e-10	// AT1G64510 // ATCG00950 // ATCG00380 // ATCG00660 // AT3G55750 // AT3G44890 // AT4G00810 // AT5G20180 // AT4G17560 // AT2G43030 // AT3G23390 // AT3G56020 // AT1G74970 // AT1G32990 // AT3G17170 // AT2G04390 // AT2G27720 // AT5G47190 // ATCG00160 // AT5G40950 // AT2G24090 // AT3G11120 // ATCG01180 // AT3G63490 // AT5G15220 // AT3G53890 // AT4G01310 // AT5G17870 // AT3G53020 // AT2G40205 // AT3G27…
GO:0005488	F	binding	662	1266	12081	28362	7.3e-12	1e-09	// AT1G06190 // AT5G49730 // AT4G22890 // AT4G15560 // AT3G44890 // AT1G53400 // AT1G01380 // AT2G43010 // AT2G03870 // AT1G23740 // AT3G55580 // AT1G54385 // AT4G32840 // AT2G10940 // ATCG00020 // AT3G59400 // AT5G36230 // AT1G63470 // AT3G01140 // AT4G35570 // AT2G22840 // AT1G02065 // AT1G14410 // AT5G59870 // AT4G05190 // AT4G19830 // AT4G13640 // AT3G45430 // AT3G63510 // AT1G10522 // AT1G27…
GO:0031409	F	pigment binding	15	1266	22	28362	1e-11	1.3e-09	// AT2G05070 // AT1G29920 // AT3G08940 // AT3G54890 // AT1G29910 // AT1G19150 // AT1G15820 // AT1G76570 // AT1G44575 // AT3G27690 // AT1G61520 // AT3G47470 // AT4G10340 // AT2G05100 // AT5G54270
GO:0019843	F	rRNA binding	25	1266	97	28362	5.8e-11	6.7e-09	// AT1G06190 // ATCG00380 // ATCG00660 // AT3G44890 // AT4G17560 // AT2G43030 // AT1G74970 // AT1G32990 // AT3G17170 // AT4G38160 // AT5G47190 // AT1G35680 // ATCG00650 // AT1G48350 // AT3G63490 // AT4G01310 // AT4G30930 // AT2G33800 // AT3G57180 // AT3G15190 // AT1G07320 // AT3G48930 // AT5G17870 // AT3G04400 // AT5G13510
GO:0046906	F	tetrapyrrole binding	44	1266	402	28362	2.7e-07	2.9e-05	// AT5G04660 // AT1G11600 // AT4G14690 // AT1G29910 // AT5G02120 // AT4G35090 // ATCG00540 // ATCG00340 // AT2G05100 // AT3G26200 // AT5G58390 // AT1G01600 // ATCG00020 // AT5G45040 // AT3G59400 // ATCG00270 // ATCG00350 // ATMG01360 // ATCG00690 // AT1G30380 // AT3G10570 // AT1G29920 // AT3G49110 // AT3G27690 // AT3G28740 // AT1G15820 // AT3G50660 // ATCG00580 // ATCG00720 // AT3G47470 // AT3G08…
GO:0016538	F	cyclin-dependent protein serine/threonine kinase regulator activity	13	1266	41	28362	3.2e-07	3.2e-05	// AT4G35620 // AT1G15570 // AT2G27970 // AT1G44110 // AT1G20610 // AT2G17620 // AT3G11520 // AT1G70210 // AT5G06150 // AT1G80370 // AT4G37490 // AT1G76310 // AT2G26760
GO:1901363	F	heterocyclic compound binding	424	1266	7718	28362	9e-07	7.8e-05	// AT1G06190 // AT3G50670 // AT3G44890 // AT2G03640 // AT1G01380 // AT2G43010 // AT2G03870 // ATCG00180 // AT2G02470 // ATCG00020 // AT3G59400 // AT5G36230 // AT1G63470 // AT3G01140 // AT4G35570 // AT2G22840 // AT1G02065 // AT1G14410 // AT5G59870 // AT4G05190 // AT4G19830 // AT4G13640 // AT3G45430 // AT3G63510 // AT1G10522 // AT1G20693 // AT1G20696 // AT5G27740 // AT4G31940 // AT5G67030 // AT5G62…
GO:0097159	F	organic cyclic compound binding	425	1266	7737	28362	8.7e-07	7.8e-05	// AT1G06190 // AT3G50670 // AT3G44890 // AT2G03640 // AT1G01380 // AT2G43010 // AT2G03870 // ATCG00180 // AT2G02470 // ATCG00020 // AT3G59400 // AT5G36230 // AT1G63470 // AT3G01140 // AT4G35570 // AT2G22840 // AT1G02065 // AT1G14410 // AT5G59870 // AT4G05190 // AT4G19830 // AT4G13640 // AT3G45430 // AT3G63510 // AT1G10522 // AT1G20693 // AT1G20696 // AT5G27740 // AT4G31940 // AT5G67030 // AT5G62…
GO:0016628	F	oxidoreductase activity, acting on the CH-CH group of donors, NAD or NADP as acceptor	11	1266	32	28362	1.4e-06	0.00011	// AT3G52940 // AT2G44040 // AT1G23740 // AT5G52100 // AT4G27440 // AT5G18660 // AT5G54190 // AT1G74470 // AT1G03630 // AT1G76680 // AT2G05990
GO:0019887	F	protein kinase regulator activity	14	1266	69	28362	1.1e-05	0.0008	// AT4G35620 // AT1G15570 // AT2G27970 // AT5G21170 // AT1G44110 // AT1G20610 // AT2G17620 // AT3G11520 // AT1G70210 // AT5G06150 // AT1G80370 // AT4G37490 // AT1G76310 // AT2G26760
GO:0003677	F	DNA binding	154	1266	2417	28362	1.1e-05	0.0008	// AT2G36400 // AT5G40330 // AT2G35700 // AT1G01380 // AT2G43010 // AT1G20640 // AT3G13540 // AT4G39250 // ATCG00180 // AT2G02470 // AT2G34620 // AT2G21650 // AT5G65360 // AT5G10390 // AT3G18035 // AT1G21690 // AT3G61050 // AT4G27230 // AT3G23890 // AT3G01140 // AT4G35570 // AT3G01330 // AT2G22840 // AT1G02065 // AT1G14410 // AT5G59870 // AT4G13640 // AT3G54560 // AT3G46030 // AT5G25475 // AT1G20…
GO:0019207	F	kinase regulator activity	14	1266	72	28362	1.6e-05	0.0011	// AT4G35620 // AT1G15570 // AT2G27970 // AT5G21170 // AT1G44110 // AT1G20610 // AT2G17620 // AT3G11520 // AT1G70210 // AT5G06150 // AT1G80370 // AT4G37490 // AT1G76310 // AT2G26760
GO:0045156	F	electron transporter, transferring electrons within the cyclic electron transport pathway of photosynthesis activity	6	1266	9	28362	2.2e-05	0.0014	// ATCG00730 // AT2G01918 // ATCG00680 // ATCG00020 // ATCG00270 // ATCG00280
GO:0016462	F	pyrophosphatase activity	64	1266	809	28362	2.1e-05	0.0014	// ATCG00140 // AT3G19720 // AT5G06670 // AT5G27550 // AT1G77470 // AT5G04130 // AT5G08610 // AT1G21730 // AT5G12250 // AT5G42770 // AT3G10690 // AT1G15690 // AT1G75840 // AT1G21690 // AT5G64840 // AT4G21270 // AT5G60930 // AT3G17360 // AT1G20060 // AT5G66550 // AT1G80350 // AT1G63640 // AT4G29040 // AT3G23890 // AT4G23940 // ATCG00120 // AT3G10310 // AT5G52860 // AT4G14330 // AT3G10270 // AT3G44…
GO:0016818	F	hydrolase activity, acting on acid anhydrides, in phosphorus-containing anhydrides	64	1266	817	28362	2.8e-05	0.0017	// ATCG00140 // AT3G19720 // AT5G06670 // AT5G27550 // AT1G77470 // AT5G04130 // AT5G08610 // AT1G21730 // AT5G12250 // AT5G42770 // AT3G10690 // AT1G15690 // AT1G75840 // AT1G21690 // AT5G64840 // AT4G21270 // AT5G60930 // AT3G17360 // AT1G20060 // AT5G66550 // AT1G80350 // AT1G63640 // AT4G29040 // AT3G23890 // AT4G23940 // ATCG00120 // AT3G10310 // AT5G52860 // AT4G14330 // AT3G10270 // AT3G44…
GO:0016817	F	hydrolase activity, acting on acid anhydrides	64	1266	826	28362	3.8e-05	0.0022	// ATCG00140 // AT3G19720 // AT5G06670 // AT5G27550 // AT1G77470 // AT5G04130 // AT5G08610 // AT1G21730 // AT5G12250 // AT5G42770 // AT3G10690 // AT1G15690 // AT1G75840 // AT1G21690 // AT5G64840 // AT4G21270 // AT5G60930 // AT3G17360 // AT1G20060 // AT5G66550 // AT1G80350 // AT1G63640 // AT4G29040 // AT3G23890 // AT4G23940 // ATCG00120 // AT3G10310 // AT5G52860 // AT4G14330 // AT3G10270 // AT3G44…
GO:0017111	F	nucleoside-triphosphatase activity	60	1266	766	28362	4.9e-05	0.0028	// AT1G77470 // AT3G19720 // AT5G06670 // AT5G27550 // AT5G04130 // AT5G08610 // AT1G21730 // AT3G10690 // AT4G23940 // AT1G75840 // AT1G21690 // AT5G64840 // AT4G21270 // AT5G60930 // ATCG00140 // AT1G20060 // AT5G12250 // AT1G80350 // AT1G63640 // AT4G29040 // AT3G23890 // ATCG00120 // AT3G10310 // AT5G52860 // AT4G14330 // AT3G10270 // AT3G44050 // AT3G48870 // AT4G05190 // AT2G47500 // AT3G17…
GO:0003959	F	NADPH dehydrogenase activity	5	1266	7	28362	8.7e-05	0.0047	// ATCG01070 // AT1G03630 // ATCG01110 // ATCG01080 // ATCG01090
GO:0046982	F	protein heterodimerization activity	17	1266	122	28362	9.5e-05	0.0049	// AT2G37470 // AT5G65360 // AT5G59870 // AT1G02680 // AT5G59910 // AT5G56210 // AT3G54560 // AT3G46030 // AT4G27230 // AT2G38810 // AT3G20670 // AT5G10980 // AT5G59970 // AT5G22880 // AT3G53650 // AT5G27670 // AT3G45980
GO:0016627	F	oxidoreductase activity, acting on the CH-CH group of donors	13	1266	81	28362	0.00018	0.009	// AT3G52940 // AT4G03205 // AT1G23740 // AT5G52100 // AT3G63510 // AT4G27440 // AT5G18660 // AT5G54190 // AT1G74470 // AT2G44040 // AT1G03630 // AT1G76680 // AT2G05990
GO:0016491	F	oxidoreductase activity	99	1266	1547	28362	0.00038	0.018	// AT5G04660 // AT5G49730 // AT4G22890 // AT3G61580 // AT5G52570 // AT1G23740 // AT5G52100 // ATCG00020 // AT3G28760 // AT4G22010 // AT3G14150 // AT1G06100 // ATMG01320 // AT3G10570 // AT3G52940 // AT4G03205 // AT4G13010 // AT3G63510 // AT1G06360 // AT5G42800 // AT4G31940 // ATCG01110 // AT1G07180 // AT2G26550 // AT4G20760 // AT5G58390 // ATCG01050 // AT1G07450 // AT3G16480 // AT4G35090 // AT5G18…
GO:0016830	F	carbon-carbon lyase activity	15	1266	115	28362	0.00045	0.021	// AT2G42600 // AT3G54470 // AT1G02205 // AT3G14930 // AT2G47590 // ATCG00490 // AT2G20340 // AT1G72970 // AT4G28680 // AT1G08200 // AT1G12570 // AT2G21330 // AT4G26530 // AT2G40490 // AT5G51950
GO:0005200	F	structural constituent of cytoskeleton	7	1266	37	28362	0.0025	0.11	// AT3G53750 // AT3G12110 // AT2G29550 // AT5G12250 // AT2G37620 // AT1G50010 // AT1G04820
GO:0035639	F	purine ribonucleoside triphosphate binding	142	1266	2515	28362	0.0031	0.14	// AT2G36400 // AT5G08610 // AT1G72040 // AT1G20930 // AT4G23940 // AT4G32840 // AT4G33770 // AT1G21690 // AT3G23890 // AT2G22840 // AT4G05190 // AT3G17360 // AT3G45430 // AT4G38950 // AT1G03090 // AT5G18820 // AT5G27740 // AT3G06010 // AT3G08680 // AT1G51460 // AT1G09450 // AT5G07810 // AT1G18370 // AT1G30820 // AT1G50490 // AT5G62410 // AT5G05670 // AT5G23910 // AT5G56580 // AT5G19220 // AT5G49…
GO:0036094	F	small molecule binding	187	1266	3434	28362	0.0032	0.14	// AT3G50670 // AT1G49760 // ATCG01110 // AT3G04210 // AT2G36400 // AT5G08610 // AT1G72040 // AT1G20930 // AT3G52910 // AT4G23940 // AT4G32840 // AT4G33770 // AT3G12110 // AT1G21690 // AT5G15530 // AT3G14150 // AT3G23890 // AT4G09040 // AT1G43190 // AT2G22840 // AT3G08680 // AT4G05190 // AT3G17360 // AT3G45430 // AT3G63510 // AT4G38950 // AT3G19720 // AT1G03090 // AT5G18820 // ATCG00190 // AT2G42…
GO:0051082	F	unfolded protein binding	10	1266	81	28362	0.0055	0.22	// ATCG00520 // AT1G08780 // AT1G75690 // AT3G17830 // AT5G20720 // ATCG00360 // AT5G18820 // AT2G28000 // AT2G44650 // AT3G13470
GO:0004693	F	cyclin-dependent protein serine/threonine kinase activity	7	1266	46	28362	0.0071	0.25	// AT3G21870 // AT1G76540 // AT3G54180 // AT2G38620 // AT1G20930 // AT3G54710 // AT2G27970
GO:0001882	F	nucleoside binding	144	1266	2618	28362	0.007	0.25	// AT3G04210 // AT2G36400 // AT5G08610 // AT1G72040 // AT1G20930 // AT4G23940 // AT4G32840 // AT4G33770 // AT1G21690 // AT3G23890 // AT2G22840 // AT4G05190 // AT3G17360 // AT3G45430 // AT4G38950 // AT1G03090 // AT5G18820 // ATCG00190 // AT5G27740 // AT3G06010 // AT3G08680 // AT1G51460 // AT1G09450 // AT5G07810 // AT1G18370 // AT1G30820 // AT1G50490 // AT5G62410 // AT5G05670 // AT5G23910 // AT5G56…
GO:0097472	F	cyclin-dependent protein kinase activity	7	1266	46	28362	0.0071	0.25	// AT3G21870 // AT1G76540 // AT3G54180 // AT2G38620 // AT1G20930 // AT3G54710 // AT2G27970
GO:0032549	F	ribonucleoside binding	144	1266	2617	28362	0.0069	0.25	// AT3G04210 // AT2G36400 // AT5G08610 // AT1G72040 // AT1G20930 // AT4G23940 // AT4G32840 // AT4G33770 // AT1G21690 // AT3G23890 // AT2G22840 // AT4G05190 // AT3G17360 // AT3G45430 // AT4G38950 // AT1G03090 // AT5G18820 // ATCG00190 // AT5G27740 // AT3G06010 // AT3G08680 // AT1G51460 // AT1G09450 // AT5G07810 // AT1G18370 // AT1G30820 // AT1G50490 // AT5G62410 // AT5G05670 // AT5G23910 // AT5G56…
GO:0097367	F	carbohydrate derivative binding	148	1266	2696	28362	0.0067	0.25	// AT3G04210 // AT2G36400 // AT5G08610 // AT1G72040 // AT1G20930 // AT4G23940 // AT4G32840 // AT4G33770 // AT1G21690 // AT3G14150 // AT3G23890 // AT2G22840 // AT4G05190 // AT3G17360 // AT3G45430 // AT4G38950 // AT1G03090 // AT5G18820 // ATCG00190 // AT5G27740 // AT3G06010 // AT3G08680 // AT1G51460 // AT1G09450 // AT5G07810 // AT1G18370 // AT1G30820 // AT1G50490 // AT5G62410 // AT5G05670 // AT5G23…
GO:0046983	F	protein dimerization activity	39	1266	567	28362	0.0077	0.26	// AT2G22540 // AT3G42170 // AT5G65060 // AT3G48870 // AT4G27230 // AT5G59870 // AT5G10980 // AT5G27670 // AT2G43010 // AT2G37470 // AT3G53650 // AT3G47340 // AT5G56210 // AT1G12860 // AT5G02200 // AT5G10140 // AT5G65360 // AT3G20670 // AT1G02680 // AT1G02280 // AT1G72210 // AT3G54560 // AT3G46030 // AT5G22880 // AT5G59970 // AT2G38810 // AT5G59910 // AT5G39860 // AT1G10120 // AT3G45980 // AT5G46…
GO:0048038	F	quinone binding	6	1266	35	28362	0.0075	0.26	// ATCG01110 // ATCG01100 // ATCG01080 // ATCG01090 // ATCG01070 // ATCG01010
GO:0003676	F	nucleic acid binding	237	1266	4558	28362	0.0076	0.26	// AT1G06190 // AT3G50670 // AT1G49760 // AT3G44890 // AT2G36400 // AT5G08610 // AT5G40330 // AT2G35700 // AT1G01380 // AT2G43010 // AT1G20640 // AT3G57180 // AT4G39250 // ATCG00180 // AT4G35100 // AT5G27740 // AT1G04820 // AT5G65360 // AT5G10390 // AT4G30220 // AT3G18035 // AT1G21690 // AT5G36230 // AT5G47190 // AT3G61050 // AT4G27230 // AT2G42380 // AT3G01140 // AT4G35570 // AT4G09040 // AT1G43…
GO:0032550	F	purine ribonucleoside binding	143	1266	2612	28362	0.0083	0.26	// AT3G04210 // AT2G36400 // AT5G08610 // AT1G72040 // AT1G20930 // AT4G23940 // AT4G32840 // AT4G33770 // AT1G21690 // AT3G23890 // AT2G22840 // AT4G05190 // AT3G17360 // AT3G45430 // AT4G38950 // AT1G03090 // AT5G18820 // AT5G27740 // AT3G06010 // AT3G08680 // AT1G51460 // AT1G09450 // AT5G07810 // AT1G18370 // AT1G30820 // AT1G50490 // AT5G62410 // AT5G05670 // AT5G23910 // AT5G56580 // AT5G19…
GO:0001883	F	purine nucleoside binding	143	1266	2612	28362	0.0083	0.26	// AT3G04210 // AT2G36400 // AT5G08610 // AT1G72040 // AT1G20930 // AT4G23940 // AT4G32840 // AT4G33770 // AT1G21690 // AT3G23890 // AT2G22840 // AT4G05190 // AT3G17360 // AT3G45430 // AT4G38950 // AT1G03090 // AT5G18820 // AT5G27740 // AT3G06010 // AT3G08680 // AT1G51460 // AT1G09450 // AT5G07810 // AT1G18370 // AT1G30820 // AT1G50490 // AT5G62410 // AT5G05670 // AT5G23910 // AT5G56580 // AT5G19…
GO:0008137	F	NADH dehydrogenase (ubiquinone) activity	5	1266	26	28362	0.0095	0.28	// ATCG01070 // ATMG01320 // ATCG01090 // ATCG01080 // ATCG01010
GO:1901265	F	nucleoside phosphate binding	179	1266	3370	28362	0.0099	0.28	// AT3G50670 // AT1G49760 // ATCG01110 // AT3G04210 // AT2G36400 // AT5G08610 // AT1G72040 // AT1G20930 // AT4G23940 // AT4G32840 // AT4G33770 // AT1G21690 // AT3G14150 // AT3G23890 // AT4G09040 // AT1G43190 // AT2G22840 // AT3G08680 // AT4G05190 // AT3G17360 // AT3G45430 // AT3G63510 // AT4G38950 // AT1G03090 // AT5G18820 // AT5G27740 // AT3G06010 // AT2G19430 // AT1G09750 // AT1G51460 // AT1G09…
GO:0032553	F	ribonucleotide binding	145	1266	2664	28362	0.0095	0.28	// AT3G04210 // AT2G36400 // AT5G08610 // AT1G72040 // AT1G20930 // AT4G23940 // AT4G32840 // AT4G33770 // AT1G21690 // AT3G14150 // AT3G23890 // AT2G22840 // AT4G05190 // AT3G17360 // AT3G45430 // AT4G38950 // AT1G03090 // AT5G18820 // AT5G27740 // AT3G06010 // AT3G08680 // AT1G51460 // AT1G09450 // AT5G07810 // AT1G18370 // AT1G30820 // AT1G50490 // AT5G62410 // AT5G05670 // AT5G23910 // AT5G56…
GO:0000166	F	nucleotide binding	179	1266	3370	28362	0.0099	0.28	// AT3G50670 // AT1G49760 // ATCG01110 // AT3G04210 // AT2G36400 // AT5G08610 // AT1G72040 // AT1G20930 // AT4G23940 // AT4G32840 // AT4G33770 // AT1G21690 // AT3G14150 // AT3G23890 // AT4G09040 // AT1G43190 // AT2G22840 // AT3G08680 // AT4G05190 // AT3G17360 // AT3G45430 // AT3G63510 // AT4G38950 // AT1G03090 // AT5G18820 // AT5G27740 // AT3G06010 // AT2G19430 // AT1G09750 // AT1G51460 // AT1G09…
GO:0050136	F	NADH dehydrogenase (quinone) activity	5	1266	26	28362	0.0095	0.28	// ATCG01070 // ATMG01320 // ATCG01090 // ATCG01080 // ATCG01010
GO:0044877	F	macromolecular complex binding	20	1266	244	28362	0.0099	0.28	// AT5G05670 // AT1G57820 // AT3G53830 // AT4G33270 // AT3G12930 // AT2G39900 // AT2G32590 // AT3G02540 // AT2G29890 // AT1G20693 // AT1G06515 // AT5G59870 // AT4G33260 // AT1G20696 // AT5G13840 // AT4G35570 // AT2G17560 // AT5G27670 // AT4G22140 // AT2G45050
GO:0032555	F	purine ribonucleotide binding	143	1266	2631	28362	0.01	0.28	// AT3G04210 // AT2G36400 // AT5G08610 // AT1G72040 // AT1G20930 // AT4G23940 // AT4G32840 // AT4G33770 // AT1G21690 // AT3G23890 // AT2G22840 // AT4G05190 // AT3G17360 // AT3G45430 // AT4G38950 // AT1G03090 // AT5G18820 // AT5G27740 // AT3G06010 // AT3G08680 // AT1G51460 // AT1G09450 // AT5G07810 // AT1G18370 // AT1G30820 // AT1G50490 // AT5G62410 // AT5G05670 // AT5G23910 // AT5G56580 // AT5G19…
GO:0009055	F	electron carrier activity	17	1266	196	28362	0.01	0.28	// ATCG00730 // AT5G01420 // AT2G01918 // ATCG00580 // ATCG00720 // ATCG00680 // AT1G76100 // ATCG00020 // AT5G45040 // ATCG00270 // AT2G25060 // AT2G42750 // ATMG01360 // ATCG01060 // AT2G05620 // ATCG00540 // ATCG00280
GO:0017076	F	purine nucleotide binding	143	1266	2633	28362	0.011	0.28	// AT3G04210 // AT2G36400 // AT5G08610 // AT1G72040 // AT1G20930 // AT4G23940 // AT4G32840 // AT4G33770 // AT1G21690 // AT3G23890 // AT2G22840 // AT4G05190 // AT3G17360 // AT3G45430 // AT4G38950 // AT1G03090 // AT5G18820 // AT5G27740 // AT3G06010 // AT3G08680 // AT1G51460 // AT1G09450 // AT5G07810 // AT1G18370 // AT1G30820 // AT1G50490 // AT5G62410 // AT5G05670 // AT5G23910 // AT5G56580 // AT5G19…
GO:0016832	F	aldehyde-lyase activity	5	1266	27	28362	0.011	0.28	// AT5G51950 // AT4G26530 // AT1G12570 // AT2G21330 // AT1G72970
GO:0005372	F	water transmembrane transporter activity	6	1266	39	28362	0.012	0.29	// AT3G53420 // AT2G45960 // AT3G61430 // AT1G01620 // AT4G35100 // AT3G16240
GO:0015250	F	water channel activity	6	1266	39	28362	0.012	0.29	// AT3G53420 // AT2G45960 // AT3G61430 // AT1G01620 // AT4G35100 // AT3G16240
GO:0005525	F	GTP binding	22	1266	282	28362	0.012	0.29	// AT5G03520 // AT5G11480 // AT2G45770 // AT1G75840 // AT5G12250 // AT1G16920 // AT5G40870 // AT5G05670 // AT3G19720 // AT3G51290 // AT1G02280 // AT4G35950 // AT3G09900 // AT4G05520 // AT3G57180 // AT1G20090 // AT1G80770 // AT2G29550 // AT1G53140 // AT1G22740 // AT5G55280 // AT3G53900
GO:0042393	F	histone binding	8	1266	66	28362	0.014	0.32	// AT1G57820 // AT2G27970 // AT3G55580 // AT2G02470 // AT5G26210 // AT2G28740 // AT4G22140 // AT3G06010
GO:0098772	F	molecular function regulator	28	1266	390	28362	0.013	0.32	// AT1G15570 // AT3G07880 // AT5G21170 // AT1G44110 // AT4G38430 // AT4G33260 // AT1G76310 // AT2G39730 // AT3G12145 // AT3G11520 // AT5G06150 // AT1G80370 // AT1G70210 // AT2G27970 // AT2G17620 // AT3G55660 // AT3G59010 // AT2G32590 // AT5G17070 // AT2G26760 // AT4G35620 // AT1G20610 // AT2G32730 // AT5G16400 // AT5G13840 // AT4G33270 // AT4G37490 // AT4G03100
GO:0030234	F	enzyme regulator activity	26	1266	356	28362	0.014	0.32	// AT1G15570 // AT3G07880 // AT5G21170 // AT1G44110 // AT4G33260 // AT1G76310 // AT2G39730 // AT3G12145 // AT3G11520 // AT5G06150 // AT1G80370 // AT1G70210 // AT2G27970 // AT2G17620 // AT3G59010 // AT2G32590 // AT5G17070 // AT2G26760 // AT4G35620 // AT1G20610 // AT2G32730 // AT5G16400 // AT5G13840 // AT4G33270 // AT4G37490 // AT4G03100
GO:0003954	F	NADH dehydrogenase activity	6	1266	41	28362	0.014	0.33	// AT1G07180 // ATCG01080 // ATCG01090 // ATCG01070 // ATCG01010 // ATMG01320
GO:0016651	F	oxidoreductase activity, acting on NAD(P)H	12	1266	127	28362	0.016	0.37	// ATCG01110 // ATCG01100 // ATCG01080 // ATCG01090 // ATCG01070 // AT3G06730 // ATCG01010 // ATCG01050 // AT5G16400 // AT1G07180 // AT1G03630 // ATMG01320
GO:0008094	F	DNA-dependent ATPase activity	8	1266	69	28362	0.017	0.38	// AT3G10270 // AT5G04130 // AT1G77470 // AT3G22880 // AT1G21690 // AT3G23890 // AT3G10690 // AT5G27740
GO:0016831	F	carboxy-lyase activity	8	1266	70	28362	0.018	0.4	// AT2G42600 // AT3G14930 // ATCG00490 // AT2G20340 // AT3G54470 // AT4G28680 // AT1G08200 // AT2G40490
GO:0016887	F	ATPase activity	35	1266	530	28362	0.019	0.4	// AT1G77470 // AT5G06670 // AT5G04130 // AT5G08610 // AT1G21730 // AT3G10690 // AT4G23940 // AT1G80350 // AT5G64840 // AT4G21270 // ATCG00140 // AT1G21690 // AT4G29040 // AT3G23890 // ATCG00120 // AT5G52860 // AT4G14150 // AT3G10270 // AT3G48870 // AT4G05190 // AT3G17360 // AT3G22880 // AT5G45930 // AT3G23670 // AT1G59540 // AT5G27740 // AT2G13610 // AT1G51460 // AT1G45000 // AT1G18370 // ATCG00…
GO:0003824	F	catalytic activity	442	1266	9101	28362	0.02	0.41	// AT5G49730 // AT4G22890 // AT4G15560 // AT2G25880 // AT1G23740 // ATCG00180 // AT4G32840 // AT3G49810 // ATCG00020 // AT1G08200 // AT1G06100 // AT1G74420 // AT4G05190 // AT4G19830 // AT3G45430 // AT5G20410 // AT3G63510 // AT5G24420 // AT1G06360 // AT5G55700 // AT2G05790 // AT5G27740 // AT4G31940 // AT1G07180 // AT5G67030 // AT5G63140 // AT5G66520 // AT3G20390 // AT5G23910 // ATCG00500 // AT5G56…
GO:0016829	F	lyase activity	28	1266	406	28362	0.021	0.43	// AT4G11640 // AT1G12570 // AT2G22230 // AT4G26530 // AT2G32090 // AT5G51950 // AT2G21330 // AT2G40490 // AT2G26540 // AT3G02720 // AT3G28760 // AT1G08200 // AT1G48820 // AT5G10480 // AT5G10160 // AT5G50950 // AT3G14930 // ATCG00490 // AT4G28680 // AT3G54470 // AT4G18440 // AT5G55720 // AT2G42600 // AT1G02205 // AT2G47590 // AT2G20340 // AT3G03630 // AT1G72970
GO:0015926	F	glucosidase activity	9	1266	87	28362	0.022	0.44	// AT4G29360 // AT5G36890 // AT5G42100 // AT5G25980 // AT1G12240 // AT4G34860 // AT1G52400 // AT5G26000 // AT1G45191
GO:0019001	F	guanyl nucleotide binding	22	1266	301	28362	0.022	0.44	// AT5G03520 // AT5G11480 // AT2G45770 // AT1G75840 // AT5G12250 // AT1G16920 // AT5G40870 // AT5G05670 // AT3G19720 // AT3G51290 // AT1G02280 // AT4G35950 // AT3G09900 // AT4G05520 // AT3G57180 // AT1G20090 // AT1G80770 // AT2G29550 // AT1G53140 // AT1G22740 // AT5G55280 // AT3G53900
GO:0032561	F	guanyl ribonucleotide binding	22	1266	301	28362	0.022	0.44	// AT5G03520 // AT5G11480 // AT2G45770 // AT1G75840 // AT5G12250 // AT1G16920 // AT5G40870 // AT5G05670 // AT3G19720 // AT3G51290 // AT1G02280 // AT4G35950 // AT3G09900 // AT4G05520 // AT3G57180 // AT1G20090 // AT1G80770 // AT2G29550 // AT1G53140 // AT1G22740 // AT5G55280 // AT3G53900
GO:0005524	F	ATP binding	121	1266	2248	28362	0.023	0.45	// AT2G36400 // AT5G08610 // AT1G72040 // AT1G20930 // AT4G23940 // AT4G32840 // AT4G33770 // AT1G21690 // AT3G23890 // AT2G22840 // AT4G05190 // AT3G17360 // AT3G45430 // AT4G38950 // AT1G03090 // AT5G18820 // AT5G27740 // AT3G06010 // AT3G08680 // AT1G51460 // AT1G09450 // AT5G07810 // AT1G18370 // AT1G30820 // AT1G50490 // AT5G62410 // AT5G23910 // AT5G56580 // AT5G19220 // AT5G49460 // AT1G74…
GO:0016787	F	hydrolase activity	169	1266	3279	28362	0.031	0.6	// AT3G08510 // AT4G03210 // AT4G21323 // AT5G14450 // AT5G08610 // AT5G52570 // AT5G11950 // AT3G10870 // AT2G32150 // AT3G23810 // AT3G04290 // AT1G63640 // AT1G11080 // AT1G21690 // AT3G26340 // AT3G23890 // AT4G29360 // AT4G05190 // AT3G17360 // AT4G28780 // AT1G75680 // AT3G05600 // AT5G24420 // AT4G15210 // AT5G55700 // AT3G20150 // AT2G05790 // AT2G17230 // AT5G27740 // AT3G62550 // AT3G06…
GO:0016879	F	ligase activity, forming carbon-nitrogen bonds	7	1266	64	28362	0.032	0.61	// AT2G25710 // AT3G25660 // AT1G30820 // AT3G21110 // AT1G03090 // AT5G10240 // AT3G47340
GO:0015294	F	solute:cation symporter activity	11	1266	128	28362	0.036	0.69	// AT1G70940 // AT2G29650 // AT2G01420 // AT1G11260 // AT1G77210 // AT2G48020 // AT2G26900 // AT5G13740 // AT4G36790 // AT4G35300 // AT3G05160
GO:0016655	F	oxidoreductase activity, acting on NAD(P)H, quinone or similar compound as acceptor	5	1266	40	28362	0.042	0.78	// ATCG01070 // ATMG01320 // ATCG01090 // ATCG01080 // ATCG01010
GO:0008422	F	beta-glucosidase activity	7	1266	71	28362	0.049	0.9	// AT4G29360 // AT5G36890 // AT5G42100 // AT5G25980 // AT1G45191 // AT1G52400 // AT5G26000
GO:0004553	F	hydrolase activity, hydrolyzing O-glycosyl compounds	26	1266	405	28362	0.05	0.91	// AT4G03210 // AT5G25980 // AT1G52400 // AT3G61490 // AT3G23730 // AT2G28470 // AT3G20440 // AT1G45191 // AT4G14130 // AT4G34860 // AT5G55180 // AT1G02800 // AT4G29360 // AT1G02640 // AT1G75680 // AT4G15210 // AT5G03650 // AT5G55700 // AT5G26000 // AT2G05790 // AT1G67830 // AT5G36890 // AT1G12240 // AT5G42100 // AT1G18650 // AT2G43590
GO:0015293	F	symporter activity	13	1266	171	28362	0.053	0.95	// AT1G70940 // AT2G29650 // AT2G01420 // AT1G11260 // AT1G77210 // AT5G10180 // AT2G48020 // AT3G12520 // AT2G26900 // AT5G13740 // AT4G36790 // AT4G35300 // AT3G05160
GO:0004252	F	serine-type endopeptidase activity	5	1266	87	28362	0.36	1	// AT4G21650 // AT5G51750 // AT1G04110 // AT4G21323 // AT2G29050
GO:0016765	F	transferase activity, transferring alkyl or aryl (other than methyl) groups	7	1266	138	28362	0.43	1	// AT1G78380 // AT1G78370 // AT5G47770 // AT5G19530 // AT1G27130 // AT4G17190 // AT1G79500
GO:0016791	F	phosphatase activity	5	1266	327	28362	1	1	// AT2G42500 // AT5G10480 // AT5G63140 // AT2G38110 // AT3G58830
GO:0001067	F	regulatory region nucleic acid binding	20	1266	455	28362	0.56	1	// AT5G07690 // AT2G22540 // AT3G13540 // AT3G42170 // AT2G30424 // AT5G15310 // AT2G36400 // AT1G79700 // AT3G58120 // AT5G10140 // AT3G27920 // AT2G45050 // AT5G40330 // AT1G01060 // AT2G42380 // AT3G01140 // AT4G22140 // AT3G61250 // AT1G01380 // AT4G37260
GO:0022803	F	passive transmembrane transporter activity	10	1266	171	28362	0.25	1	// AT5G11690 // AT3G53420 // AT3G49560 // AT2G45960 // ATCG00150 // AT3G61430 // AT1G01620 // AT4G35100 // AT4G35920 // AT3G16240
GO:0044212	F	transcription regulatory region DNA binding	20	1266	452	28362	0.55	1	// AT5G07690 // AT2G22540 // AT3G13540 // AT3G42170 // AT2G30424 // AT5G15310 // AT2G36400 // AT1G79700 // AT3G58120 // AT5G10140 // AT3G27920 // AT2G45050 // AT5G40330 // AT1G01060 // AT2G42380 // AT3G01140 // AT4G22140 // AT3G61250 // AT1G01380 // AT4G37260
GO:0016684	F	oxidoreductase activity, acting on peroxide as acceptor	7	1266	139	28362	0.43	1	// AT1G78380 // AT3G49110 // AT4G35090 // AT5G58390 // AT4G09010 // AT3G52960 // AT5G06290
GO:0033218	F	amide binding	6	1266	62	28362	0.07	1	// AT1G78380 // AT2G26330 // AT3G05020 // AT1G54580 // AT1G80080 // AT1G02690
GO:0022804	F	active transmembrane transporter activity	34	1266	595	28362	0.097	1	// AT3G12520 // AT3G01550 // AT5G44050 // AT4G36790 // AT1G15690 // AT1G11260 // ATCG00140 // AT3G46740 // AT5G52450 // AT5G13740 // ATCG00120 // AT3G16240 // AT5G52860 // AT3G23550 // AT5G11690 // AT1G02280 // AT3G49560 // AT5G10180 // AT2G48020 // AT1G01790 // AT4G35300 // AT2G13610 // AT2G21340 // AT1G70940 // AT2G29650 // AT1G51460 // AT2G01420 // AT5G13750 // AT1G77210 // ATCG00150 // AT1G27…
GO:0004519	F	endonuclease activity	8	1266	255	28362	0.88	1	// AT3G48900 // AT5G07810 // AT3G22880 // AT2G32230 // AT5G66520 // AT3G20390 // AT2G04530 // AT1G24090
GO:0022890	F	inorganic cation transmembrane transporter activity	15	1266	325	28362	0.49	1	// ATCG00140 // ATMG01360 // AT2G38460 // AT5G13750 // AT1G01790 // ATCG00150 // AT2G48020 // AT4G19690 // AT1G64150 // AT2G04032 // AT2G26900 // AT5G13740 // ATCG00120 // AT4G35920 // ATCG00130
GO:0016874	F	ligase activity	14	1266	258	28362	0.28	1	// AT5G16390 // AT2G25710 // AT3G01060 // AT1G77590 // AT3G25660 // AT1G30820 // AT5G45930 // AT5G10240 // AT3G21110 // AT5G15530 // AT1G03090 // ATCG00500 // AT3G47340 // AT5G13630
GO:0008565	F	protein transporter activity	6	1266	150	28362	0.66	1	// AT5G11690 // AT1G02280 // AT3G49560 // AT3G46740 // AT3G09740 // AT1G02690
GO:0003779	F	actin binding	6	1266	120	28362	0.45	1	// AT1G54385 // AT2G39900 // AT2G29890 // AT2G47920 // AT3G17680 // AT5G48360
GO:0015399	F	primary active transmembrane transporter activity	13	1266	252	28362	0.35	1	// AT1G51460 // AT5G11690 // AT1G02280 // AT3G49560 // ATCG00140 // ATCG00150 // AT1G27940 // AT3G46740 // ATCG00120 // ATCG00130 // AT5G52860 // AT2G13610 // AT1G15690
GO:0016788	F	hydrolase activity, acting on ester bonds	45	1266	1131	28362	0.8	1	// AT3G52110 // AT3G08510 // AT5G66050 // AT5G14450 // AT3G58830 // AT5G08030 // AT5G17670 // AT1G73480 // AT3G10870 // AT3G48900 // AT5G33370 // AT1G24090 // AT3G04290 // AT4G01130 // AT5G47500 // AT5G16140 // AT4G18970 // AT1G53850 // AT5G10480 // AT3G10620 // AT4G28780 // AT3G14220 // AT5G24420 // AT3G22880 // AT3G59010 // AT5G64380 // AT5G16870 // AT2G17230 // AT2G04530 // AT2G32230 // AT2G45…
GO:0051540	F	metal cluster binding	6	1266	131	28362	0.53	1	// ATCG01090 // AT1G44446 // ATCG00340 // ATCG00350 // AT5G51720 // ATCG01060
GO:0016773	F	phosphotransferase activity, alcohol group as acceptor	42	1266	1072	28362	0.82	1	// AT1G74320 // AT5G21170 // AT2G25880 // AT2G45490 // AT1G72040 // AT1G20930 // AT2G21370 // AT2G02780 // AT2G26730 // AT1G76540 // AT3G53380 // AT4G32840 // AT4G33770 // AT5G28290 // AT4G20940 // AT5G43020 // AT3G21870 // AT2G27970 // AT3G45430 // AT1G32060 // AT3G54180 // AT3G54710 // AT3G06030 // AT3G59110 // AT2G26330 // AT3G08680 // AT1G68400 // AT5G51560 // AT4G28706 // AT1G09450 // AT1G50…
GO:0016772	F	transferase activity, transferring phosphorus-containing groups	66	1266	1657	28362	0.84	1	// AT3G57080 // AT1G50240 // AT5G19220 // AT5G21170 // AT2G25880 // AT3G21870 // AT1G13560 // AT1G77060 // AT2G45490 // AT1G72040 // AT1G20930 // AT2G21370 // AT2G27970 // AT2G02780 // AT2G26730 // AT1G76540 // AT3G53380 // ATCG00180 // AT4G32840 // AT4G33770 // AT2G41340 // AT1G66940 // AT4G38470 // AT4G15950 // AT5G40870 // AT3G17680 // ATCG00040 // AT5G28290 // AT4G20940 // AT5G43020 // AT2G42…
GO:0051536	F	iron-sulfur cluster binding	6	1266	131	28362	0.53	1	// ATCG01090 // AT1G44446 // ATCG00340 // ATCG00350 // AT5G51720 // ATCG01060
GO:0000976	F	transcription regulatory region sequence-specific DNA binding	8	1266	185	28362	0.59	1	// AT2G22540 // AT2G45050 // AT3G42170 // AT1G79700 // AT3G58120 // AT2G42380 // AT5G10140 // AT4G22140
GO:0000975	F	regulatory region DNA binding	20	1266	455	28362	0.56	1	// AT5G07690 // AT2G22540 // AT3G13540 // AT3G42170 // AT2G30424 // AT5G15310 // AT2G36400 // AT1G79700 // AT3G58120 // AT5G10140 // AT3G27920 // AT2G45050 // AT5G40330 // AT1G01060 // AT2G42380 // AT3G01140 // AT4G22140 // AT3G61250 // AT1G01380 // AT4G37260
GO:0043565	F	sequence-specific DNA binding	39	1266	825	28362	0.38	1	// AT2G22540 // AT3G42170 // AT1G15340 // AT5G15310 // AT2G36400 // AT3G27920 // AT4G17460 // AT1G01380 // AT1G78600 // AT2G37025 // AT3G13540 // AT2G37020 // AT2G46830 // AT3G61050 // AT2G42380 // AT5G10140 // AT1G15660 // AT2G22840 // AT5G07690 // AT2G37260 // AT1G14410 // AT1G79840 // AT4G13640 // AT1G57820 // AT1G14920 // AT3G01140 // AT4G30930 // AT5G40330 // AT2G30424 // AT3G58120 // AT3G61…
GO:0000499	F	base pairing with mRNA	6	1266	688	28362	1	1	// ATCG00200 // ATCG00030 // ATCG00450 // ATCG00410 // ATCG00290 // ATCG00100
GO:0000498	F	base pairing with RNA	6	1266	688	28362	1	1	// ATCG00200 // ATCG00030 // ATCG00450 // ATCG00410 // ATCG00290 // ATCG00100
GO:0005509	F	calcium ion binding	10	1266	266	28362	0.75	1	// AT2G01918 // AT4G05180 // AT1G52410 // AT5G61810 // AT1G06680 // AT5G08580 // AT4G05520 // AT5G27390 // AT2G30790 // AT5G11450
GO:0005506	F	iron ion binding	18	1266	317	28362	0.19	1	// AT4G31940 // AT5G04660 // AT1G63710 // AT1G11600 // AT1G02205 // AT2G34770 // AT1G01600 // ATCG00540 // AT1G44446 // AT3G50660 // AT3G26200 // AT5G52570 // ATCG00720 // AT2G42750 // ATMG01360 // AT3G28740 // AT3G10570 // AT1G14290
GO:0005507	F	copper ion binding	7	1266	238	28362	0.9	1	// AT5G20720 // AT1G76100 // AT4G22010 // ATMG01360 // AT1G24360 // AT2G25060 // AT2G05990
GO:0000496	F	base pairing	6	1266	688	28362	1	1	// ATCG00200 // ATCG00030 // ATCG00450 // ATCG00410 // ATCG00290 // ATCG00100
GO:0008324	F	cation transmembrane transporter activity	24	1266	464	28362	0.27	1	// AT4G19690 // AT4G36790 // AT4G35920 // AT2G01420 // ATCG00140 // AT2G04032 // ATMG01360 // AT5G13740 // ATCG00120 // AT3G16240 // AT2G38460 // AT2G48020 // AT1G64150 // AT1G01790 // ATCG00130 // AT1G70940 // AT2G29650 // AT1G11260 // AT5G13750 // AT1G77210 // ATCG00150 // AT2G26900 // AT4G35300 // AT3G05160
GO:0008289	F	lipid binding	19	1266	317	28362	0.13	1	// AT5G27630 // AT2G42540 // AT5G48490 // AT3G08770 // AT1G53520 // AT2G42530 // AT1G62500 // AT2G10940 // ATCG00140 // AT1G22530 // AT5G64080 // AT3G53980 // AT4G33550 // AT3G61050 // AT4G09160 // AT1G79840 // AT3G63300 // AT3G09300 // AT1G44575
GO:0022892	F	substrate-specific transporter activity	47	1266	1045	28362	0.5	1	// AT4G14690 // AT3G12520 // AT3G53420 // AT5G02120 // AT3G01550 // AT3G61430 // AT4G36790 // AT4G35920 // AT1G02690 // AT2G01420 // AT1G11260 // AT4G35100 // ATCG00140 // AT1G01620 // AT5G07630 // AT2G04032 // ATMG01360 // AT5G13740 // ATCG00120 // AT3G16240 // AT1G21890 // AT2G45960 // AT2G38460 // AT5G11690 // AT1G02280 // AT3G49560 // AT5G04160 // AT5G10180 // AT2G48020 // AT1G64150 // AT1G52…
GO:0016853	F	isomerase activity	18	1266	264	28362	0.06	1	// AT3G10270 // AT2G36230 // AT4G32770 // AT4G21770 // AT4G19830 // AT4G11640 // AT1G75690 // AT1G53520 // AT1G18870 // AT4G39800 // AT2G22240 // AT5G04130 // AT2G07050 // AT3G61610 // AT5G66230 // AT3G23890 // AT3G55920 // AT3G10690
GO:0015075	F	ion transmembrane transporter activity	30	1266	629	28362	0.39	1	// AT3G12520 // AT3G01550 // AT4G19690 // AT4G36790 // AT4G35920 // AT1G11260 // ATCG00140 // AT2G04032 // ATMG01360 // AT5G13740 // ATCG00120 // AT3G16240 // AT2G38460 // AT5G04160 // AT5G10180 // AT2G48020 // AT1G64150 // AT1G52190 // AT1G01790 // ATCG00130 // AT1G70940 // AT2G29650 // AT2G01420 // AT5G13750 // AT5G61810 // AT1G77210 // ATCG00150 // AT2G26900 // AT4G35300 // AT3G05160
GO:0003899	F	DNA-directed RNA polymerase activity	6	1266	67	28362	0.092	1	// AT3G57080 // ATCG00180 // AT2G41340 // AT4G15950 // ATCG00170 // ATCG00190
GO:0043492	F	ATPase activity, coupled to movement of substances	8	1266	203	28362	0.68	1	// AT1G51460 // ATCG00140 // ATCG00150 // AT1G27940 // ATCG00120 // ATCG00130 // AT5G52860 // AT2G13610
GO:0004601	F	peroxidase activity	7	1266	133	28362	0.39	1	// AT1G78380 // AT3G49110 // AT4G35090 // AT5G58390 // AT4G09010 // AT3G52960 // AT5G06290
GO:0015267	F	channel activity	10	1266	171	28362	0.25	1	// AT5G11690 // AT3G53420 // AT3G49560 // AT2G45960 // ATCG00150 // AT3G61430 // AT1G01620 // AT4G35100 // AT4G35920 // AT3G16240
GO:0003924	F	GTPase activity	7	1266	103	28362	0.19	1	// AT1G75840 // AT3G19720 // AT1G02280 // AT1G53140 // AT5G12250 // AT2G29550 // AT5G55280
GO:0030533	F	triplet codon-amino acid adaptor activity	6	1266	688	28362	1	1	// ATCG00200 // ATCG00030 // ATCG00450 // ATCG00410 // ATCG00290 // ATCG00100
GO:0019900	F	kinase binding	6	1266	70	28362	0.11	1	// AT1G75840 // AT3G21870 // AT2G27970 // AT4G33260 // AT4G33270 // AT4G12970
GO:0070011	F	peptidase activity, acting on L-amino acid peptides	20	1266	458	28362	0.57	1	// AT3G16480 // AT5G51750 // AT4G21323 // AT2G22980 // AT2G29050 // AT5G23540 // AT2G45270 // AT2G23000 // AT5G43600 // AT1G53850 // AT1G79210 // AT3G26340 // AT4G21650 // AT3G22110 // AT2G22990 // AT5G22860 // AT1G04110 // AT1G11080 // AT3G48350 // AT4G23940
GO:0004497	F	monooxygenase activity	15	1266	305	28362	0.39	1	// AT4G31940 // AT5G04660 // AT1G63710 // AT1G11600 // ATCG00490 // AT3G28740 // AT3G56940 // AT5G67030 // AT3G50660 // AT3G26200 // AT5G52570 // AT1G44446 // AT1G01600 // AT4G20240 // AT3G10570
GO:0016740	F	transferase activity	144	1266	3791	28362	0.98	1	// AT4G15560 // AT4G03210 // AT2G25880 // AT5G19530 // AT1G72040 // AT1G20930 // AT1G77060 // AT1G79500 // ATCG00180 // AT4G32840 // AT4G33770 // AT3G49810 // AT1G74420 // AT3G08680 // AT3G21870 // AT2G27970 // AT1G25450 // AT3G45430 // AT2G43920 // AT5G47770 // AT3G54470 // ATCG00190 // AT1G03150 // AT2G22980 // AT3G21300 // AT1G20823 // AT4G28706 // AT1G09450 // AT3G03630 // AT4G32830 // AT2G38…
GO:0016741	F	transferase activity, transferring one-carbon groups	15	1266	306	28362	0.4	1	// AT3G21300 // AT3G51290 // AT4G29510 // AT1G20330 // AT2G43920 // AT3G18000 // AT4G31120 // AT1G45110 // AT1G21130 // AT1G64970 // AT4G20130 // AT1G15125 // AT5G37990 // AT5G43990 // AT5G13830
GO:0016746	F	transferase activity, transferring acyl groups	23	1266	408	28362	0.16	1	// AT5G48880 // AT1G65450 // AT3G26935 // AT1G24360 // AT1G62640 // AT4G34250 // AT2G45270 // AT4G11820 // AT5G23940 // AT5G58600 // AT2G22980 // AT2G05990 // AT1G69420 // AT5G49460 // AT1G25450 // AT2G38995 // AT2G23000 // AT1G72030 // AT1G03150 // AT5G41060 // AT2G38110 // AT4G01730 // AT2G22990
GO:0051119	F	sugar transmembrane transporter activity	8	1266	118	28362	0.17	1	// AT2G29650 // AT1G11260 // AT1G77210 // AT2G48020 // AT5G13740 // AT4G36790 // AT4G35300 // AT3G05160
GO:0016209	F	antioxidant activity	11	1266	181	28362	0.2	1	// AT1G78380 // AT3G49110 // AT4G35090 // AT5G51100 // AT3G06730 // AT5G58390 // AT5G16400 // AT4G09010 // AT5G06290 // AT3G52960 // AT5G23310
GO:0008170	F	N-methyltransferase activity	5	1266	65	28362	0.18	1	// AT4G20130 // AT3G18000 // AT4G29510 // AT4G31120 // AT5G43990
GO:0016298	F	lipase activity	5	1266	152	28362	0.81	1	// AT2G17230 // AT5G15720 // AT3G08510 // AT1G73480 // AT4G10955
GO:0000988	F	transcription factor activity, protein binding	14	1266	259	28362	0.28	1	// AT5G07690 // AT1G78600 // AT5G15310 // AT3G13540 // AT1G14920 // AT2G42870 // AT3G27920 // AT5G40330 // AT2G30424 // AT3G01140 // AT3G61250 // AT1G01380 // AT4G04780 // AT4G37260
GO:0001012	F	RNA polymerase II regulatory region DNA binding	6	1266	90	28362	0.23	1	// AT2G22540 // AT2G45050 // AT3G42170 // AT3G58120 // AT2G42380 // AT5G10140
GO:0034062	F	RNA polymerase activity	6	1266	75	28362	0.13	1	// AT3G57080 // ATCG00180 // AT2G41340 // AT4G15950 // ATCG00170 // ATCG00190
GO:0005351	F	sugar:proton symporter activity	8	1266	95	28362	0.074	1	// AT2G29650 // AT1G11260 // AT1G77210 // AT2G48020 // AT5G13740 // AT4G36790 // AT4G35300 // AT3G05160
GO:0046915	F	transition metal ion transmembrane transporter activity	5	1266	57	28362	0.13	1	// AT1G64150 // AT2G38460 // AT2G04032 // AT2G48020 // AT4G19690
GO:0016757	F	transferase activity, transferring glycosyl groups	25	1266	654	28362	0.81	1	// AT4G13410 // AT1G02730 // AT4G03210 // AT1G32930 // AT3G55710 // AT1G05680 // AT3G50960 // AT3G20440 // AT3G23730 // AT1G78270 // AT4G23990 // AT5G40870 // AT4G14130 // AT1G74420 // AT1G24070 // AT1G32900 // AT5G20410 // AT2G36790 // AT5G03650 // AT3G54470 // AT2G35650 // AT1G27120 // AT2G40840 // AT1G70090 // AT3G53900
GO:0022891	F	substrate-specific transmembrane transporter activity	44	1266	916	28362	0.34	1	// AT4G14690 // AT3G12520 // AT3G53420 // AT5G02120 // AT3G01550 // AT3G61430 // AT4G36790 // AT4G35920 // AT3G46740 // AT1G11260 // AT4G35100 // ATCG00140 // AT1G01620 // AT2G04032 // ATMG01360 // AT5G13740 // ATCG00120 // AT3G16240 // AT1G21890 // AT2G45960 // AT2G38460 // AT5G11690 // AT1G02280 // AT3G49560 // AT5G04160 // AT5G10180 // AT2G48020 // AT1G64150 // AT1G52190 // AT4G19690 // AT1G01…
GO:0016301	F	kinase activity	51	1266	1436	28362	0.96	1	// AT1G74320 // AT5G21170 // AT2G25880 // AT3G21870 // AT2G45490 // AT1G72040 // AT1G20930 // AT2G21370 // AT2G27970 // AT2G02780 // AT2G26730 // AT1G76540 // AT3G53380 // AT4G32840 // AT4G33770 // AT5G40870 // AT3G17680 // AT5G28290 // AT4G20940 // AT5G43020 // AT2G42960 // AT2G31010 // AT3G45430 // AT1G77720 // AT5G45820 // AT1G32060 // AT3G54180 // AT3G54710 // AT3G06030 // AT5G18700 // AT3G59…
GO:0016705	F	oxidoreductase activity, acting on paired donors, with incorporation or reduction of molecular oxygen	20	1266	407	28362	0.37	1	// AT4G31940 // AT5G04660 // AT3G61580 // AT1G63710 // AT1G11600 // AT2G26550 // AT1G06080 // AT4G22880 // AT1G01600 // AT3G28740 // AT3G56940 // AT5G67030 // AT1G06360 // AT3G26200 // AT3G10570 // AT1G44446 // AT1G06100 // AT4G20240 // AT3G50660 // AT1G14290
GO:0016798	F	hydrolase activity, acting on glycosyl bonds	27	1266	438	28362	0.068	1	// AT4G03210 // AT5G25980 // AT1G52400 // AT3G61490 // AT3G23730 // AT2G28470 // AT3G20440 // AT1G45191 // AT4G14130 // AT4G34860 // AT5G55180 // AT1G02800 // AT4G29360 // AT1G02640 // AT1G75680 // AT4G15210 // AT5G03650 // AT5G55700 // AT5G26000 // AT2G05790 // AT1G67830 // AT5G36890 // AT1G12240 // AT5G44680 // AT5G42100 // AT1G18650 // AT2G43590
GO:0019899	F	enzyme binding	15	1266	265	28362	0.22	1	// AT1G75840 // AT3G21870 // AT3G53830 // AT1G22530 // AT2G27970 // AT3G53420 // AT1G78370 // AT3G59400 // AT1G50490 // AT4G33260 // AT4G33270 // AT4G12970 // AT3G54710 // AT2G32590 // AT1G52030
GO:0001076	F	transcription factor activity, RNA polymerase II transcription factor binding	11	1266	168	28362	0.15	1	// AT5G07690 // AT5G15310 // AT3G13540 // AT5G40330 // AT3G27920 // AT2G30424 // AT3G01140 // AT3G61250 // AT1G01380 // AT4G04780 // AT4G37260
GO:0016709	F	oxidoreductase activity, acting on paired donors, with incorporation or reduction of molecular oxygen, NAD(P)H as one donor, and incorporation of one atom of oxygen	9	1266	198	28362	0.53	1	// AT4G31940 // AT5G04660 // AT1G11600 // AT3G56940 // AT5G67030 // AT3G26200 // AT3G28740 // AT4G20240 // AT3G10570
GO:0008194	F	UDP-glycosyltransferase activity	9	1266	273	28362	0.86	1	// AT1G78270 // AT1G32900 // AT1G70090 // AT5G20410 // AT2G36790 // AT3G55710 // AT4G23990 // AT1G05680 // AT1G02730
GO:0003700	F	transcription factor activity, sequence-specific DNA binding	86	1266	1729	28362	0.17	1	// AT5G57660 // AT2G35700 // AT1G01380 // AT2G43010 // AT3G13540 // AT4G39250 // AT2G21650 // AT2G42380 // AT3G01140 // AT4G35570 // AT3G01330 // AT4G17810 // AT4G13640 // AT3G01600 // AT1G72210 // AT1G20693 // AT1G20696 // AT5G08330 // AT4G25470 // AT1G10120 // AT5G46690 // AT4G01120 // AT5G51790 // AT4G37260 // AT4G23800 // AT5G51910 // AT5G65060 // AT1G79700 // AT1G78600 // AT4G27310 // AT1G71…
GO:0032403	F	protein complex binding	7	1266	76	28362	0.064	1	// AT2G39900 // AT3G02540 // AT2G29890 // AT1G06515 // AT4G33260 // AT4G33270 // AT5G13840
GO:0044822	F	poly(A) RNA binding	22	1266	337	28362	0.059	1	// AT3G50670 // AT1G49760 // AT3G53420 // AT4G38680 // AT5G02530 // AT4G35100 // AT1G04820 // AT2G02740 // AT1G43190 // AT1G29250 // AT1G14410 // AT3G05560 // AT3G53020 // AT1G78630 // AT4G09040 // AT5G59950 // AT2G01250 // AT3G48930 // AT1G22780 // AT2G46780 // AT2G03640 // AT4G14300
GO:0008135	F	translation factor activity, RNA binding	5	1266	181	28362	0.9	1	// AT4G35250 // AT5G36230 // AT2G24060 // AT1G49760 // AT3G17170
GO:0001071	F	nucleic acid binding transcription factor activity	86	1266	1730	28362	0.17	1	// AT5G57660 // AT2G35700 // AT1G01380 // AT2G43010 // AT3G13540 // AT4G39250 // AT2G21650 // AT2G42380 // AT3G01140 // AT4G35570 // AT3G01330 // AT4G17810 // AT4G13640 // AT3G01600 // AT1G72210 // AT1G20693 // AT1G20696 // AT5G08330 // AT4G25470 // AT1G10120 // AT5G46690 // AT4G01120 // AT5G51790 // AT4G37260 // AT4G23800 // AT5G51910 // AT5G65060 // AT1G79700 // AT1G78600 // AT4G27310 // AT1G71…
GO:0005516	F	calmodulin binding	7	1266	252	28362	0.93	1	// AT3G49260 // AT1G14380 // AT1G72670 // AT5G20720 // AT5G64040 // AT1G27460 // AT2G26180
GO:0004175	F	endopeptidase activity	13	1266	225	28362	0.22	1	// AT3G16480 // AT5G51750 // AT4G21323 // AT2G29050 // AT1G04110 // AT2G45270 // AT1G79210 // AT3G26340 // AT1G53850 // AT3G22110 // AT4G21650 // AT3G48350 // AT4G23940
GO:0030246	F	carbohydrate binding	14	1266	303	28362	0.49	1	// AT1G27120 // AT5G42100 // AT2G28470 // AT3G53380 // AT2G40840 // AT3G45430 // AT3G09035 // AT1G52040 // AT2G42530 // AT3G61610 // AT1G18650 // AT1G42430 // AT2G42540 // AT1G52030
GO:0008047	F	enzyme activator activity	6	1266	82	28362	0.17	1	// AT2G27970 // AT3G07880 // AT2G39730 // AT5G16400 // AT2G32590 // AT4G03100
GO:0004180	F	carboxypeptidase activity	5	1266	62	28362	0.16	1	// AT2G22990 // AT5G22860 // AT2G23000 // AT1G11080 // AT2G22980
GO:0022857	F	transmembrane transporter activity	57	1266	1146	28362	0.23	1	// AT4G14690 // AT3G12520 // AT1G70260 // AT3G53420 // AT5G02120 // AT3G01550 // AT3G61430 // AT3G23550 // AT5G44050 // AT4G36790 // AT4G35920 // AT3G46740 // AT5G42420 // AT1G15690 // AT1G11260 // AT4G35100 // ATCG00140 // AT1G01620 // AT5G52450 // AT4G39460 // AT2G04032 // ATMG01360 // AT5G13740 // AT2G45960 // ATCG00120 // AT3G16240 // AT5G52860 // AT1G21890 // AT4G28040 // AT2G38460 // AT5G11…
GO:0004674	F	protein serine/threonine kinase activity	32	1266	767	28362	0.67	1	// AT5G21170 // AT2G25880 // AT2G45490 // AT1G20930 // AT2G02780 // AT2G26730 // AT1G76540 // AT3G53380 // AT2G38620 // AT5G28290 // AT5G45820 // AT5G43020 // AT3G21870 // AT2G27970 // AT3G45430 // AT3G54180 // AT3G54710 // AT3G06030 // AT3G59110 // AT3G08680 // AT1G68400 // AT5G51560 // AT1G09450 // AT1G50240 // AT4G32830 // AT1G66150 // AT4G34220 // AT2G20635 // AT1G77720 // AT4G38470 // AT5G56…
GO:0005215	F	transporter activity	66	1266	1406	28362	0.36	1	// AT4G14690 // AT5G48600 // AT1G70260 // AT3G53420 // AT5G02120 // AT3G01550 // AT3G61430 // AT3G23550 // AT5G44050 // AT4G36790 // AT4G35920 // AT1G02690 // AT5G42420 // AT1G15690 // AT5G64840 // AT2G01420 // AT3G12520 // AT1G11260 // AT4G35100 // ATCG00140 // AT1G01620 // AT5G52450 // AT5G07630 // AT4G39460 // AT2G04032 // AT4G09160 // ATMG01360 // AT5G13740 // AT2G45960 // ATCG00120 // AT3G16…
GO:0016835	F	carbon-oxygen lyase activity	10	1266	155	28362	0.17	1	// AT5G10480 // AT5G10160 // AT5G50950 // AT2G26540 // AT2G22230 // AT3G03630 // AT3G02720 // AT3G28760 // AT1G48820 // AT5G55720
GO:0043621	F	protein self-association	5	1266	58	28362	0.13	1	// AT1G06190 // AT1G71020 // AT5G55280 // AT3G49560 // AT4G17460
GO:0048037	F	cofactor binding	27	1266	451	28362	0.087	1	// AT4G11640 // AT1G12570 // ATCG01090 // AT3G05020 // AT5G51950 // AT1G54580 // AT5G67030 // AT5G27630 // ATCG01100 // AT4G26860 // AT1G08200 // AT3G14150 // AT1G24360 // AT1G76680 // ATCG01080 // AT3G63510 // AT4G28680 // ATCG01110 // AT5G42800 // AT2G44040 // ATCG01070 // AT2G20340 // AT3G03630 // AT1G72970 // ATCG01010 // AT1G25460 // AT5G40610
GO:0030170	F	pyridoxal phosphate binding	5	1266	92	28362	0.4	1	// AT4G11640 // AT4G28680 // AT2G20340 // AT3G03630 // AT4G26860
GO:0060089	F	molecular transducer activity	6	1266	209	28362	0.9	1	// AT4G38630 // AT2G26330 // AT2G47590 // AT1G66150 // AT1G80080 // AT1G20650
GO:0042803	F	protein homodimerization activity	10	1266	143	28362	0.12	1	// AT3G48870 // AT1G02280 // AT5G56210 // AT5G02200 // AT2G42870 // AT5G11950 // AT1G75240 // AT5G10240 // AT3G47340 // AT5G40610
GO:0046873	F	metal ion transmembrane transporter activity	10	1266	235	28362	0.6	1	// AT2G38460 // AT5G13750 // AT5G13740 // AT2G48020 // AT4G19690 // AT1G64150 // AT2G04032 // AT2G26900 // AT1G01790 // AT4G35920
GO:0046872	F	metal ion binding	146	1266	3673	28362	0.94	1	// AT5G04660 // AT5G49730 // AT3G61580 // AT3G61750 // AT4G15560 // AT1G75690 // AT5G20720 // AT5G52570 // AT5G57660 // AT1G23740 // AT4G32840 // AT4G33770 // ATCG00020 // AT4G22010 // AT3G23890 // AT3G10570 // AT1G02065 // AT1G29920 // AT4G13010 // AT5G47770 // AT1G03090 // ATMG01360 // AT3G10080 // AT2G45050 // AT4G31940 // AT4G22140 // AT1G23000 // AT5G58390 // AT5G63140 // AT4G23860 // AT5G66…
GO:0016758	F	transferase activity, transferring hexosyl groups	20	1266	382	28362	0.27	1	// AT1G78270 // AT1G27120 // AT4G13410 // AT1G32900 // AT4G03210 // AT2G40840 // AT1G70090 // AT5G20410 // AT1G32930 // AT2G36790 // AT5G03650 // AT4G23990 // AT1G05680 // AT1G02730 // AT4G14130 // AT1G74420 // AT1G24070 // AT3G20440 // AT2G35650 // AT3G23730
GO:0015405	F	P-P-bond-hydrolysis-driven transmembrane transporter activity	13	1266	251	28362	0.34	1	// AT1G51460 // AT5G11690 // AT1G02280 // AT3G49560 // ATCG00140 // ATCG00150 // AT1G27940 // AT3G46740 // ATCG00120 // ATCG00130 // AT5G52860 // AT2G13610 // AT1G15690
GO:0042626	F	ATPase activity, coupled to transmembrane movement of substances	8	1266	202	28362	0.68	1	// AT1G51460 // ATCG00140 // ATCG00150 // AT1G27940 // ATCG00120 // ATCG00130 // AT5G52860 // AT2G13610
GO:0042623	F	ATPase activity, coupled	21	1266	389	28362	0.23	1	// AT3G10270 // AT1G21690 // AT1G77470 // AT1G51460 // ATCG00130 // AT3G22880 // ATCG00140 // ATCG00150 // AT1G27940 // AT1G80350 // AT5G08610 // AT4G29040 // AT2G13610 // AT3G23890 // AT1G59990 // ATCG00120 // AT3G10690 // AT5G27740 // AT5G52860 // AT5G04130 // AT4G23940
GO:0046527	F	glucosyltransferase activity	8	1266	158	28362	0.42	1	// AT1G78270 // AT4G13410 // AT1G02730 // AT2G36790 // AT4G23990 // AT1G05680 // AT1G32900 // AT1G24070
GO:0035251	F	UDP-glucosyltransferase activity	6	1266	137	28362	0.58	1	// AT1G78270 // AT1G02730 // AT2G36790 // AT4G23990 // AT1G05680 // AT1G32900
GO:0042578	F	phosphoric ester hydrolase activity	11	1266	391	28362	0.96	1	// AT5G10480 // AT4G26690 // AT3G10620 // AT2G42500 // AT5G08030 // AT3G58830 // AT5G63140 // AT5G64380 // AT3G08510 // AT2G38110 // AT4G38690
GO:0001135	F	transcription factor activity, RNA polymerase II transcription factor recruiting	10	1266	139	28362	0.11	1	// AT5G07690 // AT5G15310 // AT3G13540 // AT5G40330 // AT3G27920 // AT2G30424 // AT3G01140 // AT3G61250 // AT1G01380 // AT4G37260
GO:0001134	F	transcription factor activity, transcription factor recruiting	10	1266	140	28362	0.11	1	// AT5G07690 // AT5G15310 // AT3G13540 // AT5G40330 // AT3G27920 // AT2G30424 // AT3G01140 // AT3G61250 // AT1G01380 // AT4G37260
GO:0008233	F	peptidase activity	20	1266	544	28362	0.83	1	// AT3G16480 // AT5G51750 // AT4G21323 // AT2G22980 // AT2G29050 // AT5G23540 // AT2G45270 // AT2G23000 // AT5G43600 // AT1G53850 // AT1G79210 // AT3G26340 // AT4G21650 // AT3G22110 // AT2G22990 // AT5G22860 // AT1G04110 // AT1G11080 // AT3G48350 // AT4G23940
GO:0008237	F	metallopeptidase activity	5	1266	85	28362	0.34	1	// AT3G16480 // AT5G23540 // AT2G45270 // AT5G43600 // AT4G23940
GO:0008236	F	serine-type peptidase activity	10	1266	171	28362	0.25	1	// AT2G29050 // AT5G51750 // AT4G21323 // AT1G11080 // AT2G23000 // AT4G21650 // AT2G22990 // AT5G22860 // AT2G22980 // AT1G04110
GO:1990837	F	sequence-specific double-stranded DNA binding	9	1266	213	28362	0.61	1	// AT2G22540 // AT2G45050 // AT3G42170 // AT1G79700 // AT3G58120 // AT2G42380 // AT5G10140 // AT4G22140 // AT1G15660
GO:0043167	F	ion binding	159	1266	3821	28362	0.83	1	// AT5G04660 // AT5G49730 // AT3G61580 // AT3G61750 // AT4G15560 // AT1G75690 // AT5G20720 // AT5G52570 // AT5G57660 // AT4G26860 // AT1G23740 // AT4G32840 // AT4G33770 // ATCG00020 // AT5G15530 // AT3G23890 // AT3G10570 // AT1G02065 // AT1G29920 // AT4G13010 // AT5G47770 // AT1G72210 // AT1G03090 // ATMG01360 // AT2G25900 // AT3G10080 // AT2G45050 // AT4G31940 // AT4G22140 // AT1G23000 // AT2G20…
GO:0003690	F	double-stranded DNA binding	15	1266	315	28362	0.44	1	// AT2G37025 // AT2G45050 // AT3G42170 // AT2G22540 // AT3G22880 // AT1G79700 // AT4G38680 // AT3G58120 // AT4G22140 // AT2G42380 // AT1G57820 // AT5G10140 // AT4G38160 // AT2G34620 // AT1G15660
GO:0003697	F	single-stranded DNA binding	5	1266	54	28362	0.11	1	// AT4G38680 // AT4G15950 // AT1G14410 // AT3G22880 // AT2G37020
GO:0042802	F	identical protein binding	14	1266	236	28362	0.18	1	// AT3G19720 // AT4G22890 // AT3G48870 // AT1G02280 // AT5G56210 // AT5G55280 // AT5G11950 // AT1G52400 // AT2G42870 // AT5G02200 // AT1G75240 // AT5G10240 // AT3G47340 // AT5G40610
GO:0016747	F	transferase activity, transferring acyl groups other than amino-acyl groups	21	1266	348	28362	0.11	1	// AT5G48880 // AT5G58600 // AT1G65450 // AT2G45270 // AT5G41060 // AT1G25450 // AT3G26935 // AT2G23000 // AT2G38995 // AT1G72030 // AT4G34250 // AT2G38110 // AT5G23940 // AT1G24360 // AT4G01730 // AT2G22990 // AT2G22980 // AT1G03150 // AT1G62640 // AT2G05990 // AT1G69420
GO:0020037	F	heme binding	18	1266	360	28362	0.35	1	// AT4G31940 // AT5G04660 // AT1G63710 // AT1G11600 // AT5G58390 // AT1G01600 // AT4G35090 // AT3G49110 // ATCG00540 // AT5G45040 // AT3G26200 // AT3G10570 // ATCG00580 // ATCG00720 // AT4G09010 // ATMG01360 // AT3G28740 // AT3G50660
GO:0016779	F	nucleotidyltransferase activity	13	1266	209	28362	0.16	1	// AT3G57080 // AT2G38670 // AT2G02500 // ATCG00170 // ATCG00180 // AT4G39210 // AT1G62430 // AT2G41340 // AT4G15950 // AT3G03710 // AT5G19220 // ATCG00190 // ATCG00040
GO:0017171	F	serine hydrolase activity	10	1266	171	28362	0.25	1	// AT2G29050 // AT5G51750 // AT4G21323 // AT1G11080 // AT2G23000 // AT4G21650 // AT2G22990 // AT5G22860 // AT2G22980 // AT1G04110
GO:0030554	F	adenyl nucleotide binding	122	1266	2366	28362	0.06	1	// AT3G04210 // AT2G36400 // AT5G08610 // AT1G72040 // AT1G20930 // AT4G23940 // AT4G32840 // AT4G33770 // AT1G21690 // AT3G23890 // AT2G22840 // AT4G05190 // AT3G17360 // AT3G45430 // AT4G38950 // AT1G03090 // AT5G18820 // AT5G27740 // AT3G06010 // AT3G08680 // AT1G51460 // AT1G09450 // AT5G07810 // AT1G18370 // AT1G30820 // AT1G50490 // AT5G62410 // AT5G23910 // AT5G56580 // AT5G19220 // AT5G49…
GO:0004518	F	nuclease activity	12	1266	356	28362	0.87	1	// AT3G52110 // AT5G07810 // AT3G03710 // AT3G22880 // AT2G32230 // AT1G53850 // AT3G48900 // AT5G66520 // AT3G20390 // AT2G04530 // AT1G24090 // AT5G66050
GO:0022838	F	substrate-specific channel activity	8	1266	152	28362	0.38	1	// AT3G53420 // AT2G45960 // ATCG00150 // AT3G61430 // AT1G01620 // AT4G35100 // AT4G35920 // AT3G16240
GO:0016836	F	hydro-lyase activity	6	1266	79	28362	0.16	1	// AT5G10480 // AT5G10160 // AT5G50950 // AT2G26540 // AT2G22230 // AT3G02720
GO:0031406	F	carboxylic acid binding	7	1266	91	28362	0.13	1	// AT4G22880 // AT5G16390 // AT1G53520 // AT1G72210 // AT1G12860 // AT5G15530 // AT4G38470
GO:0015077	F	monovalent inorganic cation transmembrane transporter activity	9	1266	211	28362	0.6	1	// ATCG00140 // ATMG01360 // AT5G13750 // AT5G13740 // ATCG00150 // AT2G26900 // AT1G01790 // ATCG00120 // ATCG00130
GO:0032559	F	adenyl ribonucleotide binding	122	1266	2364	28362	0.059	1	// AT3G04210 // AT2G36400 // AT5G08610 // AT1G72040 // AT1G20930 // AT4G23940 // AT4G32840 // AT4G33770 // AT1G21690 // AT3G23890 // AT2G22840 // AT4G05190 // AT3G17360 // AT3G45430 // AT4G38950 // AT1G03090 // AT5G18820 // AT5G27740 // AT3G06010 // AT3G08680 // AT1G51460 // AT1G09450 // AT5G07810 // AT1G18370 // AT1G30820 // AT1G50490 // AT5G62410 // AT5G23910 // AT5G56580 // AT5G19220 // AT5G49…
GO:0050662	F	coenzyme binding	13	1266	281	28362	0.49	1	// AT5G27630 // AT2G44040 // ATCG01110 // AT5G51950 // AT3G63510 // AT1G72970 // AT5G67030 // AT1G08200 // AT1G12570 // AT1G24360 // AT5G42800 // AT1G25460 // AT5G40610
GO:0008757	F	S-adenosylmethionine-dependent methyltransferase activity	11	1266	157	28362	0.11	1	// AT4G29510 // AT1G20330 // AT2G43920 // AT4G31120 // AT3G18000 // AT1G21130 // AT1G64970 // AT4G20130 // AT1G15125 // AT5G37990 // AT5G43990
GO:0019842	F	vitamin binding	5	1266	51	28362	0.09	1	// AT4G22880 // AT5G15530 // AT5G16390 // AT1G54580 // AT3G05020
GO:0015078	F	hydrogen ion transmembrane transporter activity	6	1266	136	28362	0.57	1	// ATCG00140 // ATCG00150 // ATMG01360 // AT1G01790 // ATCG00120 // ATCG00130
GO:0000977	F	RNA polymerase II regulatory region sequence-specific DNA binding	6	1266	90	28362	0.23	1	// AT2G22540 // AT2G45050 // AT3G42170 // AT3G58120 // AT2G42380 // AT5G10140
GO:0008270	F	zinc ion binding	25	1266	1297	28362	1	1	// AT1G17140 // AT4G17810 // AT5G57660 // AT3G16480 // AT1G14580 // AT4G37980 // AT4G37110 // AT1G78600 // AT1G57820 // AT1G23740 // AT2G02470 // AT4G27310 // AT5G43990 // ATCG00120 // AT1G20823 // AT4G13010 // AT5G26210 // AT4G38680 // AT2G45050 // AT4G22140 // AT2G39900 // AT1G73870 // AT4G23860 // AT5G66520 // AT5G66610
GO:0008374	F	O-acyltransferase activity	5	1266	108	28362	0.53	1	// AT2G22990 // AT2G22980 // AT2G38995 // AT2G38110 // AT5G58600
GO:0008509	F	anion transmembrane transporter activity	8	1266	164	28362	0.45	1	// AT3G01550 // AT3G12520 // AT5G61810 // AT5G04160 // AT5G10180 // AT1G52190 // AT2G29650 // AT2G26900
GO:0004672	F	protein kinase activity	35	1266	925	28362	0.86	1	// AT5G21170 // AT2G25880 // AT2G45490 // AT1G20930 // AT2G02780 // AT2G26730 // AT1G76540 // AT3G53380 // AT2G38620 // AT5G28290 // AT4G20940 // AT5G43020 // AT3G21870 // AT2G27970 // AT3G45430 // AT3G54180 // AT3G54710 // AT3G06030 // AT3G59110 // AT2G26330 // AT3G08680 // AT1G68400 // AT5G51560 // AT1G09450 // AT1G50240 // AT4G32830 // AT1G66150 // AT5G45820 // AT4G34220 // AT2G20635 // AT2G33…
GO:0019825	F	oxygen binding	9	1266	234	28362	0.72	1	// AT4G31940 // AT5G04660 // AT1G63710 // AT1G11600 // AT1G01600 // AT3G26200 // AT3G28740 // AT4G20240 // AT3G10570
GO:0060090	F	binding, bridging	6	1266	704	28362	1	1	// ATCG00200 // ATCG00030 // ATCG00450 // ATCG00410 // ATCG00290 // ATCG00100
GO:0016614	F	oxidoreductase activity, acting on CH-OH group of donors	9	1266	214	28362	0.62	1	// AT1G12570 // AT5G51950 // AT1G72970 // AT4G37980 // AT3G14150 // AT1G24360 // AT5G42800 // AT1G47290 // AT5G40610
GO:0016616	F	oxidoreductase activity, acting on the CH-OH group of donors, NAD or NADP as acceptor	5	1266	143	28362	0.76	1	// AT5G42800 // AT1G47290 // AT5G40610 // AT4G37980 // AT1G24360
GO:0008238	F	exopeptidase activity	5	1266	104	28362	0.5	1	// AT2G22990 // AT5G22860 // AT2G23000 // AT1G11080 // AT2G22980
GO:1901476	F	carbohydrate transporter activity	8	1266	123	28362	0.2	1	// AT2G29650 // AT1G11260 // AT1G77210 // AT2G48020 // AT5G13740 // AT4G36790 // AT4G35300 // AT3G05160
GO:0004540	F	ribonuclease activity	6	1266	96	28362	0.27	1	// AT3G03710 // AT2G32230 // AT1G53850 // AT3G20390 // AT2G04530 // AT1G24090
GO:0000989	F	transcription factor activity, transcription factor binding	14	1266	252	28362	0.25	1	// AT5G07690 // AT1G78600 // AT5G15310 // AT3G13540 // AT1G14920 // AT2G42870 // AT3G27920 // AT5G40330 // AT2G30424 // AT3G01140 // AT3G61250 // AT1G01380 // AT4G04780 // AT4G37260
GO:0015144	F	carbohydrate transmembrane transporter activity	8	1266	123	28362	0.2	1	// AT2G29650 // AT1G11260 // AT1G77210 // AT2G48020 // AT5G13740 // AT4G36790 // AT4G35300 // AT3G05160
GO:0000981	F	RNA polymerase II transcription factor activity, sequence-specific DNA binding	12	1266	252	28362	0.46	1	// AT5G07690 // AT5G15310 // AT3G13540 // AT5G40330 // AT1G79700 // AT3G27920 // AT2G45050 // AT2G30424 // AT3G01140 // AT3G61250 // AT1G01380 // AT4G37260
GO:0043168	F	anion binding	13	1266	195	28362	0.11	1	// AT4G11640 // AT5G16390 // AT4G22880 // AT3G03630 // ATCG00710 // AT1G53520 // AT1G72210 // AT1G12860 // AT4G26860 // AT4G28680 // AT5G15530 // AT4G38470 // AT2G20340
GO:0043169	F	cation binding	148	1266	3678	28362	0.92	1	// AT5G04660 // AT5G49730 // AT3G61580 // AT3G61750 // AT4G15560 // AT1G75690 // AT5G20720 // AT5G52570 // AT5G57660 // AT1G23740 // AT4G32840 // AT4G33770 // ATCG00020 // AT4G22010 // AT3G23890 // AT3G10570 // AT1G02065 // AT1G29920 // AT4G13010 // AT5G47770 // AT1G03090 // ATMG01360 // AT2G25900 // AT3G10080 // AT2G45050 // AT4G31940 // AT4G22140 // AT1G23000 // AT5G03650 // AT5G58390 // AT5G63…
GO:0016820	F	hydrolase activity, acting on acid anhydrides, catalyzing transmembrane movement of substances	8	1266	205	28362	0.69	1	// AT1G51460 // ATCG00140 // ATCG00150 // AT1G27940 // ATCG00120 // ATCG00130 // AT5G52860 // AT2G13610
GO:0072509	F	divalent inorganic cation transmembrane transporter activity	5	1266	92	28362	0.4	1	// AT1G64150 // AT4G35920 // AT2G04032 // AT2G48020 // AT4G19690
GO:0015295	F	solute:proton symporter activity	8	1266	97	28362	0.081	1	// AT2G29650 // AT1G11260 // AT1G77210 // AT2G48020 // AT5G13740 // AT4G36790 // AT4G35300 // AT3G05160
GO:0015297	F	antiporter activity	8	1266	161	28362	0.44	1	// AT5G44050 // AT2G21340 // AT3G23550 // AT5G13750 // AT3G01550 // AT5G52450 // AT1G01790 // AT5G13740
GO:0015291	F	secondary active transmembrane transporter activity	20	1266	338	28362	0.14	1	// AT2G21340 // AT1G70940 // AT2G29650 // AT2G26900 // AT1G11260 // AT5G13750 // AT3G01550 // AT5G10180 // AT2G48020 // AT3G12520 // AT5G52450 // AT3G23550 // AT2G01420 // AT5G13740 // AT5G44050 // AT4G36790 // AT1G01790 // AT1G77210 // AT4G35300 // AT3G05160
GO:0052689	F	carboxylic ester hydrolase activity	19	1266	314	28362	0.12	1	// AT1G67830 // AT3G10870 // AT4G28780 // AT4G10955 // AT5G14450 // AT5G24420 // AT4G01130 // AT1G73480 // AT5G47500 // AT5G16140 // AT3G59010 // AT4G18970 // AT5G16870 // AT3G14220 // AT5G20060 // AT5G15720 // AT5G33370 // AT2G45600 // AT3G04290
GO:0003727	F	single-stranded RNA binding	5	1266	61	28362	0.15	1	// AT1G06680 // AT4G15950 // AT2G25900 // AT1G07320 // AT4G38160
GO:0008168	F	methyltransferase activity	15	1266	292	28362	0.33	1	// AT3G21300 // AT3G51290 // AT4G29510 // AT1G20330 // AT2G43920 // AT3G18000 // AT4G31120 // AT1G45110 // AT1G21130 // AT1G64970 // AT4G20130 // AT1G15125 // AT5G37990 // AT5G43990 // AT5G13830
GO:0003723	F	RNA binding	84	1266	1943	28362	0.63	1	// AT1G06190 // AT3G50670 // AT1G49760 // ATCG00030 // ATCG00380 // AT1G22330 // AT3G53420 // AT3G26932 // AT3G44890 // AT1G73530 // AT4G38160 // AT1G06680 // AT5G08610 // AT4G17560 // AT2G43030 // AT1G29250 // AT3G04400 // AT5G02530 // AT3G52150 // ATCG00100 // AT1G74970 // AT3G17170 // ATCG00450 // AT1G09150 // AT3G57180 // ATCG00660 // AT2G37020 // AT2G03640 // AT3G21300 // AT4G14300 // AT5G48…
GO:0003682	F	chromatin binding	11	1266	149	28362	0.082	1	// AT1G57820 // AT3G53830 // AT4G22140 // AT1G20693 // AT5G59870 // AT2G32590 // AT1G20696 // AT4G35570 // AT2G17560 // AT5G27670 // AT2G45050
GO:0003729	F	mRNA binding	22	1266	337	28362	0.059	1	// AT3G50670 // AT1G49760 // AT3G53420 // AT4G38680 // AT5G02530 // AT4G35100 // AT1G04820 // AT2G02740 // AT1G43190 // AT1G29250 // AT1G14410 // AT3G05560 // AT3G53020 // AT1G78630 // AT4G09040 // AT5G59950 // AT2G01250 // AT3G48930 // AT1G22780 // AT2G46780 // AT2G03640 // AT4G14300
GO:0038023	F	signaling receptor activity	5	1266	165	28362	0.86	1	// AT2G47590 // AT4G38630 // AT2G26330 // AT1G66150 // AT1G20650
GO:0004872	F	receptor activity	6	1266	209	28362	0.9	1	// AT4G38630 // AT2G26330 // AT2G47590 // AT1G66150 // AT1G80080 // AT1G20650
GO:0004871	F	signal transducer activity	18	1266	406	28362	0.55	1	// AT4G38630 // AT4G38470 // AT3G08510 // AT2G26330 // AT2G47590 // AT2G46790 // AT1G66150 // AT4G33260 // AT5G64330 // AT5G56580 // AT3G06030 // AT5G13840 // AT4G33270 // AT1G30440 // AT5G10250 // AT5G02810 // AT1G67900 // AT1G20650
GO:0050660	F	flavin adenine dinucleotide binding	5	1266	141	28362	0.75	1	// AT5G51950 // AT3G63510 // AT1G12570 // AT1G72970 // AT5G67030
GO:0015103	F	inorganic anion transmembrane transporter activity	5	1266	96	28362	0.43	1	// AT1G52190 // AT5G61810 // AT2G29650 // AT5G10180 // AT3G12520
GO:0019787	F	ubiquitin-like protein transferase activity	7	1266	393	28362	1	1	// AT1G57820 // AT1G20823 // AT3G49810 // AT1G49780 // AT1G71020 // AT1G50490 // AT3G19380
GO:0004842	F	ubiquitin-protein transferase activity	7	1266	387	28362	1	1	// AT1G57820 // AT1G20823 // AT3G49810 // AT1G49780 // AT1G71020 // AT1G50490 // AT3G19380
GO:0046914	F	transition metal ion binding	55	1266	1912	28362	1	1	// AT5G04660 // AT1G17140 // AT4G17810 // AT5G57660 // AT3G16480 // AT4G35090 // ATCG00540 // AT1G14580 // AT2G37390 // AT5G52570 // AT2G45050 // AT4G37980 // AT1G11600 // AT4G37110 // AT1G78600 // AT1G57820 // AT1G23740 // AT2G34770 // AT2G02470 // AT1G01600 // AT4G27310 // AT5G43990 // AT3G26200 // AT4G22010 // ATMG01360 // AT1G24360 // ATCG00120 // AT3G10570 // AT2G05990 // AT4G13010 // AT5G20…
GO:0005402	F	cation:sugar symporter activity	8	1266	95	28362	0.074	1	// AT2G29650 // AT1G11260 // AT1G77210 // AT2G48020 // AT5G13740 // AT4G36790 // AT4G35300 // AT3G05160
GO:0044435	C	plastid part	245	1266	1455	28362	1.1e-66	1.4e-63	// AT4G22890 // AT4G05180 // AT4G15560 // AT4G14690 // AT2G22230 // AT4G27700 // AT2G33180 // AT3G44890 // AT2G39730 // AT5G52570 // AT5G42070 // AT5G19220 // AT2G05620 // AT2G30570 // AT4G23940 // AT2G42220 // AT2G06520 // AT5G19940 // AT1G23740 // ATCG01090 // AT5G52100 // AT3G53560 // AT2G10940 // ATCG00020 // AT3G59400 // AT5G14660 // AT5G15530 // AT5G47190 // AT1G04820 // AT1G75690 // AT4G09…
GO:0044434	C	chloroplast part	235	1266	1419	28362	1.4e-62	8.3e-60	// AT4G22890 // AT4G05180 // AT4G15560 // AT4G14690 // AT2G22230 // AT4G27700 // AT2G33180 // AT3G44890 // AT2G39730 // AT5G52570 // AT5G42070 // AT5G19220 // AT2G05620 // AT2G30570 // AT4G23940 // AT2G42220 // AT2G06520 // AT5G19940 // AT1G23740 // ATCG01090 // AT5G52100 // AT3G53560 // AT2G10940 // ATCG00020 // AT3G59400 // AT5G14660 // AT5G15530 // AT5G47190 // AT1G04820 // AT1G75690 // AT4G09…
GO:0044422	C	organelle part	453	1266	4894	28362	2.5e-53	9.8e-51	// AT3G50670 // AT4G22890 // AT4G15560 // AT4G27700 // AT2G25880 // AT3G55750 // AT3G44890 // AT1G80350 // AT2G03870 // AT1G23740 // AT1G54385 // AT2G10940 // ATCG00020 // AT3G59400 // AT1G06100 // AT1G74420 // AT1G14410 // AT5G59870 // AT4G05190 // AT2G28740 // AT4G19830 // AT5G20410 // AT5G13740 // AT1G10522 // AT2G48020 // AT2G01590 // AT1G06360 // AT1G20693 // AT1G20696 // AT5G27740 // AT5G42…
GO:0044446	C	intracellular organelle part	452	1266	4882	28362	3.3e-53	9.8e-51	// AT3G50670 // AT4G22890 // AT4G15560 // AT4G27700 // AT2G25880 // AT3G55750 // AT3G44890 // AT1G80350 // AT2G03870 // AT1G23740 // AT1G54385 // AT2G10940 // ATCG00020 // AT3G59400 // AT1G06100 // AT1G74420 // AT1G14410 // AT5G59870 // AT4G05190 // AT2G28740 // AT4G19830 // AT5G20410 // AT5G13740 // AT1G10522 // AT2G48020 // AT2G01590 // AT1G06360 // AT1G20693 // AT1G20696 // AT5G27740 // AT5G42…
GO:0009579	C	thylakoid	139	1266	584	28362	5.8e-52	1.4e-49	// AT4G22890 // AT4G05180 // AT2G30570 // AT4G14690 // AT2G22230 // AT4G27700 // AT1G74730 // AT2G05620 // AT2G42220 // AT2G06520 // AT1G23740 // AT3G53560 // AT2G10940 // ATCG00020 // AT1G75690 // ATCG00150 // AT1G29920 // AT4G19830 // ATCG00690 // AT2G01590 // AT1G64150 // AT1G30380 // ATCG01110 // AT5G42765 // ATCG00580 // AT1G21500 // AT1G44575 // AT5G67030 // ATCG00340 // AT2G26900 // AT3G20…
GO:0009536	C	plastid	408	1266	4213	28362	1.4e-51	2.9e-49	// AT1G06190 // AT4G22890 // AT4G15560 // AT4G27700 // AT3G44890 // AT5G19940 // AT1G23740 // ATCG00180 // AT2G10940 // ATCG00020 // AT3G59400 // AT1G14410 // AT4G19830 // AT5G20410 // AT3G63510 // AT5G24420 // AT2G48020 // AT2G01590 // AT1G64150 // AT5G55700 // AT4G31940 // AT5G42765 // ATCG01180 // AT5G67030 // ATCG01050 // AT1G03780 // AT5G66520 // AT3G20390 // ATCG00050 // ATCG00500 // AT5G56…
GO:0009507	C	chloroplast	403	1266	4148	28362	3.8e-51	6.6e-49	// AT1G06190 // AT4G22890 // AT4G15560 // AT4G27700 // AT3G44890 // AT5G19940 // AT1G23740 // ATCG00180 // AT2G10940 // ATCG00020 // AT3G59400 // AT1G14410 // AT4G19830 // AT5G20410 // AT3G63510 // AT5G24420 // AT2G48020 // AT2G01590 // AT1G64150 // AT5G55700 // AT4G31940 // AT5G42765 // AT5G67030 // ATCG01050 // AT1G03780 // AT5G66520 // AT3G20390 // ATCG00050 // ATCG00500 // AT5G56580 // AT3G56…
GO:0009534	C	chloroplast thylakoid	124	1266	508	28362	2.5e-47	3.8e-45	// AT4G22890 // AT4G05180 // AT2G30570 // AT4G14690 // AT2G22230 // AT4G27700 // AT1G74730 // AT2G05620 // AT2G42220 // AT2G06520 // AT3G53560 // AT2G10940 // ATCG00020 // AT1G75690 // ATCG00150 // AT1G29920 // AT4G19830 // ATCG00690 // AT2G01590 // AT1G64150 // ATCG01110 // AT5G42765 // ATCG00580 // AT1G21500 // AT1G44575 // AT5G67030 // ATCG00340 // AT2G26900 // ATCG00600 // AT1G29910 // ATCG00…
GO:0031976	C	plastid thylakoid	124	1266	509	28362	3e-47	4e-45	// AT4G22890 // AT4G05180 // AT2G30570 // AT4G14690 // AT2G22230 // AT4G27700 // AT1G74730 // AT2G05620 // AT2G42220 // AT2G06520 // AT3G53560 // AT2G10940 // ATCG00020 // AT1G75690 // ATCG00150 // AT1G29920 // AT4G19830 // ATCG00690 // AT2G01590 // AT1G64150 // ATCG01110 // AT5G42765 // ATCG00580 // AT1G21500 // AT1G44575 // AT5G67030 // ATCG00340 // AT2G26900 // ATCG00600 // AT1G29910 // ATCG00…
GO:0009532	C	plastid stroma	146	1266	774	28362	5.4e-44	6.4e-42	// AT4G05180 // AT4G15560 // AT1G75690 // AT3G44890 // AT2G39730 // AT5G19220 // AT1G77060 // AT2G34460 // AT1G23740 // AT5G52100 // AT3G12110 // ATCG00020 // ATCG01210 // AT5G15530 // AT5G47190 // AT1G04820 // AT4G09040 // AT1G14410 // AT4G03205 // AT2G30695 // AT1G10522 // AT4G18440 // ATCG01110 // AT2G42540 // AT1G48350 // AT1G62640 // ATCG00340 // AT3G20390 // ATCG00050 // AT3G16480 // ATCG00…
GO:0034357	C	photosynthetic membrane	108	1266	422	28362	7.2e-43	7.9e-41	// AT4G22890 // AT4G05180 // AT2G30570 // AT4G14690 // AT4G27700 // AT1G74730 // AT2G05620 // AT2G42220 // AT2G06520 // AT3G53560 // AT2G10940 // ATCG00020 // AT1G75690 // ATCG00150 // AT1G29920 // AT4G13010 // ATCG00690 // AT2G01590 // AT1G64150 // AT1G30380 // ATCG01110 // AT5G42765 // ATCG00580 // AT1G44575 // AT5G67030 // ATCG00340 // ATCG00600 // AT1G29910 // ATCG00560 // AT1G31330 // AT1G06…
GO:0009535	C	chloroplast thylakoid membrane	105	1266	400	28362	1.5e-42	1.5e-40	// AT4G22890 // AT4G05180 // AT2G30570 // AT4G14690 // AT4G27700 // AT1G74730 // AT2G05620 // AT2G42220 // AT2G06520 // AT3G53560 // AT2G10940 // ATCG00020 // AT1G75690 // ATCG00150 // AT1G29920 // AT4G13010 // ATCG00690 // AT2G01590 // AT1G64150 // ATCG01110 // AT5G42765 // ATCG00580 // AT1G44575 // AT5G67030 // ATCG00340 // ATCG00600 // AT1G29910 // ATCG00560 // AT1G31330 // AT1G06680 // AT5G42…
GO:0044436	C	thylakoid part	112	1266	463	28362	1.9e-42	1.7e-40	// AT4G22890 // AT4G05180 // AT2G30570 // AT4G14690 // AT4G27700 // AT1G74730 // AT2G05620 // AT2G42220 // AT2G06520 // AT3G53560 // AT2G10940 // ATCG00020 // AT1G75690 // ATCG00150 // AT1G29920 // AT4G19830 // ATCG00690 // AT2G01590 // AT1G64150 // AT1G30380 // ATCG01110 // AT5G42765 // ATCG00580 // AT3G03630 // AT1G44575 // AT5G67030 // ATCG00340 // ATCG00600 // AT1G29910 // ATCG00560 // AT1G31…
GO:0055035	C	plastid thylakoid membrane	105	1266	401	28362	1.9e-42	1.7e-40	// AT4G22890 // AT4G05180 // AT2G30570 // AT4G14690 // AT4G27700 // AT1G74730 // AT2G05620 // AT2G42220 // AT2G06520 // AT3G53560 // AT2G10940 // ATCG00020 // AT1G75690 // ATCG00150 // AT1G29920 // AT4G13010 // ATCG00690 // AT2G01590 // AT1G64150 // ATCG01110 // AT5G42765 // ATCG00580 // AT1G44575 // AT5G67030 // ATCG00340 // ATCG00600 // AT1G29910 // ATCG00560 // AT1G31330 // AT1G06680 // AT5G42…
GO:0032991	C	macromolecular complex	287	1266	2658	28362	2.5e-42	2e-40	// AT3G50670 // AT4G05180 // AT2G30570 // AT4G14690 // AT2G16780 // AT2G25880 // AT3G55750 // AT3G44890 // AT4G00810 // AT1G20930 // AT2G06520 // AT5G44560 // AT2G04390 // AT4G32840 // AT3G53020 // ATCG00020 // AT5G27390 // AT4G30220 // AT3G18035 // AT1G21690 // AT5G09900 // AT5G15530 // AT5G47190 // AT3G26340 // AT1G04820 // AT4G35570 // ATMG01320 // AT1G43190 // AT4G28360 // AT1G20580 // AT5G37…
GO:0042651	C	thylakoid membrane	107	1266	421	28362	3.1e-42	2.3e-40	// AT4G22890 // AT4G05180 // AT2G30570 // AT4G14690 // AT4G27700 // AT1G74730 // AT2G05620 // AT2G42220 // AT2G06520 // AT3G53560 // AT2G10940 // ATCG00020 // AT1G75690 // ATCG00150 // AT1G29920 // AT4G13010 // ATCG00690 // AT2G01590 // AT1G64150 // AT1G30380 // ATCG01110 // AT5G42765 // ATCG00580 // AT1G44575 // AT5G67030 // ATCG00340 // ATCG00600 // AT1G29910 // ATCG00560 // AT1G31330 // AT1G06…
GO:0009570	C	chloroplast stroma	136	1266	740	28362	7e-40	4.9e-38	// AT4G05180 // AT4G15560 // AT1G75690 // AT3G44890 // AT2G39730 // AT5G19220 // AT1G77060 // AT2G34460 // AT1G23740 // AT5G52100 // AT3G12110 // ATCG00020 // AT5G15530 // AT5G47190 // AT1G04820 // AT4G09040 // AT1G29920 // AT4G03205 // AT2G30695 // AT1G10522 // AT4G18440 // ATCG01110 // AT2G42540 // AT1G62640 // ATCG00340 // AT3G20390 // AT3G16480 // AT1G29910 // AT1G31330 // AT1G06680 // AT2G43…
GO:0043232	C	intracellular non-membrane-bounded organelle	199	1266	1543	28362	4.5e-38	2.8e-36	// AT5G57410 // AT2G25880 // AT2G29890 // AT3G55750 // AT3G44890 // AT4G00810 // AT2G04390 // AT4G30220 // AT3G18035 // AT1G21690 // AT1G03780 // AT5G47190 // AT1G04820 // AT4G35570 // AT1G43190 // AT1G20580 // AT5G37630 // AT1G14410 // AT5G59870 // AT4G05190 // AT3G53890 // AT1G14380 // AT3G17360 // AT3G57060 // AT3G05560 // AT3G54560 // AT3G46030 // AT1G20693 // AT5G26000 // AT1G03090 // AT1G20…
GO:0043228	C	non-membrane-bounded organelle	199	1266	1543	28362	4.5e-38	2.8e-36	// AT5G57410 // AT2G25880 // AT2G29890 // AT3G55750 // AT3G44890 // AT4G00810 // AT2G04390 // AT4G30220 // AT3G18035 // AT1G21690 // AT1G03780 // AT5G47190 // AT1G04820 // AT4G35570 // AT1G43190 // AT1G20580 // AT5G37630 // AT1G14410 // AT5G59870 // AT4G05190 // AT3G53890 // AT1G14380 // AT3G17360 // AT3G57060 // AT3G05560 // AT3G54560 // AT3G46030 // AT1G20693 // AT5G26000 // AT1G03090 // AT1G20…
GO:0009521	C	photosystem	52	1266	96	28362	1.4e-33	8.4e-32	// AT4G02770 // AT2G01918 // AT4G05180 // AT2G30570 // AT4G14690 // AT1G29910 // ATCG00560 // AT1G31330 // ATCG00300 // AT1G06680 // AT4G12800 // AT1G52230 // AT4G28750 // AT2G30790 // AT2G05100 // ATCG00520 // AT2G06520 // AT1G08380 // ATCG00340 // ATCG00020 // AT1G51400 // AT1G49975 // ATCG00270 // ATCG00350 // AT5G02120 // ATCG01060 // AT5G27390 // ATCG00510 // AT5G64040 // ATCG00550 // AT1G29…
GO:0031984	C	organelle subcompartment	128	1266	817	28362	2e-31	1.1e-29	// AT4G22890 // AT4G05180 // AT2G30570 // AT4G14690 // AT2G22230 // AT4G27700 // AT1G74730 // AT2G05620 // AT2G42220 // AT2G06520 // AT3G53560 // AT2G10940 // ATCG00020 // AT1G75690 // AT1G74420 // AT1G29920 // AT4G19830 // AT3G55920 // ATCG00690 // AT2G01590 // AT1G64150 // ATCG01110 // AT5G42765 // ATCG00580 // AT1G21500 // AT1G44575 // AT5G67030 // ATCG00340 // AT2G26900 // ATCG00600 // AT1G29…
GO:0009526	C	plastid envelope	118	1266	707	28362	3.3e-31	1.8e-29	// AT4G27700 // AT3G44890 // AT5G52570 // AT5G19220 // AT4G23940 // AT2G34460 // AT1G23740 // AT3G53560 // AT3G59400 // AT5G15530 // AT5G47190 // AT1G29920 // AT4G13010 // AT5G20410 // AT1G64150 // AT2G44640 // AT2G42540 // AT5G67030 // ATCG00340 // AT1G03780 // AT2G26900 // AT3G20390 // ATCG00500 // AT1G29910 // AT4G35090 // AT3G61430 // AT1G06680 // AT5G18660 // AT2G43030 // AT2G21330 // AT2G44…
GO:0009941	C	chloroplast envelope	115	1266	688	28362	1.8e-30	9.3e-29	// AT4G27700 // AT3G44890 // AT5G52570 // AT5G19220 // AT4G23940 // AT2G34460 // AT1G23740 // AT3G53560 // AT3G59400 // AT5G15530 // AT5G47190 // AT1G29920 // AT4G13010 // AT5G20410 // AT1G64150 // AT2G44640 // AT2G42540 // AT5G67030 // ATCG00340 // AT1G03780 // AT2G26900 // AT3G20390 // ATCG00500 // AT1G29910 // AT1G31330 // AT3G61430 // AT1G06680 // AT5G18660 // AT2G43030 // AT2G21330 // AT2G44…
GO:0043234	C	protein complex	200	1266	1834	28362	2.7e-29	1.4e-27	// AT4G05180 // AT2G30570 // AT4G14690 // AT2G25880 // AT3G57060 // AT1G20930 // AT2G06520 // AT5G44560 // AT4G32840 // ATCG00020 // AT5G27390 // AT3G18035 // AT1G21690 // AT5G15530 // AT3G26340 // AT1G04820 // ATMG01320 // AT3G01330 // AT5G37630 // AT1G29920 // AT5G59870 // AT4G05190 // AT1G14380 // AT3G17360 // ATCG00690 // AT3G54560 // AT3G46030 // AT2G01590 // AT3G22110 // ATCG00190 // AT4G22…
GO:0031975	C	envelope	141	1266	1170	28362	3e-24	1.4e-22	// AT4G27700 // AT3G44890 // AT5G52570 // AT5G19220 // AT4G23940 // AT2G34460 // AT1G23740 // AT1G54385 // AT3G53560 // AT5G56210 // AT3G59400 // AT5G15530 // AT5G47190 // AT3G61050 // ATMG01320 // AT1G29920 // AT4G13010 // AT5G20410 // AT1G64150 // AT2G44640 // AT2G42540 // AT2G21340 // AT1G07180 // AT4G32830 // AT5G67030 // AT3G56900 // ATCG00340 // AT1G03780 // AT2G26900 // AT3G20390 // ATCG00…
GO:0031967	C	organelle envelope	141	1266	1170	28362	3e-24	1.4e-22	// AT4G27700 // AT3G44890 // AT5G52570 // AT5G19220 // AT4G23940 // AT2G34460 // AT1G23740 // AT1G54385 // AT3G53560 // AT5G56210 // AT3G59400 // AT5G15530 // AT5G47190 // AT3G61050 // ATMG01320 // AT1G29920 // AT4G13010 // AT5G20410 // AT1G64150 // AT2G44640 // AT2G42540 // AT2G21340 // AT1G07180 // AT4G32830 // AT5G67030 // AT3G56900 // ATCG00340 // AT1G03780 // AT2G26900 // AT3G20390 // ATCG00…
GO:0043229	C	intracellular organelle	990	1266	18517	28362	6.3e-23	2.8e-21	// AT1G06190 // AT5G49730 // AT4G22890 // AT4G15560 // AT3G18800 // AT4G27700 // AT2G25880 // AT3G55750 // AT3G44890 // AT2G26760 // AT5G45040 // AT1G01380 // AT2G43010 // AT3G60700 // AT1G80350 // AT5G19940 // AT1G23740 // AT3G55580 // AT1G54385 // AT2G02470 // AT3G49810 // AT2G10940 // ATCG00020 // AT1G61450 // AT3G59400 // AT5G36230 // AT4G39795 // AT1G63470 // AT1G06100 // AT3G01140 // AT1G74…
GO:0043226	C	organelle	990	1266	18527	28362	8e-23	3.4e-21	// AT1G06190 // AT5G49730 // AT4G22890 // AT4G15560 // AT3G18800 // AT4G27700 // AT2G25880 // AT3G55750 // AT3G44890 // AT2G26760 // AT5G45040 // AT1G01380 // AT2G43010 // AT3G60700 // AT1G80350 // AT5G19940 // AT1G23740 // AT3G55580 // AT1G54385 // AT2G02470 // AT3G49810 // AT2G10940 // ATCG00020 // AT1G61450 // AT3G59400 // AT5G36230 // AT4G39795 // AT1G63470 // AT1G06100 // AT3G01140 // AT1G74…
GO:0044464	C	cell part	1141	1266	22662	28362	3.3e-22	1.3e-20	// AT1G06190 // AT5G49730 // AT4G22890 // AT4G15560 // AT3G18800 // AT4G27700 // AT2G25880 // AT3G55750 // AT3G44890 // AT2G26760 // AT1G53400 // AT4G15620 // AT1G01380 // AT2G43010 // AT3G60700 // AT5G52450 // AT5G19940 // AT1G23740 // AT3G55580 // AT1G54385 // AT4G32840 // AT3G49810 // AT2G10940 // ATCG00020 // AT1G61450 // AT3G59400 // AT5G36230 // AT5G40740 // AT4G39795 // AT1G63470 // AT1G06…
GO:0005623	C	cell	1141	1266	22664	28362	3.5e-22	1.4e-20	// AT1G06190 // AT5G49730 // AT4G22890 // AT4G15560 // AT3G18800 // AT4G27700 // AT2G25880 // AT3G55750 // AT3G44890 // AT2G26760 // AT1G53400 // AT4G15620 // AT1G01380 // AT2G43010 // AT3G60700 // AT5G52450 // AT5G19940 // AT1G23740 // AT3G55580 // AT1G54385 // AT4G32840 // AT3G49810 // AT2G10940 // ATCG00020 // AT1G61450 // AT3G59400 // AT5G36230 // AT5G40740 // AT4G39795 // AT1G63470 // AT1G06…
GO:0009522	C	photosystem I	30	1266	44	28362	4.6e-22	1.8e-20	// AT4G02770 // AT4G14690 // AT1G29910 // AT1G31330 // AT4G12800 // AT1G52230 // AT4G28750 // AT2G05100 // ATCG00520 // AT1G08380 // AT1G49975 // AT3G54890 // ATCG00350 // ATCG01060 // AT1G30380 // ATCG00510 // AT5G64040 // AT1G29920 // AT3G27690 // AT1G15820 // AT3G47470 // AT3G08940 // AT2G05070 // AT1G19150 // AT1G03130 // AT1G76570 // ATCG00340 // AT1G61520 // AT4G10340 // AT5G54270
GO:0009523	C	photosystem II	34	1266	71	28362	4.2e-21	1.6e-19	// AT2G01918 // AT4G05180 // AT2G30570 // AT4G14690 // AT1G29910 // ATCG00560 // ATCG00300 // AT1G06680 // AT5G27390 // AT2G30790 // AT2G05100 // AT2G06520 // ATCG00020 // ATCG00270 // ATCG00690 // AT5G02120 // AT5G11450 // ATCG00550 // AT1G29920 // AT3G27690 // AT1G67740 // ATCG00710 // AT1G15820 // AT3G08940 // AT2G05070 // ATCG00580 // AT3G54890 // ATCG00680 // AT1G76570 // AT1G51400 // AT4G10…
GO:0005874	C	microtubule	50	1266	193	28362	1.3e-20	4.7e-19	// AT3G25980 // AT5G06670 // AT2G25880 // AT5G27550 // AT4G32830 // AT1G21730 // AT5G51600 // AT3G50960 // AT4G21270 // AT5G60930 // AT5G15510 // AT1G59540 // AT1G20060 // AT2G44190 // AT5G12250 // AT1G80350 // AT1G63640 // AT5G40740 // AT3G20150 // AT3G10310 // AT5G17620 // AT4G14330 // AT3G44050 // AT4G05190 // AT3G04630 // AT3G17360 // AT4G22860 // AT4G38950 // AT2G47500 // AT4G32330 // AT2G22…
GO:0044444	C	cytoplasmic part	653	1266	10923	28362	2.2e-20	7.7e-19	// AT1G06190 // AT4G22890 // AT4G15560 // AT3G18800 // AT4G27700 // AT3G55750 // AT3G44890 // AT4G15620 // AT5G19940 // AT1G23740 // ATCG00180 // AT2G02470 // AT2G10940 // ATCG00020 // AT3G59400 // AT5G36230 // AT1G06100 // AT1G74420 // AT1G14410 // AT4G05190 // AT4G19830 // AT5G20410 // AT3G63510 // AT5G24420 // AT2G48020 // AT2G01590 // AT1G06360 // AT1G20693 // AT5G55700 // AT1G20696 // AT4G31…
GO:0099512	C	supramolecular fiber	50	1266	209	28362	2.4e-19	7.8e-18	// AT3G25980 // AT5G06670 // AT2G25880 // AT5G27550 // AT4G32830 // AT1G21730 // AT5G51600 // AT3G50960 // AT4G21270 // AT5G60930 // AT5G15510 // AT1G59540 // AT1G20060 // AT2G44190 // AT5G12250 // AT1G80350 // AT1G63640 // AT5G40740 // AT3G20150 // AT3G10310 // AT5G17620 // AT4G14330 // AT3G44050 // AT4G05190 // AT3G04630 // AT3G17360 // AT4G22860 // AT4G38950 // AT2G47500 // AT4G32330 // AT2G22…
GO:0099513	C	polymeric cytoskeletal fiber	50	1266	209	28362	2.4e-19	7.8e-18	// AT3G25980 // AT5G06670 // AT2G25880 // AT5G27550 // AT4G32830 // AT1G21730 // AT5G51600 // AT3G50960 // AT4G21270 // AT5G60930 // AT5G15510 // AT1G59540 // AT1G20060 // AT2G44190 // AT5G12250 // AT1G80350 // AT1G63640 // AT5G40740 // AT3G20150 // AT3G10310 // AT5G17620 // AT4G14330 // AT3G44050 // AT4G05190 // AT3G04630 // AT3G17360 // AT4G22860 // AT4G38950 // AT2G47500 // AT4G32330 // AT2G22…
GO:0005737	C	cytoplasm	760	1266	13406	28362	3.4e-19	1.1e-17	// AT1G06190 // AT4G22890 // AT4G15560 // AT3G18800 // AT4G27700 // AT3G55750 // AT3G44890 // AT1G53400 // AT4G15620 // AT1G80350 // AT5G19940 // AT1G23740 // AT3G55580 // ATCG00180 // AT4G32840 // AT2G10940 // ATCG00020 // AT3G59400 // AT5G36230 // AT5G40740 // AT1G06100 // AT1G74420 // AT1G02065 // AT1G14410 // AT4G05190 // AT4G19830 // AT5G20410 // AT3G63510 // AT5G24420 // AT2G48020 // AT2G01…
GO:0015630	C	microtubule cytoskeleton	54	1266	252	28362	6.1e-19	1.9e-17	// AT3G53320 // AT3G25980 // AT5G06670 // AT2G25880 // AT5G27550 // AT4G32830 // AT1G21730 // AT5G51600 // AT3G50960 // AT4G21270 // AT5G60930 // AT5G15510 // AT1G59540 // AT1G20060 // AT2G44190 // AT5G12250 // AT1G80350 // AT1G63640 // AT5G40740 // AT3G20150 // AT1G69400 // AT3G10310 // AT5G17620 // AT4G14330 // AT3G44050 // AT4G05190 // AT3G04630 // AT1G14380 // AT3G17360 // AT4G22860 // AT4G38…
GO:0044424	C	intracellular part	1059	1266	20693	28362	6.9e-19	2.1e-17	// AT1G06190 // AT5G49730 // AT4G22890 // AT4G15560 // AT3G18800 // AT4G27700 // AT2G25880 // AT3G55750 // AT3G44890 // AT2G26760 // AT1G53400 // AT4G15620 // AT1G01380 // AT2G43010 // AT3G60700 // AT5G52450 // AT5G19940 // AT1G23740 // AT3G55580 // AT1G54385 // AT4G32840 // AT3G49810 // AT2G10940 // ATCG00020 // AT1G61450 // AT3G59400 // AT5G36230 // AT5G40740 // AT4G39795 // AT1G63470 // AT1G06…
GO:0005622	C	intracellular	1060	1266	20721	28362	7.1e-19	2.1e-17	// AT1G06190 // AT5G49730 // AT4G22890 // AT4G15560 // AT3G18800 // AT4G27700 // AT2G25880 // AT3G55750 // AT3G44890 // AT2G26760 // AT1G53400 // AT4G15620 // AT1G01380 // AT2G43010 // AT3G60700 // AT5G52450 // AT5G19940 // AT1G23740 // AT3G55580 // AT1G54385 // AT4G32840 // AT3G49810 // AT2G10940 // ATCG00020 // AT1G61450 // AT3G59400 // AT5G36230 // AT5G40740 // AT4G39795 // AT1G63470 // AT1G06…
GO:0010287	C	plastoglobule	32	1266	80	28362	4e-18	1.2e-16	// AT4G02770 // AT1G29910 // AT1G31330 // AT2G21330 // AT4G12800 // AT1G52230 // AT4G28750 // AT2G05100 // AT2G34460 // AT4G19170 // ATCG00340 // ATCG00020 // AT2G39730 // ATCG00270 // ATCG00350 // ATCG00120 // AT1G29920 // AT3G27690 // ATCG00490 // AT1G15820 // AT4G32770 // AT3G47470 // AT3G08940 // AT2G05070 // AT3G54890 // ATCG00680 // AT1G76570 // AT1G19150 // AT1G61520 // AT4G10340 // ATCG00…
GO:0005856	C	cytoskeleton	65	1266	380	28362	4.2e-18	1.2e-16	// AT3G53320 // AT3G25980 // AT3G12110 // AT5G06670 // AT2G25880 // AT2G29890 // AT5G27550 // AT5G62700 // AT1G21730 // AT5G51600 // AT3G50960 // AT5G57410 // AT1G50240 // AT4G21270 // AT5G60930 // AT5G15510 // AT4G32830 // AT1G59540 // AT1G20060 // AT2G44190 // AT5G12250 // AT1G80350 // AT1G63640 // AT5G40740 // AT3G20150 // AT1G04820 // AT1G69400 // AT3G10310 // AT5G17620 // AT4G14330 // AT3G44…
GO:0044430	C	cytoskeletal part	57	1266	302	28362	1e-17	2.9e-16	// AT3G53320 // AT3G25980 // AT5G06670 // AT2G25880 // AT5G27550 // AT5G62700 // AT1G21730 // AT5G51600 // AT3G50960 // AT4G21270 // AT5G60930 // AT5G15510 // AT4G32830 // AT1G59540 // AT1G20060 // AT2G44190 // AT5G12250 // AT1G80350 // AT1G63640 // AT5G40740 // AT3G20150 // AT1G04820 // AT1G69400 // AT3G10310 // AT5G17620 // AT4G14330 // AT3G44050 // AT4G05190 // AT3G04630 // AT1G14380 // AT3G17…
GO:0043231	C	intracellular membrane-bounded organelle	952	1266	18205	28362	1.2e-16	3.2e-15	// AT1G06190 // AT5G49730 // AT4G22890 // AT4G15560 // AT3G18800 // AT4G27700 // AT2G25880 // AT3G44890 // AT2G26760 // AT5G45040 // AT1G01380 // AT2G43010 // AT3G60700 // AT1G80350 // AT5G19940 // AT1G23740 // AT3G55580 // AT1G54385 // AT2G02470 // AT3G49810 // AT2G10940 // ATCG00020 // AT1G61450 // AT3G59400 // AT5G36230 // AT4G39795 // AT1G63470 // AT1G06100 // AT3G01140 // AT1G74420 // AT2G22…
GO:0005694	C	chromosome	57	1266	323	28362	1.5e-16	3.9e-15	// AT4G23800 // AT5G48600 // AT2G25880 // AT3G57060 // AT5G04130 // AT5G59870 // AT5G10980 // AT1G57820 // AT3G10690 // AT3G18035 // AT5G27670 // AT2G37470 // AT2G37025 // AT2G38810 // AT2G17560 // AT5G27740 // AT4G27230 // AT5G43990 // AT1G21690 // AT4G11080 // AT2G45490 // AT2G28740 // AT1G48620 // AT4G35570 // AT2G02740 // AT1G15660 // AT5G65360 // AT5G37630 // AT1G14410 // AT3G20670 // AT1G14…
GO:0043227	C	membrane-bounded organelle	952	1266	18217	28362	1.5e-16	3.9e-15	// AT1G06190 // AT5G49730 // AT4G22890 // AT4G15560 // AT3G18800 // AT4G27700 // AT2G25880 // AT3G44890 // AT2G26760 // AT5G45040 // AT1G01380 // AT2G43010 // AT3G60700 // AT1G80350 // AT5G19940 // AT1G23740 // AT3G55580 // AT1G54385 // AT2G02470 // AT3G49810 // AT2G10940 // ATCG00020 // AT1G61450 // AT3G59400 // AT5G36230 // AT4G39795 // AT1G63470 // AT1G06100 // AT3G01140 // AT1G74420 // AT2G22…
GO:0098796	C	membrane protein complex	80	1266	597	28362	2e-16	5.2e-15	// AT3G16480 // AT2G01918 // AT4G05180 // AT2G30570 // AT4G14690 // AT4G02770 // AT3G09740 // ATCG00560 // AT1G31330 // ATCG00300 // AT1G06680 // AT1G21500 // AT5G45760 // AT4G33260 // AT1G20816 // AT4G12800 // AT5G11450 // AT1G52230 // AT4G28750 // AT2G30790 // AT2G05100 // AT5G64040 // ATCG00520 // AT2G06520 // AT1G08380 // ATCG01100 // ATCG00340 // AT1G29910 // ATCG00020 // AT1G51400 // AT1G49…
GO:0005840	C	ribosome	70	1266	499	28362	2.1e-15	5.3e-14	// AT1G64510 // ATCG00950 // ATCG00380 // ATCG00660 // AT4G35090 // AT5G64650 // AT3G55750 // AT3G44890 // AT4G00810 // AT5G20180 // AT5G25980 // AT4G17560 // AT2G43030 // AT2G21330 // AT3G23390 // AT3G56020 // AT1G74970 // AT1G32990 // AT3G17170 // AT2G04390 // AT3G53020 // AT2G27720 // ATCG01210 // AT5G47190 // ATCG00160 // AT5G40950 // AT1G53850 // AT3G22110 // AT2G24090 // AT4G15000 // ATCG01…
GO:0044815	C	DNA packaging complex	23	1266	56	28362	1.3e-13	3.2e-12	// AT3G57060 // AT5G59870 // AT5G10980 // AT5G27670 // AT2G37470 // AT3G53650 // AT4G27230 // AT3G18035 // AT2G28740 // AT1G48620 // AT5G65360 // AT5G37630 // AT3G20670 // AT1G14900 // AT3G54560 // AT3G46030 // AT2G32590 // AT3G46320 // AT2G38810 // AT5G59910 // AT3G45980 // AT5G62410 // AT5G22880
GO:0044427	C	chromosomal part	43	1266	259	28362	4.7e-12	1.1e-10	// AT2G25880 // AT3G57060 // AT5G59870 // AT5G10980 // AT1G57820 // AT5G27670 // AT2G37470 // AT2G37025 // AT3G53650 // AT2G17560 // AT5G27740 // AT4G27230 // AT3G18035 // AT1G21690 // AT2G45490 // AT2G28740 // AT1G48620 // AT4G35570 // AT1G15660 // AT5G65360 // AT5G37630 // AT3G20670 // AT1G14900 // AT3G54560 // AT3G46030 // AT1G20693 // AT4G21270 // AT2G32590 // AT1G20696 // AT3G25980 // AT1G69…
GO:0030529	C	intracellular ribonucleoprotein complex	85	1266	852	28362	5.9e-11	1.4e-09	// AT3G50670 // AT1G64510 // ATCG00950 // ATCG00380 // ATCG00660 // AT4G35090 // AT5G64650 // AT3G55750 // AT3G44890 // AT4G00810 // AT5G20180 // AT5G25980 // AT4G17560 // AT2G43030 // AT2G21330 // AT3G57645 // AT3G56020 // AT2G28000 // AT1G74970 // ATCG00650 // AT2G45770 // AT1G65710 // AT1G32990 // AT5G15220 // AT3G17170 // AT2G04390 // AT3G53020 // AT2G27720 // AT5G15760 // AT5G48870 // AT4G30…
GO:1990904	C	ribonucleoprotein complex	85	1266	852	28362	5.9e-11	1.4e-09	// AT3G50670 // AT1G64510 // ATCG00950 // ATCG00380 // ATCG00660 // AT4G35090 // AT5G64650 // AT3G55750 // AT3G44890 // AT4G00810 // AT5G20180 // AT5G25980 // AT4G17560 // AT2G43030 // AT2G21330 // AT3G57645 // AT3G56020 // AT2G28000 // AT1G74970 // ATCG00650 // AT2G45770 // AT1G65710 // AT1G32990 // AT5G15220 // AT3G17170 // AT2G04390 // AT3G53020 // AT2G27720 // AT5G15760 // AT5G48870 // AT4G30…
GO:0000786	C	nucleosome	19	1266	51	28362	6.7e-11	1.5e-09	// AT2G37470 // AT5G65360 // AT5G22880 // AT3G20670 // AT1G14900 // AT5G59910 // AT3G54560 // AT3G46030 // AT3G18035 // AT2G38810 // AT5G59870 // AT5G10980 // AT4G27230 // AT2G28740 // AT1G48620 // AT3G46320 // AT3G53650 // AT5G27670 // AT3G45980
GO:0098807	C	chloroplast thylakoid membrane protein complex	16	1266	34	28362	1.4e-10	3.1e-09	// AT2G05070 // AT2G01918 // AT4G05180 // AT3G27690 // AT1G67740 // AT5G64040 // ATCG00150 // ATCG00300 // AT1G44575 // AT1G06680 // AT1G51400 // AT1G67080 // ATCG00120 // AT4G10340 // AT2G30790 // AT2G05100
GO:0030076	C	light-harvesting complex	14	1266	25	28362	3.5e-10	7.6e-09	// AT2G05070 // AT1G29920 // AT3G54890 // AT1G29910 // AT1G19150 // AT1G76570 // AT1G44575 // AT3G27690 // AT1G61520 // AT3G47470 // AT1G67080 // AT4G10340 // AT2G05100 // AT5G54270
GO:0009295	C	nucleoid	17	1266	48	28362	1.3e-09	2.7e-08	// AT3G10270 // AT1G14410 // ATCG00180 // AT2G34640 // AT5G51100 // AT1G10522 // AT3G06730 // AT1G69200 // AT5G04130 // AT4G20130 // ATCG00170 // AT3G48500 // ATCG00190 // AT3G10690 // AT2G02740 // AT3G04260 // AT5G23310
GO:0000785	C	chromatin	26	1266	127	28362	1.8e-09	3.7e-08	// AT5G59870 // AT5G10980 // AT5G27670 // AT2G37470 // AT1G57820 // AT3G53650 // AT2G17560 // AT4G27230 // AT3G18035 // AT2G28740 // AT1G48620 // AT4G35570 // AT5G65360 // AT3G20670 // AT1G14900 // AT3G54560 // AT3G46030 // AT1G20693 // AT5G22880 // AT1G20696 // AT3G46320 // AT2G38810 // AT5G59910 // AT4G22140 // AT3G45980 // AT1G67230
GO:0009524	C	phragmoplast	22	1266	91	28362	2.2e-09	4.6e-08	// AT1G50240 // AT5G56580 // AT5G51600 // AT1G75840 // AT4G21270 // AT5G40740 // AT1G08560 // AT1G69400 // AT5G17620 // AT4G14150 // AT4G05190 // AT3G17360 // AT3G23670 // AT5G18700 // AT5G67270 // AT1G09450 // AT1G53140 // AT1G18370 // AT4G32830 // AT4G14330 // AT3G19590 // AT1G03780
GO:0032993	C	protein-DNA complex	20	1266	82	28362	1e-08	2.1e-07	// AT2G37470 // AT5G65360 // AT2G37025 // AT3G20670 // AT1G14900 // AT5G59910 // AT3G54560 // AT3G46030 // AT3G18035 // AT2G38810 // AT5G59870 // AT5G10980 // AT4G27230 // AT2G28740 // AT5G22880 // AT1G48620 // AT3G46320 // AT3G53650 // AT5G27670 // AT3G45980
GO:0009547	C	plastid ribosome	15	1266	43	28362	1.4e-08	2.8e-07	// ATCG00760 // AT1G07320 // ATCG00380 // ATCG00660 // ATCG00640 // AT3G44890 // AT3G27850 // ATCG01210 // ATCG00920 // ATCG00950 // ATCG00160 // ATCG00050 // AT1G74970 // ATCG01180 // ATCG00650
GO:0005875	C	microtubule associated complex	17	1266	62	28362	3.1e-08	6.1e-07	// AT1G59540 // AT4G21270 // AT4G05190 // AT1G14380 // AT3G17360 // AT5G06670 // AT2G25880 // AT1G18370 // AT1G21730 // AT4G32830 // AT5G57410 // AT3G23670 // AT2G45490 // AT5G40740 // AT3G53320 // AT3G50240 // AT4G14150
GO:0000793	C	condensed chromosome	16	1266	58	28362	7.3e-08	1.4e-06	// AT5G37630 // AT4G23800 // AT4G21270 // AT3G25980 // AT3G57060 // AT2G25880 // AT2G32590 // AT4G32830 // AT3G22880 // AT5G62410 // AT2G45490 // AT3G19590 // AT2G33560 // AT1G69400 // AT1G15660 // AT4G11080
GO:0000313	C	organellar ribosome	16	1266	62	28362	1.6e-07	3e-06	// ATCG00760 // AT1G07320 // ATCG00380 // ATCG00660 // ATCG00640 // AT3G44890 // AT3G27850 // ATCG01210 // ATCG00920 // ATCG00950 // ATCG00160 // ATCG00050 // AT1G74970 // ATCG01180 // ATCG00650 // AT2G33800
GO:0005819	C	spindle	18	1266	84	28362	3e-07	5.6e-06	// AT5G67270 // AT4G21270 // AT4G05190 // AT3G25980 // AT5G15510 // AT2G25880 // AT4G22860 // AT4G32830 // AT2G45490 // AT5G40740 // AT2G33560 // AT2G36200 // AT1G69400 // AT5G18700 // AT2G37420 // AT5G17620 // AT3G19590 // AT1G03780
GO:0044391	C	ribosomal subunit	38	1266	322	28362	3.2e-07	5.9e-06	// ATCG00950 // ATCG00380 // ATCG00660 // AT3G55750 // AT3G44890 // AT3G23390 // AT3G56020 // AT1G74970 // AT1G32990 // AT2G04390 // ATCG01210 // ATCG00160 // AT2G24090 // AT3G11120 // ATCG01180 // AT3G63490 // AT3G53890 // AT4G01310 // AT3G53020 // AT3G05560 // AT2G40205 // AT3G27850 // ATCG00920 // AT4G28360 // AT2G33800 // AT4G15000 // ATCG00650 // AT1G07320 // AT2G01250 // AT3G48930 // AT1G22…
GO:0009538	C	photosystem I reaction center	8	1266	11	28362	5.4e-07	9.8e-06	// AT4G02770 // AT1G03130 // AT1G31330 // ATCG00340 // ATCG00350 // AT4G12800 // AT1G52230 // AT4G28750
GO:0044445	C	cytosolic part	39	1266	350	28362	8.4e-07	1.5e-05	// AT4G35090 // AT3G55750 // AT4G00810 // AT5G25980 // AT2G21330 // AT3G23390 // AT3G56020 // AT1G32990 // AT1G74970 // AT2G04390 // AT4G32840 // AT2G27720 // AT3G53020 // AT4G29040 // AT2G28000 // AT1G53850 // AT3G22110 // AT3G11120 // AT3G63490 // AT3G53890 // AT4G01310 // ATCG00490 // AT3G05560 // AT2G40205 // AT5G26000 // AT1G03090 // AT4G15000 // AT2G27710 // ATCG00650 // AT1G07320 // AT2G01…
GO:0000779	C	condensed chromosome, centromeric region	9	1266	18	28362	1.1e-06	1.9e-05	// AT4G21270 // AT3G25980 // AT2G25880 // AT4G32830 // AT2G45490 // AT3G19590 // AT2G33560 // AT1G69400 // AT1G15660
GO:0005829	C	cytosol	136	1266	1993	28362	1.5e-06	2.6e-05	// AT1G49760 // AT3G55750 // AT4G00810 // AT5G11950 // AT1G79500 // AT3G23810 // AT2G04390 // AT4G32840 // AT4G30220 // AT1G08200 // AT1G04820 // AT4G13370 // AT4G35570 // AT4G02450 // AT1G20580 // AT3G53890 // AT3G05560 // AT5G47770 // AT5G24420 // AT4G15210 // AT1G20693 // AT1G03090 // AT5G18820 // AT1G20696 // AT1G79210 // AT1G08780 // AT1G50010 // AT3G18000 // AT5G57290 // AT4G15000 // AT5G49…
GO:0022626	C	cytosolic ribosome	36	1266	323	28362	2.2e-06	3.7e-05	// AT4G35090 // AT3G55750 // AT4G00810 // AT5G25980 // AT2G21330 // AT3G23390 // AT3G56020 // AT1G32990 // AT1G74970 // AT2G04390 // AT3G53020 // AT2G27720 // AT2G28000 // AT1G53850 // AT3G22110 // AT3G11120 // AT3G63490 // AT3G53890 // AT4G01310 // ATCG00490 // AT3G05560 // AT2G40205 // AT5G26000 // AT1G03090 // AT4G15000 // AT2G27710 // ATCG00650 // AT1G07320 // AT2G01250 // AT3G48930 // AT1G22…
GO:0015934	C	large ribosomal subunit	25	1266	181	28362	2.8e-06	4.7e-05	// ATCG00950 // ATCG00660 // AT3G55750 // AT3G44890 // AT3G23390 // AT3G56020 // AT1G32990 // AT2G24090 // AT3G11120 // ATCG01180 // AT3G63490 // AT4G01310 // AT3G53020 // AT3G05560 // AT2G40205 // AT3G27850 // AT4G28360 // AT4G15000 // AT1G07320 // AT2G01250 // AT2G43460 // AT3G04400 // AT5G13510 // ATCG00760 // ATCG00640
GO:0005871	C	kinesin complex	10	1266	29	28362	4e-06	6.7e-05	// AT1G59540 // AT4G21270 // AT4G05190 // AT3G17360 // AT5G06670 // AT1G18370 // AT3G23670 // AT1G21730 // AT3G50240 // AT4G14150
GO:0009503	C	thylakoid light-harvesting complex	6	1266	6	28362	4.5e-06	7.2e-05	// AT2G05070 // AT3G27690 // AT1G44575 // AT1G67080 // AT4G10340 // AT2G05100
GO:0009517	C	PSII associated light-harvesting complex II	6	1266	6	28362	4.5e-06	7.2e-05	// AT2G05070 // AT3G27690 // AT1G44575 // AT1G67080 // AT4G10340 // AT2G05100
GO:0005876	C	spindle microtubule	8	1266	17	28362	6.1e-06	9.8e-05	// AT4G05190 // AT3G25980 // AT2G25880 // AT4G32830 // AT2G45490 // AT2G33560 // AT5G17620 // AT3G19590
GO:0042646	C	plastid nucleoid	10	1266	31	28362	6.5e-06	0.0001	// AT1G14410 // AT2G34640 // AT5G51100 // AT1G10522 // AT1G69200 // AT4G20130 // AT3G48500 // AT2G02740 // AT3G04260 // AT5G23310
GO:0044428	C	nuclear part	79	1266	1078	28362	3e-05	0.00046	// AT3G50670 // AT4G23800 // AT1G73870 // AT4G14300 // AT2G25880 // AT3G57080 // AT2G44190 // AT4G38680 // AT3G20670 // AT2G27710 // AT3G57645 // AT5G02530 // AT3G10690 // AT1G02690 // AT5G27670 // AT5G16050 // AT1G75840 // AT1G78600 // AT2G37025 // AT1G47200 // AT1G54385 // AT5G56210 // AT2G41340 // AT5G48870 // AT4G30220 // AT5G43990 // AT1G21690 // AT1G05860 // AT4G11080 // AT3G61050 // AT4G27…
GO:0000794	C	condensed nuclear chromosome	9	1266	30	28362	3.1e-05	0.00047	// AT4G23800 // AT2G25880 // AT4G32830 // AT3G22880 // AT2G45490 // AT2G32590 // AT2G33560 // AT1G15660 // AT4G11080
GO:0000311	C	plastid large ribosomal subunit	8	1266	23	28362	3.6e-05	0.00054	// AT1G07320 // ATCG00660 // ATCG01180 // AT3G44890 // AT3G27850 // ATCG00950 // ATCG00760 // ATCG00640
GO:0009654	C	photosystem II oxygen evolving complex	8	1266	24	28362	4.6e-05	0.00068	// AT2G01918 // ATCG00580 // ATCG00710 // AT1G06680 // AT4G05180 // AT5G27390 // AT2G30790 // AT5G11450
GO:0009539	C	photosystem II reaction center	6	1266	11	28362	5e-05	0.00073	// ATCG00550 // ATCG00680 // ATCG00560 // ATCG00300 // ATCG00690 // ATCG00280
GO:0000780	C	condensed nuclear chromosome, centromeric region	5	1266	6	28362	5.3e-05	0.00076	// AT2G25880 // AT2G45490 // AT1G15660 // AT2G33560 // AT4G32830
GO:0000228	C	nuclear chromosome	19	1266	140	28362	5.2e-05	0.00076	// AT4G23800 // AT3G20670 // AT1G14900 // AT2G33560 // AT2G25880 // AT3G54560 // AT2G37025 // AT3G22880 // AT4G27230 // AT5G59870 // AT2G45490 // AT2G28740 // AT1G57820 // AT4G32830 // AT2G32590 // AT2G38810 // AT5G27670 // AT1G15660 // AT4G11080
GO:0000229	C	cytoplasmic chromosome	7	1266	19	28362	8.2e-05	0.0012	// AT1G14410 // AT2G34640 // AT4G20130 // AT1G67230 // AT3G48500 // AT2G02740 // AT3G04260
GO:0000775	C	chromosome, centromeric region	10	1266	45	28362	9.9e-05	0.0014	// AT5G59870 // AT3G25980 // AT2G25880 // AT4G32830 // AT2G45490 // AT3G19590 // AT2G33560 // AT1G69400 // AT4G21270 // AT1G15660
GO:0000312	C	plastid small ribosomal subunit	7	1266	20	28362	0.00011	0.0015	// ATCG00650 // ATCG00380 // ATCG01210 // ATCG00920 // ATCG00160 // ATCG00050 // AT1G74970
GO:0031969	C	chloroplast membrane	27	1266	259	28362	0.00011	0.0015	// AT3G56940 // AT3G01550 // AT5G52570 // AT4G27440 // AT4G12800 // AT1G03630 // AT4G23940 // AT4G32770 // AT4G13010 // AT1G44446 // AT3G46740 // AT3G59400 // AT4G39460 // AT5G13630 // AT3G19720 // AT3G48870 // ATCG00530 // AT1G02280 // AT5G20410 // AT1G64150 // AT1G01790 // AT5G12470 // AT2G21340 // AT1G29395 // AT5G67030 // AT1G74470 // AT1G67080
GO:0000777	C	condensed chromosome kinetochore	6	1266	14	28362	0.00014	0.0019	// AT4G21270 // AT2G33560 // AT3G19590 // AT3G25980 // AT1G69400 // AT1G15660
GO:0042170	C	plastid membrane	27	1266	265	28362	0.00015	0.0021	// AT3G56940 // AT3G01550 // AT5G52570 // AT4G27440 // AT4G12800 // AT1G03630 // AT4G23940 // AT4G32770 // AT4G13010 // AT1G44446 // AT3G46740 // AT3G59400 // AT4G39460 // AT5G13630 // AT3G19720 // AT3G48870 // ATCG00530 // AT1G02280 // AT5G20410 // AT1G64150 // AT1G01790 // AT5G12470 // AT2G21340 // AT1G29395 // AT5G67030 // AT1G74470 // AT1G67080
GO:0000502	C	proteasome complex	12	1266	69	28362	0.00016	0.0022	// AT4G38630 // AT1G67250 // AT4G24820 // AT1G79210 // AT5G23540 // AT1G45000 // AT2G32730 // AT4G29040 // AT3G26340 // AT1G53850 // AT3G22110 // AT5G09900
GO:0000315	C	organellar large ribosomal subunit	8	1266	31	28362	0.0002	0.0027	// AT1G07320 // ATCG00660 // ATCG01180 // AT3G44890 // AT3G27850 // ATCG00950 // ATCG00760 // ATCG00640
GO:0000314	C	organellar small ribosomal subunit	8	1266	31	28362	0.0002	0.0027	// ATCG00650 // ATCG00380 // ATCG01210 // ATCG00920 // ATCG00160 // ATCG00050 // AT1G74970 // AT2G33800
GO:0031977	C	thylakoid lumen	14	1266	96	28362	0.00025	0.0032	// AT3G03630 // AT4G05180 // AT4G19830 // AT3G53560 // AT5G64040 // AT1G76100 // AT5G45040 // AT1G06680 // AT1G51400 // AT2G21330 // AT4G09010 // ATCG00120 // AT2G30790 // AT5G11450
GO:0044454	C	nuclear chromosome part	16	1266	125	28362	0.00036	0.0046	// AT2G37025 // AT3G20670 // AT1G14900 // AT2G33560 // AT2G25880 // AT3G54560 // AT1G57820 // AT4G27230 // AT5G59870 // AT2G45490 // AT2G28740 // AT2G32590 // AT2G38810 // AT5G27670 // AT1G15660 // AT4G32830
GO:0000776	C	kinetochore	6	1266	18	28362	0.00042	0.0052	// AT4G21270 // AT2G33560 // AT3G19590 // AT3G25980 // AT1G69400 // AT1G15660
GO:0009508	C	plastid chromosome	6	1266	18	28362	0.00042	0.0052	// AT1G14410 // AT2G34640 // AT4G20130 // AT3G48500 // AT2G02740 // AT3G04260
GO:0016020	C	membrane	437	1266	8532	28362	0.00049	0.0061	// AT5G49730 // AT4G22890 // AT3G18800 // AT4G27700 // AT3G55750 // AT1G54385 // AT2G10940 // ATCG00020 // AT3G59400 // AT5G36230 // AT1G06100 // AT1G74420 // AT1G25450 // AT3G45430 // AT5G20410 // AT5G13740 // AT1G27460 // AT2G01590 // AT1G06360 // AT1G64150 // AT2G05790 // AT4G31940 // AT5G42765 // AT3G16240 // AT1G07180 // AT5G67030 // ATCG00500 // AT4G13410 // AT3G08770 // AT4G28040 // AT5G08…
GO:0030095	C	chloroplast photosystem II	6	1266	19	28362	0.00053	0.0065	// AT4G05180 // AT1G67740 // ATCG00300 // AT1G06680 // AT1G51400 // AT2G30790
GO:0000307	C	cyclin-dependent protein kinase holoenzyme complex	5	1266	12	28362	0.00057	0.0069	// AT2G38620 // AT1G76540 // AT2G27970 // AT1G20930 // AT3G54180
GO:0031978	C	plastid thylakoid lumen	12	1266	81	28362	0.0006	0.0071	// AT3G03630 // AT4G05180 // AT4G19830 // AT3G53560 // AT5G64040 // AT1G76100 // AT5G45040 // AT1G06680 // AT1G51400 // AT4G09010 // AT2G30790 // AT5G11450
GO:0009543	C	chloroplast thylakoid lumen	12	1266	81	28362	0.0006	0.0071	// AT3G03630 // AT4G05180 // AT4G19830 // AT3G53560 // AT5G64040 // AT1G76100 // AT5G45040 // AT1G06680 // AT1G51400 // AT4G09010 // AT2G30790 // AT5G11450
GO:0098687	C	chromosomal region	12	1266	85	28362	0.00088	0.01	// AT2G37025 // AT5G59870 // AT3G25980 // AT2G25880 // AT1G57820 // AT4G32830 // AT2G45490 // AT3G19590 // AT2G33560 // AT1G69400 // AT4G21270 // AT1G15660
GO:0061695	C	transferase complex, transferring phosphorus-containing groups	15	1266	135	28362	0.002	0.023	// ATCG00170 // AT3G57080 // AT2G27970 // AT3G54180 // AT4G15950 // AT4G32840 // AT1G21500 // AT2G34640 // AT2G41340 // AT1G10522 // AT2G38620 // AT4G20130 // AT1G20930 // ATCG00190 // AT1G76540
GO:0070013	C	intracellular organelle lumen	66	1266	1008	28362	0.0021	0.023	// AT3G50670 // AT3G16480 // AT4G23800 // AT2G44650 // AT2G25880 // AT4G38680 // AT5G59870 // AT2G27710 // AT5G02530 // AT1G52400 // AT3G10690 // AT1G02690 // AT5G27670 // AT1G75840 // AT1G78600 // AT2G37025 // AT2G04390 // AT2G41340 // AT4G27230 // AT4G30220 // AT5G43990 // AT1G21690 // AT1G05860 // AT4G11080 // AT4G29040 // ATCG00160 // AT2G28740 // AT1G48620 // AT5G02200 // AT5G09900 // AT1G15…
GO:0031974	C	membrane-enclosed lumen	66	1266	1008	28362	0.0021	0.023	// AT3G50670 // AT3G16480 // AT4G23800 // AT2G44650 // AT2G25880 // AT4G38680 // AT5G59870 // AT2G27710 // AT5G02530 // AT1G52400 // AT3G10690 // AT1G02690 // AT5G27670 // AT1G75840 // AT1G78600 // AT2G37025 // AT2G04390 // AT2G41340 // AT4G27230 // AT4G30220 // AT5G43990 // AT1G21690 // AT1G05860 // AT4G11080 // AT4G29040 // ATCG00160 // AT2G28740 // AT1G48620 // AT5G02200 // AT5G09900 // AT1G15…
GO:0043233	C	organelle lumen	66	1266	1008	28362	0.0021	0.023	// AT3G50670 // AT3G16480 // AT4G23800 // AT2G44650 // AT2G25880 // AT4G38680 // AT5G59870 // AT2G27710 // AT5G02530 // AT1G52400 // AT3G10690 // AT1G02690 // AT5G27670 // AT1G75840 // AT1G78600 // AT2G37025 // AT2G04390 // AT2G41340 // AT4G27230 // AT4G30220 // AT5G43990 // AT1G21690 // AT1G05860 // AT4G11080 // AT4G29040 // ATCG00160 // AT2G28740 // AT1G48620 // AT5G02200 // AT5G09900 // AT1G15…
GO:0031981	C	nuclear lumen	56	1266	824	28362	0.0021	0.023	// AT3G50670 // AT4G23800 // AT2G25880 // AT4G38680 // AT5G59870 // AT5G02530 // AT3G10690 // AT1G02690 // AT5G27670 // AT1G75840 // AT1G78600 // AT2G37025 // AT2G04390 // AT2G41340 // AT4G27230 // AT4G30220 // AT5G43990 // AT1G21690 // AT1G05860 // AT4G11080 // AT4G29040 // AT2G28740 // AT1G48620 // AT5G02200 // AT5G09900 // AT1G15660 // AT1G20580 // AT2G27710 // AT3G20670 // AT1G14900 // AT3G53…
GO:0046658	C	anchored component of plasma membrane	13	1266	109	28362	0.0022	0.024	// AT4G29360 // AT2G45960 // AT4G26690 // AT4G35100 // AT5G42100 // AT5G55730 // AT1G77630 // AT1G03870 // AT5G64080 // AT2G45470 // AT4G12730 // AT1G18650 // AT2G25060
GO:0000790	C	nuclear chromatin	9	1266	59	28362	0.0024	0.026	// AT1G57820 // AT3G20670 // AT1G14900 // AT3G54560 // AT4G27230 // AT5G59870 // AT2G28740 // AT2G38810 // AT5G27670
GO:1902554	C	serine/threonine protein kinase complex	5	1266	19	28362	0.003	0.033	// AT2G38620 // AT1G76540 // AT2G27970 // AT1G20930 // AT3G54180
GO:1902911	C	protein kinase complex	5	1266	19	28362	0.003	0.033	// AT2G38620 // AT1G76540 // AT2G27970 // AT1G20930 // AT3G54180
GO:0070069	C	cytochrome complex	6	1266	30	28362	0.0039	0.041	// ATCG00600 // AT3G16480 // ATCG00730 // ATCG00720 // ATMG01360 // ATCG00540
GO:1990204	C	oxidoreductase complex	15	1266	146	28362	0.0039	0.041	// AT3G16480 // AT2G01918 // ATCG00580 // ATCG01100 // ATCG01070 // ATCG00710 // AT5G11450 // AT1G06680 // AT4G28510 // AT4G05180 // AT1G30120 // ATMG01320 // AT5G27390 // AT2G30790 // AT5G40610
GO:0030312	C	external encapsulating structure	48	1266	706	28362	0.0041	0.043	// AT5G26000 // AT4G03210 // AT2G22230 // AT5G14450 // AT5G62700 // AT2G26020 // AT2G21140 // AT5G51550 // AT5G16050 // AT3G23730 // AT2G28470 // AT2G39730 // AT5G55730 // AT1G02640 // AT4G22010 // AT4G38770 // AT1G04820 // AT4G14130 // AT2G45470 // AT1G12240 // AT3G16240 // AT2G42800 // AT4G29360 // AT5G10160 // AT3G49110 // AT5G47500 // ATCG00490 // AT3G52960 // AT2G20870 // AT2G37620 // AT3G59…
GO:0005618	C	cell wall	48	1266	706	28362	0.0041	0.043	// AT5G26000 // AT4G03210 // AT2G22230 // AT5G14450 // AT5G62700 // AT2G26020 // AT2G21140 // AT5G51550 // AT5G16050 // AT3G23730 // AT2G28470 // AT2G39730 // AT5G55730 // AT1G02640 // AT4G22010 // AT4G38770 // AT1G04820 // AT4G14130 // AT2G45470 // AT1G12240 // AT3G16240 // AT2G42800 // AT4G29360 // AT5G10160 // AT3G49110 // AT5G47500 // ATCG00490 // AT3G52960 // AT2G20870 // AT2G37620 // AT3G59…
GO:0022624	C	proteasome accessory complex	6	1266	31	28362	0.0045	0.046	// AT4G38630 // AT4G24820 // AT5G23540 // AT2G32730 // AT4G29040 // AT5G09900
GO:0005838	C	proteasome regulatory particle	6	1266	31	28362	0.0045	0.046	// AT4G38630 // AT4G24820 // AT5G23540 // AT2G32730 // AT4G29040 // AT5G09900
GO:0022625	C	cytosolic large ribosomal subunit	14	1266	134	28362	0.0045	0.046	// AT1G32990 // AT2G01250 // AT4G01310 // AT3G53020 // AT2G40205 // AT3G05560 // AT3G55750 // AT3G04400 // AT3G23390 // AT3G56020 // AT4G15000 // AT2G43460 // AT3G63490 // AT3G11120
GO:0009706	C	chloroplast inner membrane	10	1266	79	28362	0.0047	0.047	// AT4G32770 // AT3G48870 // AT4G13010 // ATCG00530 // AT1G29395 // AT3G56940 // AT1G44446 // AT5G13630 // AT5G12470 // AT4G23940
GO:1902494	C	catalytic complex	48	1266	711	28362	0.0047	0.047	// AT3G16480 // AT3G57080 // AT4G05180 // AT2G01918 // AT1G06680 // AT4G28510 // AT5G45760 // AT4G33260 // AT1G20930 // AT5G27390 // AT2G30790 // AT1G52030 // AT5G07590 // ATCG01100 // AT4G15950 // AT4G32840 // AT2G41340 // AT1G05860 // AT5G15530 // AT1G30120 // AT1G69400 // ATMG01320 // AT5G11450 // AT5G13630 // AT5G10480 // AT2G27970 // ATCG00710 // AT1G10522 // AT5G45930 // AT5G16390 // AT4G33…
GO:0009528	C	plastid inner membrane	10	1266	82	28362	0.0059	0.058	// AT4G32770 // AT3G48870 // AT4G13010 // ATCG00530 // AT1G29395 // AT3G56940 // AT1G44446 // AT5G13630 // AT5G12470 // AT4G23940
GO:0019898	C	extrinsic component of membrane	13	1266	125	28362	0.0063	0.062	// AT2G01918 // AT4G05180 // AT5G60880 // AT1G21500 // AT1G06680 // AT5G45760 // AT4G33260 // AT4G33270 // AT5G13840 // AT5G42800 // AT5G27390 // AT2G30790 // AT5G11450
GO:0010319	C	stromule	6	1266	37	28362	0.0095	0.092	// AT1G23740 // AT4G35090 // AT2G39730 // AT1G32060 // ATCG00120 // AT5G06290
GO:0048046	C	apoplast	34	1266	486	28362	0.0098	0.094	// AT4G05180 // AT4G03210 // AT3G10080 // AT5G25980 // AT2G21330 // AT3G06030 // AT5G51550 // AT3G23730 // AT2G28470 // AT1G78370 // AT2G10940 // AT2G39730 // AT1G08200 // AT1G16080 // AT2G28000 // AT4G14130 // AT2G45470 // AT1G29920 // AT5G20720 // ATCG00490 // AT1G67830 // AT1G32060 // AT5G26000 // AT2G42600 // AT4G12970 // AT1G23740 // AT5G06290 // AT1G06680 // AT5G51750 // AT1G09750 // AT2G17…
GO:0015935	C	small ribosomal subunit	13	1266	140	28362	0.014	0.14	// ATCG00650 // AT3G53890 // AT3G48930 // AT2G04390 // AT1G22780 // AT2G33800 // ATCG01210 // ATCG00920 // ATCG00160 // ATCG00050 // AT1G74970 // AT3G13120 // ATCG00380
GO:0097525	C	spliceosomal snRNP complex	6	1266	42	28362	0.016	0.15	// AT3G50670 // AT1G65710 // AT5G48870 // AT3G57645 // AT4G02840 // AT2G03870
GO:0030532	C	small nuclear ribonucleoprotein complex	6	1266	43	28362	0.018	0.17	// AT3G50670 // AT1G65710 // AT5G48870 // AT3G57645 // AT4G02840 // AT2G03870
GO:0005730	C	nucleolus	27	1266	390	28362	0.022	0.21	// AT4G38680 // AT5G27670 // AT1G75840 // AT2G04390 // AT4G30220 // AT5G43990 // AT1G21690 // AT2G28740 // AT1G48620 // AT1G20580 // AT2G27710 // AT5G59870 // AT3G05560 // AT4G02840 // AT3G53020 // AT5G22880 // AT2G38810 // AT5G59910 // AT5G59950 // AT1G20090 // AT5G67270 // AT1G45000 // AT1G73870 // AT3G45980 // AT4G32830 // AT3G13470 // AT1G16610
GO:0005635	C	nuclear envelope	11	1266	122	28362	0.028	0.26	// AT1G47200 // AT5G16050 // AT1G54385 // AT1G52410 // AT5G56210 // AT4G32830 // AT3G56900 // AT3G61050 // AT3G25980 // AT1G67230 // AT1G02690
GO:0005634	C	nucleus	476	1266	9924	28362	0.031	0.29	// AT1G06190 // AT5G49730 // AT2G25880 // AT1G20090 // AT1G01380 // AT2G43010 // AT3G60700 // AT2G03870 // AT3G55580 // AT1G54385 // AT2G02470 // AT3G49810 // AT1G61450 // AT4G35470 // AT5G36230 // AT4G39795 // AT1G63470 // AT3G01140 // AT4G35570 // AT2G22840 // AT1G02065 // AT1G14410 // AT5G59870 // AT4G05190 // AT2G41730 // AT4G13640 // AT3G01600 // AT1G72210 // AT1G27460 // AT1G20693 // AT5G10…
GO:0031225	C	anchored component of membrane	20	1266	280	28362	0.034	0.31	// AT2G46330 // AT4G29360 // AT2G45960 // AT4G26690 // AT1G77630 // AT4G35100 // AT2G25060 // AT5G42100 // AT5G62210 // AT5G55730 // AT3G13520 // AT1G80080 // AT1G03870 // AT5G64080 // AT2G45470 // AT4G12730 // AT1G18650 // AT3G18050 // AT2G42800 // AT1G20030
GO:0044459	C	plasma membrane part	28	1266	428	28362	0.036	0.33	// AT3G12520 // AT3G53420 // AT2G45960 // AT3G61430 // AT4G38430 // AT5G45760 // AT4G33260 // AT4G35920 // AT4G35100 // AT5G55730 // AT1G01620 // AT1G77630 // AT4G12730 // AT2G45470 // AT3G16240 // AT4G29360 // AT5G10180 // AT4G33270 // AT2G25060 // AT1G70940 // AT4G26690 // AT5G60880 // AT5G42100 // AT5G64080 // AT1G03870 // AT5G13840 // AT1G18650 // AT1G04110
GO:0031226	C	intrinsic component of plasma membrane	20	1266	292	28362	0.048	0.43	// AT4G29360 // AT2G45960 // AT4G26690 // AT3G12520 // AT1G77630 // AT3G53420 // AT5G42100 // AT5G10180 // AT3G61430 // AT1G01620 // AT5G55730 // AT4G35100 // AT1G03870 // AT5G64080 // AT2G45470 // AT4G12730 // AT1G18650 // AT4G35920 // AT3G16240 // AT2G25060
GO:0031965	C	nuclear membrane	5	1266	42	28362	0.049	0.44	// AT3G61050 // AT5G56210 // AT1G47200 // AT1G67230 // AT4G32830
GO:0071944	C	cell periphery	212	1266	4309	28362	0.073	0.65	// AT5G49730 // AT5G62550 // AT4G33270 // AT4G03210 // AT3G18800 // AT2G22230 // AT5G14450 // AT5G47455 // AT3G08510 // AT1G29250 // AT5G16050 // AT3G23810 // AT4G23940 // AT2G04390 // AT4G35100 // AT3G12110 // AT4G35470 // AT3G08600 // AT4G22010 // AT3G61050 // AT1G04820 // AT4G23990 // AT5G10250 // AT2G42800 // AT4G29360 // AT2G45960 // AT4G14310 // AT1G14380 // AT3G55920 // AT3G45430 // AT3G05…
GO:0000428	C	DNA-directed RNA polymerase complex	8	1266	97	28362	0.081	0.7	// AT3G57080 // AT2G34640 // AT2G41340 // AT1G10522 // AT4G15950 // AT4G20130 // ATCG00170 // ATCG00190
GO:0030880	C	RNA polymerase complex	8	1266	97	28362	0.081	0.7	// AT3G57080 // AT2G34640 // AT2G41340 // AT1G10522 // AT4G15950 // AT4G20130 // ATCG00170 // ATCG00190
GO:0019866	C	organelle inner membrane	23	1266	371	28362	0.082	0.71	// AT3G16480 // AT1G29395 // AT4G28510 // AT4G23940 // AT4G32770 // ATCG01100 // ATCG00530 // AT5G46800 // AT2G45270 // AT1G44446 // AT4G39460 // ATMG01360 // ATMG01320 // AT5G13630 // AT3G48870 // AT4G13010 // AT5G11690 // AT3G49560 // AT3G22370 // AT5G12470 // AT1G07180 // AT5G61810 // AT3G56940
GO:0009707	C	chloroplast outer membrane	5	1266	51	28362	0.09	0.77	// AT1G02280 // AT5G20410 // AT3G19720 // AT4G27440 // AT3G46740
GO:0009527	C	plastid outer membrane	5	1266	51	28362	0.09	0.77	// AT1G02280 // AT5G20410 // AT3G19720 // AT4G27440 // AT3G46740
GO:0044425	C	membrane part	286	1266	5962	28362	0.097	0.82	// AT5G04660 // AT5G49730 // AT4G22890 // AT3G61750 // AT2G30570 // AT4G14690 // AT3G18800 // AT1G75690 // AT2G38695 // AT3G61580 // AT1G24070 // AT5G52570 // AT1G59840 // AT1G45010 // AT4G23940 // AT2G26730 // AT2G42220 // AT2G06520 // AT1G61520 // ATCG00720 // AT1G54385 // AT4G35100 // AT5G56210 // AT3G04210 // ATCG00020 // ATCG00350 // AT4G05180 // AT4G09160 // AT1G06100 // AT1G74420 // ATMG01…
GO:0009505	C	plant-type cell wall	20	1266	323	28362	0.1	0.85	// AT3G08680 // AT5G14450 // AT1G67830 // AT1G09750 // AT4G26690 // AT3G49110 // AT5G47500 // AT3G52960 // AT5G42100 // AT5G26000 // AT1G02640 // AT4G22010 // AT3G59010 // AT2G45470 // AT2G39850 // AT4G21650 // AT1G12240 // AT3G16240 // AT5G51550 // AT2G42800
GO:0031968	C	organelle outer membrane	8	1266	105	28362	0.11	0.93	// AT3G16480 // AT2G38670 // AT3G19720 // AT1G02280 // AT5G20410 // AT4G27440 // AT3G46740 // AT1G47200
GO:0019867	C	outer membrane	8	1266	107	28362	0.12	0.99	// AT3G16480 // AT2G38670 // AT3G19720 // AT1G02280 // AT5G20410 // AT4G27440 // AT3G46740 // AT1G47200
GO:0005911	C	cell-cell junction	45	1266	901	28362	0.25	1	// AT3G12110 // AT3G53420 // AT5G09900 // AT3G61430 // AT5G62700 // AT5G25980 // AT1G52400 // AT2G45900 // AT5G51550 // AT1G69700 // AT5G60930 // AT4G35100 // AT2G25060 // AT2G10940 // AT4G11820 // AT4G22010 // AT1G08560 // AT3G53750 // AT3G16240 // AT4G02450 // AT5G14450 // AT5G37630 // AT5G59870 // AT4G38950 // AT3G05560 // AT4G28050 // AT3G46030 // AT2G37620 // AT1G18650 // AT3G09740 // AT4G05…
GO:0019897	C	extrinsic component of plasma membrane	5	1266	77	28362	0.27	1	// AT5G13840 // AT5G60880 // AT4G33260 // AT4G33270 // AT5G45760
GO:0031300	C	intrinsic component of organelle membrane	5	1266	70	28362	0.22	1	// AT1G29395 // AT2G38670 // AT1G07180 // AT3G46740 // AT5G11690
GO:0022627	C	cytosolic small ribosomal subunit	6	1266	108	28362	0.36	1	// AT1G74970 // AT3G53890 // AT3G48930 // AT1G22780 // AT2G04390 // ATCG00650
GO:0044431	C	Golgi apparatus part	16	1266	567	28362	0.98	1	// AT1G27120 // AT2G29050 // AT4G13410 // AT1G02730 // AT3G55920 // AT1G70090 // AT1G32930 // AT4G19690 // AT1G16920 // AT1G12240 // AT3G09900 // AT1G74420 // AT5G03520 // AT4G23990 // AT2G35650 // AT1G24070
GO:0030054	C	cell junction	45	1266	901	28362	0.25	1	// AT3G12110 // AT3G53420 // AT5G09900 // AT3G61430 // AT5G62700 // AT5G25980 // AT1G52400 // AT2G45900 // AT5G51550 // AT1G69700 // AT5G60930 // AT4G35100 // AT2G25060 // AT2G10940 // AT4G11820 // AT4G22010 // AT1G08560 // AT3G53750 // AT3G16240 // AT4G02450 // AT5G14450 // AT5G37630 // AT5G59870 // AT4G38950 // AT3G05560 // AT4G28050 // AT3G46030 // AT2G37620 // AT1G18650 // AT3G09740 // AT4G05…
GO:0098552	C	side of membrane	5	1266	97	28362	0.44	1	// AT5G13840 // AT5G45760 // AT4G33260 // AT4G33270 // AT1G04110
GO:0005743	C	mitochondrial inner membrane	13	1266	287	28362	0.52	1	// AT3G16480 // AT1G07180 // AT5G46800 // AT5G11690 // AT5G61810 // AT2G45270 // AT3G22370 // AT4G28510 // AT4G39460 // ATMG01360 // ATCG01100 // ATMG01320 // AT3G49560
GO:0005768	C	endosome	9	1266	405	28362	0.99	1	// AT3G55920 // AT4G19690 // AT1G16920 // AT1G12240 // AT1G04760 // AT4G05520 // AT5G44560 // AT3G17440 // AT1G15690
GO:0042175	C	nuclear outer membrane-endoplasmic reticulum membrane network	19	1266	404	28362	0.44	1	// AT1G14290 // AT5G10480 // AT3G61580 // AT1G47200 // AT3G52940 // AT2G34770 // AT4G28430 // AT2G20590 // AT1G62430 // AT2G47920 // AT1G06360 // AT1G12240 // AT1G06080 // AT1G06100 // AT4G01730 // AT5G42800 // AT1G47290 // AT3G17440 // AT1G02205
GO:0080008	C	Cul4-RING E3 ubiquitin ligase complex	5	1266	121	28362	0.63	1	// AT2G19430 // AT1G69400 // AT5G07590 // AT3G19590 // AT2G16780
GO:0000151	C	ubiquitin ligase complex	6	1266	231	28362	0.94	1	// AT2G19430 // AT5G07590 // AT2G27970 // AT2G16780 // AT1G69400 // AT3G19590
GO:0016021	C	integral component of membrane	238	1266	5324	28362	0.5	1	// AT5G04660 // AT5G49730 // AT4G22890 // AT3G61750 // AT2G30570 // AT4G14690 // AT3G18800 // AT1G75690 // AT2G38695 // AT3G61580 // AT1G24070 // AT5G52570 // AT1G45010 // AT4G23940 // AT2G26730 // AT2G42220 // AT2G06520 // AT1G54385 // AT4G35100 // AT5G56210 // AT3G04210 // ATCG00020 // ATCG00350 // AT4G09160 // AT1G06100 // AT1G74420 // AT3G10570 // AT5G02120 // AT3G52940 // AT3G08680 // AT1G29…
GO:0042579	C	microbody	10	1266	247	28362	0.66	1	// AT5G48880 // AT3G19720 // AT1G07180 // AT1G52410 // AT4G35090 // AT5G19750 // AT5G25980 // AT3G14150 // AT1G52400 // AT5G26000
GO:0031461	C	cullin-RING ubiquitin ligase complex	6	1266	187	28362	0.84	1	// AT2G19430 // AT5G07590 // AT2G27970 // AT2G16780 // AT1G69400 // AT3G19590
GO:0005739	C	mitochondrion	116	1266	3687	28362	1	1	// AT3G18800 // AT5G47455 // AT3G44890 // AT2G47920 // AT4G23940 // AT2G34460 // AT1G06100 // ATMG01320 // AT3G10570 // AT3G08600 // AT5G47770 // AT3G58830 // AT2G32090 // AT1G03090 // AT5G18820 // AT2G44640 // AT1G10990 // AT3G30720 // ATCG01110 // AT1G07180 // AT2G21640 // AT2G38110 // AT3G20390 // AT4G26370 // AT3G16480 // AT1G29910 // AT3G03630 // AT4G35090 // AT3G61430 // AT5G18660 // AT5G51…
GO:0010008	C	endosome membrane	6	1266	165	28362	0.74	1	// AT1G12240 // AT1G04760 // AT4G05520 // AT5G44560 // AT3G17440 // AT1G15690
GO:0044437	C	vacuolar part	26	1266	725	28362	0.89	1	// AT3G16480 // AT4G28510 // AT1G04760 // AT1G15690 // AT1G16920 // AT3G46740 // AT5G52450 // AT1G04820 // AT1G53850 // AT4G12730 // AT3G16240 // AT3G17440 // AT1G78380 // AT5G13740 // AT2G48020 // AT1G12240 // AT2G44640 // AT4G05520 // AT5G44560 // AT2G05070 // AT2G01250 // AT1G22780 // AT5G13750 // AT1G16820 // AT4G02840 // AT4G35300
GO:0009506	C	plasmodesma	45	1266	899	28362	0.24	1	// AT3G12110 // AT3G53420 // AT5G09900 // AT3G61430 // AT5G62700 // AT5G25980 // AT1G52400 // AT2G45900 // AT5G51550 // AT1G69700 // AT5G60930 // AT4G35100 // AT2G25060 // AT2G10940 // AT4G11820 // AT4G22010 // AT1G08560 // AT3G53750 // AT3G16240 // AT4G02450 // AT5G14450 // AT5G37630 // AT5G59870 // AT4G38950 // AT3G05560 // AT4G28050 // AT3G46030 // AT2G37620 // AT1G18650 // AT3G09740 // AT4G05…
GO:0044429	C	mitochondrial part	20	1266	486	28362	0.67	1	// AT5G09300 // AT3G16480 // AT2G38670 // AT1G07180 // ATMG01360 // AT5G46800 // AT5G11690 // AT5G61810 // AT2G45270 // AT5G20720 // AT3G22370 // AT4G28510 // AT1G03090 // AT4G39460 // ATCG00160 // AT2G44650 // ATCG01100 // ATMG01320 // AT3G49560 // AT2G33800
GO:0044421	C	extracellular region part	5	1266	142	28362	0.76	1	// AT1G02640 // AT5G64770 // AT5G51550 // AT2G17230 // AT3G48350
GO:0031090	C	organelle membrane	85	1266	1760	28362	0.25	1	// AT3G16480 // AT4G13410 // AT4G02840 // AT1G02730 // AT2G05070 // AT3G56940 // AT3G01550 // AT1G32930 // AT5G19750 // AT4G32830 // AT4G28510 // AT5G52570 // AT5G67030 // AT4G12800 // AT4G05520 // AT5G03520 // AT4G23990 // AT1G03630 // AT1G15690 // AT2G21340 // AT5G52450 // AT4G32770 // AT1G47200 // ATCG01100 // AT4G13010 // AT5G46800 // AT5G56210 // AT2G45270 // AT1G44446 // AT3G46740 // AT3G59…
GO:0005789	C	endoplasmic reticulum membrane	18	1266	399	28362	0.52	1	// AT1G14290 // AT5G10480 // AT3G61580 // AT3G52940 // AT2G34770 // AT4G28430 // AT2G20590 // AT1G62430 // AT2G47920 // AT1G06360 // AT1G12240 // AT1G06080 // AT1G06100 // AT4G01730 // AT5G42800 // AT1G47290 // AT3G17440 // AT1G02205
GO:0005681	C	spliceosomal complex	8	1266	110	28362	0.13	1	// AT3G50670 // AT4G30330 // AT5G48870 // AT4G30220 // AT4G14300 // AT4G02840 // AT2G03870 // AT1G16610
GO:0005783	C	endoplasmic reticulum	38	1266	895	28362	0.64	1	// AT1G14290 // AT3G61580 // AT1G52400 // AT2G01420 // AT1G06080 // AT2G34770 // AT1G20330 // AT2G47920 // AT1G06515 // AT5G08580 // AT3G61050 // AT1G06100 // AT1G12240 // AT3G17440 // AT3G52940 // AT5G10480 // AT1G25450 // AT3G55920 // AT1G52410 // AT1G62430 // AT5G58600 // AT1G06360 // AT4G01730 // AT3G09740 // AT5G42800 // AT3G50660 // AT1G02205 // AT1G70940 // AT4G28430 // AT2G20590 // AT5G42…
GO:0031224	C	intrinsic component of membrane	256	1266	5540	28362	0.28	1	// AT5G04660 // AT5G49730 // AT4G22890 // AT3G61750 // AT2G30570 // AT4G14690 // AT3G18800 // AT1G75690 // AT2G38695 // AT3G61580 // AT1G24070 // AT5G52570 // AT1G45010 // AT4G23940 // AT2G26730 // AT2G42220 // AT2G06520 // ATCG00720 // AT1G54385 // AT4G35100 // AT5G56210 // AT3G04210 // ATCG00020 // ATCG00350 // AT4G09160 // AT1G06100 // AT1G74420 // AT3G10570 // AT5G02120 // AT2G42800 // AT3G52…
GO:0005654	C	nucleoplasm	17	1266	359	28362	0.44	1	// AT5G59950 // AT1G78600 // AT4G22140 // AT3G50670 // AT4G15950 // AT2G41340 // AT3G22880 // AT1G05860 // AT1G67230 // AT4G04780 // AT5G02530 // AT4G02840 // AT5G02200 // AT3G10690 // AT1G02690 // AT1G16610 // AT1G03780
GO:0005777	C	peroxisome	10	1266	247	28362	0.66	1	// AT5G48880 // AT3G19720 // AT1G07180 // AT1G52410 // AT4G35090 // AT5G19750 // AT5G25980 // AT3G14150 // AT1G52400 // AT5G26000
GO:0005774	C	vacuolar membrane	26	1266	720	28362	0.88	1	// AT3G16480 // AT4G28510 // AT1G04760 // AT1G15690 // AT1G16920 // AT3G46740 // AT5G52450 // AT1G04820 // AT1G53850 // AT4G12730 // AT3G16240 // AT3G17440 // AT1G78380 // AT5G13740 // AT2G48020 // AT1G12240 // AT2G44640 // AT4G05520 // AT5G44560 // AT2G05070 // AT2G01250 // AT1G22780 // AT5G13750 // AT1G16820 // AT4G02840 // AT4G35300
GO:0044432	C	endoplasmic reticulum part	20	1266	440	28362	0.5	1	// AT1G14290 // AT5G10480 // AT3G61580 // AT3G52940 // AT2G34770 // AT4G28430 // AT2G20590 // AT1G52410 // AT1G62430 // AT1G52400 // AT2G47920 // AT1G06360 // AT1G12240 // AT1G06080 // AT1G06100 // AT4G01730 // AT5G42800 // AT1G47290 // AT3G17440 // AT1G02205
GO:0012505	C	endomembrane system	75	1266	2143	28362	0.99	1	// AT1G14290 // AT3G61580 // AT5G05670 // AT1G02730 // AT3G25980 // AT4G13410 // AT4G19690 // AT5G62700 // AT1G52400 // AT5G03520 // AT1G02690 // AT5G42420 // AT5G16050 // AT4G05520 // AT1G15690 // AT1G13560 // AT5G58600 // AT5G44560 // AT1G47200 // AT1G06080 // AT4G28430 // AT1G54385 // AT1G20330 // AT5G56210 // AT3G55920 // AT2G47920 // AT1G16920 // AT1G06515 // AT5G08580 // AT3G61050 // AT4G23…
GO:0031982	C	vesicle	5	1266	194	28362	0.93	1	// AT4G01730 // AT1G70940 // AT1G75100 // AT3G17440 // AT1G69420
GO:0044440	C	endosomal part	6	1266	168	28362	0.76	1	// AT1G12240 // AT1G04760 // AT4G05520 // AT5G44560 // AT3G17440 // AT1G15690
GO:0000325	C	plant-type vacuole	7	1266	152	28362	0.52	1	// AT5G13750 // AT5G23820 // AT2G48020 // AT1G12240 // AT5G13740 // AT3G16240 // AT1G15690
GO:0005732	C	small nucleolar ribonucleoprotein complex	6	1266	103	28362	0.32	1	// AT4G30330 // AT5G48870 // AT4G30220 // AT4G02840 // AT2G03870 // AT1G20580
GO:0098805	C	whole membrane	33	1266	925	28362	0.92	1	// AT3G16480 // AT5G19750 // AT4G28510 // AT4G05520 // AT1G15690 // AT1G16920 // AT1G47200 // AT3G46740 // AT5G52450 // AT1G04820 // AT1G53850 // AT4G12730 // AT3G16240 // AT3G17440 // AT3G19720 // AT1G78380 // AT1G02280 // AT5G20410 // AT5G13740 // AT2G48020 // AT1G12240 // AT2G44640 // AT1G04760 // AT5G44560 // AT2G05070 // AT2G38670 // AT2G01250 // AT1G22780 // AT5G13750 // AT1G16820 // AT4G27…
GO:0005740	C	mitochondrial envelope	14	1266	376	28362	0.78	1	// AT3G16480 // AT2G38670 // AT1G07180 // AT5G46800 // AT5G11690 // AT5G61810 // AT2G45270 // AT3G22370 // AT4G28510 // AT4G39460 // ATMG01360 // ATCG01100 // ATMG01320 // AT3G49560
GO:0005746	C	mitochondrial respiratory chain	5	1266	108	28362	0.53	1	// AT3G16480 // ATMG01320 // ATCG01100 // ATMG01360 // AT4G28510
GO:0070469	C	respiratory chain	6	1266	125	28362	0.49	1	// AT3G16480 // ATCG01100 // AT3G22370 // AT4G28510 // ATMG01360 // ATMG01320
GO:0005794	C	Golgi apparatus	34	1266	1182	28362	1	1	// AT1G14290 // AT4G13410 // AT1G02730 // AT1G32930 // AT4G19690 // AT5G62700 // AT5G03520 // AT5G42420 // AT1G15690 // AT2G29050 // AT1G47200 // AT1G20330 // AT1G16920 // AT4G23990 // AT5G58600 // AT1G74420 // AT3G16240 // AT3G17440 // AT1G24070 // AT3G55920 // AT5G04160 // AT5G08580 // AT3G09900 // AT5G16050 // AT1G13560 // AT2G35650 // AT1G27120 // AT1G22530 // AT1G12240 // AT1G70090 // AT2G29…
GO:0098588	C	bounding membrane of organelle	45	1266	1213	28362	0.91	1	// AT3G16480 // AT4G13410 // AT1G02730 // AT1G32930 // AT5G19750 // AT4G28510 // AT4G05520 // AT5G03520 // AT1G15690 // AT2G29050 // AT1G47200 // AT3G46740 // AT5G52450 // AT4G23990 // AT1G04820 // AT1G53850 // AT4G12730 // AT1G74420 // AT3G16240 // AT3G17440 // AT1G24070 // AT3G19720 // AT1G78380 // AT1G02280 // AT5G20410 // AT5G13740 // AT2G48020 // AT1G12240 // AT3G09900 // AT2G44640 // AT1G04…
GO:0098803	C	respiratory chain complex	5	1266	108	28362	0.53	1	// AT3G16480 // ATMG01320 // ATCG01100 // ATMG01360 // AT4G28510
GO:0098800	C	inner mitochondrial membrane protein complex	7	1266	153	28362	0.53	1	// AT3G16480 // ATCG01100 // AT5G11690 // AT3G49560 // AT4G28510 // ATMG01360 // ATMG01320
GO:0009705	C	plant-type vacuole membrane	5	1266	106	28362	0.52	1	// AT5G13750 // AT3G16240 // AT1G15690 // AT2G48020 // AT5G13740
GO:1990234	C	transferase complex	23	1266	445	28362	0.27	1	// AT3G57080 // AT1G20930 // AT5G07590 // AT1G76540 // AT4G15950 // AT4G32840 // AT2G41340 // AT1G05860 // AT1G69400 // AT5G10480 // AT2G27970 // AT1G10522 // AT4G20130 // AT3G54180 // ATCG00190 // AT2G19430 // AT2G34640 // AT1G21500 // AT2G16780 // AT2G38620 // ATCG00170 // ATCG00500 // AT3G19590
GO:0005667	C	transcription factor complex	6	1266	103	28362	0.32	1	// AT2G45050 // AT5G14960 // AT2G34720 // AT1G54160 // AT3G01330 // AT1G02680
GO:0000139	C	Golgi membrane	13	1266	374	28362	0.85	1	// AT1G27120 // AT2G29050 // AT4G13410 // AT1G02730 // AT1G70090 // AT1G32930 // AT1G12240 // AT3G09900 // AT1G74420 // AT5G03520 // AT4G23990 // AT2G35650 // AT1G24070
GO:0016607	C	nuclear speck	5	1266	74	28362	0.25	1	// AT3G50670 // AT1G78600 // AT5G02200 // AT1G16610 // AT4G02840
GO:0005773	C	vacuole	60	1266	1359	28362	0.55	1	// AT3G16480 // AT1G22740 // AT3G53420 // AT2G45960 // AT3G61430 // AT1G16820 // AT5G25980 // AT4G28510 // AT2G07050 // AT1G52400 // AT2G15970 // AT4G05520 // AT1G15690 // AT1G16920 // AT2G28470 // AT1G11260 // AT4G35100 // AT1G11080 // AT3G55920 // AT3G46740 // AT5G52450 // AT4G37550 // AT1G04820 // AT5G13740 // AT3G22110 // AT4G33280 // AT1G12240 // AT3G16240 // AT5G47710 // AT3G17440 // AT1G78…
GO:0044455	C	mitochondrial membrane part	9	1266	191	28362	0.49	1	// AT3G16480 // AT2G38670 // ATCG01100 // AT5G11690 // AT3G49560 // AT4G28510 // ATMG01360 // AT1G07180 // ATMG01320
GO:0044451	C	nucleoplasm part	11	1266	283	28362	0.72	1	// AT3G50670 // AT1G78600 // AT4G22140 // AT4G15950 // AT2G41340 // AT1G05860 // AT5G02200 // AT4G04780 // AT4G02840 // AT3G10690 // AT1G16610
GO:0055044	C	symplast	45	1266	899	28362	0.24	1	// AT3G12110 // AT3G53420 // AT5G09900 // AT3G61430 // AT5G62700 // AT5G25980 // AT1G52400 // AT2G45900 // AT5G51550 // AT1G69700 // AT5G60930 // AT4G35100 // AT2G25060 // AT2G10940 // AT4G11820 // AT4G22010 // AT1G08560 // AT3G53750 // AT3G16240 // AT4G02450 // AT5G14450 // AT5G37630 // AT5G59870 // AT4G38950 // AT3G05560 // AT4G28050 // AT3G46030 // AT2G37620 // AT1G18650 // AT3G09740 // AT4G05…
GO:0016604	C	nuclear body	5	1266	103	28362	0.49	1	// AT3G50670 // AT1G78600 // AT5G02200 // AT1G16610 // AT4G02840
GO:0005576	C	extracellular region	114	1266	2954	28362	0.95	1	// AT5G44973 // AT4G03210 // AT4G21323 // AT5G14450 // AT3G61750 // AT3G04290 // AT1G23740 // AT4G33770 // AT1G11080 // AT2G10940 // AT1G08200 // AT4G38770 // AT5G06290 // AT5G12940 // AT4G29360 // AT1G29920 // AT5G47500 // AT1G02800 // AT1G19320 // AT2G20870 // AT4G12970 // AT3G10080 // AT5G01460 // AT4G12870 // AT3G08680 // AT5G01015 // AT1G09750 // AT2G17230 // AT1G52040 // AT5G58390 // AT5G63…
GO:0005759	C	mitochondrial matrix	7	1266	116	28362	0.27	1	// AT5G09300 // AT3G16480 // AT5G20720 // AT1G03090 // ATCG00160 // AT2G44650 // AT2G33800
GO:0031966	C	mitochondrial membrane	14	1266	362	28362	0.74	1	// AT3G16480 // AT2G38670 // AT1G07180 // AT5G46800 // AT5G11690 // AT5G61810 // AT2G45270 // AT3G22370 // AT4G28510 // AT4G39460 // ATMG01360 // ATCG01100 // ATMG01320 // AT3G49560
GO:0005887	C	integral component of plasma membrane	9	1266	184	28362	0.44	1	// AT3G12520 // AT3G53420 // AT2G45960 // AT5G10180 // AT3G61430 // AT1G01620 // AT4G35100 // AT4G35920 // AT3G16240
GO:0005886	C	plasma membrane	177	1266	3735	28362	0.21	1	// AT5G49730 // AT5G62550 // AT3G08510 // AT3G18800 // AT5G47455 // AT5G16050 // AT3G23810 // AT4G23940 // AT2G04390 // AT4G35100 // AT3G12110 // AT4G35470 // AT3G08600 // AT3G61050 // AT1G04820 // AT4G23990 // AT5G10250 // AT2G42800 // AT4G29360 // AT2G45960 // AT1G14380 // AT3G55920 // AT3G45430 // AT3G05560 // ATCG01060 // AT1G27460 // AT2G20870 // AT2G05790 // AT5G01460 // AT3G08680 // AT5G28…
GO:0098798	C	mitochondrial protein complex	7	1266	165	28362	0.61	1	// AT3G16480 // ATCG01100 // AT5G11690 // AT3G49560 // AT4G28510 // ATMG01360 // ATMG01320
